# Supplementary material for: ReporterSeq reveals genome-wide dynamic modulators of the heat shock response across diverse stressors
Source: eLife. 2021 Jul 5;10:e57376. doi: 10.7554/eLife.57376 (PMC8257254; doi:10.7554/eLife.57376)
Supplement: Supplementary file 1. [file elife-57376-supp1.txt]

%basal	HS10	HS20	HS40	HS120	AZC	CHX	DTT	H2O2	arsenite	bortezomib	canavanine	ethanol	glucstarve	macbecin	tunicamycin
0.28	0.58	0.08	-0.10	0.01	0.78	0.89	-0.17	2.13	0.39	0.35	0.25	0.26	0.36	-0.11	0.08		%	AAC1	YMR056C
0.40	-0.07	-0.82	-0.05	-0.87	0.18	0.66	0.39	0.22	0.72	-0.99	-1.16	1.39	1.62	-1.28	0.43		%	AAC3	YBR085W
1.65	-0.77	-1.61	-1.84	-2.02	-0.76	0.56	-1.11	-0.29	0.85	-0.05	-0.62	-0.55	-1.78	0.98	-2.53		%	AAD10	YJR155W
-0.46	0.38	0.06	-0.36	0.06	0.02	0.88	0.53	0.27	0.40	1.08	0.65	0.68	0.32	1.49	0.76		%	AAD14	YNL331C
-0.11	0.79	0.23	0.45	0.63	-1.56	1.11	-0.77	-0.87	0.27	-1.70	-0.44	0.35	0.29	-0.85	-0.13		%	AAD15	YOL165C
2.81	-1.40	-1.96	-0.37	-0.76	-0.13	-1.05	1.33	-0.45	-1.50	0.54	-0.84	0.36	-0.34	2.40	0.13		%	AAD3	YCR107W
-0.98	1.27	1.42	0.85	0.99	0.84	1.30	-0.02	0.14	1.38	0.54	0.91	0.41	0.89	0.21	0.15		%	AAD4	YDL243C
0.00	0.07	0.96	0.17	0.27	1.12	-0.14	-0.66	1.14	0.52	1.73	0.76	1.21	0.31	1.23	0.38		%	AAD6	YFL056C
-1.84	0.71	1.01	0.16	0.98	0.85	1.56	-0.59	1.00	0.89	0.76	0.03	0.95	-0.51	0.09	0.46		%	AAH1	YNL141W
-0.52	0.30	1.12	-0.23	2.26	1.34	0.57	0.79	0.34	0.33	-0.39	-0.00	1.90	0.41	-0.31	-0.16		%	AAP1	YHR047C
-1.79	2.32	2.53	1.93	1.82	0.89	1.68	1.34	1.12	0.21	0.26	0.17	2.27	0.47	-0.49	1.56		%	AAR2	YBL074C
0.37	-0.22	0.05	-0.59	-0.24	-0.55	0.40	0.32	-0.17	0.42	-0.34	0.46	0.88	-0.49	-0.70	-0.81		%	AAT1	YKL106W
-1.32	-0.40	0.62	0.24	-0.50	-0.49	-0.58	1.26	0.97	0.50	0.88	-0.42	-0.53	-0.07	-0.96	1.31		%	AAT2	YLR027C
-1.41	-0.30	1.59	0.01	0.71	1.51	0.38	2.10	-2.09	-0.95	-1.04	-0.41	-0.10	-0.16	-0.88	2.20		%	ABD1	YBR236C
-2.26	2.32	1.95	1.56	0.55	1.32	2.76	1.13	-0.15	-0.69	1.69	1.22	0.27	0.48	2.44	1.52		%	ABF1	YKL112W
-1.18	0.22	0.29	-0.14	0.95	0.19	0.83	0.46	1.89	-0.21	-1.25	-0.69	-0.50	2.07	-0.83	2.22		%	ABF2	YMR072W
1.63	-0.46	0.02	-1.77	0.09	-0.67	-0.96	-0.76	0.60	0.55	-0.78	-0.30	-0.99	0.05	-0.78	-0.65		%	ABM1	YJR108W
1.10	-0.47	-0.09	-0.03	0.85	-0.06	1.18	0.38	-1.69	-0.46	-0.75	0.13	0.29	-1.32	1.21	-1.16		%	ABP1	YCR088W
0.73	0.28	0.72	0.42	-0.69	-1.21	1.11	-0.18	0.65	0.64	0.49	0.97	1.70	0.77	1.15	-0.69		%	ABP140	YOR239W
-0.22	1.18	1.31	0.32	-0.65	0.19	-0.06	0.03	0.34	0.66	-0.10	-0.16	0.20	0.20	-0.43	0.21		%	ABZ1	YNR033W
0.78	0.17	-0.21	0.74	-0.76	-0.18	0.07	0.35	-0.40	0.03	-0.32	-0.41	-0.33	-1.08	1.44	-1.12		%	ABZ2	YMR289W
-2.30	0.15	0.97	-0.82	-0.45	0.84	-1.32	-1.30	2.38	1.13	-0.79	2.09	0.23	-0.61	0.32	0.25		%	ACA1	YER045C
-0.10	0.54	0.59	0.07	0.22	1.40	-0.69	0.55	-0.68	1.05	0.30	0.48	-0.34	1.17	1.11	-0.24		%	ACB1	YGR037C
1.01	-1.04	-2.19	-1.75	-1.98	0.77	1.36	0.28	-1.06	1.47	-0.17	-1.09	-0.44	0.37	0.55	0.73		%	ACC1	YNR016C
0.65	0.04	-0.20	-1.05	-1.50	0.20	0.20	0.83	0.09	0.06	0.50	1.76	0.88	1.61	1.10	-0.09		%	ACE2	YLR131C
0.44	-0.09	-0.26	0.77	0.26	0.01	0.29	-0.13	0.03	-0.88	-1.12	0.16	0.99	0.27	-0.87	-0.40		%	ACF2	YLR144C
0.58	0.61	0.65	0.91	-0.36	0.51	-0.73	-0.39	0.14	-0.61	0.20	0.55	1.74	0.71	0.02	-0.89		%	ACF4	YJR083C
0.67	-0.53	-0.07	0.15	0.93	0.57	0.06	-0.73	-0.72	0.51	0.46	1.41	1.89	2.14	1.05	-0.62		%	ACH1	YBL015W
-0.51	1.68	1.90	0.82	-0.24	-0.85	0.14	-0.02	1.61	1.02	-0.48	-0.27	0.14	1.38	-0.65	0.03		%	ACK1	YDL203C
-0.06	-0.14	0.07	-0.38	0.65	0.38	-1.19	-0.22	0.13	-0.65	0.27	1.65	0.40	-0.95	-0.37	0.51		%	ACM1	YPL267W
0.02	1.17	1.12	0.60	-1.53	0.91	-0.65	-1.19	-1.24	-1.24	-1.86	0.86	-0.10	-0.08	1.51	-0.10		%	ACO1	YLR304C
0.38	0.40	1.49	0.89	0.12	-0.45	1.69	-0.52	-0.70	-0.82	-1.12	-0.41	0.87	0.47	-0.71	-0.52		%	ACO2	YJL200C
0.40	-0.97	-2.42	-1.16	-1.09	-0.81	-1.04	-0.85	-1.05	-0.05	0.55	-0.08	-1.00	-0.95	-0.83	0.31		%	ACP1	YKL192C
-1.27	1.33	0.81	0.07	-1.03	1.35	0.51	0.01	-0.23	1.28	0.58	2.09	0.83	0.37	-1.00	-0.95		%	ACS1	YAL054C
0.79	0.84	-0.96	0.26	2.33	-1.32	0.64	-1.58	-1.68	-1.69	-0.42	0.05	-1.44	-1.63	-2.46	0.44		%	ACS2	YLR153C
-2.83	2.76	1.72	3.37	1.82	0.33	-0.35	-1.06	0.37	1.89	0.19	0.98	0.60	-1.22	0.81	1.75		%	ACT1	YFL039C
-0.68	1.49	2.00	1.22	2.33	0.71	-0.04	1.34	0.33	3.03	-1.52	-1.12	-1.07	-1.24	-0.82	0.35		%	ADA2	YDR448W
0.72	-0.61	-0.94	-0.22	0.38	-0.01	0.19	-1.32	-0.02	0.94	0.30	0.74	-1.11	-0.41	-0.81	-0.29		%	ADD37	YMR184W
-0.04	1.69	1.91	1.11	1.35	0.23	0.67	-0.88	0.75	1.53	0.04	-0.31	0.09	-0.07	0.61	0.45		%	ADD66	YKL206C
-0.03	0.57	1.11	1.47	0.75	-0.23	1.21	-0.56	0.91	0.15	0.29	0.94	-0.75	-1.15	0.12	-1.75		%	ADE1	YAR015W
-0.16	0.20	1.14	1.03	1.96	0.71	-0.64	-0.01	0.33	-0.34	-0.49	-0.60	-0.92	-0.83	-0.06	0.17		%	ADE12	YNL220W
0.64	-0.01	-1.02	-0.59	-1.54	0.11	0.21	-0.80	-0.26	-0.36	-0.08	0.90	-0.76	-0.28	1.38	-0.49		%	ADE13	YLR359W
0.26	-0.40	-0.52	-1.40	-0.64	-0.25	0.07	1.16	0.97	0.00	1.06	1.70	0.26	0.94	0.83	1.80		%	ADE16	YLR028C
-0.53	0.33	1.05	0.70	0.87	-0.17	1.50	-0.90	-0.94	-1.10	-0.23	-0.33	1.30	0.60	-0.31	-1.20		%	ADE17	YMR120C
0.76	-0.28	-0.24	-0.29	0.05	-1.26	-1.10	-2.17	0.19	-0.81	-1.99	-1.38	-0.97	-0.06	-1.53	-2.51		%	ADE2	YOR128C
0.28	0.10	0.58	-0.13	0.02	-0.00	0.84	-0.22	-0.41	-0.54	-0.16	0.18	0.10	0.04	-0.27	0.27		%	ADE3	YGR204W
0.04	0.64	0.94	0.12	0.39	0.43	-0.19	0.36	-0.10	0.08	-1.60	1.20	-0.72	-0.61	0.92	0.42		%	ADE4	YMR300C
1.71	-2.13	-1.78	-2.20	-1.08	-2.17	-1.21	-1.76	-1.21	-1.65	-0.74	-0.95	-0.57	0.68	-0.27	-1.21		%	ADE5,7	YGL234W
0.14	-0.54	0.19	-0.81	-0.99	0.88	-0.44	-0.31	0.94	-0.83	0.83	-0.42	0.08	-0.35	0.40	-0.06		%	ADE6	YGR061C
-0.41	1.19	0.74	0.42	0.74	-0.68	0.24	0.33	1.20	0.23	-0.14	0.12	-0.40	-0.38	-0.07	-0.15		%	ADE8	YDR408C
-1.96	-0.75	1.10	-0.04	0.93	1.16	-0.91	2.44	-1.06	0.99	-0.49	1.15	3.38	0.51	-0.13	1.53		%	ADF1	YCL058W-A
-0.81	-1.42	-1.49	0.17	0.81	1.43	1.45	0.54	-1.11	3.44	2.66	2.36	3.85	-2.17	-0.69	-0.22		%	ADH1	YOL086C
0.42	-0.63	-0.60	-0.10	0.47	-0.40	0.24	-1.08	-0.50	0.31	-0.75	1.05	-0.52	-0.15	1.62	0.47		%	ADH2	YMR303C
-1.53	1.76	1.21	1.70	1.55	0.24	0.68	0.02	0.83	0.72	-0.90	0.30	-1.49	-1.11	1.62	1.80		%	ADH3	YMR083W
0.21	-0.72	-0.85	-0.37	-0.01	1.14	-0.25	-1.04	0.10	1.17	0.15	-0.85	0.04	0.20	-1.84	0.73		%	ADH4	YGL256W
0.02	0.35	0.07	0.09	-0.71	-0.14	-0.13	0.59	0.63	1.58	0.33	0.29	0.13	0.19	0.09	0.17		%	ADH5	YBR145W
-0.11	1.93	0.22	0.02	0.11	1.12	-0.15	-0.00	0.45	0.35	-0.93	0.01	0.10	-1.18	0.88	-0.26		%	ADH6	YMR318C
-0.49	0.43	0.29	1.04	0.22	0.29	0.92	0.29	1.05	0.44	0.21	-0.92	-0.47	1.06	0.69	-0.53		%	ADH7	YCR105W
-0.17	-0.88	-1.25	-0.42	-1.30	0.99	-1.22	0.02	-0.05	-0.55	-0.17	0.10	-1.46	-1.06	-0.44	0.18		%	ADI1	YMR009W
-1.48	-0.34	0.77	0.30	1.71	-1.36	0.44	0.96	0.32	1.65	-1.07	0.32	-1.09	-0.27	0.35	0.66		%	ADK1	YDR226W
-0.25	0.78	0.84	-0.06	1.88	0.67	-1.12	-0.33	-1.02	0.85	0.31	0.37	-1.03	-0.41	0.32	1.62		%	ADK2	YER170W
1.61	1.81	-0.15	-0.14	-1.23	0.71	-3.61	2.88	-0.55	0.86	-1.08	0.90	0.66	-0.77	-0.12	0.31		%	ADO1	YJR105W
1.11	-1.39	-0.59	-1.48	-0.31	0.32	-1.07	2.15	0.15	-1.93	0.64	0.05	0.41	0.42	0.25	1.53		%	ADP1	YCR011C
0.92	-0.37	-0.22	0.39	0.45	0.28	-0.58	-0.59	-0.44	0.05	-0.85	0.25	1.72	0.51	-0.44	-0.62		%	ADR1	YDR216W
-0.13	0.51	0.79	0.45	-0.37	-0.84	-0.23	-0.80	-0.30	-0.40	-0.55	-0.62	-1.15	-0.32	-1.53	0.59		%	ADY2	YCR010C
-0.15	-0.92	-0.56	0.04	1.03	0.42	2.46	-1.23	-0.45	0.20	-2.50	-1.50	0.55	-0.06	0.28	-1.46		%	ADY3	YDL239C
-0.55	-1.19	-0.52	-0.22	0.19	-0.04	-0.25	0.62	1.46	0.99	1.25	1.82	-0.06	0.19	0.65	0.94		%	ADY4	YLR227C
0.52	0.60	1.85	0.21	0.04	-0.53	-0.84	-0.31	0.28	-0.24	-0.16	0.06	-1.09	0.62	-0.03	-1.69		%	AEP1	YMR064W
-0.68	1.54	1.34	0.62	-1.14	-0.50	0.25	-0.64	1.25	1.11	-0.65	-0.55	0.13	1.98	-0.71	0.47		%	AEP2	YMR282C
0.11	-0.40	0.07	0.27	-0.37	0.67	0.54	1.14	1.21	0.74	0.20	-0.08	0.29	1.28	-0.54	0.40		%	AEP3	YPL005W
-0.59	-0.98	-0.22	-0.32	-0.23	1.45	-0.10	-0.16	-0.08	0.90	-0.66	-0.09	-0.12	-0.49	0.36	1.03		%	AFB1	YLR040C
-0.96	1.96	1.41	0.78	-0.19	0.71	0.73	-1.07	-0.76	1.66	-0.35	0.12	-0.35	-1.33	-1.76	-1.71		%	AFG1	YEL052W
-0.08	-1.20	-1.64	-0.72	-0.68	0.89	-0.29	-1.04	-0.15	0.29	-0.45	-0.71	-0.44	1.64	0.38	-0.40		%	AFG2	YLR397C
-1.99	-0.35	-1.20	-1.83	0.53	0.09	-0.89	2.08	3.26	0.16	0.02	-0.73	-0.56	3.30	-1.80	2.13		%	AFG3	YER017C
-1.52	0.24	0.46	0.22	1.84	0.14	1.10	-0.05	0.13	0.49	1.15	-0.52	-0.31	-1.32	-0.17	0.91		%	AFI1	YOR129C
-0.24	-0.40	-1.21	-0.21	0.84	-0.13	-1.09	-1.44	-0.93	-0.24	-1.07	-1.04	-0.34	-0.67	1.54	-0.34		%	AFR1	YDR085C
1.23	1.18	0.80	-1.45	-1.63	-0.85	0.87	-1.83	-0.09	-0.75	-0.19	-2.53	-0.13	-0.93	-0.10	-3.11		%	AFT1	YGL071W
0.72	-0.76	-0.27	-0.53	0.84	-0.26	1.30	-0.65	-0.07	0.55	-1.21	0.88	1.48	1.12	0.33	-0.38		%	AFT2	YPL202C
-0.47	0.97	0.20	-1.04	0.41	-0.46	0.52	-1.52	0.01	-0.13	-2.77	-2.47	-1.68	-1.36	-1.33	-0.03		%	AGA1	YNR044W
0.19	0.84	-0.45	-0.01	-0.21	-0.48	0.31	0.41	-0.08	0.39	1.88	-1.38	-1.17	-0.18	1.24	-0.70		%	AGA2	YGL032C
0.33	1.25	0.14	1.52	1.12	0.61	1.48	-0.86	0.62	0.53	-0.40	0.36	0.15	-0.19	0.71	0.08		%	AGC1	YPR021C
-0.11	-0.16	-0.21	-0.23	-2.22	0.31	0.79	-0.21	-0.51	0.20	1.05	-0.91	0.42	-0.33	-0.05	-1.18		%	AGE1	YDR524C
1.65	-1.43	-0.64	-1.39	-0.21	-3.71	0.31	-2.27	-1.59	0.43	0.19	-2.36	-0.52	-0.27	-0.38	-1.98		%	AGE2	YIL044C
-0.42	-0.68	-0.83	-0.66	-1.30	0.28	0.57	0.50	0.54	-1.95	0.18	0.62	-0.56	0.17	0.37	-0.66		%	AGP1	YCL025C
-1.45	1.22	0.47	-0.70	-0.89	0.87	-0.56	0.55	0.03	0.47	0.70	-1.14	-0.00	0.02	-1.96	0.50		%	AGP2	YBR132C
-0.65	1.71	1.39	1.28	0.72	1.15	-0.22	-0.20	1.05	-0.49	-0.76	0.40	-0.81	-0.13	-0.01	0.58		%	AGP3	YFL055W
-0.07	-0.38	0.67	0.56	-0.86	-0.03	0.21	-0.28	-0.45	-0.61	0.74	0.11	-0.13	-0.58	0.97	-0.84		%	AGX1	YFL030W
0.21	-1.23	-0.38	0.41	-0.32	0.39	0.26	-1.00	-0.50	-0.73	0.63	-0.50	-0.46	-0.93	-0.21	0.27		%	AHA1	YDR214W
0.53	-0.28	0.64	-0.38	-0.90	-1.91	0.98	-0.09	1.75	0.32	-0.03	0.20	1.07	2.49	-0.30	1.11		%	AHC1	YOR023C
0.00	-0.12	0.02	0.23	0.35	-0.63	0.83	-0.98	0.48	0.90	-0.21	0.70	0.19	0.57	-1.23	0.28		%	AHC2	YCR082W
1.57	-1.00	0.08	-1.55	-1.08	-0.61	-0.33	-0.99	-5.27	-2.43	0.27	0.09	-0.77	-0.62	2.30	-1.11		%	AHP1	YLR109W
0.61	1.78	-1.01	-0.77	-0.80	0.36	0.78	1.41	0.17	2.91	2.74	1.97	-0.40	1.44	1.13	0.62		%	AHT1	YHR093W
1.08	0.07	-0.52	-1.34	0.34	-0.60	0.58	0.58	0.54	0.10	-1.16	0.82	0.59	0.25	-0.46	-1.01		%	AIF1	YNR074C
-0.71	-0.36	0.01	0.31	-0.51	-0.58	-1.34	-0.18	0.89	0.28	-0.31	-1.24	-0.15	0.47	0.24	-0.23		%	AIM1	YAL046C
-0.31	-0.26	-0.89	-0.05	-0.57	0.49	-1.00	-0.74	0.63	-0.62	-2.54	-1.01	-0.33	1.80	-0.49	1.40		%	AIM10	YER087W
-0.95	0.67	-0.49	-0.23	-0.80	1.00	-0.73	0.01	0.51	0.92	1.03	-0.00	-0.03	0.62	0.50	0.30		%	AIM11	YER093C-A
1.18	-0.93	-1.05	-1.78	-1.67	-1.40	0.19	-0.09	-0.46	-1.06	-0.53	-1.02	-0.55	-0.70	0.17	0.47		%	AIM14	YGL160W
0.19	-1.58	0.23	0.86	-0.48	1.75	-0.42	-0.07	-0.10	0.49	2.06	1.30	2.02	1.87	1.05	0.11		%	AIM17	YHL021C
-0.35	-0.23	-1.01	-0.39	-1.01	-0.70	0.45	-1.09	0.47	1.02	0.07	0.59	0.27	0.70	2.38	0.43		%	AIM18	YHR198C
-0.78	-0.11	0.04	1.28	1.15	1.54	0.83	0.15	-0.07	-0.37	-0.82	0.39	0.27	0.27	-0.56	0.29		%	AIM19	YIL087C
-0.51	1.42	0.57	0.15	-0.75	-0.44	-1.14	-0.02	0.51	0.10	0.39	0.92	-0.33	0.08	2.48	0.17		%	AIM2	YAL049C
-0.01	-0.36	0.25	0.13	0.58	0.19	0.49	1.27	1.28	-0.14	0.79	-1.15	0.26	0.06	-0.91	0.97		%	AIM20	YIL158W
-1.24	0.85	1.17	1.10	0.51	0.98	0.97	-0.29	1.39	-0.41	0.54	-0.41	0.19	-0.85	0.66	-0.56		%	AIM21	YIR003W
0.09	-0.47	-1.23	-0.27	-1.39	-0.17	-1.42	-0.17	0.63	-0.44	0.44	-1.12	-1.07	0.03	0.11	0.86		%	AIM22	YJL046W
-0.03	0.87	0.96	-0.45	-0.90	0.66	0.24	-0.82	-1.88	-0.80	2.72	-0.29	-0.01	0.44	-0.33	-0.37		%	AIM23	YJL131C
-0.55	1.01	0.69	0.47	-0.04	-0.05	-0.92	-0.11	1.04	-1.40	1.58	-0.24	-0.84	0.38	1.81	1.01		%	AIM24	YJR080C
-0.06	-0.09	-1.22	-2.10	-0.87	0.74	-0.89	-2.00	-0.28	-0.88	0.50	0.16	-0.50	-0.61	-0.93	-0.83		%	AIM25	YJR100C
-1.60	0.11	-0.01	-1.12	-1.27	-0.77	1.67	-0.66	-1.77	0.10	0.31	0.25	-1.55	-1.98	0.76	-0.56		%	AIM26	YKL037W
-0.44	-0.46	-1.63	-1.06	0.18	-0.97	-0.63	0.11	-0.71	-0.43	0.90	0.00	-0.72	0.83	0.27	-0.53		%	AIM29	YKR074W
0.22	-1.46	-1.42	-0.71	-0.01	-0.89	0.64	1.15	-0.67	-0.16	0.39	-0.12	0.24	-0.15	-0.08	-0.43		%	AIM3	YBR108W
-0.46	1.17	0.30	-0.34	-0.06	1.20	0.81	0.85	0.48	0.25	1.05	0.29	1.12	-0.70	0.40	0.73		%	AIM32	YML050W
0.03	-0.19	0.13	-0.39	0.02	-1.55	1.32	-1.07	-1.70	-1.84	0.52	-1.02	-0.66	0.69	-2.03	-0.29		%	AIM33	YML087C
-0.95	0.90	0.39	0.07	-1.21	1.50	-0.58	-0.62	1.52	0.08	-0.32	1.98	2.67	0.63	-0.89	1.68		%	AIM34	YMR003W
-0.13	-0.54	-1.13	-0.57	-1.00	-0.66	-0.29	-1.33	0.26	-1.36	0.07	-1.04	-1.33	0.82	-1.93	-0.43		%	AIM36	YMR157C
0.07	-0.89	-0.47	-0.35	-0.43	-1.52	-0.93	-0.70	0.37	-1.02	0.29	1.48	1.19	0.53	0.07	1.39		%	AIM39	YOL053W
-0.04	-0.82	0.11	-1.85	-0.89	-0.28	0.52	-0.88	-0.17	-0.71	-0.54	-0.68	-0.19	-0.16	-0.14	-1.67		%	AIM4	YBR194W
-0.64	0.93	0.40	-0.51	-0.29	1.25	0.87	-0.38	0.67	-0.23	-0.75	0.94	0.70	0.46	0.97	0.81		%	AIM41	YOR215C
0.06	0.26	-0.27	-0.22	0.01	0.44	-0.03	0.16	-0.49	-0.96	-0.04	0.28	-0.72	-0.32	-0.80	0.12		%	AIM44	YPL158C
-0.63	-0.33	-0.67	1.53	2.41	1.18	1.39	-1.87	-0.66	1.26	-0.11	-1.87	0.15	-0.50	0.12	0.79		%	AIM45	YPR004C
-0.56	-0.78	0.05	0.24	-0.00	-0.02	0.75	0.00	-0.42	-0.81	1.90	1.10	0.13	0.49	-1.18	-0.83		%	AIM46	YHR199C
0.30	0.14	1.02	1.37	0.95	-0.19	0.19	-0.75	-0.52	-0.77	0.06	-0.71	0.37	0.75	-0.54	-0.77		%	AIM6	YDL237W
-0.11	0.95	0.40	-0.00	-0.02	-1.08	-0.44	-1.40	-1.01	0.00	-0.96	-0.37	-0.29	0.12	-1.32	0.24		%	AIM7	YDR063W
1.63	-0.54	-0.83	0.23	-0.13	-0.62	0.08	-0.17	-0.22	0.71	0.33	-0.44	0.30	-0.62	-0.32	-0.53		%	AIM9	YER080W
0.20	-0.69	-0.16	-0.17	0.79	-0.80	-0.44	-0.21	0.11	-0.03	-0.42	-0.10	0.02	-1.11	-0.88	0.77		%	AIP1	YMR092C
0.67	0.03	-1.42	-1.19	-0.30	0.45	-0.95	0.39	-1.01	0.50	0.32	0.36	0.32	0.10	1.23	-0.96		%	AIR1	YIL079C
-0.87	2.00	0.82	0.87	0.97	1.43	0.93	1.10	2.28	0.65	0.49	1.28	0.94	0.52	1.71	1.60		%	AIR2	YDL175C
1.02	-0.99	0.12	0.13	0.92	0.45	-1.65	-1.15	-1.38	-0.06	0.51	-1.05	0.65	-1.10	0.42	0.53		%	AKL1	YBR059C
-0.24	1.21	-0.84	1.57	1.05	0.96	1.52	0.92	0.28	1.59	3.23	3.48	-0.13	-1.42	0.83	0.02		%	AKR1	YDR264C
-0.31	1.20	0.50	-0.06	-0.80	1.53	-0.60	-0.26	-0.04	-0.03	2.01	0.63	0.61	0.41	0.66	-0.27		%	AKR2	YOR034C
-0.36	1.84	1.54	1.00	1.61	0.14	0.62	-1.81	-1.71	2.51	-0.08	1.07	0.35	-0.91	-0.84	-1.56		%	ALA1	YOR335C
0.03	0.31	0.10	0.64	0.82	-0.28	0.07	-0.65	0.71	1.68	0.06	0.62	0.55	0.43	1.13	-0.19		%	ALB1	YJL122W
0.84	-0.78	-0.77	-0.12	-0.60	-1.73	1.07	-0.68	-0.75	0.03	-0.33	0.26	-0.26	0.23	-0.12	-0.33		%	ALD2	YMR170C
2.21	-0.91	-0.64	-1.50	-1.12	-0.97	-0.15	-0.04	-0.00	-0.03	0.01	0.62	-0.48	-0.75	1.03	-0.08		%	ALD3	YMR169C
-0.19	-0.03	-0.09	0.56	0.59	0.38	1.68	-0.05	-0.56	1.33	-0.73	-0.16	-0.92	-0.09	-1.72	0.05		%	ALD4	YOR374W
0.87	-1.46	-0.40	-0.25	-0.69	-0.85	0.10	-0.23	0.81	-1.10	-0.32	-1.34	-0.43	0.20	-0.34	0.30		%	ALD5	YER073W
-0.94	-0.25	-0.47	-0.43	0.49	-0.45	-0.67	-0.42	1.96	0.50	-0.32	0.13	-0.41	-0.55	-1.37	0.45		%	ALD6	YPL061W
2.01	-0.47	-1.68	-1.43	-0.97	-0.21	-1.18	0.14	0.67	1.64	0.37	0.47	-0.69	-0.60	0.86	-0.33		%	ALE1	YOR175C
1.28	-2.26	-0.70	-0.34	0.77	-2.27	0.16	-1.40	-1.38	-1.18	-0.62	-1.33	0.99	-0.58	0.57	-1.09		%	ALF1	YNL148C
-0.33	0.79	-0.25	0.34	0.57	0.01	0.49	-0.07	0.42	-0.03	0.37	1.51	0.35	0.63	1.29	0.04		%	ALG1	YBR110W
0.51	0.05	-0.09	-0.41	0.46	0.03	0.53	0.72	-2.68	0.07	0.92	0.27	-1.63	-0.29	0.34	-0.15		%	ALG11	YNL048W
0.20	-0.43	-0.49	-0.67	-1.00	0.00	0.02	-0.04	0.69	-0.85	0.80	-0.66	0.86	0.44	1.08	-0.15		%	ALG12	YNR030W
0.20	-0.46	-0.39	-1.36	-0.97	-0.20	-1.25	-0.05	-0.07	-0.97	0.84	1.60	-0.46	-1.13	-0.18	1.18		%	ALG13	YGL047W
-0.54	-0.09	0.47	-0.16	-1.45	0.50	0.18	-0.23	1.33	1.01	-0.21	1.61	0.85	-0.36	0.69	0.61		%	ALG14	YBR070C
-1.82	0.50	0.66	0.83	-1.09	1.67	1.32	-0.32	0.89	-0.21	3.55	1.75	0.80	-0.26	1.96	1.77		%	ALG2	YGL065C
0.92	-0.76	-0.01	-1.20	-0.65	-1.35	1.55	-0.21	-0.71	-0.45	-0.52	-0.33	-0.13	-0.31	0.45	-0.03		%	ALG3	YBL082C
-0.08	-0.39	1.06	0.53	0.87	-0.73	-0.44	-0.01	1.51	1.54	-0.19	1.04	0.26	0.06	0.47	-0.24		%	ALG5	YPL227C
-0.06	-0.09	-1.24	1.27	-0.54	-0.31	-0.03	0.18	-0.54	-0.76	1.48	0.71	-0.64	-0.60	0.85	-1.28		%	ALG6	YOR002W
0.55	-1.17	-0.06	-0.39	0.18	1.66	-0.98	0.87	-0.34	-0.34	0.47	0.60	0.09	0.16	1.59	-0.44		%	ALG7	YBR243C
0.04	-0.01	-0.06	0.95	-0.06	0.40	-0.09	0.35	0.50	1.59	1.55	-0.61	0.27	0.51	2.14	0.88		%	ALG8	YOR067C
1.56	-0.88	-1.07	-2.09	-2.30	-0.97	0.12	-0.82	-0.17	-1.07	0.14	-1.29	-0.80	-0.53	0.47	-0.82		%	ALG9	YNL219C
0.09	-0.06	0.70	0.90	0.91	-0.45	0.81	-0.40	0.51	0.68	-0.10	0.06	0.09	-0.40	-0.93	0.30		%	ALK1	YGL021W
0.92	-0.07	0.26	-0.10	0.04	-1.17	-0.19	-0.01	-0.21	-0.55	-0.64	-0.17	0.03	0.14	-0.07	-1.01		%	ALK2	YBL009W
0.57	-0.90	-1.06	0.03	-1.02	0.03	-0.53	-0.57	-0.33	-0.89	-1.65	-2.12	-1.27	-0.36	-1.55	-0.42		%	ALO1	YML086C
0.74	-0.14	-0.87	-0.75	-0.73	-0.88	-1.12	0.30	0.72	-0.14	0.18	-1.03	-0.99	0.54	-1.00	0.30		%	ALP1	YNL270C
0.63	-0.73	-0.28	-0.75	-1.07	-1.35	-1.12	-0.11	-2.86	-0.95	0.86	-3.20	-1.23	1.27	0.03	-1.55		%	ALR1	YOL130W
0.41	0.44	-0.09	0.08	-0.52	-0.98	1.53	0.47	-0.41	-0.07	0.50	-0.70	-0.71	-0.17	0.38	-0.50		%	ALR2	YFL050C
-0.34	-0.82	0.71	0.80	2.01	-0.05	-0.80	2.35	0.91	0.45	1.77	2.35	-0.21	-1.07	0.71	0.65		%	ALT1	YLR089C
1.01	0.02	-0.15	0.84	0.93	-1.66	0.31	-1.29	-0.40	-0.36	-0.55	-1.93	-0.13	-0.34	-0.37	-0.87		%	ALT2	YDR111C
-1.37	-0.46	0.64	0.49	1.26	-1.55	1.20	0.92	0.49	-0.66	0.68	-0.21	0.79	0.02	-0.26	0.67		%	ALY1	YKR021W
-0.06	0.60	0.83	0.78	0.60	-0.78	-0.29	-0.47	-1.05	0.08	0.04	-1.39	-0.89	0.18	-1.10	-0.37		%	ALY2	YJL084C
-1.15	1.50	2.51	1.92	0.58	0.28	1.30	-1.05	-0.65	1.90	-2.31	-1.39	-0.29	-0.27	-2.30	-1.17		%	AMA1	YGR225W
-0.22	-1.23	-0.83	0.78	0.73	0.28	-0.26	0.32	-1.09	-1.90	-0.73	0.32	-2.06	-1.32	1.19	-0.84		%	AMD1	YML035C
-0.73	-0.28	-0.72	-0.76	0.24	-0.94	0.03	0.52	-1.32	-1.65	0.67	0.16	0.03	-0.65	0.62	-0.90		%	AMD2	YDR242W
-0.07	0.35	1.46	1.02	0.48	-0.26	1.02	1.69	1.17	2.61	2.57	0.25	0.16	-1.27	0.80	0.99		%	AME1	YBR211C
1.28	-0.67	-0.78	-0.55	-0.09	0.08	-0.82	-1.39	-0.25	-0.68	-1.72	0.59	-0.36	-1.49	0.67	-0.91		%	AMF1	YOR378W
-1.11	0.38	1.09	-0.29	0.06	1.44	0.15	0.31	0.34	0.26	1.51	1.02	1.29	-1.01	1.84	-0.48		%	AMN1	YBR158W
0.97	-0.51	-0.35	-0.65	-0.39	0.68	-0.92	-1.72	-0.46	0.04	-1.01	0.49	-0.21	-0.24	-2.47	-1.86		%	AMS1	YGL156W
-0.03	0.35	0.15	0.71	0.98	-0.50	-0.35	-0.51	-0.55	-0.41	-1.58	-0.15	-0.55	0.07	0.44	-1.14		%	ANB1	YJR047C
-0.98	-1.32	-2.83	-1.82	-1.35	-0.09	1.24	0.04	-2.45	-1.16	0.30	0.80	0.17	-0.11	0.33	-0.73		%	ANP1	YEL036C
0.74	0.34	-0.37	-1.11	-1.30	-1.24	1.59	-1.06	-0.28	0.11	-0.98	0.22	0.03	-0.38	2.10	1.14		%	ANR2	YKL047W
-0.59	1.57	1.76	1.40	-0.32	-0.19	0.81	-0.61	0.36	-0.61	-0.23	1.30	0.15	-0.54	-0.43	0.34		%	ANS1	YHR126C
-0.91	-1.40	0.23	-0.43	-0.49	0.02	0.44	-0.03	1.21	0.12	0.10	0.02	0.17	0.88	-0.84	0.63		%	ANT1	YPR128C
0.64	-0.99	-1.30	-0.83	-1.94	0.16	-0.10	-0.18	-3.34	-0.37	-0.39	-1.11	-0.42	-2.43	0.85	-1.14		%	AOS1	YPR180W
1.21	-1.55	-1.85	-0.86	-0.65	-1.40	-1.10	-0.68	-1.16	-2.52	-1.39	-2.40	2.51	-0.57	-1.48	-2.34		%	APA1	YCL050C
0.71	1.09	0.73	0.19	-0.56	2.31	0.90	0.13	1.77	-1.30	0.88	1.41	0.83	0.29	2.55	0.56		%	APA2	YDR530C
-0.10	0.67	-1.28	-0.18	1.74	-1.93	-0.74	1.84	-2.40	-1.69	1.48	0.49	-1.11	-1.21	-0.33	-0.07		%	APC1	YNL172W
0.68	-0.13	0.19	-0.16	-0.26	-1.46	0.45	0.45	-0.43	0.27	-0.21	-0.40	-0.51	-0.40	0.11	0.40		%	APC11	YDL008W
-0.09	-0.64	0.24	-0.35	0.84	-0.60	0.47	-0.77	-1.67	0.35	-0.66	-0.05	-1.53	-0.70	0.07	-0.29		%	APC2	YLR127C
0.17	0.89	-0.51	0.76	1.07	0.77	-0.61	-0.95	-0.70	-0.73	-1.07	-0.64	0.09	-1.10	-1.47	-0.65		%	APC4	YDR118W
-0.15	1.20	1.04	0.76	1.40	-0.85	-0.38	-0.04	-1.12	-1.60	2.61	0.91	0.91	0.12	0.61	1.81		%	APC5	YOR249C
-1.68	0.61	0.74	-0.21	-1.42	-1.78	0.71	-0.45	-1.41	-0.35	0.46	-1.15	0.08	0.86	0.33	0.49		%	APC9	YLR102C
-1.46	-0.47	0.28	0.58	0.07	1.71	0.45	0.97	-1.04	1.85	1.65	0.99	-0.37	-0.44	0.89	1.41		%	APD1	YBR151W
1.18	-0.62	0.04	-0.27	-0.61	-0.26	-0.51	0.54	-0.22	-2.67	0.41	-0.54	-1.76	-0.43	1.22	-0.06		%	APE1	YKL103C
-2.23	2.86	2.83	3.45	3.31	1.34	1.21	0.03	1.24	-0.28	1.26	2.44	1.41	-0.26	1.16	2.08		%	APE2	YKL157W
0.21	-0.37	-0.27	0.46	0.26	-0.31	1.03	-1.21	1.27	-0.69	-0.48	-0.57	1.40	-0.02	-0.38	-0.43		%	APE3	YBR286W
0.98	0.47	-0.55	-1.60	-1.12	-0.71	0.15	-0.25	-0.64	0.70	-1.15	-0.69	-1.37	-1.17	-0.18	-1.02		%	APE4	YHR113W
-0.46	-0.89	-1.06	-0.83	-0.55	0.05	1.04	-0.93	-1.43	3.96	1.50	1.77	-0.78	-2.24	2.49	-0.31		%	API2	YDR525W
0.91	-1.98	-1.12	0.02	1.03	-1.99	-3.29	3.16	-2.10	-1.52	0.19	-3.60	-4.11	-2.16	-0.67	4.20		%	APJ1	YNL077W
0.88	0.42	0.97	-0.52	-0.89	-0.06	0.59	0.44	1.10	0.52	0.51	0.61	-0.82	-0.49	1.10	0.22		%	APL1	YJR005W
1.96	-1.32	-1.88	-1.08	-1.91	-3.21	0.55	-1.54	0.14	-2.06	-1.08	-1.45	0.20	-0.31	-0.24	-1.67		%	APL2	YKL135C
1.27	-0.74	-0.72	-1.50	-0.88	-1.13	-1.45	-1.80	0.17	-0.97	0.26	0.09	-0.54	-0.59	0.22	-0.70		%	APL3	YBL037W
-0.78	0.44	0.71	1.58	0.78	-0.75	-0.24	0.79	0.47	0.26	1.93	-0.35	1.19	-0.43	1.16	0.61		%	APL4	YPR029C
-0.80	-0.77	-0.75	-1.36	0.77	-0.53	-1.05	1.28	0.29	-1.81	0.60	-0.18	-0.50	0.93	-0.88	-0.81		%	APL5	YPL195W
-1.00	-1.69	-0.96	-0.22	-0.14	-0.82	1.48	-0.30	-1.05	-1.46	1.18	-1.57	-2.25	-0.64	-0.24	-0.22		%	APL6	YGR261C
0.09	-0.58	-0.49	-1.03	-1.46	-1.99	0.01	-1.78	0.67	-0.32	0.71	-3.28	0.56	-0.13	0.78	-0.89		%	APM1	YPL259C
1.12	-0.06	-0.09	0.34	0.03	1.26	0.36	0.25	0.02	0.97	1.85	0.57	0.17	-0.59	0.68	0.03		%	APM2	YHL019C
-0.63	1.26	0.45	-0.27	-0.20	-1.10	2.70	2.18	-0.40	0.89	-0.24	-0.77	-0.08	0.22	-0.45	1.23		%	APM3	YBR288C
0.18	0.49	0.20	-0.21	-0.41	0.11	-0.38	-0.21	-1.02	-0.11	0.54	0.24	-1.77	-1.67	0.78	0.27		%	APM4	YOL062C
1.29	-0.53	-0.97	-0.79	-2.13	-1.15	-2.11	-1.59	-0.99	-0.02	-0.43	-1.82	-1.77	-1.71	-0.97	-1.02		%	APN1	YKL114C
-0.46	0.66	-0.35	-0.07	-1.05	0.75	0.72	-1.69	-0.24	1.25	-1.03	1.13	-0.28	-0.21	-1.36	-0.35		%	APN2	YBL019W
0.24	-0.40	-0.83	0.24	-0.24	-0.32	0.47	-0.47	-1.11	-0.43	-1.29	-0.53	-0.65	0.10	-1.36	-0.97		%	APP1	YNL094W
0.62	-0.28	-0.08	0.34	-0.70	1.40	-0.91	-0.20	1.58	0.89	-1.40	0.74	-0.23	-0.72	0.93	0.41		%	APQ12	YIL040W
1.86	-0.53	0.35	-0.38	-0.54	0.65	-0.41	-0.26	-1.06	0.23	0.32	-0.91	0.76	-0.91	-0.54	-2.86		%	APQ13	YJL075C
-0.41	0.30	0.04	0.62	1.73	0.38	0.76	-0.28	0.97	1.21	-0.29	0.78	1.33	-0.78	2.49	0.30		%	APS1	YLR170C
0.59	1.22	0.20	0.27	0.04	0.26	0.02	-0.01	-0.18	-1.26	0.56	-1.49	-0.89	-0.19	-0.18	-0.19		%	APS2	YJR058C
-0.95	-0.10	-0.40	0.36	-0.39	-0.38	1.56	0.60	0.06	-0.43	0.46	-1.22	0.06	-0.32	0.48	0.31		%	APS3	YJL024C
-0.18	0.28	0.11	-0.10	0.71	0.16	0.18	0.64	-0.45	0.61	0.43	1.63	0.67	-0.07	0.91	0.07		%	APT1	YML022W
-0.16	0.55	0.07	0.15	0.50	0.86	0.93	-0.04	-1.02	-0.41	-1.82	-1.04	-0.40	-1.50	-0.29	1.16		%	APT2	YDR441C
-0.88	0.45	-0.49	0.62	-0.64	-0.16	0.85	-1.74	0.27	0.90	-0.33	-1.33	-0.42	-0.15	-0.32	0.87		%	AQR1	YNL065W
0.40	0.75	0.43	-0.28	0.07	-0.31	0.83	-1.26	-0.48	-0.33	-0.55	0.49	-0.36	-0.59	-0.89	-0.10		%	AQY1	YPR192W
-0.24	0.09	-0.31	-0.35	0.70	-1.10	0.22	-0.77	-0.41	0.48	-0.62	0.68	-0.09	-0.81	-0.15	0.42		%	AQY2	YLL052C
0.22	0.67	0.29	-0.53	-0.56	0.82	-1.19	0.14	-0.33	0.31	0.43	-0.23	-1.20	-1.39	-0.68	-0.25		%	ARA1	YBR149W
0.63	0.41	-0.13	0.63	-0.13	0.15	0.11	-0.30	0.41	-0.57	1.57	1.98	0.17	-0.42	0.08	-0.98		%	ARA2	YMR041C
-0.94	-2.63	-1.39	0.86	1.46	-0.31	0.87	-0.56	-2.17	-0.16	0.21	0.44	0.84	3.27	2.02	0.92		%	ARB1	YER036C
1.34	-0.99	-1.22	-0.47	-2.00	0.03	-1.37	-0.83	-1.98	-1.46	-1.74	-1.32	0.05	-0.80	0.20	-0.59		%	ARC1	YGL105W
-1.26	-1.10	2.01	0.90	1.13	2.41	0.76	-1.10	0.76	-0.10	0.08	-1.79	2.07	-1.16	0.13	-0.23		%	ARC15	YIL062C
-1.10	0.92	0.53	0.10	0.67	0.97	-1.31	0.76	0.30	0.93	-0.10	0.33	1.11	0.06	0.29	1.76		%	ARC18	YLR370C
-0.67	-0.34	-0.34	0.99	1.00	1.38	1.04	0.88	1.58	0.98	0.17	1.95	3.48	3.30	-0.39	0.04		%	ARC19	YKL013C
-0.85	0.90	1.39	1.65	2.05	2.77	2.73	-0.10	0.37	1.99	0.53	0.26	2.09	-0.44	-0.15	-0.14		%	ARC35	YNR035C
0.23	-1.12	-1.00	0.14	0.37	1.38	0.25	-1.71	0.13	0.53	0.33	1.65	0.42	-0.16	0.36	0.20		%	ARC40	YBR234C
0.39	1.02	0.29	-1.28	-1.72	-1.95	0.19	-1.10	0.24	0.81	-0.78	-2.64	-0.54	-0.21	-0.79	-0.37		%	ARD1	YHR013C
0.58	-0.94	0.92	1.41	0.72	0.37	-0.24	0.22	0.36	-0.89	-0.65	1.01	1.58	1.12	0.14	1.15		%	ARE1	YCR048W
0.37	0.81	0.94	0.86	0.05	0.87	0.41	-1.50	0.64	0.95	0.86	0.63	0.15	-0.78	-1.01	-0.72		%	ARE2	YNR019W
-2.21	1.89	1.18	1.84	0.13	2.28	0.17	1.21	1.13	1.96	3.55	2.12	0.48	-0.44	1.28	3.22		%	ARF1	YDL192W
0.93	0.36	-0.78	-2.03	-0.54	-1.22	0.79	-0.36	-0.09	-1.73	-0.08	-0.19	-0.31	-1.19	1.66	-0.93		%	ARF2	YDL137W
-0.31	-0.22	0.09	-1.16	-1.66	-0.71	-0.67	1.20	0.99	-0.70	0.54	0.28	0.06	1.32	0.48	0.21		%	ARF3	YOR094W
-0.30	-1.43	-2.18	-1.11	2.07	-0.22	-0.96	-1.51	-0.87	1.43	0.50	0.02	-0.70	-0.22	-0.44	0.63		%	ARG1	YOL058W
-1.10	0.74	1.64	-0.10	0.75	1.24	0.58	1.46	-0.57	1.04	-1.30	0.33	-0.84	0.30	0.23	0.92		%	ARG2	YJL071W
-1.33	0.93	1.84	1.12	0.87	0.03	0.73	0.55	0.12	0.57	0.12	0.85	0.45	0.63	0.46	0.37		%	ARG3	YJL088W
0.71	-0.08	0.05	-0.39	0.12	-0.74	-0.23	-0.23	-0.59	-0.47	0.72	-0.01	0.55	-0.27	-1.67	-0.10		%	ARG4	YHR018C
0.68	-0.93	-0.44	0.32	-0.24	-0.07	1.13	-0.18	1.12	0.46	0.03	0.40	0.07	0.82	-0.50	0.86		%	ARG5,6	YER069W
0.02	-0.28	0.72	0.15	0.56	-0.18	0.12	-0.01	0.06	-0.23	0.32	-0.94	0.46	0.01	0.99	-0.34		%	ARG7	YMR062C
1.52	-1.65	-0.94	0.43	0.05	-3.40	0.01	1.10	0.02	0.83	1.17	0.83	1.67	1.30	0.21	-0.64		%	ARG8	YOL140W
-0.68	-0.68	-0.60	0.01	-0.50	1.71	-1.24	1.11	1.50	1.88	1.72	-0.08	-0.50	-0.35	-0.39	0.22		%	ARG80	YMR042W
1.80	-0.48	0.51	-0.32	-1.03	0.29	-2.39	-0.43	0.19	0.22	-1.32	-1.97	-0.09	0.44	-2.47	-1.24		%	ARG81	YML099C
-0.28	-1.56	-0.56	-0.27	0.08	-0.13	-0.38	-0.41	0.84	0.27	2.39	-0.92	0.20	-0.98	4.07	1.13		%	ARG82	YDR173C
-2.13	0.49	0.42	-0.27	-0.37	0.72	0.13	0.38	0.22	-0.54	1.45	-0.38	-0.77	1.11	-0.27	0.08		%	ARH1	YDR376W
-0.48	-0.18	0.02	-0.79	0.35	0.17	-1.19	-0.04	-1.15	0.24	-0.11	-1.57	-0.08	0.56	-0.19	-0.30		%	ARI1	YGL157W
0.59	0.36	-0.33	-1.44	-0.81	-0.93	-0.02	-0.71	-0.97	1.16	-0.87	-0.27	-0.27	-1.29	-0.29	-1.15		%	ARK1	YNL020C
-1.82	-0.89	-1.01	0.22	-0.34	-1.68	-0.04	-1.38	-0.07	-0.43	-1.14	-2.21	-0.89	-0.34	-1.36	-0.54		%	ARL1	YBR164C
0.47	-0.94	-0.29	-0.78	-1.15	-0.25	-1.67	0.23	0.10	0.33	0.03	-0.96	-0.40	-0.30	-0.16	0.13		%	ARL3	YPL051W
-0.51	-1.32	-0.08	0.66	0.46	1.02	0.86	0.11	0.45	0.67	-0.95	0.53	0.47	-0.43	1.33	0.22		%	ARN1	YHL040C
-0.41	-0.12	0.18	-0.02	-1.15	0.67	-0.89	-0.18	0.59	2.07	0.66	0.17	0.06	-0.54	-0.45	0.02		%	ARN2	YHL047C
-0.48	0.10	0.11	0.66	0.47	0.94	1.30	-0.77	-0.44	-0.86	-1.16	-0.62	-0.49	2.14	-2.14	-0.75		%	ARO1	YDR127W
-1.32	-0.81	-0.69	-1.05	0.18	-1.01	1.35	1.07	0.30	-0.07	-0.03	-0.01	0.21	1.10	-1.49	-0.11		%	ARO10	YDR380W
-1.11	-1.05	0.39	0.57	0.60	0.43	0.98	1.97	-0.34	1.68	1.50	0.63	0.05	0.32	1.23	1.84		%	ARO2	YGL148W
-1.05	0.74	0.95	2.12	0.74	1.14	-0.20	0.02	0.69	-0.27	0.39	1.49	0.02	-1.78	3.15	-0.07		%	ARO3	YDR035W
1.00	0.06	0.71	0.18	-0.38	-1.49	0.13	-0.50	-0.29	-0.32	-1.47	0.30	-0.60	-0.03	-0.69	-2.21		%	ARO4	YBR249C
-1.22	0.07	1.06	0.63	1.36	1.07	0.83	-0.59	-0.23	1.02	-0.55	0.96	-0.22	-0.59	-0.22	1.49		%	ARO7	YPR060C
0.34	-0.49	-0.31	-0.40	-1.45	-0.18	-0.23	-1.68	-0.26	-0.33	0.76	0.54	-0.49	-1.32	0.12	-0.56		%	ARO8	YGL202W
0.06	-0.51	0.55	-0.10	-1.39	-1.15	1.57	-1.60	-0.18	-0.31	-0.03	-1.18	0.97	0.64	1.88	-1.13		%	ARO80	YDR421W
0.83	0.68	0.30	-0.22	-0.47	0.01	0.59	-0.73	0.18	-0.65	1.32	1.49	0.69	0.45	-0.08	-0.09		%	ARO9	YHR137W
0.29	-0.40	-0.61	-0.58	-2.22	0.85	-1.49	1.15	0.50	0.47	0.52	1.79	-0.10	-0.44	0.62	0.43		%	ARP1	YHR129C
-0.39	0.10	-0.36	0.04	-0.07	0.23	0.26	0.08	1.63	-0.97	-0.83	0.79	0.71	0.85	-0.64	0.99		%	ARP10	YDR106W
-1.10	0.11	0.66	-0.34	-0.53	-0.18	0.23	1.11	0.37	0.80	0.42	-0.77	-0.23	1.18	0.43	1.00		%	ARP2	YDL029W
-1.09	0.54	0.28	1.19	1.23	1.18	0.57	-0.36	-1.37	-0.38	0.68	-0.97	-0.19	-0.60	-0.10	0.33		%	ARP3	YJR065C
-2.56	2.82	1.53	0.88	0.04	0.61	2.76	-0.19	0.06	-0.45	-1.46	-0.12	-1.63	-0.78	-1.20	0.60		%	ARP4	YJL081C
1.63	-0.86	-0.29	-0.84	0.59	2.21	1.05	0.17	0.24	1.62	0.30	0.80	-0.59	1.18	-0.54	-0.40		%	ARP5	YNL059C
-0.14	-0.66	-0.64	-1.19	-2.70	-2.46	0.15	-0.89	-0.15	0.27	-0.48	-1.38	0.34	-0.57	-0.37	0.26		%	ARP6	YLR085C
-1.88	0.27	0.35	1.55	1.50	1.95	0.77	-0.37	-0.07	1.12	-1.29	-0.34	-1.02	-0.95	0.31	1.25		%	ARP7	YPR034W
-0.64	0.73	1.65	0.93	1.78	1.35	0.90	1.44	-0.23	-0.14	1.77	1.31	0.24	-0.80	1.19	0.45		%	ARP8	YOR141C
-1.59	0.56	1.44	1.65	1.81	2.31	0.45	1.63	1.47	1.23	-1.69	2.84	0.87	-0.11	-0.66	1.64		%	ARP9	YMR033W
0.22	-0.71	0.33	-0.43	0.47	-0.53	-0.09	0.03	0.32	0.40	-0.36	-1.81	-0.83	-1.06	0.18	-0.69		%	ARR1	YPR199C
-0.62	-0.44	-0.26	-0.64	-1.07	0.02	0.02	-0.62	1.65	1.71	0.98	-1.15	-0.52	-0.77	1.38	-0.58		%	ARR2	YPR200C
-0.19	-0.73	-0.54	-0.60	-0.97	-0.07	0.09	-0.72	1.31	0.84	0.85	-0.99	-0.12	-0.84	1.23	-0.56		%	ARR3	YPR201W
0.61	-0.35	-0.71	-0.68	-1.47	-0.88	-1.71	0.39	-0.61	0.20	-2.13	-0.16	0.17	0.63	-0.59	-0.81		%	ART10	YLR392C
-0.34	0.98	0.59	0.94	0.89	0.98	0.66	0.43	0.57	0.50	-0.68	0.66	0.58	0.38	-0.13	0.75		%	ART5	YGR068C
-0.33	0.26	0.43	-0.82	-1.23	0.79	-0.01	0.82	-0.16	-0.79	-1.03	-0.37	0.29	-0.84	1.48	0.63		%	ARV1	YLR242C
0.26	0.05	0.00	-0.36	0.26	1.40	-0.68	1.23	0.86	0.74	1.38	0.99	1.41	0.27	2.41	1.75		%	ARX1	YDR101C
-1.01	-0.03	-0.30	-0.38	-0.63	-0.94	-0.31	-0.53	-1.43	-0.19	0.82	-0.02	-0.24	-0.38	1.07	0.18		%	ASA1	YPR085C
9.33	-6.70	-4.36	-3.92	-1.81	-1.77	-3.29	3.64	-2.60	-1.98	3.17	0.14	2.11	-0.68	2.21	-1.77		%	ASC1	YMR116C
0.42	0.87	0.22	-1.00	-0.14	0.33	0.10	-0.52	-0.46	-0.21	-1.80	-0.43	-0.88	0.06	-0.97	1.31		%	ASE1	YOR058C
2.22	-1.89	-1.78	-1.32	0.30	-0.51	-0.60	0.01	-1.53	1.05	-1.82	-0.63	-1.01	-0.84	0.30	-1.08		%	ASF1	YJL115W
0.48	0.36	-0.16	0.15	-0.58	-0.55	-0.22	-0.61	-0.02	0.11	-0.76	0.40	-0.17	-0.06	-0.05	-1.36		%	ASF2	YDL197C
-0.89	-1.30	-0.28	1.26	-0.48	-1.54	-0.52	0.08	0.63	0.08	1.39	0.93	-0.03	1.58	1.43	0.46		%	ASG1	YIL130W
0.10	-0.15	0.23	0.39	0.69	-1.19	0.97	-2.00	-0.07	-0.14	0.15	-0.76	-0.48	-1.16	-1.29	-0.41		%	ASG7	YJL170C
0.39	0.01	-1.10	-0.10	0.86	-0.88	-1.16	-1.00	-1.32	0.83	-1.15	-0.15	0.84	1.33	-2.57	-2.39		%	ASH1	YKL185W
0.31	-0.90	-1.27	-2.24	-2.81	-0.53	-0.38	-1.01	0.04	-0.88	0.00	-0.29	-1.51	-0.27	-0.44	-0.08		%	ASI1	YMR119W
-1.08	0.66	1.36	0.68	0.44	0.41	1.01	0.89	0.86	0.64	0.05	-0.16	0.72	0.78	-0.49	1.22		%	ASI2	YNL159C
-0.27	0.84	0.44	-0.04	-1.31	0.33	-0.41	-0.78	-0.22	0.60	-0.58	-0.27	-0.05	-0.13	-1.69	0.88		%	ASI3	YNL008C
0.21	0.76	1.59	-0.35	0.19	1.17	0.65	0.20	0.54	0.17	1.44	-0.41	-0.30	-0.16	1.02	-0.21		%	ASK1	YKL052C
0.72	-0.73	-1.31	-1.77	-0.70	0.83	-0.03	1.04	-1.28	-2.35	1.09	1.69	0.28	-1.36	0.76	-0.37		%	ASK10	YGR097W
0.55	-0.74	-0.24	0.63	1.80	0.18	-0.90	0.16	0.12	-0.01	0.38	2.55	-0.38	0.02	-0.77	-0.50		%	ASM4	YDL088C
0.26	-0.35	-0.56	-0.81	-0.10	0.56	-1.00	-0.21	0.48	0.52	0.41	0.75	-1.57	-0.88	1.41	0.44		%	ASN1	YPR145W
1.15	0.56	0.18	0.21	0.20	-0.31	0.81	-1.06	-1.05	-0.71	-0.90	-0.75	-0.19	0.65	-0.99	0.21		%	ASN2	YGR124W
-0.70	1.24	0.92	0.20	-0.71	0.71	1.53	0.09	0.18	0.66	0.29	0.09	0.54	-0.30	0.83	-0.87		%	ASP1	YDR321W
0.26	0.12	0.33	0.28	0.15	-0.57	1.02	-0.42	-0.34	-0.82	0.03	-0.42	-0.18	-0.50	-0.05	-0.96		%	ASP3-1	YLR155C
0.26	0.12	0.33	0.28	0.15	-0.57	1.02	-0.42	-0.34	-0.82	0.03	-0.42	-0.18	-0.50	-0.05	-0.96		%	ASP3-2	YLR157C
0.26	0.12	0.33	0.28	0.15	-0.57	1.02	-0.42	-0.34	-0.82	0.03	-0.42	-0.18	-0.50	-0.05	-0.96		%	ASP3-3	YLR158C
0.26	0.12	0.33	0.28	0.15	-0.57	1.02	-0.42	-0.34	-0.82	0.03	-0.42	-0.18	-0.50	-0.05	-0.96		%	ASP3-4	YLR160C
0.11	0.91	1.47	2.54	1.78	-0.01	1.85	-0.26	-0.18	0.31	-0.70	1.74	1.49	0.93	-0.60	0.62		%	ASR1	YPR093C
0.29	-1.48	-0.37	-1.48	-1.35	-0.40	-0.30	-0.23	0.60	-0.51	0.91	-1.05	-0.28	0.17	1.13	0.04		%	AST1	YBL069W
-0.66	0.48	1.03	0.99	1.04	-0.23	-0.42	-0.31	0.49	0.06	0.39	0.20	0.27	0.43	0.67	0.05		%	AST2	YER101C
-0.74	0.15	0.55	-0.08	-0.27	0.50	1.14	-0.38	-1.26	0.66	-0.87	0.38	0.36	-0.88	-0.37	-0.67		%	ATC1	YDR184C
-0.01	0.40	0.84	0.57	-0.13	-0.55	-0.06	-0.57	0.55	0.09	-0.66	-0.89	-0.21	0.58	-0.18	0.06		%	ATE1	YGL017W
0.76	-0.50	-0.39	-0.23	-0.61	0.60	0.15	-1.57	-0.37	0.03	0.13	0.74	0.20	-0.67	-0.92	-1.50		%	ATF1	YOR377W
0.23	0.19	0.58	0.94	0.71	-0.51	-0.39	-0.63	1.10	0.02	-0.20	-0.80	-0.25	-0.81	1.26	-0.67		%	ATF2	YGR177C
-0.02	-0.68	-1.00	-0.20	0.52	-0.31	0.47	0.03	-0.08	-0.73	-1.28	-0.25	0.35	0.82	-0.86	1.36		%	ATG1	YGL180W
0.56	-1.09	-0.83	-1.77	-0.82	-0.52	0.84	-2.26	-0.99	0.18	-2.16	-0.75	-0.09	-1.48	-2.65	-0.43		%	ATG10	YLL042C
-0.18	0.06	0.15	-0.41	-0.89	-0.09	-0.19	0.52	0.48	0.80	-0.28	1.01	-0.06	0.55	-0.89	-1.00		%	ATG11	YPR049C
-1.02	-0.14	0.60	0.28	0.55	-0.79	0.96	-0.57	1.16	0.24	-0.67	-0.58	0.37	-0.92	-0.57	0.19		%	ATG12	YBR217W
0.50	-0.27	-0.25	-0.99	0.20	-1.45	-0.55	-0.85	0.82	0.34	-0.33	-0.84	-0.12	-0.19	-2.36	-0.91		%	ATG13	YPR185W
0.55	0.16	-0.30	-0.05	-0.91	0.55	-0.47	-0.56	-1.04	0.53	0.75	-0.86	-0.07	-0.21	-0.66	0.85		%	ATG14	YBR128C
-0.28	0.82	0.07	0.29	-0.76	0.55	-0.38	1.01	-1.38	-1.63	0.44	-0.53	-0.30	-0.91	1.39	0.21		%	ATG15	YCR068W
-0.10	0.70	1.30	0.94	-0.67	0.36	0.07	0.19	0.55	-0.84	-0.63	-0.50	0.35	0.33	0.90	0.40		%	ATG16	YMR159C
-0.15	0.04	-1.37	0.37	-0.15	0.15	0.33	-0.06	1.23	-0.33	0.73	0.25	1.26	0.07	0.22	-0.12		%	ATG17	YLR423C
-0.25	1.13	0.97	1.31	0.94	0.67	1.70	0.57	-0.17	1.04	-0.74	0.08	-0.21	-0.58	-0.14	0.49		%	ATG18	YFR021W
0.79	0.13	-0.44	-0.33	-0.78	1.19	-0.49	-1.14	0.62	-0.43	-0.26	0.22	-1.27	-0.43	0.10	0.10		%	ATG19	YOL082W
-2.07	-0.79	-0.76	-0.33	0.69	0.20	1.00	-0.54	-0.55	0.19	0.86	2.03	1.41	0.23	2.84	0.49		%	ATG2	YNL242W
0.09	-0.09	-0.10	0.06	0.98	0.13	0.09	0.53	-0.38	-0.61	1.39	0.11	0.39	0.28	1.08	-0.27		%	ATG20	YDL113C
-0.83	0.16	1.11	0.13	-0.78	0.93	0.15	-0.77	0.21	0.41	-0.12	-0.02	0.67	-0.54	1.05	-0.60		%	ATG21	YPL100W
-0.09	-0.09	0.28	-0.19	0.12	1.34	-1.18	0.15	-0.50	1.65	2.28	1.84	1.38	0.67	-0.15	1.06		%	ATG22	YCL038C
0.33	0.78	-0.12	0.29	0.05	-0.00	-1.02	-0.50	-0.24	-1.60	-0.24	-0.82	0.75	-1.67	0.88	0.75		%	ATG23	YLR431C
-0.35	-1.32	-1.23	-1.75	-0.34	0.23	-0.68	-0.37	1.41	-0.21	0.09	0.87	0.46	-0.89	-0.39	-0.29		%	ATG26	YLR189C
1.20	-1.42	-1.89	-1.61	-0.17	1.05	-0.67	0.90	0.71	-0.63	-0.77	-0.51	0.23	1.37	0.13	-0.05		%	ATG27	YJL178C
-0.76	0.20	0.36	0.87	1.28	0.99	0.61	1.03	0.69	0.96	0.23	0.21	0.48	0.30	0.89	1.10		%	ATG29	YPL166W
0.90	-0.03	0.69	1.24	1.11	-0.51	-0.09	0.32	0.33	0.50	1.12	0.10	0.72	-0.31	1.54	-1.35		%	ATG3	YNR007C
2.07	-1.34	-1.57	-1.06	-1.22	-1.08	-1.36	-0.96	-0.83	-1.57	-0.22	-0.86	-0.94	-0.22	-0.85	-1.12		%	ATG31	YDR022C
-0.22	1.12	0.05	-0.23	0.43	0.16	0.05	0.47	0.41	-0.27	2.15	0.20	-0.30	-0.35	0.79	0.62		%	ATG32	YIL146C
0.15	0.26	0.32	-0.47	-0.41	0.02	-0.21	-0.39	-1.11	-1.36	-2.04	-1.14	-1.14	0.16	0.39	1.19		%	ATG33	YLR356W
0.42	-0.33	0.00	-0.89	0.26	1.06	0.43	-0.88	-0.63	0.00	0.18	0.26	-0.37	-0.89	0.11	1.26		%	ATG34	YOL083W
-0.23	-0.39	0.66	-1.44	-1.04	2.98	-1.23	0.24	0.72	-0.35	-0.58	0.78	0.73	-0.24	0.49	1.07		%	ATG36	YJL185C
0.01	0.87	0.40	0.92	0.25	-0.77	-0.38	0.28	0.87	-0.27	-0.98	0.21	-0.65	0.71	0.57	0.20		%	ATG38	YLR211C
-0.26	-0.09	0.89	0.79	0.43	-0.63	0.57	-0.58	0.70	0.38	-0.38	-0.69	0.18	1.37	-0.71	0.25		%	ATG4	YNL223W
0.59	-0.57	-0.44	0.19	-0.05	-0.27	-0.27	-1.83	-0.24	-0.79	-2.12	-0.44	-0.21	-0.35	-2.07	-1.89		%	ATG5	YPL149W
-0.13	-0.47	0.42	0.04	-0.39	-0.53	1.91	0.24	-1.11	-1.37	-0.34	-1.28	0.02	-0.92	-0.67	-0.26		%	ATG7	YHR171W
-0.92	0.48	0.19	0.52	-0.17	0.09	-0.28	0.54	0.98	0.92	-1.00	0.06	-0.26	-0.11	-0.18	1.42		%	ATG8	YBL078C
0.03	-0.07	0.85	0.71	0.65	-0.75	-0.61	0.67	0.85	0.94	-1.67	-0.11	1.03	-0.26	0.91	-1.15		%	ATG9	YDL149W
-0.22	0.88	-0.12	0.75	0.13	-0.19	-0.40	0.04	0.31	-0.63	-0.98	0.13	0.58	0.44	-1.28	0.56		%	ATH1	YPR026W
-0.79	0.64	0.81	0.03	0.40	0.16	0.10	1.43	-0.21	1.32	0.52	-0.02	0.65	0.29	1.27	0.71		%	ATM1	YMR301C
-1.50	0.72	1.73	0.23	0.51	-0.05	-0.66	-0.21	0.64	-1.06	0.29	0.04	-0.48	-0.23	-1.44	0.89		%	ATO2	YNR002C
-0.51	1.34	-0.34	0.10	-0.34	0.43	-1.14	0.05	-0.40	1.68	-0.73	1.19	0.57	1.05	-0.48	0.37		%	ATO3	YDR384C
0.65	-0.09	-1.40	0.16	0.48	-1.10	-0.02	1.36	-0.45	-0.71	-0.79	0.60	0.90	2.51	0.65	-0.07		%	ATP1	YBL099W
-0.63	0.72	0.73	0.17	0.29	0.69	0.53	0.06	0.60	0.82	0.35	-0.16	0.89	1.81	0.81	0.53		%	ATP10	YLR393W
0.98	0.32	0.30	-0.14	-0.70	0.55	-0.05	-0.27	-0.32	-0.47	-0.37	0.61	0.09	-0.59	-0.29	0.20		%	ATP11	YNL315C
1.04	-0.98	-1.49	-1.00	-0.30	-0.67	-1.13	-0.20	-0.48	-0.34	-0.44	-0.48	-0.29	0.28	-0.68	-0.41		%	ATP12	YJL180C
0.49	1.14	-0.10	0.17	0.75	-0.63	1.42	0.45	1.55	-1.45	0.56	0.86	0.87	3.39	-0.47	-0.49		%	ATP14	YLR295C
-0.84	-0.27	1.33	0.18	0.26	-0.09	1.01	-0.82	-0.09	-0.04	0.06	-1.07	-0.46	1.87	-1.96	0.14		%	ATP15	YPL271W
0.44	0.05	0.67	0.55	1.42	0.44	0.84	-0.31	1.43	0.71	-0.11	0.83	0.96	0.33	1.67	0.77		%	ATP16	YDL004W
-0.32	-0.16	-0.92	-0.86	0.49	-0.42	-1.33	-0.01	-0.43	0.17	-0.92	-2.06	-1.29	2.00	0.08	-0.33		%	ATP17	YDR377W
-0.67	0.09	-0.11	-0.35	1.02	-0.78	1.38	0.23	-1.05	-1.26	-0.33	-0.92	0.27	1.70	0.16	-0.31		%	ATP18	YML081C-A
0.57	-1.09	-1.30	-0.57	0.09	-1.22	0.16	-0.20	0.21	0.55	0.45	-0.25	0.95	-0.76	0.64	-0.22		%	ATP19	YOL077W-A
-0.51	-0.04	-1.16	-0.75	-0.69	3.48	-1.43	0.93	2.30	0.42	1.15	0.58	0.68	2.45	0.49	1.17		%	ATP2	YJR121W
-0.05	1.23	0.33	0.54	0.21	-0.74	0.78	-0.99	0.06	0.26	-0.61	-3.13	-1.22	0.22	-0.97	-0.12		%	ATP20	YPR020W
-0.13	1.11	0.79	1.50	0.77	-0.37	1.80	-1.21	0.69	-0.44	-1.42	-0.22	-0.03	0.54	0.25	-0.86		%	ATP22	YDR350C
0.31	0.19	1.13	1.43	0.78	-0.48	0.57	-1.27	0.77	-0.47	-1.23	-0.27	1.05	2.04	-1.81	-0.45		%	ATP23	YNR020C
-0.63	0.29	-0.79	-1.42	-0.41	1.17	2.34	0.57	0.37	-0.78	0.24	2.13	0.13	0.27	0.91	0.67		%	ATP25	YMR098C
-1.22	0.21	0.10	1.40	1.24	2.33	-0.14	1.43	1.24	-1.40	-0.31	0.98	-0.47	2.64	-1.35	3.46		%	ATP3	YBR039W
-0.24	-1.65	-0.81	-0.63	0.63	-0.39	0.80	-0.02	1.32	-0.38	-1.12	0.37	0.12	3.76	-0.33	-0.55		%	ATP4	YPL078C
0.25	-0.84	-0.63	1.34	2.17	-0.29	0.72	-1.26	-0.66	1.46	0.82	-1.97	-0.24	1.13	0.73	-0.64		%	ATP5	YDR298C
-0.23	0.11	-0.66	-0.20	0.86	-0.05	0.40	-1.07	1.33	1.01	-1.50	-1.10	-0.62	1.91	-0.08	-1.17		%	ATP7	YKL016C
0.10	1.16	0.43	0.21	-0.11	1.25	0.18	-0.27	-0.20	-0.45	-0.48	0.21	0.43	0.17	0.48	-0.16		%	ATR1	YML116W
0.88	0.61	0.83	0.15	-0.18	-0.03	-1.26	0.11	-0.59	0.05	0.34	0.20	-0.76	-0.34	0.75	0.06		%	ATS1	YAL020C
-0.53	-0.58	0.07	-0.32	0.77	1.41	0.21	-1.15	0.65	0.08	0.56	0.56	-0.43	-0.59	-0.13	1.69		%	ATX1	YNL259C
-0.98	1.30	1.41	1.71	1.35	1.38	0.22	0.50	-0.31	0.90	-0.21	0.79	0.41	-0.20	0.50	-0.63		%	ATX2	YOR079C
1.47	-0.53	-0.36	-0.47	-0.44	-1.33	-0.56	-2.50	-0.75	-0.32	-0.21	1.15	-0.15	-0.01	-0.85	-0.84		%	AUA1	YFL010W-A
0.24	-0.27	0.14	-0.80	-1.08	-0.05	0.97	0.70	-0.14	-1.71	-0.05	0.20	-0.14	-0.21	-0.09	0.17		%	AUR1	YKL004W
-0.72	-0.18	-1.02	0.80	0.25	-0.52	0.13	-0.23	0.23	-0.60	-0.92	-0.75	0.82	-0.38	-0.82	0.15		%	AUS1	YOR011W
0.05	-0.48	-0.31	-0.86	0.38	-0.44	-0.28	-0.05	-0.50	1.35	-2.08	-0.84	0.19	-0.37	-0.36	-0.20		%	AVL9	YLR114C
-0.80	0.34	1.06	1.77	1.42	1.03	0.74	0.15	0.41	0.94	-0.70	-0.09	0.32	-0.22	0.44	-0.09		%	AVO1	YOL078W
1.05	0.38	-1.15	-0.54	1.14	0.66	-0.38	-0.57	-0.06	-1.06	0.74	0.45	-0.61	-0.24	0.44	-1.47		%	AVO2	YMR068W
-1.08	1.82	1.47	0.58	-0.16	0.11	0.33	-0.19	1.65	1.50	2.29	0.99	0.35	-0.74	-0.00	1.62		%	AVT1	YJR001W
0.37	-0.13	0.94	0.22	1.66	0.79	-0.29	-0.46	2.38	-0.39	-0.04	-0.15	0.64	0.29	0.74	0.67		%	AVT2	YEL064C
-0.33	0.72	0.43	0.91	-0.24	1.36	0.42	-0.66	0.30	-0.17	0.34	1.45	0.65	-0.92	0.26	-0.37		%	AVT3	YKL146W
0.55	0.15	0.91	0.03	0.04	0.27	-0.93	-1.48	-0.69	0.73	0.28	-0.05	-0.04	-0.51	0.18	0.36		%	AVT4	YNL101W
0.25	-0.17	-0.05	-0.47	-0.80	0.05	-1.77	1.06	0.91	-0.08	-0.49	-0.48	-0.04	2.56	0.71	0.51		%	AVT5	YBL089W
0.51	-0.07	0.15	-0.12	0.70	-1.01	-0.27	0.57	-1.35	0.60	-0.01	0.09	-0.82	-1.33	0.85	0.30		%	AVT6	YER119C
0.74	0.12	0.16	-0.35	-0.44	0.01	0.08	1.02	0.50	0.56	-0.50	0.98	-0.14	1.13	0.49	-0.23		%	AVT7	YIL088C
0.81	1.78	1.24	0.96	0.44	0.37	-0.83	-0.72	0.64	-0.61	1.29	-0.86	-0.46	-0.93	2.10	1.87		%	AXL1	YPR122W
1.85	-0.39	-0.69	-0.61	-1.27	-0.85	-0.01	-0.72	-0.27	-1.01	-0.13	0.10	-0.47	-0.51	0.24	-0.82		%	AXL2	YIL140W
-1.17	0.97	0.99	0.71	1.17	-0.19	-0.16	-1.34	0.28	1.39	-1.70	-1.14	-0.97	0.57	0.27	-1.21		%	AYR1	YIL124W
-1.52	0.90	-0.53	0.11	-0.67	1.57	-0.85	0.33	0.62	-0.31	-0.48	-0.27	0.20	0.70	-0.44	0.29		%	AYT1	YLL063C
-1.02	0.86	0.33	0.37	-0.02	1.03	0.64	0.89	2.08	-0.45	0.51	0.69	1.56	0.71	-0.02	-0.98		%	AZF1	YOR113W
0.46	-0.72	-0.19	-0.29	-2.24	1.16	0.07	2.00	-0.54	0.02	-0.81	-1.23	1.59	-0.55	-0.14	1.77		%	AZR1	YGR224W
0.64	-0.34	0.65	0.65	0.30	0.79	-0.65	1.12	-0.36	-0.04	0.34	-1.07	-0.03	-0.99	-0.65	1.19		%	BAG7	YOR134W
0.14	-0.55	0.01	1.11	2.19	-1.54	0.91	-0.33	0.95	0.19	-1.36	-1.79	-1.61	-0.11	-0.31	0.78		%	BAP2	YBR068C
0.45	0.08	-0.97	-0.09	-1.34	0.65	0.73	1.74	0.26	0.43	-0.97	-0.89	0.01	-0.21	-0.50	1.65		%	BAP3	YDR046C
0.55	-0.04	0.99	0.19	0.11	0.66	1.06	0.07	0.38	-0.03	-0.60	0.67	-0.26	-0.34	0.26	-0.84		%	BAR1	YIL015W
-0.42	-1.38	0.37	-1.48	-0.07	0.35	-1.54	-0.05	-0.61	-0.28	0.69	-0.15	-1.47	-2.35	-1.13	-0.79		%	BAS1	YKR099W
-0.00	0.77	0.81	-0.13	1.06	-1.18	0.49	-0.75	-1.01	-0.30	-2.33	0.16	-0.00	-1.20	0.51	-0.18		%	BAT1	YHR208W
1.18	-0.11	-0.34	0.61	-0.39	-0.85	-0.32	-0.47	-1.42	-0.70	0.13	-0.54	-0.15	-1.21	-1.50	-1.91		%	BAT2	YJR148W
0.18	-0.47	-0.40	-2.11	-1.63	-0.92	-0.95	-0.55	-0.48	0.96	0.28	-2.35	-0.63	-1.18	-0.22	-0.64		%	BBC1	YJL020C
-0.78	1.95	1.85	0.82	-0.35	1.16	1.12	0.50	0.35	0.08	-0.04	0.49	0.11	-0.46	1.87	1.86		%	BBP1	YPL255W
-0.79	-2.93	-1.20	-0.41	0.20	-0.32	0.90	1.01	-0.36	-0.12	-0.31	0.95	0.81	0.21	-0.52	1.75		%	BCD1	YHR040W
1.33	-1.34	-0.78	-0.04	0.62	-1.61	1.13	-1.03	0.66	-0.17	-0.54	0.18	0.39	0.20	-0.63	-0.32		%	BCH1	YMR237W
1.09	-1.33	-1.21	-1.35	-1.15	0.15	-0.58	-0.50	-1.69	-0.43	0.03	-0.77	0.71	-1.65	-0.29	-0.56		%	BCH2	YKR027W
-0.69	-0.56	0.13	0.98	2.53	0.34	0.56	-1.65	1.42	-1.28	-0.65	-1.33	-0.42	0.25	0.13	0.27		%	BCK1	YJL095W
0.24	0.19	0.65	-0.49	-0.82	-0.85	0.18	-1.40	-0.17	0.11	-0.75	-1.51	-0.43	-1.18	-0.13	-1.16		%	BCK2	YER167W
2.03	-1.96	0.52	-2.06	-2.48	-0.76	-2.85	-1.21	-0.76	0.35	-3.35	-0.31	-0.92	-2.44	-1.14	-0.47		%	BCP1	YDR361C
-1.38	-0.36	-0.17	0.11	-0.06	0.83	0.27	0.83	1.87	0.26	1.86	1.43	-1.07	1.51	0.08	1.03		%	BCS1	YDR375C
2.57	-0.24	-3.21	-3.60	0.43	-3.65	-2.39	-3.81	-1.51	4.97	-0.79	0.88	-2.46	3.87	0.19	-6.05		%	BCY1	YIL033C
-1.04	1.07	1.76	1.71	0.84	-0.29	0.42	-0.45	0.03	0.22	0.38	-0.33	-0.00	-0.05	0.46	0.01		%	BDF1	YLR399C
-0.32	0.71	0.40	0.64	0.14	-0.03	1.28	-0.77	0.75	-1.26	-0.64	-0.88	-0.93	0.28	0.57	-0.72		%	BDF2	YDL070W
0.41	-0.34	0.56	-0.24	0.55	0.87	0.47	1.20	0.30	-0.22	1.82	0.97	-1.25	-1.51	0.89	0.22		%	BDH1	YAL060W
0.78	-0.94	-1.33	-1.68	-0.87	-0.09	-1.50	0.40	-0.56	-0.51	-0.27	-1.11	1.35	0.59	-0.03	0.05		%	BDH2	YAL061W
0.13	0.23	-0.26	0.75	-0.46	-0.64	-1.36	0.85	-1.16	-1.15	-1.20	-1.25	-0.79	-0.33	-2.35	0.78		%	BDP1	YNL039W
-0.54	0.49	0.15	0.21	0.24	0.08	0.60	0.52	1.24	1.24	-1.28	0.23	0.03	0.54	-1.27	0.53		%	BDS1	YOL164W
2.19	-2.14	-2.87	-1.99	-1.75	-0.12	-2.57	3.26	0.26	-1.27	0.54	-0.32	-0.65	-1.21	1.80	0.98		%	BEM1	YBR200W
1.88	-0.07	-0.38	0.30	-0.28	-0.28	-1.30	-0.18	1.01	1.22	0.34	-0.32	0.55	0.29	0.95	-1.83		%	BEM2	YER155C
0.47	1.16	0.95	-0.51	0.13	-0.65	-0.86	-0.89	-0.34	-0.19	-1.77	-0.63	-0.46	-1.39	0.18	-0.68		%	BEM3	YPL115C
-0.88	-0.63	0.88	0.32	0.66	-0.45	0.11	0.34	-0.46	0.01	0.42	-0.58	-0.01	-1.05	-0.50	-0.87		%	BEM4	YPL161C
-1.66	-0.01	1.47	1.10	1.42	1.07	-0.41	1.62	-0.47	0.19	0.24	-0.47	1.16	0.47	1.11	0.61		%	BER1	YLR412W
-0.52	-1.02	-0.24	-1.17	0.94	-1.11	0.19	0.27	0.42	0.79	0.09	0.08	-0.38	0.29	-0.87	-1.41		%	BET1	YIL004C
0.96	-1.11	-0.02	-0.23	0.37	-0.05	-1.63	0.31	-2.06	-0.65	-1.31	0.09	0.25	-0.86	0.39	-0.74		%	BET2	YPR176C
0.04	-0.98	-1.61	-0.87	-2.58	-2.31	-0.75	-0.75	-0.36	-0.66	-0.83	-1.37	-0.54	-0.20	0.35	-1.70		%	BET3	YKR068C
-0.06	-1.06	-0.57	-0.02	0.66	-0.73	-0.34	-1.78	-0.59	-0.09	-1.15	-0.74	-0.91	-0.90	-1.15	-1.21		%	BET4	YJL031C
-0.44	-1.07	-0.36	-0.54	-1.35	0.69	-1.09	-1.52	0.45	-0.14	-0.22	-0.66	0.13	0.20	0.29	-0.20		%	BET5	YML077W
1.16	-1.44	-2.07	-1.37	0.13	-1.56	0.03	-1.18	0.03	0.80	2.06	-0.10	0.05	0.54	-0.22	0.42		%	BFA1	YJR053W
0.14	0.59	0.93	0.60	0.39	0.94	0.99	-0.09	-0.77	0.20	-0.34	0.06	-0.76	-0.09	-0.49	0.92		%	BFR1	YOR198C
0.27	1.06	-0.59	-0.93	-0.27	0.33	0.59	0.63	-0.22	-0.89	-0.53	-1.03	0.21	0.74	1.17	-0.52		%	BFR2	YDR299W
-1.05	-0.02	0.35	0.05	0.50	0.71	0.81	0.56	1.22	1.52	-0.79	-0.28	-0.38	-0.22	-1.40	0.28		%	BGL2	YGR282C
-0.42	0.15	-1.20	-2.63	-0.87	-0.09	0.35	3.06	-1.66	0.01	1.51	1.26	-0.30	0.44	2.13	2.42		%	BIG1	YHR101C
-0.35	0.40	-0.37	-0.06	0.23	1.17	-0.63	1.32	0.40	0.26	-0.78	0.57	-0.59	-0.48	0.08	1.04		%	BIK1	YCL029C
0.60	-1.25	-1.07	-1.07	-0.72	-0.53	-0.41	0.29	-0.02	0.61	0.50	-0.13	0.56	-0.20	-0.11	0.57		%	BIL1	YOR304C-A
0.88	1.29	1.46	0.43	-1.64	-0.25	-0.07	0.03	-1.37	-0.39	0.93	0.10	0.36	-0.44	1.29	-0.40		%	BIM1	YER016W
-0.89	0.57	0.80	0.10	0.17	-0.32	1.39	-1.58	-0.62	0.95	0.36	1.17	-1.32	-0.07	-1.38	-1.18		%	BIO2	YGR286C
1.38	-0.36	-0.88	0.13	0.26	0.64	0.82	1.41	-0.29	0.23	0.39	0.16	-0.85	-1.49	0.05	-0.54		%	BIO3	YNR058W
1.32	-0.40	-1.05	-0.46	-0.07	0.12	0.54	0.76	-0.81	-0.25	0.75	0.09	-0.62	-1.87	0.12	-0.52		%	BIO4	YNR057C
0.10	-0.66	-0.84	0.92	-0.02	-1.56	0.35	0.13	-0.93	-0.78	0.51	-0.01	-0.80	-1.07	-0.57	-0.14		%	BIO5	YNR056C
0.76	-0.17	-0.34	0.04	0.54	-0.49	0.01	0.36	0.33	-0.11	0.34	-0.40	0.14	0.01	-0.20	0.09		%	BIR1	YJR089W
-0.33	0.26	-0.33	0.31	-0.86	0.70	1.24	-0.23	0.02	-0.14	0.05	0.19	-0.20	-1.09	0.70	-1.56		%	BIT2	YBR270C
-0.08	0.47	0.14	1.17	0.53	-0.27	-0.10	-1.05	-1.11	0.42	-1.25	0.92	0.63	0.34	0.05	-1.42		%	BIT61	YJL058C
1.13	-0.99	-0.10	0.02	-0.14	-0.10	1.64	-0.36	1.17	-0.04	0.28	0.30	0.93	0.48	1.26	0.58		%	BLI1	YKL061W
-0.55	0.42	-0.50	-0.84	-0.80	1.32	0.61	1.81	0.11	0.30	1.17	-0.50	-0.33	-1.21	0.11	1.36		%	BLM10	YFL007W
0.13	-0.08	0.12	0.09	0.33	0.16	-1.56	-0.24	1.60	0.10	1.19	0.78	0.68	0.73	0.73	0.11		%	BLS1	YLR408C
-2.24	2.48	1.91	0.01	-1.09	1.24	1.14	2.01	-1.35	2.46	1.93	1.48	-4.15	-0.96	0.60	1.87		%	BMH1	YER177W
0.38	0.07	0.46	-0.86	-1.23	0.57	-0.92	-1.02	-1.13	0.62	-1.19	0.04	-2.13	-1.21	-0.86	0.57		%	BMH2	YDR099W
-0.29	-0.35	0.18	-0.32	-0.01	1.72	2.13	-0.26	-0.39	0.45	-1.29	0.69	2.97	1.32	-2.01	1.19		%	BMS1	YPL217C
0.35	0.22	-0.26	-0.36	0.11	-0.19	-1.22	0.50	0.88	-0.61	1.01	1.29	1.16	0.93	1.25	0.35		%	BMT2	YBR141C
-0.17	0.60	0.01	0.39	-0.20	-0.39	0.86	-0.55	-0.01	1.96	0.44	0.05	-0.41	0.19	0.38	-0.21		%	BMT5	YIL096C
0.91	0.23	-0.04	0.23	-0.59	-0.13	-0.63	-1.23	-0.43	-1.55	-1.05	-0.98	-1.26	-1.04	-1.09	-0.62		%	BMT6	YLR063W
0.49	1.22	0.72	-0.21	-0.57	0.32	-1.60	0.87	0.15	-1.63	1.61	0.86	-0.99	-1.39	-0.45	0.52		%	BNA1	YJR025C
0.27	0.42	-0.10	-0.20	-0.42	-1.09	-0.28	-1.57	-0.06	-0.90	0.18	-1.15	-0.30	0.06	-1.43	-0.11		%	BNA2	YJR078W
-1.36	0.49	0.83	1.10	-0.01	-0.32	-0.42	-1.18	0.54	1.46	-0.31	1.08	-0.27	0.52	0.16	0.10		%	BNA3	YJL060W
0.25	-0.13	-0.37	0.17	1.40	0.63	0.66	-0.02	-0.54	0.14	0.14	-1.32	0.10	0.81	-0.09	-0.89		%	BNA4	YBL098W
-0.25	0.48	0.69	0.18	-0.61	0.34	0.63	-0.68	0.25	0.23	0.48	-0.24	0.30	-0.45	1.60	-0.02		%	BNA5	YLR231C
1.54	-0.24	0.33	-1.06	-1.13	-1.82	-1.12	-0.70	0.44	0.11	-0.09	-1.07	-0.35	-0.92	-0.21	-0.66		%	BNA6	YFR047C
0.17	-1.31	-0.12	-0.48	-0.35	1.17	-0.00	-0.79	0.93	1.82	0.56	-0.50	1.12	1.29	-0.12	0.23		%	BNA7	YDR428C
-1.20	0.06	0.75	-0.25	0.48	1.69	-0.14	0.38	-0.08	-0.31	0.21	0.89	-0.06	-1.55	0.29	0.58		%	BNI1	YNL271C
0.29	-0.68	-1.21	-1.21	-0.45	-0.32	-0.42	0.33	-0.63	-0.15	0.62	0.00	-1.07	-0.96	0.32	0.26		%	BNI4	YNL233W
0.54	0.02	0.18	1.04	1.22	-1.01	1.92	0.90	-0.56	0.47	-0.87	-0.14	-0.18	-0.01	-0.71	0.46		%	BNI5	YNL166C
1.03	-0.48	-0.42	0.17	-0.09	-1.49	0.60	-1.14	-1.25	-0.46	-0.17	-0.53	0.96	-0.28	0.04	-1.02		%	BNR1	YIL159W
0.79	0.19	-0.85	-0.90	-0.71	-0.84	-0.31	0.01	-0.85	1.21	-0.12	-0.95	0.81	-0.04	-1.09	-1.84		%	BNS1	YGR230W
-0.99	0.42	0.27	1.43	1.06	0.48	1.06	0.47	-0.46	-0.86	1.02	-0.90	0.03	-0.37	-0.41	-0.46		%	BOI1	YBL085W
0.15	0.88	0.79	1.89	0.47	0.68	0.61	-0.15	-1.41	0.33	-2.22	-0.15	0.18	-1.14	-2.42	0.32		%	BOI2	YER114C
0.29	0.74	0.14	-0.71	-0.45	-1.66	0.50	-1.09	-0.78	0.88	-0.00	-0.35	-0.43	1.19	0.51	-0.17		%	BOP2	YLR267W
-0.54	-0.23	1.85	0.80	1.09	-0.73	1.15	-1.33	-0.01	-0.35	-1.58	-0.95	0.43	0.98	0.44	-1.24		%	BOP3	YNL042W
-0.06	0.17	0.68	0.97	0.16	-0.20	-0.48	-0.38	0.56	0.63	-0.42	-0.46	-0.91	0.43	-0.41	0.09		%	BOR1	YNL275W
-0.71	0.29	-1.36	-0.05	1.75	1.03	0.56	1.08	-1.08	0.98	1.07	-0.81	-0.46	-0.54	2.04	-0.16		%	BOS1	YLR078C
-0.00	-0.38	-0.39	-0.75	0.57	-0.69	0.31	0.21	0.48	0.40	0.81	-0.41	1.19	1.10	-1.08	0.04		%	BPH1	YCR032W
-0.51	2.25	1.88	1.01	1.53	-0.65	0.97	-0.74	0.78	0.79	-0.55	-0.36	-0.25	-1.04	0.52	-0.67		%	BPL1	YDL141W
-1.10	-0.29	-0.19	0.75	0.17	-0.57	-0.15	1.81	0.01	-0.77	1.37	-0.78	1.02	0.71	-0.41	-0.95		%	BPT1	YLL015W
-0.65	-0.28	-0.95	-0.48	-0.91	0.35	-1.73	-0.95	-1.64	2.31	1.12	-1.68	-1.11	-0.40	0.22	-1.30		%	BRE1	YDL074C
-0.32	0.40	-0.88	-0.11	-1.02	0.20	-1.23	-1.38	-1.36	1.09	-2.70	-0.40	-1.61	0.61	-0.05	-0.79		%	BRE2	YLR015W
0.77	0.59	0.11	-0.58	-0.65	-0.66	-0.23	-0.69	0.01	0.15	0.81	-1.08	0.58	-0.96	-0.41	0.16		%	BRE4	YDL231C
-0.31	0.79	0.56	1.06	0.29	1.11	0.90	-0.68	0.18	0.58	-0.85	0.25	-0.15	-0.98	0.94	-0.37		%	BRE5	YNR051C
-0.14	-0.03	0.67	-0.51	-1.06	0.55	-0.20	-0.00	1.11	-0.25	-0.15	-1.39	-0.56	0.25	0.20	-1.16		%	BRF1	YGR246C
0.83	-0.43	0.24	-0.70	-0.38	-1.92	1.73	-0.19	-0.94	0.14	-2.03	0.66	-1.10	-1.51	-0.30	-1.70		%	BRL1	YHR036W
1.28	-1.67	-1.22	-1.35	-0.07	0.09	-0.35	1.53	-0.60	1.39	0.11	-1.55	0.10	1.60	0.66	0.07		%	BRN1	YBL097W
-2.33	-0.64	0.88	0.99	2.15	1.49	1.73	0.13	0.45	0.99	2.48	0.63	-0.17	-1.10	1.53	1.27		%	BRO1	YPL084W
0.77	-0.22	-0.10	-0.20	0.32	1.23	-0.16	0.46	-1.32	-0.36	0.02	0.03	-0.54	1.16	-0.88	0.20		%	BRP1	YGL007W
0.11	1.57	1.13	0.22	0.27	-0.04	0.23	0.90	1.06	-0.14	0.25	-0.14	0.01	-0.25	0.30	0.97		%	BRR1	YPR057W
-0.19	0.14	0.09	0.18	0.31	0.46	0.32	1.77	0.93	0.89	0.40	0.90	-0.34	-1.16	1.34	-0.22		%	BRR2	YER172C
-0.72	-0.34	0.06	1.13	-0.18	1.68	-1.22	0.94	0.02	-0.60	1.41	2.38	-0.60	0.35	2.03	0.30		%	BRR6	YGL247W
-0.47	-0.04	-0.47	0.54	-0.59	-2.14	0.34	-0.72	-0.84	-0.72	-0.95	0.73	0.01	-0.60	1.09	-0.40		%	BRX1	YOL077C
-0.23	-0.01	0.12	-1.99	-1.99	-1.72	-0.84	-0.91	-0.32	-2.38	-1.46	-0.47	-0.49	-0.58	-1.55	-1.29		%	BSC1	YDL037C
1.29	0.10	-1.30	-0.34	-0.75	-0.09	-0.48	1.01	0.51	0.03	0.02	0.98	0.25	0.03	0.41	-1.93		%	BSC2	YDR275W
1.16	-0.44	-0.65	-0.75	-0.43	-0.13	-0.31	-0.73	-0.64	-0.60	0.03	-0.71	-0.08	-0.90	0.01	-0.88		%	BSC3	YLR465C
-0.21	-0.69	-1.96	-0.92	-1.03	0.15	-1.53	0.10	0.31	0.03	0.86	0.51	-0.18	0.67	-0.62	0.37		%	BSC4	YNL269W
0.94	-0.40	-0.36	-0.16	-0.80	0.28	-0.40	0.53	0.68	0.36	1.77	0.43	-0.21	-0.24	0.53	-0.73		%	BSC5	YNR069C
0.59	-0.36	-1.03	0.12	1.50	-2.09	1.04	-0.14	-0.44	0.78	-0.36	-1.71	-0.84	-1.32	-1.10	-1.06		%	BSC6	YOL137W
-1.02	1.06	1.25	0.99	0.21	1.45	1.49	0.45	2.28	1.62	1.45	2.06	-0.33	0.85	1.66	1.18		%	BSD2	YBR290W
0.41	0.74	-0.51	-0.14	-0.36	-0.87	0.27	-1.14	0.57	1.15	-0.83	0.45	0.63	0.03	-0.46	-0.57		%	BSP1	YPR171W
0.34	-0.54	-1.45	-0.79	-1.16	-0.02	-0.74	-0.20	-0.29	1.05	0.61	-1.36	-0.85	-0.88	-0.27	-1.33		%	BST1	YFL025C
1.59	1.10	1.77	5.39	3.93	1.75	-0.71	0.28	1.53	7.27	1.12	3.22	1.22	0.11	0.52	0.06		%	BTN2	YGR142W
0.46	-1.60	-0.99	-1.24	0.38	1.91	1.08	0.04	0.76	0.79	-0.05	1.71	0.73	-0.06	0.06	-0.67		%	BTS1	YPL069C
1.03	-0.32	-2.17	-1.46	-1.09	1.74	-1.56	2.17	-0.42	1.18	1.37	0.80	0.23	-0.06	2.11	0.06		%	BTT1	YDR252W
-1.29	1.53	1.05	0.71	-0.04	1.07	0.68	-0.46	0.20	0.87	-0.19	-0.71	-0.57	-0.07	-1.40	-0.48		%	BUB1	YGR188C
-0.65	0.36	0.90	0.81	-1.39	1.73	-0.14	1.96	1.31	-0.05	1.98	2.17	0.80	0.68	0.94	1.58		%	BUB2	YMR055C
-0.50	-0.31	-0.59	-0.81	0.25	0.60	-0.64	-0.11	-0.16	0.75	-1.36	-0.23	-0.59	-0.57	0.44	-0.51		%	BUB3	YOR026W
-1.10	1.49	1.56	1.88	1.65	1.01	0.37	1.62	0.34	-0.44	1.16	1.02	1.11	-0.57	0.87	2.46		%	BUD13	YGL174W
-0.54	-0.10	-0.04	0.20	-0.95	1.31	0.34	0.94	0.02	0.07	0.99	1.25	0.71	1.02	0.80	-0.29		%	BUD14	YAR014C
-2.15	0.16	1.14	0.30	-2.04	-0.46	-1.95	1.04	1.55	-1.39	-0.16	-0.22	1.17	0.63	1.42	0.59		%	BUD16	YEL029C
-0.38	-0.86	-0.21	-0.21	0.47	1.55	-0.04	-0.29	-0.63	0.79	0.79	0.23	0.22	-0.03	1.44	1.43		%	BUD17	YNR027W
0.29	-2.05	-0.98	-0.48	-0.21	-0.17	1.15	-0.32	-1.27	-0.03	-0.64	-0.54	-1.01	0.51	0.57	-3.32		%	BUD19	YJL188C
-0.82	1.27	1.06	0.02	-0.16	0.39	-0.05	0.68	1.42	0.16	-0.34	-0.31	0.38	0.80	-0.61	1.17		%	BUD2	YKL092C
-0.66	-1.70	-0.70	-1.81	1.63	0.54	0.88	0.42	-0.23	-0.70	0.89	0.38	1.01	-0.76	-0.20	-1.00		%	BUD20	YLR074C
-2.02	0.34	2.10	1.30	1.77	1.47	-0.38	1.57	0.27	0.59	0.73	1.89	2.34	1.58	-0.39	1.44		%	BUD21	YOR078W
1.87	-1.48	-1.15	-1.71	-0.30	-0.07	-1.07	0.01	-2.25	0.36	-0.10	-0.39	1.52	0.37	0.35	-1.23		%	BUD22	YMR014W
0.18	-0.15	0.47	1.20	0.77	0.51	0.50	-0.39	0.33	-0.97	-1.55	0.68	2.38	1.15	-0.81	1.06		%	BUD23	YCR047C
0.85	0.07	0.76	-0.09	-0.39	0.64	1.32	0.36	-1.43	0.41	-1.74	-0.14	-0.60	-1.12	-0.31	0.12		%	BUD25	YER014C-A
-0.77	-0.29	-0.51	0.50	0.28	0.27	0.32	0.06	-0.00	0.56	0.54	1.68	0.58	-0.58	-0.52	1.15		%	BUD26	YDR241W
-1.77	0.03	0.92	1.48	1.37	0.39	0.91	0.32	-0.22	-0.09	0.56	-0.07	-0.09	0.10	0.00	1.37		%	BUD27	YFL023W
0.91	0.23	-0.04	0.23	-0.59	-0.13	-0.63	-1.23	-0.43	-1.55	-1.05	-0.98	-1.26	-1.04	-1.09	-0.62		%	BUD28	YLR062C
-0.54	0.87	1.12	-0.27	0.15	0.43	0.09	-0.16	-0.30	0.15	0.10	0.43	-0.41	-1.16	0.13	-0.50		%	BUD3	YCL014W
-0.66	0.38	0.47	0.61	0.28	0.08	0.86	-0.01	0.21	0.86	-1.25	-0.53	-1.94	-1.43	-0.81	0.75		%	BUD30	YDL151C
-0.54	1.59	1.52	1.14	1.47	0.40	0.62	-0.31	-0.11	-0.19	1.15	0.47	-0.66	-1.24	2.69	1.49		%	BUD31	YCR063W
0.30	0.23	1.08	0.80	1.00	-0.35	0.88	-1.22	-1.58	-1.10	1.22	-0.81	-0.74	-1.00	-1.71	2.28		%	BUD32	YGR262C
-0.36	0.45	1.11	1.16	0.59	1.34	0.25	0.95	1.07	1.26	-0.95	1.98	1.28	-0.31	0.16	0.95		%	BUD4	YJR092W
0.99	-1.04	-1.11	-0.96	-1.13	-0.15	0.19	0.69	0.32	0.49	0.65	0.14	-0.22	-0.20	-0.16	-0.26		%	BUD5	YCR038C
-0.61	0.60	1.00	0.29	0.85	0.97	0.25	-0.68	0.10	0.72	-0.27	-0.19	-0.58	0.07	1.03	-1.00		%	BUD6	YLR319C
-1.18	-0.88	-0.28	-0.69	-1.19	0.08	0.13	0.54	-0.33	-0.57	-0.55	-0.59	-0.10	0.12	0.54	-0.20		%	BUD7	YOR299W
-0.06	0.24	-0.24	0.22	1.77	1.21	-0.15	1.26	0.46	-0.72	0.77	1.09	0.06	0.82	0.53	0.59		%	BUD8	YLR353W
-1.28	1.46	0.78	1.44	1.05	0.85	0.38	-0.55	-0.38	-0.23	-1.07	-1.01	0.07	-0.60	-0.96	0.08		%	BUD9	YGR041W
2.56	-1.50	-2.08	-1.68	-1.11	-2.27	-1.95	-1.70	-1.56	-1.46	-0.05	-2.86	-2.41	-0.60	-0.77	-2.31		%	BUG1	YDL099W
-1.48	0.64	1.15	1.35	0.41	4.95	1.40	0.45	1.09	2.09	0.32	0.17	0.29	0.98	0.72	0.23		%	BUL1	YMR275C
-1.63	0.66	0.83	1.42	0.82	0.42	0.01	0.40	0.14	0.33	-0.00	0.86	2.17	0.56	2.64	1.00		%	BUL2	YML111W
0.29	0.14	-0.11	-0.04	-1.00	-0.79	0.36	-0.54	-2.05	-1.69	0.02	-0.51	-0.65	-0.50	-0.49	-0.69		%	BUR2	YLR226W
-1.45	0.71	0.24	1.32	1.00	2.50	-1.30	0.45	0.17	1.46	0.09	0.68	1.41	-0.11	-0.00	1.36		%	BUR6	YER159C
-0.20	0.14	-1.27	-0.93	0.05	-0.77	-0.19	0.60	-0.19	0.60	0.01	-2.14	-0.75	0.57	0.80	-0.22		%	BXI1	YNL305C
0.93	-0.12	-0.33	-0.02	-0.49	-0.38	-0.25	0.12	-0.76	-0.61	-0.67	0.02	-0.63	-0.92	-1.03	-1.34		%	BYE1	YKL005C
-0.17	-0.10	0.28	0.04	-0.49	0.07	-1.35	0.49	0.17	-0.73	-0.82	0.01	0.11	0.66	-0.68	0.13		%	BZZ1	YHR114W
-0.12	1.29	2.00	0.88	0.25	1.86	1.41	0.51	2.78	-0.79	0.66	2.34	0.84	0.43	2.54	0.13		%	CAB1	YDR531W
-0.37	1.09	-0.58	-0.31	0.27	0.03	-1.54	-1.44	-0.95	1.03	2.29	1.19	0.30	0.38	1.97	-0.06		%	CAB2	YIL083C
-2.22	0.66	0.64	0.91	0.29	-0.17	1.10	-0.96	-0.07	0.34	-1.79	-0.67	0.41	0.54	-1.02	-0.24		%	CAB3	YKL088W
-1.62	1.18	1.07	-0.80	0.76	0.28	-0.82	0.63	-0.77	-0.71	-2.22	-0.79	-1.95	-1.15	-0.66	0.32		%	CAB4	YGR277C
-0.71	0.64	0.36	0.23	-0.07	0.55	-0.24	0.92	1.58	-0.86	1.38	0.30	1.04	2.29	-0.40	0.41		%	CAB5	YDR196C
1.77	-1.65	-1.88	-0.69	-0.82	-1.27	-3.33	-0.36	-1.61	-0.39	1.44	-0.41	-1.15	-0.98	0.54	-1.47		%	CAC2	YML102W
-1.12	0.45	0.46	0.68	0.64	0.45	1.00	0.97	1.24	1.28	1.38	0.47	0.45	0.43	0.65	-0.36		%	CAD1	YDR423C
0.37	0.03	-0.26	-0.72	-1.02	0.39	0.64	-1.51	-0.23	-1.22	-0.21	-0.85	-1.18	-0.51	0.59	0.16		%	CAF120	YNL278W
0.42	-1.35	-2.20	-0.60	-1.20	0.42	-0.95	-1.45	-2.11	0.53	0.43	-1.41	-0.83	-1.72	-0.04	-0.31		%	CAF130	YGR134W
0.63	-1.15	-1.63	-2.48	-2.02	-0.22	-1.43	1.69	-0.52	0.71	0.35	-2.20	-0.29	-1.27	-1.98	0.58		%	CAF16	YFL028C
0.39	0.45	0.84	-0.36	-0.11	-2.29	2.05	0.36	-1.42	-0.71	-1.14	0.14	-0.25	-1.10	-0.56	-0.20		%	CAF20	YOR276W
-0.51	0.58	1.15	0.50	1.96	0.97	0.34	-0.98	-0.75	-0.35	-0.00	0.18	-0.75	-0.79	-1.34	0.74		%	CAF4	YKR036C
-0.02	0.81	-0.13	0.47	-0.10	2.05	0.34	0.76	0.31	0.73	0.98	-0.34	1.71	2.13	0.63	0.38		%	CAF40	YNL288W
-0.11	-1.53	-1.29	-1.95	-1.79	0.06	-1.15	1.42	1.02	-0.60	1.36	0.72	-0.16	2.62	2.50	-0.57		%	CAJ1	YER048C
1.52	-0.58	-1.55	-0.79	-0.14	0.12	-0.40	-0.48	-0.02	0.32	0.45	0.72	0.65	0.05	-0.08	-0.21		%	CAK1	YFL029C
0.59	1.58	1.90	0.80	-0.24	2.15	-0.23	1.61	0.13	-1.16	0.67	0.57	2.89	0.10	-1.58	-0.30		%	CAM1	YPL048W
1.19	-1.31	-0.36	-0.73	0.01	0.71	0.09	0.50	0.65	0.32	1.50	-4.28	-2.31	-0.68	-0.86	0.11		%	CAN1	YEL063C
-0.37	0.03	-0.22	0.25	0.89	0.31	0.59	-1.20	0.21	1.14	1.01	1.58	0.43	0.38	1.14	-0.07		%	CAP1	YKL007W
-1.07	0.20	1.57	2.57	1.48	0.95	-0.26	2.31	0.40	1.00	2.11	-0.46	0.25	1.04	-1.13	0.85		%	CAP2	YIL034C
1.12	-1.59	-1.63	-0.54	-0.65	1.65	-0.56	-1.45	1.37	0.75	-0.73	-0.58	0.11	1.59	-0.39	-0.80		%	CAR1	YPL111W
-0.04	0.37	0.38	0.64	-1.13	1.58	0.30	0.13	0.83	-0.89	0.98	0.01	0.49	0.29	1.33	1.17		%	CAR2	YLR438W
0.12	0.93	1.41	0.16	-0.34	-0.86	1.26	-1.45	0.15	-0.78	-0.19	-0.34	0.68	0.67	-0.33	-0.50		%	CAT2	YML042W
-0.51	0.61	0.07	0.72	2.61	-1.45	0.96	1.08	3.52	0.71	-2.81	-0.56	-1.28	4.55	-1.44	-0.22		%	CAT5	YOR125C
1.48	-1.13	-2.24	-1.99	-0.26	-2.58	-0.52	-1.27	-1.00	-0.11	-1.07	-1.00	-2.43	-1.85	-0.35	-1.13		%	CAT8	YMR280C
0.63	0.12	-0.58	-1.44	-0.00	-0.05	0.42	-0.53	-0.67	0.79	-1.55	-1.65	0.21	-1.07	-1.52	-0.11		%	CAX4	YGR036C
-0.11	0.21	0.25	-0.90	-1.38	0.87	-0.46	1.77	-0.68	-0.09	1.25	2.34	3.62	-0.38	1.75	1.11		%	CBC2	YPL178W
-0.68	0.82	0.69	0.56	0.97	1.03	0.73	0.27	-3.61	-2.68	-1.54	0.30	-1.78	-1.46	-0.05	1.31		%	CBF1	YJR060W
0.89	-0.08	0.33	-1.00	0.23	-0.44	-0.67	0.13	-1.40	0.84	-1.27	-0.57	-1.16	-0.49	-1.35	-1.22		%	CBF2	YGR140W
-0.92	-0.43	-0.78	0.93	2.88	1.80	1.59	2.06	0.31	-0.54	2.47	1.06	0.85	0.50	-0.99	-0.14		%	CBF5	YLR175W
0.88	-0.43	-1.14	-0.54	-1.85	-1.45	-1.31	0.30	-1.92	-0.72	0.66	-0.38	-1.69	-0.87	0.03	-0.50		%	CBK1	YNL161W
-1.16	0.18	-0.31	0.83	-0.04	1.47	0.60	1.24	2.83	-0.55	0.61	0.27	0.94	3.32	-0.06	0.56		%	CBP1	YJL209W
-0.13	0.05	0.37	0.49	-0.85	-0.32	-0.76	-0.28	-0.07	-0.47	-0.82	-0.20	-0.96	0.04	-0.66	-0.25		%	CBP2	YHL038C
-0.77	0.93	0.51	1.43	1.37	0.39	0.21	0.07	2.49	0.88	-0.54	0.29	0.66	1.58	-0.13	0.09		%	CBP3	YPL215W
-0.59	0.20	0.18	1.05	1.70	-0.81	-0.34	-0.65	0.16	0.40	-0.22	-0.09	1.04	0.40	0.27	-0.60		%	CBP4	YGR174C
1.55	-0.89	-0.76	-0.62	-0.03	-0.48	0.42	-0.68	1.06	-0.89	-1.42	0.78	-0.91	0.53	0.42	-0.72		%	CBP6	YBR120C
0.41	-0.77	-0.74	-0.04	-0.89	0.36	-0.78	-1.46	0.20	-0.53	0.47	0.19	0.26	-0.67	0.33	-1.06		%	CBR1	YIL043C
0.59	-0.27	-0.09	-0.49	-0.42	-0.88	-0.02	0.40	1.18	-0.27	-1.05	-0.30	-1.11	0.59	-0.76	-1.09		%	CBS1	YDL069C
-0.74	0.84	0.40	0.45	0.32	0.32	0.18	0.85	1.73	-0.71	1.09	-0.17	0.75	2.29	-0.24	0.61		%	CBS2	YDR197W
-0.25	0.45	0.14	-0.12	-0.83	0.73	-0.20	-0.37	1.67	-0.09	0.37	-0.27	0.18	0.87	-0.10	0.27		%	CBT1	YKL208W
-0.16	0.74	0.22	0.57	-0.16	0.22	-1.00	0.13	-1.22	1.06	0.16	0.85	-0.74	-0.05	0.79	-0.09		%	CCA1	YER168C
0.46	0.66	0.23	-0.14	-0.37	1.06	-0.12	1.32	1.20	-0.18	0.52	0.60	0.04	0.33	0.35	-0.20		%	CCC1	YLR220W
-0.58	-0.31	-0.09	-0.31	-0.24	1.13	1.70	0.72	2.43	-0.98	1.50	-1.26	-0.06	1.44	0.27	0.72		%	CCC2	YDR270W
0.33	-0.25	0.55	0.44	0.81	0.28	1.08	0.09	-0.42	1.15	0.39	0.65	1.30	0.32	0.26	-0.54		%	CCE1	YKL011C
0.63	-0.88	-1.16	-0.12	-1.30	0.38	-1.77	1.34	0.07	0.10	1.19	1.34	0.21	-0.32	0.89	-1.18		%	CCH1	YGR217W
-0.99	-0.45	1.12	0.57	0.69	-0.90	0.65	-1.76	-1.39	-1.13	0.14	-1.37	-1.16	-1.10	-0.69	0.86		%	CCL1	YPR025C
-0.53	-0.16	0.95	-0.04	0.05	1.72	-0.59	0.50	0.45	0.07	0.81	1.51	0.17	-0.06	0.91	1.58		%	CCM1	YGR150C
0.64	-0.56	-0.33	0.15	0.19	-0.57	-0.07	-0.69	3.72	1.02	0.57	-1.46	-1.00	-0.84	0.91	-0.63		%	CCP1	YKR066C
0.19	0.31	1.53	1.13	-0.43	2.25	2.79	1.09	0.26	2.72	0.19	2.46	5.41	-1.35	1.21	3.64		%	CCR4	YAL021C
0.31	-0.64	0.44	0.73	1.22	-0.74	-0.54	-0.48	-0.78	0.73	-0.14	-1.00	-0.68	-1.08	0.09	-1.36		%	CCS1	YMR038C
1.36	-0.30	-2.18	-0.81	-0.68	-0.96	0.86	-0.18	-2.32	0.22	0.20	-1.87	-0.51	-0.04	-1.16	-1.70		%	CCT2	YIL142W
0.77	-0.66	-0.13	-0.84	-0.70	0.28	-1.58	1.19	0.40	-0.02	-0.88	-0.70	0.26	-0.40	0.38	0.30		%	CCT3	YJL014W
-2.04	0.55	0.16	-0.66	0.90	-0.39	2.56	0.08	1.02	-0.36	-1.20	0.50	-0.12	1.65	1.29	0.35		%	CCT4	YDL143W
0.46	0.35	-0.60	0.47	1.58	1.21	-0.08	-0.42	-0.29	-1.39	1.10	1.52	1.09	-0.02	-0.35	0.40		%	CCT5	YJR064W
0.45	0.68	-0.58	-0.28	-0.58	-1.36	-0.28	-0.97	-0.27	-0.53	-1.24	0.44	-0.45	-0.16	0.42	0.76		%	CCT6	YDR188W
1.75	1.67	1.68	-0.22	-2.23	-0.96	-1.80	0.17	-0.40	-0.57	1.46	-1.32	-0.72	0.75	-0.68	-0.68		%	CCT7	YJL111W
0.07	-0.36	-0.30	0.41	-0.26	-0.41	-1.35	0.42	0.16	0.64	0.76	0.10	0.57	-0.59	1.35	1.20		%	CCT8	YJL008C
1.40	-1.02	-0.96	-1.46	-1.55	-2.11	-0.20	-2.60	-3.18	-4.28	0.60	-0.48	-1.85	-1.61	0.73	-2.07		%	CCW12	YLR110C
-0.19	0.03	0.98	-0.32	-1.22	-0.07	-0.76	1.20	0.34	-0.30	1.33	-0.47	0.93	0.72	-0.56	1.24		%	CCW14	YLR390W-A
-0.98	1.13	0.95	0.85	0.43	0.12	0.80	-0.23	0.31	0.49	0.07	0.37	-0.48	-0.25	0.06	-0.23		%	CCZ1	YBR131W
-0.11	-0.43	-0.09	0.11	-0.46	0.37	-1.21	-0.16	-0.03	-0.41	-0.91	0.42	-1.34	-0.32	0.12	-0.14		%	CDA1	YLR307W
0.34	0.42	0.58	0.57	-0.31	0.63	-0.32	0.77	-0.49	-0.15	-0.45	1.30	0.92	-0.63	0.09	0.34		%	CDA2	YLR308W
1.10	-0.38	-0.52	-0.37	0.89	0.35	0.21	0.01	-0.58	0.92	0.25	0.17	0.49	-0.69	-0.74	-0.05		%	CDC1	YDR182W
-0.35	0.44	-0.69	-0.92	-2.20	-0.76	-0.07	-0.50	-0.23	0.40	1.10	-1.34	-2.15	-0.04	0.75	0.50		%	CDC10	YCR002C
1.88	-1.69	-0.04	-0.32	0.32	-1.53	-1.34	-1.00	-2.89	-1.70	-0.17	-1.04	-2.79	-1.73	-0.09	-1.31		%	CDC11	YJR076C
0.01	0.34	-1.13	-1.80	-0.31	-1.74	1.52	0.81	-3.57	0.45	3.39	-1.94	-0.55	-0.56	1.75	2.52		%	CDC12	YHR107C
-0.45	-1.21	-0.39	-1.40	-1.10	0.46	-0.44	1.43	0.65	-0.25	1.75	2.06	-0.58	-0.72	-0.81	1.83		%	CDC123	YLR215C
0.12	-0.41	-0.27	-0.57	0.45	1.42	-0.36	0.51	-0.11	0.76	0.09	-0.89	-0.85	-0.85	0.54	0.27		%	CDC13	YDL220C
1.23	2.18	1.12	-0.44	-1.37	-0.53	-1.25	1.02	0.09	-2.37	0.79	0.08	-2.08	-0.61	-0.99	-0.93		%	CDC14	YFR028C
-0.15	-1.09	-1.95	-0.38	-0.70	-3.48	1.76	-0.56	-1.99	-1.16	-0.91	-0.32	-1.22	-0.21	-1.97	-1.36		%	CDC15	YAR019C
-0.13	0.52	0.78	0.02	0.54	0.32	0.81	0.55	0.41	0.56	-0.58	1.19	0.99	1.20	-0.48	-0.19		%	CDC16	YKL022C
1.49	-2.46	-1.87	-1.09	-0.92	-0.89	0.61	-0.90	-1.82	1.68	1.01	0.61	-2.44	-1.85	-1.21	-0.25		%	CDC19	YAL038W
-0.03	0.42	0.17	0.29	0.22	-1.48	0.87	-0.48	-1.54	1.62	0.65	-0.97	-0.98	-2.64	0.82	0.43		%	CDC20	YGL116W
0.76	-0.63	-0.11	-0.35	-0.75	0.31	-0.17	-0.04	-0.40	0.52	0.60	-1.22	-1.48	-0.13	1.48	-0.05		%	CDC21	YOR074C
-1.22	1.33	0.29	-0.32	-0.67	1.17	-0.33	-0.72	-0.61	-0.28	0.66	0.47	-0.72	-0.63	0.43	0.11		%	CDC23	YHR166C
-1.09	-0.05	-0.84	-1.01	-0.48	-0.59	-0.07	0.90	-1.35	-1.70	-0.23	-0.32	-2.35	-1.42	-1.74	0.88		%	CDC24	YAL041W
-0.57	1.17	-0.19	0.37	-0.03	0.84	2.14	0.77	-2.74	0.57	0.00	-0.09	-0.48	-0.55	-1.28	2.04		%	CDC25	YLR310C
-0.75	-0.54	0.23	0.68	0.84	-0.73	0.28	0.17	-1.74	-1.15	0.25	-0.83	-0.79	-0.57	-0.07	-0.20		%	CDC26	YFR036W
-0.31	-0.61	-0.81	-0.13	0.59	1.16	0.65	-1.32	-0.56	-2.01	-1.16	1.34	-0.81	-0.86	-0.48	0.11		%	CDC27	YBL084C
1.50	-0.16	-0.91	-0.10	-0.72	-0.06	-0.55	1.41	-0.14	1.78	3.05	2.81	0.15	-0.12	3.00	2.05		%	CDC28	YBR160W
0.15	-0.41	-0.27	-1.68	0.30	0.45	-0.55	-0.22	-2.35	-0.57	0.28	-2.26	-2.05	-1.03	1.07	-1.96		%	CDC3	YLR314C
0.55	-0.63	-1.23	-1.44	-0.36	-0.54	-0.77	-0.54	1.21	-0.21	1.92	0.51	0.29	0.14	0.22	0.43		%	CDC31	YOR257W
-1.38	0.20	1.11	0.07	-0.15	-0.28	-0.17	-0.37	-1.58	1.04	-1.57	3.08	-0.05	0.28	-0.28	-0.50		%	CDC33	YOL139C
0.22	-0.64	0.62	0.27	1.33	1.76	1.64	0.29	-0.93	-3.05	0.52	0.95	1.51	0.22	0.40	-0.50		%	CDC34	YDR054C
-0.29	-1.81	-1.14	0.12	0.02	1.67	-2.32	1.73	0.49	0.15	-0.72	0.21	1.57	1.63	-0.14	0.53		%	CDC36	YDL165W
0.35	1.95	0.69	1.11	0.69	0.80	0.79	0.00	-0.30	0.33	-0.70	0.54	-0.74	-0.89	0.01	0.01		%	CDC37	YDR168W
-0.23	0.05	0.14	0.01	-0.53	2.64	0.08	2.89	-0.20	1.94	1.31	0.20	1.17	-1.09	1.18	2.66		%	CDC39	YCR093W
0.63	-0.40	0.77	0.86	0.52	-0.00	0.67	0.45	-0.72	-0.31	-1.90	1.44	0.93	-1.73	-0.88	0.58		%	CDC4	YFL009W
0.13	0.18	1.15	0.44	0.01	-0.16	-0.31	-0.86	-0.01	0.49	-0.77	0.65	0.22	0.01	-0.12	0.43		%	CDC40	YDR364C
0.07	0.02	0.55	-1.02	-0.19	0.12	0.10	-0.19	-0.40	-0.27	0.31	0.70	0.08	0.08	1.38	1.19		%	CDC42	YLR229C
0.94	0.26	1.40	0.35	1.20	-0.04	1.23	0.29	0.21	-0.59	-0.15	1.59	1.04	-0.34	0.28	0.12		%	CDC43	YGL155W
-0.02	-0.21	-0.18	-0.37	-0.78	-1.51	1.34	0.01	0.19	0.18	0.35	1.15	-0.56	-0.23	-1.56	-1.36		%	CDC45	YLR103C
-0.13	-0.26	0.02	-1.15	-1.67	-1.56	-1.56	-0.29	-1.65	0.55	-0.14	0.35	-1.08	-0.64	1.05	-0.88		%	CDC48	YDL126C
1.25	0.45	0.58	1.05	1.38	-0.17	0.49	-1.20	-0.19	-0.74	-1.19	-0.70	0.19	-1.63	-0.39	-0.77		%	CDC5	YMR001C
-0.11	-0.64	0.53	-0.21	-1.31	-0.60	-1.76	0.51	-1.10	-0.48	2.04	-1.53	-1.00	-0.83	-1.77	-0.71		%	CDC50	YCR094W
-2.15	0.91	0.97	1.67	1.15	2.28	-0.69	1.13	-0.58	-2.70	-1.64	0.40	2.93	-2.04	0.23	1.60		%	CDC53	YDL132W
1.31	0.40	0.13	-1.40	-0.99	-0.17	-1.24	0.91	-1.72	-0.73	0.81	-1.47	-1.79	-2.16	0.13	1.29		%	CDC55	YGL190C
1.25	-2.68	-2.21	-1.72	-0.61	1.49	-1.12	1.44	0.89	0.07	-0.17	0.78	-0.80	-1.69	0.49	-0.10		%	CDC6	YJL194W
-0.48	0.58	0.74	0.37	-0.75	0.21	-0.02	-1.14	-0.03	-1.23	-0.54	0.36	-1.09	-0.88	0.86	0.22		%	CDC60	YPL160W
0.65	-2.34	-0.53	-3.45	-2.64	-0.10	-0.18	1.62	-0.52	0.51	0.86	0.20	0.83	1.21	-0.63	1.24		%	CDC65	tQ(CUG)M
0.97	-2.00	-2.43	-3.50	-1.70	0.49	-1.06	0.98	-0.06	0.72	0.25	-1.76	-0.92	0.15	0.61	-0.56		%	CDC7	YDL017W
-1.30	0.02	0.50	1.00	1.07	0.96	-0.43	1.11	-0.24	-0.75	1.30	-1.49	-1.93	1.91	-1.03	-0.10		%	CDC73	YLR418C
0.35	-0.18	0.97	0.25	-1.01	-0.02	-0.35	-0.10	-0.81	0.38	-0.74	0.89	-0.29	-0.61	0.05	-1.02		%	CDC8	YJR057W
-1.08	0.20	-0.07	0.03	-0.33	0.48	-0.38	1.42	-0.29	-0.97	0.58	0.00	-0.77	-0.11	1.57	0.14		%	CDC9	YDL164C
0.28	-0.44	-0.45	0.21	-0.70	-0.42	-0.13	0.76	0.32	-0.12	0.49	0.26	-0.03	0.30	-0.86	-0.26		%	CDD1	YLR245C
-1.49	-0.34	0.13	-0.36	0.90	0.42	0.34	1.22	-1.46	0.12	1.55	1.05	-0.29	-1.38	0.23	0.84		%	CDH1	YGL003C
-1.37	0.27	0.56	0.11	0.42	1.65	-1.54	-0.56	0.86	-0.18	-1.30	0.85	0.31	-0.02	0.42	0.31		%	CDS1	YBR029C
-1.23	0.80	0.88	-1.27	-0.73	1.06	-1.85	2.30	1.00	-1.44	-0.25	0.21	0.18	-1.26	-1.09	1.25		%	CEF1	YMR213W
-0.84	-1.21	-1.23	-0.51	1.18	-0.37	-0.06	0.36	1.27	0.32	0.07	0.15	-0.01	-0.30	0.17	1.06		%	CEG1	YGL130W
-1.60	-0.58	0.25	-1.05	0.40	-1.16	0.85	1.95	0.90	-1.86	-1.98	0.14	-1.61	0.34	-0.01	0.62		%	CEM1	YER061C
-0.19	0.53	0.70	-0.59	0.72	-0.24	1.11	2.59	-0.97	-0.34	0.60	-0.42	-0.18	-0.72	-0.85	-0.34		%	CEP3	YMR168C
-1.14	-0.62	0.19	0.09	1.78	-0.55	-0.24	-0.83	0.29	0.19	-2.09	0.23	-1.31	-1.88	-1.33	-0.23		%	CET1	YPL228W
-0.18	-0.49	-1.26	-1.97	-1.70	0.19	-0.41	0.36	-0.08	0.53	0.98	0.70	1.06	0.81	-0.77	0.19		%	CEX1	YOR112W
-0.81	-0.89	-0.43	-0.73	-0.87	-0.32	-0.06	-0.92	0.13	-2.20	0.76	-0.40	-0.98	0.31	-2.22	0.20		%	CFD1	YIL003W
-0.22	-0.71	-0.83	-0.93	0.00	0.64	0.40	-0.96	-0.24	0.28	-0.12	-0.17	1.49	-0.33	-1.77	-1.56		%	CFT1	YDR301W
0.42	0.13	0.55	0.24	-0.68	0.03	0.39	-0.78	-0.68	0.85	-0.95	-0.63	-0.44	-0.30	-0.00	-1.22		%	CFT2	YLR115W
0.00	-0.48	0.17	0.37	-0.11	-0.42	0.30	-0.50	-0.76	-1.25	-0.01	0.13	-0.44	-0.35	0.31	0.15		%	CGI121	YML036W
0.07	0.33	0.65	0.47	0.91	1.05	0.17	1.91	1.36	0.49	1.59	1.28	1.86	1.07	1.02	2.19		%	CGR1	YGL029W
1.11	-0.33	-0.76	0.13	-0.08	0.35	-1.56	-0.02	0.36	0.54	-0.95	-0.39	0.03	-0.30	-1.13	0.94		%	CHA1	YCL064C
0.50	-1.00	-0.57	0.00	-0.05	-0.29	-1.02	-2.06	-1.62	-0.03	0.24	-0.53	0.59	-0.91	0.20	-2.26		%	CHA4	YLR098C
1.60	0.20	-1.45	-1.64	-0.68	-1.10	0.98	-1.52	-1.14	0.29	-0.40	0.04	-1.41	-1.66	-1.52	-0.52		%	CHC1	YGL206C
0.70	-0.37	-0.11	-0.64	0.11	-0.01	-0.62	1.73	-0.49	0.51	1.58	-0.13	-1.83	-1.26	1.01	0.48		%	CHD1	YER164W
-0.32	0.18	-0.03	0.11	0.59	0.10	0.29	0.49	1.01	0.01	0.27	0.60	1.04	0.63	0.48	0.90		%	CHK1	YBR274W
-0.75	0.81	-0.44	-1.08	-0.79	0.38	-1.34	1.52	1.21	0.03	1.17	0.85	0.53	-0.20	0.70	1.36		%	CHL1	YPL008W
0.12	-0.50	-0.38	0.49	-0.37	0.63	-0.91	-0.19	0.15	0.60	0.38	0.59	-1.33	-0.29	-0.23	0.56		%	CHL4	YDR254W
1.04	0.30	0.51	0.92	0.76	-1.10	0.56	0.36	-0.10	-0.45	0.00	-1.56	0.16	1.18	-1.28	0.34		%	CHO1	YER026C
-0.68	-0.28	-0.94	-0.84	-0.06	-0.04	-0.97	-0.29	-0.55	0.93	-1.08	-1.73	-1.53	-1.47	-1.93	-1.38		%	CHO2	YGR157W
0.74	-0.32	0.58	0.09	-0.23	-1.22	-0.78	-1.98	-0.03	0.22	-0.94	0.37	-0.27	-0.99	1.66	-1.87		%	CHS1	YNL192W
-1.45	-0.77	-1.11	-1.30	0.52	-1.63	2.34	0.49	-0.82	-2.06	-2.12	0.06	-2.55	-1.38	0.67	-2.96		%	CHS2	YBR038W
1.50	-1.17	-1.75	-1.59	-1.25	0.02	-0.95	0.72	0.09	0.08	0.39	0.67	0.02	-0.30	2.14	-0.34		%	CHS3	YBR023C
0.75	-0.87	-1.53	-1.28	-0.96	-0.78	-0.72	-0.61	0.22	1.14	-0.00	-0.28	-0.69	-2.26	1.34	-0.30		%	CHS5	YLR330W
1.44	-1.42	-0.79	-0.81	0.32	-1.22	0.25	-1.08	-0.62	0.86	-1.11	-0.50	-1.40	-0.36	-0.90	-0.63		%	CHS6	YJL099W
1.70	-1.62	-1.39	-1.03	-0.79	0.12	-0.50	-1.69	0.05	0.73	0.17	-1.07	-0.54	-0.18	1.02	-2.24		%	CHS7	YHR142W
0.74	-0.35	-1.19	-1.20	-0.97	-1.09	-1.04	-1.29	-1.08	-2.11	-1.47	-2.15	-1.24	-1.51	-1.31	0.32		%	CHZ1	YER030W
-0.36	-1.44	-0.56	0.95	0.40	-0.18	-1.01	-1.15	0.18	-0.83	-0.66	-0.69	0.92	-0.61	-0.20	0.28		%	CIA1	YDR267C
-1.17	0.05	0.11	-0.38	-0.98	0.65	0.10	1.22	0.65	-2.30	-0.69	-0.87	-1.72	0.37	0.72	1.19		%	CIA2	YHR122W
3.39	-2.10	-2.86	0.40	-0.83	1.93	1.26	0.50	-0.84	0.13	2.33	2.74	1.37	-0.28	0.69	0.69		%	CIC1	YHR052W
0.54	0.41	0.74	0.39	0.16	-0.50	-0.80	-0.44	-1.08	0.84	0.42	0.88	0.19	0.06	0.16	-0.53		%	CIK1	YMR198W
-0.28	0.12	0.30	0.94	0.32	-0.26	-0.47	0.50	0.27	0.89	-1.07	-1.21	0.14	0.36	-1.20	-0.70		%	CIN1	YOR349W
1.20	-0.92	-0.94	0.55	0.46	-0.62	-0.05	-1.92	0.28	0.70	-0.89	-0.54	-0.12	-1.29	-0.47	-0.92		%	CIN2	YPL241C
-0.86	0.65	0.43	1.14	1.42	-0.34	0.45	-0.01	1.05	-0.16	-0.49	0.61	0.78	0.96	-0.40	0.03		%	CIN4	YMR138W
1.31	-2.25	-1.78	0.24	0.78	-0.48	0.87	-1.12	-0.14	0.29	-0.70	0.05	0.01	0.48	-0.11	-1.82		%	CIN5	YOR028C
2.04	-0.41	-1.27	-0.47	-1.12	-0.94	-1.35	-0.94	-1.35	0.75	-0.09	-0.51	-0.58	-0.91	-1.01	-1.45		%	CIN8	YEL061C
0.21	-1.34	-0.75	-1.04	-0.16	-0.58	-0.23	-0.92	-0.77	1.09	-0.53	0.17	-0.95	-1.47	-0.33	-0.86		%	CIR1	YGR207C
0.74	1.05	-0.24	0.35	0.08	-1.47	-1.57	0.08	-1.37	-3.01	-0.04	0.06	-2.29	0.18	-1.51	0.23		%	CIR2	YOR356W
-0.26	-0.07	0.90	1.20	0.20	1.46	0.44	1.04	0.69	-0.67	0.14	0.59	0.45	-0.01	-0.21	-0.17		%	CIS3	YJL158C
0.38	0.44	0.43	0.11	-0.27	1.26	0.26	0.13	0.25	-1.09	0.20	1.25	0.45	-0.08	-0.17	0.15		%	CIT1	YNR001C
-0.48	2.24	-1.32	1.22	0.66	2.65	0.64	0.15	1.85	-0.28	0.86	0.38	-0.27	0.45	0.86	2.55		%	CIT2	YCR005C
-0.83	1.62	0.79	2.01	1.59	0.17	0.76	0.59	-1.27	-0.02	-0.35	-0.32	1.18	0.05	-0.40	0.23		%	CIT3	YPR001W
0.40	-0.67	-0.43	0.58	0.45	-0.73	0.42	-0.98	0.36	-0.75	-0.68	-0.69	0.57	0.38	-1.23	0.37		%	CKA1	YIL035C
1.14	0.19	-1.08	-0.28	1.00	1.76	0.50	0.29	0.50	0.78	-0.71	-0.02	-1.99	-0.14	-0.19	1.26		%	CKA2	YOR061W
-0.61	0.63	0.57	0.61	0.07	0.27	-0.22	0.45	-1.21	0.12	-0.24	-0.21	-1.89	-2.35	-0.81	1.77		%	CKB1	YGL019W
-0.17	0.38	1.35	1.21	0.48	0.23	2.05	1.49	-0.73	1.60	-0.63	-0.54	-1.34	-0.78	0.22	1.17		%	CKB2	YOR039W
0.16	-0.55	-0.18	0.39	0.21	-0.82	0.51	-0.20	-0.05	0.71	0.07	0.14	-0.15	0.29	0.84	-0.61		%	CKI1	YLR133W
0.63	-0.15	-0.13	-0.46	-0.55	-0.59	-0.17	-0.13	-0.97	-0.18	2.22	0.30	-0.40	-1.53	0.29	0.20		%	CKS1	YBR135W
-0.42	-0.03	-1.24	-1.99	-1.48	-0.70	-1.02	0.36	-0.98	-0.24	-1.36	-1.26	-2.43	-0.90	-0.37	0.05		%	CLA4	YNL298W
-0.65	-0.19	0.75	0.63	-0.79	-0.23	0.17	-0.15	0.68	0.23	-0.67	0.02	-0.53	-0.59	-0.86	-1.28		%	CLB1	YGR108W
2.20	-1.25	-1.05	-1.20	-0.85	0.01	-0.42	0.67	-0.74	0.00	0.29	0.95	0.37	0.71	-0.58	0.14		%	CLB2	YPR119W
1.90	0.25	-0.01	0.33	-0.34	0.09	-0.30	-0.42	-0.39	-0.55	-0.76	0.12	0.54	-0.86	-0.18	0.18		%	CLB3	YDL155W
0.35	0.41	0.37	-0.44	-0.11	0.69	0.75	0.07	0.57	-0.38	0.48	0.47	0.56	0.08	0.26	0.24		%	CLB4	YLR210W
0.41	-1.32	-1.25	-1.70	-1.17	-0.15	-1.15	-0.90	-1.35	-0.02	0.93	-0.85	-0.76	-1.50	-1.23	-1.71		%	CLB5	YPR120C
1.12	-0.63	-0.57	0.30	0.85	-0.99	0.85	-2.71	-1.22	0.32	-0.45	-0.27	0.45	-1.05	0.90	-1.79		%	CLB6	YGR109C
-2.97	0.57	1.25	0.91	0.10	-0.62	-1.08	-0.79	-0.55	3.05	0.62	-1.98	-0.70	0.00	-0.36	1.16		%	CLC1	YGR167W
0.72	1.66	1.38	-0.40	-0.16	-0.75	0.31	-1.19	-0.22	-0.60	1.00	-1.32	-0.67	0.91	1.29	0.20		%	CLD1	YGR110W
-0.04	0.57	1.08	-0.15	2.45	0.15	1.01	1.40	0.70	1.75	0.88	0.74	-1.00	-0.21	-0.63	1.96		%	CLF1	YLR117C
-0.83	0.31	0.72	-1.09	-1.48	0.87	1.41	-0.31	-1.17	-0.93	2.52	0.29	-0.04	-0.97	0.70	0.66		%	CLG1	YGL215W
-1.07	0.20	1.13	-0.36	-0.69	-1.13	0.84	0.24	1.19	-0.38	-2.60	-0.31	0.10	0.49	-0.87	-0.49		%	CLN1	YMR199W
2.40	-0.17	-0.06	-1.01	-0.64	-0.52	0.15	-0.42	-1.62	0.33	0.09	0.30	0.87	-1.51	0.49	-1.59		%	CLN2	YPL256C
1.57	1.33	0.45	-0.86	-2.02	-0.50	-0.54	0.45	0.24	0.40	0.42	0.73	0.06	-1.32	0.45	-0.34		%	CLN3	YAL040C
-0.87	-0.81	0.38	-0.84	-0.04	0.55	0.72	-0.21	-0.02	1.44	-0.02	-0.40	-0.01	0.56	1.15	-1.74		%	CLP1	YOR250C
1.70	-1.00	-1.10	-1.14	-1.46	-0.26	0.18	-0.60	-2.64	-1.43	0.15	-0.52	-2.23	-0.46	-0.70	0.01		%	CLU1	YMR012W
-1.90	0.95	1.31	0.26	0.94	-1.30	1.03	-0.11	1.95	0.31	-1.86	-2.04	-1.89	0.85	-2.10	-0.03		%	CMC1	YKL137W
0.28	0.47	-0.26	-0.36	-0.42	0.20	0.22	-0.14	0.12	0.19	1.07	0.19	-0.32	1.08	-0.06	0.04		%	CMC2	YBL059C-A
0.77	0.15	-0.89	-0.04	-0.40	-0.39	-0.69	-0.66	0.78	-0.84	-0.09	-0.65	-0.30	1.26	-0.65	-0.36		%	CMC4	YMR194C-B
-0.39	1.43	1.21	0.55	0.80	0.41	0.61	-0.33	0.92	-0.33	-0.08	1.38	0.36	1.41	1.00	0.17		%	CMD1	YBR109C
0.42	-0.68	-0.71	-0.89	-0.73	0.38	0.11	1.04	-0.16	0.62	-0.49	-0.12	-0.20	-0.44	0.38	2.35		%	CMK1	YFR014C
0.60	0.88	0.32	1.27	0.42	0.85	-0.72	0.38	0.20	-0.86	-0.40	-0.01	1.30	-0.14	-0.46	-0.46		%	CMK2	YOL016C
0.08	0.11	0.08	0.08	0.98	-0.48	0.80	-2.17	-0.57	-1.98	-1.05	-0.03	0.37	-0.87	-0.10	-2.41		%	CMP2	YML057W
-0.15	-0.34	-0.76	0.03	-0.51	0.95	0.50	0.87	-0.15	-0.76	-0.07	-0.71	0.59	-0.72	0.92	1.46		%	CMR1	YDL156W
-0.57	0.74	1.11	-0.19	-1.25	0.30	-0.53	1.19	0.10	-1.25	1.81	1.26	0.48	-0.44	0.26	0.04		%	CMR3	YPR013C
-1.08	0.95	0.26	-0.18	1.09	0.83	0.47	1.10	0.90	0.41	-0.42	-0.13	1.09	-0.86	0.31	1.21		%	CMS1	YLR003C
0.82	0.66	-0.18	-0.09	0.35	0.35	-0.20	-0.92	-0.28	-0.17	0.07	0.26	-0.23	0.81	-1.23	0.12		%	CNA1	YLR433C
0.74	-1.31	-1.71	-1.20	-0.02	-0.22	-1.56	-0.42	-0.46	-0.53	0.59	0.81	-0.14	0.30	-0.08	-2.21		%	CNB1	YKL190W
-2.32	1.40	2.21	1.20	1.16	-0.99	1.65	-0.71	-0.30	-0.64	-0.88	0.00	-1.10	-0.66	-0.35	1.12		%	CNE1	YAL058W
0.95	0.25	-0.81	0.68	0.50	0.09	0.63	0.36	0.19	-0.40	-0.65	-0.44	-0.36	-0.69	-0.91	-0.44		%	CNL1	YDR357C
0.17	-0.82	-1.07	-1.30	-0.98	0.05	-1.70	-0.36	-0.70	0.48	-0.02	0.71	0.97	-0.61	1.28	-0.69		%	CNM67	YNL225C
-0.34	1.15	0.85	-1.22	0.86	-0.32	0.63	-0.08	0.73	-0.48	0.46	0.47	-0.27	-0.02	-0.30	0.22		%	CNN1	YFR046C
0.31	-1.02	-1.08	-0.92	0.05	1.30	-0.74	0.91	-0.72	0.25	1.43	0.92	0.22	-0.03	1.38	-0.61		%	CNS1	YBR155W
-0.68	0.36	1.06	-0.28	-0.19	0.21	0.03	0.76	0.79	0.72	0.90	0.12	0.39	-0.61	1.39	0.31		%	COA1	YIL157C
1.19	-0.39	-1.06	-0.56	-0.82	-1.35	1.66	-1.00	-0.42	0.13	0.01	-0.73	-0.01	1.15	0.57	-0.15		%	COA2	YPL189C-A
-1.54	0.99	0.32	-0.63	-0.58	1.30	1.12	1.51	0.65	-0.70	-0.11	1.02	1.38	2.33	0.23	1.71		%	COA3	YJL062W-A
-0.88	-0.47	-0.01	1.04	0.86	1.55	0.29	0.44	0.66	1.89	1.09	1.37	0.85	1.55	1.16	0.34		%	COA4	YLR218C
0.14	-0.52	-1.00	0.93	0.66	0.66	-0.18	0.55	0.16	-0.26	-0.50	0.72	-0.57	0.76	0.03	0.74		%	COA6	YMR244C-A
-0.51	-0.61	-0.44	-0.37	0.07	-0.67	1.07	-0.22	0.07	0.33	0.00	0.31	0.69	1.70	-0.57	-1.04		%	COF1	YLL050C
1.06	-0.53	0.07	-0.13	-0.45	-0.20	0.27	-1.42	-1.89	1.03	0.30	-0.09	0.38	-1.23	-0.05	-0.63		%	COG1	YGL223C
-0.73	-0.53	0.49	1.68	1.99	1.10	-0.81	0.30	0.70	0.98	0.48	-0.18	-0.53	-0.85	-0.16	0.13		%	COG2	YGR120C
1.08	0.10	0.25	-1.28	-1.46	0.57	-0.54	-0.89	-0.52	0.12	-1.85	1.10	0.78	0.95	0.20	-0.25		%	COG3	YER157W
0.19	0.32	-0.64	-0.61	-0.21	-1.46	-0.06	-0.30	-1.82	2.00	0.44	0.14	-0.31	0.06	0.79	-0.18		%	COG4	YPR105C
-1.07	1.11	0.24	0.10	-0.33	-0.82	1.12	-1.69	-0.42	0.59	-1.17	-0.36	0.18	-0.69	0.15	-0.14		%	COG5	YNL051W
0.49	0.82	-0.63	-0.02	0.30	-0.95	-0.87	-0.43	-0.85	-0.13	-1.02	-1.26	-1.29	-1.12	0.18	-0.55		%	COG6	YNL041C
-0.94	1.35	1.14	-0.20	-0.84	-0.91	-0.07	-0.68	0.43	-0.37	0.45	-0.59	-1.17	-0.87	0.20	0.36		%	COG7	YGL005C
0.66	0.12	-0.09	-1.05	-1.25	-0.73	-0.82	-0.14	-0.59	0.36	0.63	-0.48	-1.06	-0.96	0.58	-0.46		%	COG8	YML071C
-0.16	-0.06	0.59	1.11	0.35	-0.55	-1.15	-0.10	0.92	0.16	-0.03	1.58	1.34	0.46	-0.19	-0.02		%	COM2	YER130C
-0.49	-1.09	-1.97	-1.25	-3.33	0.64	0.11	1.64	-0.29	0.35	-0.20	1.90	-0.45	0.75	3.44	0.72		%	COP1	YDL145C
-0.37	0.47	-0.31	-0.53	0.59	-1.13	0.33	0.54	2.06	0.70	0.37	-1.36	-0.03	4.49	-0.61	-0.20		%	COQ1	YBR003W
-0.01	-0.39	-0.84	0.05	-0.33	0.88	0.45	1.00	1.06	-1.21	0.20	0.22	0.25	1.45	-0.04	1.11		%	COQ10	YOL008W
0.16	-3.30	-3.74	-2.41	-0.78	0.09	0.90	-0.02	1.56	-0.25	0.84	-0.01	-1.10	1.47	0.17	-0.06		%	COQ2	YNR041C
-0.04	-0.61	0.50	-0.69	-0.88	-0.29	-1.14	-1.61	0.35	1.04	-0.16	-1.49	-0.35	1.44	-0.32	-0.78		%	COQ3	YOL096C
-0.63	-1.01	-1.07	-0.82	-0.23	0.75	-0.54	0.55	2.71	-0.09	-0.25	0.56	-0.74	2.84	0.32	0.82		%	COQ4	YDR204W
0.77	1.19	-0.03	0.04	0.39	-1.02	0.22	0.84	0.84	-1.59	-0.06	-0.40	-0.52	2.31	-2.76	-1.20		%	COQ5	YML110C
1.04	-1.03	-0.46	-2.10	-1.87	1.19	-0.36	0.49	1.02	-1.92	0.60	-0.34	-0.27	1.81	0.06	1.51		%	COQ6	YGR255C
-0.49	1.92	0.51	-0.71	-1.61	-0.69	0.50	-0.68	0.74	-0.43	0.35	-1.07	-0.84	0.19	-0.85	0.44		%	COQ8	YGL119W
-0.56	0.70	-0.40	0.36	0.36	0.50	-0.47	1.12	3.56	-0.51	0.89	0.26	1.19	4.68	1.56	1.37		%	COQ9	YLR201C
-0.62	-0.20	0.67	0.49	-0.26	-0.83	-0.61	0.06	3.01	-0.96	-0.45	-0.02	-0.45	2.81	-1.25	0.09		%	COR1	YBL045C
-0.62	0.50	0.44	0.15	-0.55	0.56	-0.33	0.34	0.46	-0.04	0.03	0.63	0.10	-0.37	0.75	0.24		%	COS1	YNL336W
0.79	-0.85	-1.54	-0.85	-0.82	0.40	-0.50	0.88	-0.71	-0.75	0.38	-0.74	-0.08	-0.39	0.17	1.18		%	COS10	YNR075W
0.71	0.83	1.44	0.07	0.05	-0.64	0.03	-0.18	-1.11	-0.34	-0.48	0.45	0.08	0.45	-2.19	-0.28		%	COS111	YBR203W
-0.78	0.56	0.34	-0.67	0.24	0.88	-0.57	-0.41	1.44	0.11	0.43	0.00	0.62	0.27	0.71	0.66		%	COS12	YGL263W
-0.59	0.46	0.39	-0.18	-0.49	0.65	-0.35	0.24	0.53	-0.16	-0.01	0.69	0.05	-0.35	0.69	0.26		%	COS2	YBR302C
-0.59	0.46	0.39	-0.18	-0.49	0.65	-0.35	0.24	0.53	-0.16	-0.01	0.69	0.05	-0.35	0.69	0.26		%	COS3	YML132W
-0.92	0.98	1.13	0.62	-0.60	0.95	-0.33	0.60	1.11	-0.14	0.57	1.28	0.34	0.09	0.78	0.41		%	COS4	YFL062W
-0.88	0.59	0.43	0.03	-0.42	0.86	-0.04	0.39	0.61	0.23	0.02	0.61	0.01	-0.02	0.65	0.45		%	COS5	YJR161C
-0.53	0.52	0.26	0.19	-0.73	1.19	0.14	-0.23	0.12	-0.83	-0.10	-0.38	-0.27	-0.30	-0.32	-0.10		%	COS6	YGR295C
-1.01	0.79	0.34	0.02	-0.24	1.13	-0.48	0.30	0.82	0.07	0.15	0.56	0.18	0.17	0.54	0.44		%	COS7	YDL248W
-1.18	0.69	0.83	0.45	-0.26	0.89	-0.12	0.42	0.68	0.61	0.27	1.06	0.05	-0.02	0.87	0.52		%	COS8	YHL048W
0.39	-0.68	-0.70	-1.14	-0.26	0.40	-0.40	-1.47	-1.17	0.18	-0.54	0.47	-0.25	-0.63	-0.49	-0.45		%	COS9	YKL219W
0.71	-1.71	-1.29	-0.78	-0.18	0.28	0.44	0.60	1.18	0.75	-0.19	-0.13	-0.10	-2.04	-0.80	1.05		%	COT1	YOR316C
0.27	-0.55	0.18	0.46	-0.14	-0.59	-1.26	-1.70	-1.01	-0.27	-1.19	-0.58	-0.07	0.70	-0.02	-0.84		%	COX10	YPL172C
0.10	0.57	0.13	0.34	0.28	0.75	1.08	0.44	-0.01	2.17	1.06	0.14	0.71	2.55	0.69	-0.01		%	COX11	YPL132W
0.73	0.12	0.29	-0.30	-1.51	-1.46	0.20	-1.25	-0.51	-0.71	0.70	-0.24	-0.79	2.64	-0.65	-0.89		%	COX12	YLR038C
0.10	-0.60	-0.77	0.25	-0.85	-0.79	-0.12	0.35	-0.76	-0.16	-1.42	0.28	-0.02	0.42	-0.61	-0.42		%	COX13	YGL191W
-0.68	0.87	-0.86	0.28	-2.08	-0.25	-1.18	0.12	-0.15	1.28	-0.37	-1.70	0.01	2.82	-0.77	1.22		%	COX14	YML129C
0.74	0.24	0.28	0.50	-0.02	-0.53	-0.60	-1.94	-0.79	-1.95	-0.27	-1.78	-0.94	-0.12	-1.95	-0.92		%	COX15	YER141W
-0.29	-1.09	-0.79	-1.08	1.08	0.50	0.34	1.02	-0.50	0.41	-0.82	0.95	1.30	1.89	-1.14	0.96		%	COX16	YJL003W
-0.95	1.20	1.65	1.44	2.40	-0.79	1.79	1.18	1.10	1.16	-1.42	0.19	0.41	3.01	-0.89	0.41		%	COX17	YLL009C
-0.46	-1.43	-0.13	0.86	1.64	-2.62	0.03	-0.22	-1.36	-1.38	1.38	0.60	-1.63	-0.58	1.16	0.16		%	COX18	YGR062C
1.12	0.14	-1.27	-0.85	-1.57	-0.37	-1.99	-0.95	-0.47	0.75	1.00	-1.22	0.90	2.18	0.20	-1.25		%	COX19	YLL018C-A
-0.23	0.81	-0.04	0.12	-0.23	-1.70	-0.12	0.16	1.30	0.21	-0.30	0.22	0.74	2.88	-0.73	-0.50		%	COX20	YDR231C
0.07	-0.52	-0.19	-0.70	-0.41	0.11	-0.84	0.18	-0.82	-0.72	0.50	-0.41	0.24	0.40	0.06	-0.52		%	COX23	YHR116W
-0.26	-0.61	-0.07	0.84	-0.13	0.55	-0.13	0.17	0.26	0.12	0.84	0.01	0.32	0.66	-0.80	-0.21		%	COX26	YDR119W-A
0.35	1.00	0.90	0.45	-0.71	-1.25	0.12	-0.19	0.12	0.39	0.76	-0.05	0.10	2.01	0.03	0.54		%	COX4	YGL187C
0.73	0.05	0.53	-0.30	-0.39	-2.23	0.96	-1.10	1.10	0.50	-0.83	-0.54	-1.49	-0.51	-0.07	-1.79		%	COX5A	YNL052W
-0.61	1.15	0.12	0.73	0.36	0.42	0.03	3.10	0.59	0.49	0.47	-0.44	0.64	-0.29	1.26	1.45		%	COX5B	YIL111W
-0.51	0.81	-0.45	1.08	1.29	1.23	0.06	1.63	-0.30	-0.07	-0.20	-0.07	0.66	4.73	1.02	0.13		%	COX6	YHR051W
0.04	-1.46	-0.57	-1.90	-0.22	0.40	-1.66	-0.19	-0.00	-0.44	0.12	0.02	-0.37	3.35	-1.71	-0.07		%	COX7	YMR256C
-0.37	0.99	0.71	0.75	0.81	-0.17	0.35	-0.25	-0.66	0.60	0.56	-0.40	-0.00	1.60	-1.65	-0.09		%	COX8	YLR395C
0.03	-0.78	-0.08	-0.58	-0.49	-0.08	-0.90	1.14	1.19	0.11	0.89	0.43	-1.64	0.56	-0.01	0.39		%	COX9	YDL067C
0.71	-0.07	-0.75	-0.67	-1.53	0.80	-0.64	-0.11	-0.61	0.69	0.24	0.23	-0.56	-0.98	1.14	-0.40		%	COY1	YKL179C
0.05	-1.29	-1.11	-1.19	-0.25	1.09	-1.36	0.67	0.34	-0.16	-0.01	0.53	1.28	0.45	0.08	0.07		%	CPA1	YOR303W
-0.76	0.79	0.02	0.05	0.00	1.02	0.30	0.18	0.43	0.11	-0.52	0.36	0.28	-0.03	0.25	0.36		%	CPA2	YJR109C
0.88	0.90	0.71	0.36	-0.10	1.19	-0.75	-0.71	-0.54	0.12	1.21	0.48	-0.45	-1.20	-1.27	0.34		%	CPD1	YGR247W
0.08	0.24	-0.92	1.00	0.57	-0.71	0.02	-1.74	-1.00	0.14	-0.21	0.10	0.24	-0.27	0.69	-0.63		%	CPR1	YDR155C
0.18	0.54	-0.50	-0.06	0.22	-0.63	0.19	-0.53	-2.06	-1.44	0.45	-1.99	-0.81	1.40	1.06	-0.09		%	CPR2	YHR057C
0.11	-0.32	-0.34	-0.30	-0.92	-1.69	-0.58	-0.06	-0.61	0.98	1.76	0.47	0.44	-0.63	-2.35	-1.35		%	CPR3	YML078W
0.24	-0.74	0.38	-0.53	-0.87	-1.10	-0.89	-0.94	-0.65	-0.30	-0.31	-0.14	-0.26	0.43	-0.18	-1.55		%	CPR4	YCR069W
-1.43	1.48	1.31	1.57	1.18	-0.39	2.45	-0.68	0.49	0.19	0.17	1.49	0.73	0.29	-0.48	-1.98		%	CPR5	YDR304C
-0.99	-0.29	0.34	1.91	1.94	0.03	0.69	0.14	0.32	0.43	0.72	-1.07	-0.92	0.61	-0.03	-0.21		%	CPR6	YLR216C
1.07	-0.36	-0.97	-0.95	-0.44	-0.70	-0.72	-1.01	-0.57	-0.80	0.63	-0.29	-0.39	-0.89	1.11	-1.00		%	CPR7	YJR032W
0.94	-1.03	0.96	-0.40	0.59	-1.05	0.21	0.30	0.51	-0.43	-0.12	0.76	0.27	0.17	-0.13	-0.61		%	CPR8	YNR028W
0.23	0.20	-0.60	-0.87	-1.27	1.56	-1.46	0.32	0.77	-0.71	2.20	2.18	1.38	0.45	2.74	1.65		%	CPS1	YJL172W
0.21	0.53	0.58	-0.04	-0.34	-0.73	0.33	-0.19	0.49	0.80	-0.38	0.04	0.17	-0.18	0.18	0.71		%	CPT1	YNL130C
1.96	-0.93	-0.67	-1.04	-0.97	-0.31	-0.18	-1.49	-0.74	0.33	-1.10	-0.11	-0.53	-1.42	-2.01	-0.22		%	CRC1	YOR100C
-0.79	1.48	2.57	1.73	0.86	-0.82	1.57	-0.73	2.22	0.02	-1.23	-0.89	-0.57	-1.06	-0.27	0.01		%	CRD1	YDL142C
-0.24	-0.34	0.30	-1.03	-0.27	-0.32	-0.23	1.23	-0.23	-0.77	0.45	-0.54	-1.20	0.01	-1.19	-0.47		%	CRF1	YDR223W
-0.60	0.68	0.61	-0.45	-1.30	0.95	-0.62	0.57	1.22	-0.51	1.68	0.89	-0.43	-0.06	0.47	0.43		%	CRG1	YHR209W
0.23	0.46	-0.43	-0.71	-1.80	-0.19	-0.22	-0.37	-1.04	-1.50	0.12	0.28	1.08	0.15	-0.59	0.44		%	CRH1	YGR189C
-0.89	0.16	1.37	-0.43	-0.87	2.27	0.18	1.09	-1.24	-0.48	-0.01	0.09	0.95	-1.44	-0.00	0.51		%	CRM1	YGR218W
0.73	-0.14	-0.35	0.31	-0.49	0.15	-0.13	-1.53	0.39	0.38	0.01	0.00	0.15	-0.07	0.76	0.84		%	CRN1	YLR429W
-0.34	-0.67	0.32	-0.03	-0.10	-0.80	-0.59	-0.04	0.63	-0.70	1.28	-0.98	-1.02	-0.06	0.26	0.00		%	CRP1	YHR146W
0.39	-1.01	-1.87	-0.72	-0.23	1.20	-0.08	-0.15	-0.00	-0.49	-0.44	0.48	0.54	-0.79	-0.54	-1.21		%	CRR1	YLR213C
0.48	-0.08	-0.72	-0.09	-1.01	0.18	-0.08	-0.76	0.35	-1.11	0.04	-1.00	-0.52	0.50	-0.02	-0.17		%	CRS5	YOR031W
0.37	0.46	1.39	1.40	0.74	-1.02	0.56	-0.27	-0.99	-0.02	1.26	-0.32	-0.19	1.12	1.66	0.91		%	CRT10	YOL063C
-0.66	0.64	0.82	0.35	0.58	-0.47	0.09	-0.55	-0.61	0.38	-0.61	-1.26	-1.34	-0.38	-0.06	-0.57		%	CRZ1	YNL027W
0.88	-0.32	-0.32	-1.21	-0.07	0.47	0.16	-0.69	0.61	0.31	0.56	0.55	-0.45	-0.54	0.19	-1.02		%	CSC1	YLR241W
-0.86	0.02	0.16	1.62	1.34	1.02	1.03	-0.25	0.27	1.66	0.76	-0.49	0.37	-0.85	-0.02	-1.21		%	CSE1	YGL238W
-0.10	0.91	-0.13	0.35	1.16	0.12	0.37	0.60	-0.14	-0.26	1.99	0.42	-1.14	0.06	0.76	0.95		%	CSE2	YNR010W
1.14	0.62	-1.19	0.04	-0.58	-0.05	-0.53	-1.19	-1.33	0.31	-1.55	-1.84	-0.08	-1.45	-0.37	-0.52		%	CSE4	YKL049C
-1.46	1.30	0.60	-0.24	-1.40	2.77	-0.02	3.52	1.07	0.60	2.57	-0.02	1.61	1.97	1.91	1.95		%	CSF1	YLR087C
0.27	-0.47	-0.05	-0.78	-0.35	1.33	0.91	-1.12	0.19	-0.06	-0.71	-0.03	-0.06	-0.49	0.64	0.24		%	CSG2	YBR036C
-0.16	1.03	0.51	0.26	-0.07	1.35	-0.99	0.31	0.40	0.22	-0.10	0.63	0.53	-0.43	1.25	1.25		%	CSH1	YBR161W
0.04	0.87	0.53	0.48	0.43	0.96	0.60	-0.16	-1.43	0.32	0.14	0.75	-0.27	-0.22	-0.52	-0.22		%	CSI1	YMR025W
0.37	1.32	1.18	0.71	0.65	1.13	0.63	0.99	0.67	0.15	0.80	0.74	0.48	-0.22	0.99	0.52		%	CSI2	YOL007C
1.56	-1.18	-1.18	1.03	1.33	1.91	0.90	0.60	0.56	0.37	0.72	0.65	0.84	1.92	-2.01	1.07		%	CSL4	YNL232W
1.14	0.23	0.13	-0.54	-0.85	-0.50	-0.12	-0.37	-0.57	-0.13	-0.80	-0.21	-0.91	-0.27	-0.48	-1.12		%	CSM1	YCR086W
0.61	0.89	0.64	0.35	-0.16	0.27	-0.10	-1.22	-0.55	0.99	-0.71	-0.62	0.15	-0.10	1.01	-0.32		%	CSM2	YIL132C
0.81	-1.43	-0.56	1.24	1.17	-1.60	-0.78	-0.70	-0.40	-0.21	-1.12	-1.67	-1.41	-0.93	-0.65	-1.53		%	CSM3	YMR048W
0.54	-0.26	-0.07	0.29	0.62	0.04	-0.41	-0.28	-0.15	-0.84	-1.54	-0.22	0.12	0.12	-0.69	0.04		%	CSM4	YPL200W
1.37	-2.16	-1.77	-1.37	-2.47	-0.52	-1.38	-0.25	-0.25	-0.18	0.77	-0.54	-1.08	-1.79	-0.67	-0.95		%	CSN9	YDR179C
-0.72	1.25	1.03	-2.90	-1.00	0.09	1.43	1.53	0.25	0.19	0.56	0.14	0.27	0.54	0.81	-0.22		%	CSR1	YLR380W
-0.82	0.43	0.37	0.63	-0.11	0.25	0.60	0.16	0.65	0.52	0.07	0.05	2.04	0.71	-2.04	0.67		%	CSR2	YPR030W
0.55	0.27	-0.09	0.02	0.17	0.14	1.23	0.06	0.34	-0.08	-0.71	0.86	1.47	-0.06	1.88	2.08		%	CST26	YBR042C
0.41	-0.29	-0.26	-0.06	-0.85	-0.83	1.22	-0.97	-0.10	-1.60	-1.33	-1.70	-0.94	0.06	-2.21	-0.25		%	CST6	YIL036W
-0.56	0.06	0.37	0.38	1.09	1.80	0.04	-0.39	-0.27	0.07	-0.06	1.03	-0.46	-1.18	-1.38	-0.44		%	CST9	YLR394W
0.04	-0.25	0.23	0.34	0.25	-0.45	1.32	-0.24	0.18	0.98	-0.56	0.40	0.64	-0.15	-0.01	-0.73		%	CTA1	YDR256C
1.07	-1.34	-0.49	0.77	0.54	-1.23	-0.53	0.39	-1.43	0.09	0.46	-1.34	-0.13	-1.14	1.79	0.62		%	CTF13	YMR094W
-1.26	-0.20	-0.31	-0.97	0.74	2.02	-1.30	0.68	-0.46	1.40	1.69	1.07	0.62	-0.07	3.03	2.10		%	CTF18	YMR078C
0.87	1.05	0.86	-0.17	-0.17	-0.10	-0.35	0.40	-0.34	0.09	-0.57	1.64	0.47	-0.51	-0.65	0.37		%	CTF19	YPL018W
-0.16	-0.66	-0.61	0.35	0.81	-0.17	0.30	-0.36	-0.52	-0.61	1.21	0.35	0.81	-0.38	-0.05	-1.09		%	CTF3	YLR381W
1.45	0.12	-1.03	-0.65	-1.22	2.40	-0.28	0.15	1.16	-0.79	-0.76	0.38	-0.68	-1.00	0.96	-0.60		%	CTF4	YPR135W
-0.01	0.15	-0.09	0.53	0.93	-1.66	-0.59	0.13	-0.20	0.54	-0.52	0.01	-0.60	-0.19	-0.81	0.00		%	CTF8	YHR191C
1.00	0.14	0.41	-0.53	-1.06	0.10	-0.50	0.17	-2.03	0.34	0.62	0.46	-0.43	-0.54	0.48	-1.02		%	CTH1	YDR151C
-0.62	1.93	0.46	1.92	3.26	0.84	1.29	1.01	1.37	-0.19	-0.45	1.29	2.47	2.05	0.71	1.09		%	CTI6	YPL181W
-0.53	-0.89	-2.02	-1.67	0.27	-0.76	-1.69	2.47	-1.13	-1.29	-0.19	-1.91	-0.75	1.11	-1.78	0.30		%	CTK1	YKL139W
-0.77	-0.17	1.00	1.06	-1.10	-1.26	1.95	-1.67	-0.87	-1.34	-1.13	-1.93	-1.46	-2.48	-0.95	-0.36		%	CTK2	YJL006C
-0.40	0.30	-0.96	-1.15	0.51	-1.22	-1.66	1.58	-0.49	-0.79	2.83	0.41	-0.10	2.23	0.54	1.62		%	CTK3	YML112W
1.26	-1.42	-1.07	-1.26	-2.05	-0.11	-1.84	-0.12	-0.68	0.32	0.54	0.66	0.69	-0.92	1.06	0.33		%	CTL1	YMR180C
0.13	-0.38	0.52	0.54	0.56	-0.72	-0.03	-0.79	0.88	1.15	1.71	-0.12	1.15	1.39	-0.48	-1.32		%	CTM1	YHR109W
-0.05	-0.26	-0.27	0.07	-0.80	0.29	-0.78	0.56	0.12	0.01	-0.31	0.29	0.21	-0.43	1.35	0.93		%	CTP1	YBR291C
1.35	0.51	-0.18	-0.40	-1.51	-0.33	0.31	-0.85	-0.33	0.98	-1.55	-1.00	-1.13	0.42	-0.36	-0.49		%	CTR1	YPR124W
0.76	-0.04	0.81	0.40	-0.19	-0.31	0.25	-0.32	0.08	-0.62	0.47	-0.52	0.34	-0.12	0.81	-1.04		%	CTR2	YHR175W
0.76	-0.79	-1.19	-1.27	0.21	-0.76	-0.07	-0.14	1.87	-0.84	0.20	-0.66	-0.71	-0.27	-0.09	0.52		%	CTR3	YLR411W
0.98	-1.43	-1.87	0.25	1.80	-3.00	-1.06	-0.33	-0.54	-0.12	0.77	0.04	0.70	-2.32	1.63	-0.19		%	CTR86	YCR054C
-0.57	1.05	1.20	1.32	0.91	1.37	-1.15	1.00	-1.37	-2.17	-1.02	-0.33	0.16	0.29	-0.52	2.42		%	CTR9	YOL145C
0.75	0.34	-0.05	0.22	-0.15	-0.25	-0.50	0.62	0.20	-0.61	-0.48	0.33	0.22	0.19	-0.67	-0.66		%	CTS1	YLR286C
0.03	-0.17	0.12	-0.25	-0.79	-0.06	-0.31	-0.19	0.01	-0.02	0.48	-0.81	0.07	0.57	-0.07	-0.69		%	CTS2	YDR371W
0.82	-0.16	0.42	-0.53	-0.35	-1.44	1.61	-1.43	-1.20	-0.23	-1.95	-1.41	-0.31	-0.28	-1.12	-1.50		%	CTT1	YGR088W
0.29	0.93	0.08	0.36	-1.43	0.42	-1.75	-0.47	-0.93	0.54	-1.08	0.24	-0.52	-0.55	-0.98	-0.07		%	CUE1	YMR264W
0.42	-0.10	-0.10	0.26	-0.29	-0.11	0.42	1.19	1.36	-0.51	-0.31	1.39	-0.17	0.59	1.31	0.05		%	CUE2	YKL090W
0.10	0.82	0.67	-0.24	-0.49	0.97	1.22	0.54	0.07	-0.59	0.81	0.50	-0.10	-1.00	0.02	1.59		%	CUE3	YGL110C
-0.44	0.95	1.40	1.05	0.80	-1.15	1.03	-0.96	-0.69	-0.05	0.40	-0.88	-0.50	0.41	0.27	-1.41		%	CUE4	YML101C
0.19	-0.54	-0.53	-0.60	-0.84	-0.50	-0.12	-0.01	0.89	-0.97	0.86	0.86	0.54	1.10	-0.77	0.29		%	CUE5	YOR042W
-0.79	-1.05	-0.70	-1.31	-0.48	-0.27	-1.16	0.29	0.16	-1.06	0.19	-0.97	-0.47	-1.40	0.03	1.07		%	CUL3	YGR003W
0.92	-0.29	-0.50	-0.12	-0.45	-0.19	-0.34	0.55	-1.37	-0.20	-0.20	-0.44	0.28	-0.83	-1.59	-0.28		%	CUP1-1	YHR053C
0.92	-0.29	-0.50	-0.12	-0.45	-0.19	-0.34	0.55	-1.37	-0.20	-0.20	-0.44	0.28	-0.83	-1.59	-0.28		%	CUP1-2	YHR055C
-1.74	1.01	0.77	0.78	-0.43	0.71	0.48	2.39	1.22	0.25	0.82	0.41	-0.64	2.18	1.01	1.48		%	CUP2	YGL166W
0.45	-1.01	0.27	0.76	1.24	-0.43	-0.71	-0.28	-0.10	1.02	0.05	0.37	-0.34	-0.67	-0.86	-0.76		%	CUP9	YPL177C
2.15	-2.09	-0.67	-0.73	0.61	-0.38	-2.22	-0.39	-1.31	0.50	1.90	0.41	-1.06	-1.28	1.04	-1.85		%	CUR1	YPR158W
-0.10	0.04	1.08	-0.23	0.85	-0.36	0.70	0.47	0.34	-1.32	2.63	1.52	2.38	0.15	-1.42	1.75		%	CUS1	YMR240C
0.26	0.29	1.21	0.23	-0.54	-0.34	-0.08	-0.64	0.11	-1.34	0.59	0.84	0.66	-0.21	0.33	-0.47		%	CUS2	YNL286W
-0.61	0.38	0.17	0.16	1.04	1.08	0.07	1.40	0.79	-0.16	-0.77	0.62	1.03	-0.34	-0.08	0.17		%	CUZ1	YNL155W
-0.60	0.49	0.09	0.71	0.15	1.15	0.24	0.73	-0.99	-0.16	-0.33	1.23	1.09	-0.25	-0.30	0.72		%	CWC15	YDR163W
-0.77	-1.05	-0.90	-0.41	-0.28	1.25	-1.80	-0.48	-0.22	0.21	-0.96	-1.03	1.51	0.27	-2.12	2.25		%	CWC2	YDL209C
-0.12	1.68	0.98	0.63	0.43	-0.50	-0.29	0.29	-0.35	0.25	0.06	0.58	-0.32	-0.23	0.46	-0.20		%	CWC21	YDR482C
-1.66	0.47	0.43	-1.55	1.04	0.41	-0.55	1.34	-0.67	-0.76	-1.05	0.06	-1.98	-0.72	0.17	0.10		%	CWC22	YGR278W
-0.40	0.78	-0.29	-0.59	0.21	0.24	-0.13	1.37	-0.35	-0.35	-0.06	0.63	0.10	-0.81	-0.49	-0.26		%	CWC23	YGL128C
-1.57	0.18	0.06	0.21	1.07	1.19	0.46	0.96	-0.61	0.62	-1.09	1.37	0.65	0.82	-0.35	1.16		%	CWC24	YLR323C
2.27	-2.15	-1.59	-1.64	-1.61	0.04	-1.05	-0.16	0.16	-1.00	2.83	1.28	0.09	-0.18	1.17	-1.64		%	CWC25	YNL245C
-0.93	-0.56	0.53	-1.08	0.36	-0.21	0.46	0.79	0.57	1.13	-0.50	-0.54	-0.38	0.91	0.77	1.73		%	CWC27	YPL064C
0.81	-0.69	-1.85	-0.76	-0.84	-0.82	0.46	-1.17	-0.36	-0.20	-1.01	-1.68	0.31	-0.67	0.86	-0.76		%	CWH41	YGL027C
0.14	0.81	0.66	0.54	0.15	1.34	0.30	-0.41	1.19	0.03	0.88	0.95	1.29	0.05	1.46	0.82		%	CWH43	YCR017C
-0.16	0.65	0.05	1.08	0.40	0.49	0.26	-0.74	-0.26	0.21	-0.18	0.12	-0.70	-0.50	-0.33	-0.02		%	CWP1	YKL096W
0.19	0.63	0.13	-0.17	0.07	0.44	0.49	0.17	0.76	0.46	-0.08	0.43	0.07	-0.10	0.75	0.29		%	CWP2	YKL096W-A
0.38	0.16	0.46	0.11	0.43	-0.53	-1.35	-0.25	0.14	0.99	1.32	0.87	-0.36	-0.36	0.32	-0.51		%	CYB2	YML054C
0.52	-0.87	-0.03	-1.06	-0.61	-0.16	-0.92	-0.54	0.82	-0.58	0.59	1.00	-1.08	1.22	-0.65	-1.29		%	CYB5	YNL111C
-5.52	3.95	2.16	0.72	0.79	-0.97	3.34	-0.08	1.25	-1.17	-1.12	-2.23	0.32	2.89	-1.77	0.84		%	CYC1	YJR048W
0.68	-0.45	-0.32	0.52	-0.09	-1.08	-0.15	-0.55	0.31	-1.11	-0.10	0.18	-0.77	0.06	0.15	-0.73		%	CYC2	YOR037W
-0.65	0.28	0.19	0.99	-0.26	0.11	-0.11	1.00	1.40	-0.99	2.00	0.86	1.53	1.30	-0.02	0.47		%	CYC3	YAL039C
-0.29	-0.64	-1.04	-1.02	-1.09	0.16	-1.17	0.93	1.97	1.10	0.67	-0.29	-0.67	0.89	0.52	1.21		%	CYC7	YEL039C
1.61	-1.02	-1.48	-1.19	-0.25	1.31	-1.40	-1.07	0.15	2.82	-1.54	-0.17	0.82	-1.99	-0.78	-2.32		%	CYC8	YBR112C
-0.61	-0.78	-0.39	-1.36	0.46	-0.18	-0.50	-0.48	-0.27	0.22	-0.14	-0.00	-0.55	0.70	-0.89	-0.35		%	CYK3	YDL117W
-0.35	-0.36	-0.70	-0.46	-0.60	-0.84	-0.02	0.40	0.51	-0.61	1.31	0.28	0.74	1.39	0.64	0.90		%	CYM1	YDR430C
-1.98	0.22	1.53	-0.32	-0.83	2.10	1.47	1.44	-1.43	1.69	-0.01	0.85	0.00	-1.20	-0.71	2.93		%	CYR1	YJL005W
-3.07	1.14	1.76	1.65	1.13	2.69	1.03	2.42	1.39	1.23	2.54	1.58	0.99	0.92	1.25	2.46		%	CYS3	YAL012W
-2.68	1.05	1.23	-0.91	0.59	-0.27	0.31	-0.40	-0.39	-1.25	-3.49	-0.82	3.19	0.57	-2.79	-1.32		%	CYS4	YGR155W
0.08	0.35	-0.50	0.26	0.92	0.67	-0.75	0.08	3.74	0.33	0.36	0.39	0.39	3.53	0.68	0.89		%	CYT1	YOR065W
-0.03	0.40	0.19	0.56	-0.72	-0.24	-0.94	0.03	2.20	-0.91	0.77	-0.60	0.49	2.20	0.82	0.31		%	CYT2	YKL087C
-0.05	0.01	0.16	0.43	-0.21	0.81	0.32	2.47	0.31	0.07	-0.24	1.19	0.43	-0.94	1.64	0.51		%	DAD1	YDR016C
0.02	0.44	0.87	-0.87	1.42	1.33	-1.94	0.65	0.01	1.46	-0.13	-0.01	0.89	-1.16	0.68	-1.41		%	DAD2	YKR083C
-1.40	0.94	0.21	0.95	0.71	2.47	-0.63	-0.49	0.92	1.53	-0.16	3.25	0.41	-0.30	1.42	0.49		%	DAD3	YBR233W-A
-1.16	1.15	0.81	0.07	-0.85	0.60	1.29	0.14	-0.03	0.46	0.21	0.04	0.67	-0.30	0.95	-0.60		%	DAD4	YDR320C-A
-0.26	-0.92	0.26	0.81	0.76	-0.57	0.00	-1.85	-0.93	-0.29	-0.68	-1.97	0.68	0.46	-0.23	-1.51		%	DAK1	YML070W
0.25	-0.58	-0.64	-0.35	0.22	0.67	-0.61	-0.40	0.67	1.74	0.89	0.16	0.55	0.09	0.35	-1.10		%	DAK2	YFL053W
-1.47	1.52	0.59	1.25	0.02	1.55	-0.26	-0.67	-0.15	0.17	0.41	0.58	-1.09	-0.41	0.99	-0.27		%	DAL1	YIR027C
0.99	0.07	0.45	0.02	-1.12	-1.60	-0.33	-1.68	-0.17	-0.79	-1.38	-0.55	-0.79	-0.61	-0.82	-1.32		%	DAL2	YIR029W
0.54	-0.05	-0.67	-0.13	-0.11	1.06	0.63	0.44	1.65	-1.16	0.57	0.97	1.23	0.12	-0.53	-0.01		%	DAL3	YIR032C
-0.39	0.02	0.54	0.56	0.76	1.14	1.11	1.10	-0.44	-0.41	0.25	0.27	0.39	-0.10	-0.31	-0.09		%	DAL4	YIR028W
-1.13	-0.89	0.11	-1.17	-1.43	0.40	-0.35	0.82	0.51	-1.39	1.38	-0.02	0.41	0.27	0.89	-0.20		%	DAL5	YJR152W
0.17	0.09	-0.14	0.48	0.16	-0.09	1.06	0.27	0.32	-0.87	-0.83	-0.79	0.17	-0.25	0.48	-0.99		%	DAL7	YIR031C
1.00	-0.46	-0.22	-0.57	-1.28	-0.19	-0.16	1.34	1.26	0.18	-0.81	0.33	0.70	0.44	0.78	0.20		%	DAL80	YKR034W
-1.85	1.26	-0.24	0.29	-1.54	0.09	0.73	0.62	0.64	0.13	-2.03	-1.28	-2.12	-1.27	-1.30	1.90		%	DAL81	YIR023W
0.96	1.27	0.79	0.58	-0.47	0.60	-0.32	0.09	-0.18	-0.67	-0.68	1.27	0.46	-0.19	-0.44	0.20		%	DAL82	YNL314W
0.51	-0.87	1.41	0.32	-1.36	-1.65	-1.19	-2.34	-2.43	-1.46	0.61	-1.38	-1.72	-0.77	0.41	-2.36		%	DAM1	YGR113W
-1.05	0.40	0.83	1.18	0.63	0.03	-0.27	-1.29	-0.45	-1.85	-1.31	-1.44	-1.35	-1.23	-0.24	-1.54		%	DAN1	YJR150C
0.34	0.34	-0.20	-0.14	0.33	0.22	-0.25	-0.97	-0.86	0.23	-2.18	0.59	0.77	-0.96	-0.80	-1.44		%	DAN4	YJR151C
-0.14	1.12	0.90	-0.13	-0.27	-0.32	0.70	-0.31	0.57	0.21	-0.77	0.09	-0.57	0.85	0.86	-0.37		%	DAP1	YPL170W
-0.09	0.42	0.55	0.25	-0.82	-0.46	-0.22	0.74	0.57	-0.13	-0.31	0.43	0.49	-0.30	1.22	-0.58		%	DAP2	YHR028C
0.33	1.06	1.16	0.47	0.31	-0.70	0.69	-0.65	-0.10	0.31	-1.01	-1.76	-0.76	-0.27	-0.77	-0.54		%	DAS1	YJL149W
-0.10	0.12	0.49	0.75	0.84	0.16	0.17	0.47	0.13	-1.10	-2.41	0.34	0.12	0.76	-0.27	0.40		%	DAS2	YDR020C
0.86	-1.01	-1.03	-0.36	-0.59	0.10	-1.24	-0.16	0.12	1.94	-0.45	-0.98	0.21	1.82	0.51	-0.48		%	DAT1	YML113W
-1.37	-0.59	0.15	0.96	2.57	-0.24	1.48	1.16	-0.16	0.42	0.56	0.38	0.37	0.68	0.81	1.89		%	DBF2	YGR092W
-0.06	0.02	-0.33	-0.92	-0.08	1.16	-0.29	-1.32	0.10	-0.09	0.58	1.28	0.81	0.23	-1.00	-0.61		%	DBF20	YPR111W
-0.51	1.15	1.13	1.00	0.50	1.23	0.58	0.12	-1.15	-0.62	0.44	1.03	0.99	-1.02	0.78	0.10		%	DBF4	YDR052C
-1.87	0.38	1.62	2.13	0.98	1.13	0.88	1.45	1.82	-0.26	0.51	2.23	1.50	2.25	0.40	0.61		%	DBP1	YPL119C
-0.46	1.73	1.21	1.51	0.87	-0.58	1.91	0.50	1.00	0.06	0.73	0.78	1.67	0.89	-0.27	-0.58		%	DBP10	YDL031W
-0.46	1.26	0.98	-1.23	-2.23	0.49	-0.04	-0.02	0.43	-0.25	-0.22	1.87	0.14	-0.86	-0.27	1.41		%	DBP2	YNL112W
0.95	-0.59	-0.27	-0.36	0.85	0.37	0.49	0.44	0.03	0.53	-1.28	1.71	0.61	0.69	1.67	-0.13		%	DBP3	YGL078C
-0.11	1.17	0.20	0.24	0.68	-1.39	0.76	-1.49	0.37	-0.72	-1.13	-1.66	0.89	0.46	0.63	-1.29		%	DBP5	YOR046C
0.59	-0.51	-0.38	0.17	0.97	-0.02	1.09	1.06	0.48	-1.03	-0.23	0.37	-0.67	1.47	-0.35	0.56		%	DBP6	YNR038W
1.04	0.90	0.28	1.19	-0.33	-0.83	-0.17	0.42	-0.40	-1.99	0.36	1.31	-1.29	-0.93	1.09	-0.23		%	DBP7	YKR024C
-0.31	1.00	1.27	1.59	2.29	-1.29	2.89	-1.41	-2.73	2.08	1.01	0.52	0.64	0.82	-1.40	-0.92		%	DBP8	YHR169W
-0.95	0.38	-0.06	0.42	0.89	0.04	0.40	-0.43	0.54	0.82	0.05	0.53	0.63	1.10	0.48	-0.28		%	DBP9	YLR276C
-0.78	1.79	1.84	1.11	0.29	-0.39	0.27	0.39	0.50	-1.95	-0.82	-1.52	0.68	-0.19	-0.48	0.22		%	DBR1	YKL149C
0.10	1.08	0.34	-0.38	-0.88	-0.61	-0.20	-1.08	0.05	-0.24	-0.16	-0.64	-0.05	-1.06	0.24	-0.75		%	DCC1	YCL016C
0.85	-0.29	-0.88	-0.14	0.31	-1.01	-0.05	-0.62	-0.35	-0.89	-0.17	-0.75	-0.25	-0.42	-2.01	-0.98		%	DCD1	YHR144C
-0.31	-0.07	0.05	-0.38	-0.44	0.50	-0.50	-0.40	0.74	0.22	-0.27	-0.60	0.26	0.58	0.44	-0.46		%	DCG1	YIR030C
-0.98	1.03	0.69	1.89	1.75	0.71	-0.74	-1.30	-0.58	-0.36	0.08	-0.05	-0.10	-0.33	1.21	-2.21		%	DCI1	YOR180C
-0.09	-0.64	0.24	-0.35	0.84	-0.60	0.47	-0.77	-1.67	0.35	-0.66	-0.05	-1.53	-0.70	0.07	-0.29		%	DCN1	YLR128W
-0.14	0.21	0.94	1.48	0.75	-0.43	0.47	-0.46	-0.66	0.11	-0.61	2.29	0.42	-0.19	-0.07	0.17		%	DCP1	YOL149W
-0.10	-0.45	1.08	-1.04	-2.32	0.61	-2.75	3.76	-0.04	-1.37	1.15	-0.09	2.02	0.52	-1.32	4.16		%	DCP2	YNL118C
-0.33	-0.47	-1.40	-1.10	-1.56	-0.44	-1.02	0.07	-0.90	-1.60	-1.80	-1.89	-0.44	-1.48	-0.99	-0.18		%	DCR2	YLR361C
0.15	1.30	0.98	0.99	1.03	0.31	1.35	-0.83	-0.34	-0.32	-2.24	-0.21	0.68	-0.44	-0.46	-0.96		%	DCS1	YLR270W
0.45	0.23	-0.94	0.20	-1.27	1.38	0.66	-0.22	-0.51	0.22	2.01	1.99	0.38	0.01	1.40	-0.82		%	DCS2	YOR173W
-0.55	0.00	0.96	0.25	-0.63	0.51	0.05	-0.59	-0.81	-0.90	-0.28	-0.75	1.30	0.39	-0.10	-3.26		%	DCV1	YFR012W
1.18	-1.15	-0.26	-1.15	-0.59	0.74	0.35	1.78	-0.20	-0.95	-1.97	-1.12	-0.35	-0.53	0.06	1.17		%	DCW1	YKL046C
0.14	0.60	0.53	-1.20	-0.78	0.21	1.02	-0.41	0.02	0.14	0.24	0.39	0.28	-0.36	1.39	-0.16		%	DDC1	YPL194W
-0.89	0.98	0.59	0.51	0.20	-0.15	0.46	-0.24	0.63	0.29	0.36	1.16	0.35	0.14	0.68	1.05		%	DDI1	YER143W
0.73	0.42	-0.08	0.14	0.14	1.29	-0.17	0.95	0.53	1.11	-0.19	1.47	0.65	-0.29	-0.29	0.50		%	DDI2	YFL061W
0.85	0.21	-0.25	0.06	-0.05	1.32	-0.13	1.07	0.52	1.35	-0.21	1.39	0.55	-0.31	-0.33	0.64		%	DDI3	YNL335W
0.80	0.70	-0.27	-0.93	-0.89	0.79	-0.69	-0.63	0.19	0.88	0.46	1.33	0.11	-0.25	0.45	0.45		%	DDP1	YOR163W
0.20	-1.83	0.07	-0.38	0.52	0.13	-1.12	0.80	-0.46	-0.05	0.60	0.60	0.22	-1.72	-0.07	1.44		%	DDR2	YOL052C-A
0.47	-0.25	-0.59	0.08	0.60	-0.71	0.73	-0.28	0.01	-0.06	0.40	-0.07	-0.93	1.20	-0.01	-1.38		%	DDR48	YMR173W
-0.52	0.33	1.93	0.22	-0.94	0.41	0.61	-0.05	-1.02	-1.01	-0.96	-0.62	-0.51	-0.60	-1.81	-0.73		%	DED1	YOR204W
0.26	-0.51	-0.39	0.65	-0.54	-4.87	-2.36	1.07	-0.39	-0.69	-0.60	0.67	0.54	-1.39	1.01	0.01		%	DED81	YHR019C
-1.47	0.86	0.93	0.79	0.80	3.79	1.53	0.03	-0.44	-2.58	-0.85	1.26	1.23	0.34	-1.77	0.62		%	DEF1	YKL054C
0.67	-0.17	0.75	0.60	-0.35	0.30	-0.80	0.95	0.55	-0.62	0.88	-0.01	0.54	-0.38	-0.03	-0.04		%	DEG1	YFL001W
-0.09	1.62	0.99	1.29	1.62	1.89	0.55	0.63	-1.21	-0.41	0.42	2.01	0.88	-0.27	-0.12	0.07		%	DEP1	YAL013W
-0.11	0.01	1.06	1.05	-0.28	-0.66	0.18	-0.18	-1.17	-0.94	-0.90	-0.51	-0.94	-1.14	0.60	-1.24		%	DER1	YBR201W
1.21	-0.05	-0.07	0.31	0.61	0.88	1.41	0.01	-0.18	0.04	-1.42	0.28	0.95	-0.95	1.23	-1.44		%	DET1	YDR051C
-0.23	-0.36	-0.64	1.08	1.41	-0.89	0.36	1.61	-0.27	0.98	-0.32	-0.17	-0.90	0.45	0.36	-0.03		%	DFG10	YIL049W
-0.81	-0.41	-0.99	-0.49	0.00	1.97	-0.22	0.43	2.21	0.44	-0.07	0.11	-0.42	0.70	0.26	0.39		%	DFG16	YOR030W
0.73	-1.13	-0.04	-0.74	-1.44	0.33	-0.76	-0.27	0.00	1.21	-1.53	-0.87	-0.13	1.19	0.79	-0.75		%	DFG5	YMR238W
0.98	0.18	-0.26	-0.46	-0.84	-1.26	-0.88	-1.28	-2.17	-0.58	-0.17	0.28	0.75	-0.80	-0.20	-2.08		%	DFM1	YDR411C
-0.25	0.11	0.78	-0.77	-1.26	1.08	0.48	-0.26	1.07	0.87	-0.27	0.26	-0.22	-0.17	0.96	0.72		%	DFR1	YOR236W
-1.43	0.93	1.21	0.84	0.44	0.55	0.35	0.60	0.22	0.48	0.36	1.08	0.77	0.41	0.89	1.51		%	DGA1	YOR245C
-0.02	-0.69	-0.77	0.11	1.40	-0.84	1.47	-1.54	-0.13	-1.32	0.03	-0.43	-0.78	-0.38	-0.29	-0.38		%	DGK1	YOR311C
0.81	0.16	0.10	0.05	-0.67	-0.67	-0.55	-1.25	-0.03	0.87	-0.98	-0.07	0.31	-0.41	0.24	-0.55		%	DGR1	YNL130C-A
-1.32	1.96	0.52	1.12	0.06	1.17	-0.98	-0.76	-0.19	-0.38	-0.21	0.98	-0.19	-0.65	0.19	1.90		%	DGR2	YKL121W
0.62	0.12	1.16	1.28	1.19	0.23	-0.83	-0.28	-0.96	0.08	-0.50	0.94	0.54	-0.44	-1.30	0.02		%	DHH1	YDL160C
-0.76	-0.46	0.68	2.26	1.86	1.75	1.63	1.84	0.50	-0.88	-1.59	-0.19	0.37	-0.05	0.75	1.47		%	DHR2	YKL078W
-1.29	0.63	1.18	1.17	1.02	1.64	0.47	-2.67	0.24	-0.23	-0.58	-0.52	0.26	-0.67	-1.06	0.08		%	DIA1	YMR316W
-0.18	1.03	1.28	1.28	0.93	1.44	0.15	0.33	-0.52	1.19	-0.03	0.58	0.40	-0.30	0.59	-0.84		%	DIA2	YOR080W
1.17	-0.58	-0.58	0.29	-0.29	-0.68	0.32	-1.33	-0.32	1.36	-1.74	-1.23	-0.10	0.24	1.91	-0.41		%	DIA3	YDL024C
-0.55	-1.08	-0.51	0.06	1.40	0.09	0.35	0.57	0.57	1.33	0.74	-1.34	-0.49	2.02	0.04	1.39		%	DIA4	YHR011W
-0.91	-0.03	-0.34	0.43	0.16	0.50	-0.32	1.33	0.70	0.03	1.31	0.45	0.20	0.64	-0.19	1.80		%	DIB1	YPR082C
1.37	-0.56	-0.27	-0.66	-0.47	-0.49	-1.51	-0.11	0.58	0.94	0.69	-0.60	-0.65	-0.33	0.83	0.33		%	DIC1	YLR348C
-0.51	0.42	-0.47	0.21	-0.16	-0.04	-0.43	0.22	0.41	0.16	0.28	1.22	0.34	-1.78	0.69	0.40		%	DID2	YKR035W-A
-4.25	2.39	2.60	2.62	0.64	2.63	-0.08	0.77	1.83	0.62	0.72	2.75	-0.02	1.55	0.08	2.49		%	DID4	YKL002W
-0.01	0.12	1.25	1.02	0.06	-0.04	-0.10	-0.08	0.31	-1.40	0.04	0.17	-0.32	-0.16	-0.78	0.13		%	DIE2	YGR227W
0.70	0.28	0.28	0.50	-0.49	0.97	0.07	-1.51	0.09	0.03	0.45	-1.09	0.08	-0.77	0.34	-0.33		%	DIF1	YLR437C
-1.77	1.26	2.22	1.74	0.50	2.64	0.31	2.41	1.53	-1.03	0.92	2.54	4.33	1.94	-1.65	2.61		%	DIG1	YPL049C
-0.58	-0.58	-1.15	-1.12	-0.79	-0.82	-0.66	0.12	1.51	1.54	0.61	-0.58	-0.37	0.26	0.14	0.05		%	DIG2	YDR480W
0.35	-0.22	-0.34	0.61	0.25	0.08	0.07	-0.37	1.16	0.15	0.63	1.58	0.74	2.23	-0.15	1.89		%	DIM1	YPL266W
-0.37	-0.28	0.69	0.41	0.26	0.61	-0.44	-1.23	-0.48	-0.02	0.01	-0.21	-0.20	-1.50	0.74	0.92		%	DIN7	YDR263C
-0.44	-0.36	0.32	0.21	1.03	-1.23	0.99	-2.38	0.02	0.08	-0.88	-1.39	-1.55	-1.44	-0.84	-1.74		%	DIP2	YLR129W
0.80	0.44	1.42	-0.61	-0.49	1.39	1.12	1.30	0.16	-0.17	-0.27	0.94	0.40	-0.51	-0.35	0.45		%	DIP5	YPL265W
-0.46	0.20	-0.80	1.09	0.69	1.05	1.48	1.78	-1.64	-0.44	2.33	0.44	-0.57	0.52	1.87	0.42		%	DIS3	YOL021C
0.98	-0.74	-0.36	-1.39	-1.43	0.98	0.40	0.57	0.51	0.46	1.12	0.21	-0.67	0.83	1.85	0.22		%	DIT1	YDR403W
-1.13	0.72	0.85	0.76	0.99	1.04	0.20	-1.23	0.08	-0.59	0.10	0.31	0.03	1.13	0.35	-1.95		%	DIT2	YDR402C
-0.01	0.63	0.29	0.03	0.26	0.39	-0.19	-0.10	-0.08	0.60	-0.60	0.68	0.39	-0.50	0.27	0.36		%	DJP1	YIR004W
-0.26	-1.59	-1.03	0.17	0.11	-0.09	1.04	0.51	-0.81	0.19	-0.26	-0.40	0.09	1.63	-0.11	0.80		%	DLD1	YDL174C
0.29	-0.80	-0.61	-0.76	-0.77	-0.03	0.72	0.70	-0.17	-0.01	-0.28	0.81	-0.11	-0.33	0.61	0.24		%	DLD2	YDL178W
-0.66	0.64	1.24	2.17	0.73	-0.53	0.89	0.16	1.97	0.95	0.50	-0.13	-0.45	0.42	0.25	0.39		%	DLD3	YEL071W
-2.13	1.08	2.01	0.14	1.28	0.23	1.12	1.52	1.29	1.73	-0.18	0.02	-0.06	1.11	-1.75	1.95		%	DLS1	YJL065C
0.62	1.03	0.59	1.41	-0.06	-1.68	0.40	0.52	0.01	0.06	-1.28	-0.06	-1.38	0.88	-1.25	0.37		%	DLT1	YMR126C
-0.11	-0.48	-0.23	-0.74	-0.50	0.56	-0.92	0.09	-0.34	-0.46	0.95	0.06	0.60	0.50	0.53	-0.47		%	DMA1	YHR115C
0.05	0.18	0.04	0.42	0.21	-0.38	0.36	-0.27	0.25	0.48	0.33	0.01	-1.12	-0.28	0.00	-0.28		%	DMA2	YNL116W
-1.23	1.14	0.28	0.94	0.18	-1.09	-0.47	-1.72	-0.09	-0.75	-0.34	-0.23	-0.86	-0.31	-0.28	-0.58		%	DMC1	YER179W
-0.74	-0.04	-0.02	-0.20	-0.58	0.87	-1.42	-0.91	0.54	0.99	0.05	0.95	-0.26	-0.98	0.66	0.70		%	DML1	YMR211W
-0.03	0.17	-0.89	0.30	-0.64	-1.72	-0.54	-0.80	-0.69	-0.54	0.79	-0.58	-0.20	-0.97	-0.67	-0.12		%	DNA2	YHR164C
-0.59	0.91	-0.16	0.66	0.27	1.17	-0.83	0.82	0.54	-0.14	-0.07	-0.85	-0.07	0.61	1.18	-0.16		%	DNF1	YER166W
0.86	-0.94	-1.35	-0.42	0.65	-0.57	-0.39	-0.70	0.02	0.14	-0.40	-1.20	-0.46	-0.09	1.14	0.52		%	DNF2	YDR093W
0.77	0.36	0.54	1.08	-0.04	-0.12	0.31	0.61	0.94	-0.40	-0.99	-0.27	-0.47	0.31	-1.39	0.24		%	DNF3	YMR162C
0.35	-0.09	-0.51	-1.53	-1.14	0.05	-1.55	-0.79	-0.52	0.56	-1.53	-1.21	0.45	0.42	-0.83	-0.87		%	DNL4	YOR005C
-0.91	1.29	0.69	0.03	0.14	-0.31	0.35	-0.86	0.39	-0.25	-1.99	-0.20	-0.85	-0.36	-0.68	-1.35		%	DNM1	YLL001W
1.20	-0.72	-0.66	-0.87	1.55	1.66	-0.38	0.15	0.21	1.69	1.39	2.26	1.35	-1.00	2.10	-0.54		%	DOA1	YKL213C
-1.98	-0.86	0.82	-0.15	0.76	1.34	0.68	-0.29	0.57	1.14	-0.27	1.97	0.42	0.33	1.32	0.73		%	DOA4	YDR069C
0.55	0.45	-1.51	-0.86	-0.98	-0.62	-0.44	0.56	-1.60	-0.47	0.54	-2.74	-1.80	-0.11	-0.70	-0.69		%	DOC1	YGL240W
1.64	-1.55	-0.12	-0.82	-0.86	-1.47	0.07	-0.59	-0.14	-1.02	1.24	-1.17	-1.70	-0.05	-1.36	-0.30		%	DOG1	YHR044C
-0.46	1.63	0.83	-0.46	-0.73	-0.06	-0.48	-0.22	0.19	-1.06	-0.22	-0.96	-0.44	0.05	0.53	-0.99		%	DOG2	YHR043C
0.29	-2.16	-1.50	-0.06	-0.16	1.27	1.17	-3.05	-1.06	-0.33	-0.85	1.53	1.14	-0.95	0.97	-0.91		%	DOM34	YNL001W
-0.37	-1.08	-1.62	-0.46	-0.33	0.14	-0.33	-0.07	-0.23	-1.98	1.18	-0.17	0.10	-1.12	-0.60	0.40		%	DON1	YDR273W
-1.34	0.78	0.55	1.38	0.76	0.40	-0.09	-1.40	-1.28	2.44	0.51	0.66	-0.47	-0.39	-0.27	-1.57		%	DOP1	YDR141C
-0.04	-0.24	-0.76	-1.40	-0.77	-2.09	-1.34	-1.40	-1.91	-0.23	-0.62	-1.85	-1.94	-1.50	-0.09	0.07		%	DOS2	YDR068W
0.14	1.86	0.59	0.42	0.03	0.83	-1.66	-0.29	0.17	0.58	-2.43	-0.42	-1.47	-1.40	-0.34	0.17		%	DOT1	YDR440W
0.56	-0.51	-0.12	0.22	-0.15	-1.05	-1.02	-0.88	-0.24	-1.70	-0.77	-1.14	-1.26	-0.55	1.26	1.13		%	DOT5	YIL010W
1.44	0.38	-0.09	-0.82	-1.14	0.01	-0.63	-1.07	-1.18	0.46	-0.38	-0.31	0.83	-0.05	0.45	-0.20		%	DOT6	YER088C
0.39	-1.04	-2.08	-2.37	-1.93	-0.29	-0.30	-1.77	0.62	0.52	-0.28	0.90	0.05	1.03	-0.13	-0.70		%	DPB11	YJL090C
-0.83	1.24	0.76	1.19	0.99	1.11	-0.80	0.27	0.15	0.29	-0.61	-0.30	0.13	-0.08	1.00	0.81		%	DPB2	YPR175W
-0.48	0.48	-0.34	-0.73	-0.52	-0.38	-0.92	-0.24	-1.26	-0.70	-0.77	0.94	0.37	-0.91	0.19	0.63		%	DPB3	YBR278W
-0.64	0.59	0.83	1.67	1.70	0.01	-1.01	0.89	-0.87	1.91	0.93	0.70	-0.11	0.03	0.24	0.05		%	DPB4	YDR121W
-0.98	0.32	0.18	-0.02	0.74	0.19	0.54	0.82	-1.44	-0.70	-0.20	0.96	0.94	-0.61	0.17	0.74		%	DPH1	YIL103W
0.36	-0.75	-1.03	-0.48	-0.28	-0.78	0.15	-1.48	-1.32	0.29	-0.34	-1.65	-0.19	-0.39	0.79	-1.59		%	DPH2	YKL191W
1.67	-1.29	-0.86	-0.87	-0.67	-2.07	0.83	-2.15	-0.84	-1.11	-1.95	-2.10	-0.62	-0.25	-0.87	-0.61		%	DPH5	YLR172C
-0.20	0.04	-0.13	0.39	0.63	0.92	0.83	-0.35	-1.14	0.05	-1.25	0.30	0.31	-1.67	-1.03	0.31		%	DPH6	YLR143W
-0.92	1.43	1.36	0.87	0.77	1.14	-0.30	1.40	-2.47	0.08	-0.66	-0.44	1.06	-0.23	0.08	0.98		%	DPL1	YDR294C
0.82	0.79	0.28	0.20	0.16	1.30	-1.66	0.04	-0.73	-1.41	0.21	-0.32	-0.27	0.11	3.27	2.31		%	DPM1	YPR183W
0.09	-0.30	1.11	0.12	-0.37	-0.54	0.34	-1.52	0.58	0.10	0.04	0.16	-0.23	0.18	0.32	-1.25		%	DPP1	YDR284C
-0.14	-0.35	2.10	0.09	0.24	-0.09	-0.57	0.68	-0.92	-0.93	-0.66	-0.69	2.07	-1.47	1.35	0.39		%	DPS1	YLL018C
0.03	-0.87	-0.95	-0.93	0.59	0.77	-1.28	1.21	0.26	-0.85	0.48	0.91	-0.37	1.81	1.13	0.54		%	DRE2	YKR071C
0.35	-2.08	-2.08	-1.00	-0.56	-1.20	1.05	-0.73	1.31	1.40	1.43	-1.51	-0.13	-0.58	1.38	-0.73		%	DRN1	YGR093W
-0.58	-0.32	0.02	0.86	2.37	-0.70	1.89	0.68	-0.16	1.20	-0.54	0.08	1.19	4.38	0.35	0.47		%	DRS1	YLL008W
-1.41	0.47	-0.18	-1.32	-0.93	0.08	-1.10	-0.31	-0.09	-1.08	0.18	-1.07	-2.06	-1.01	-2.02	-0.58		%	DRS2	YAL026C
-0.46	-0.05	0.01	-0.09	-0.31	1.15	-0.63	0.38	-0.36	-0.42	-0.06	1.05	0.55	-0.91	0.51	0.59		%	DSC2	YOL073C
-0.45	-0.55	-0.33	-0.56	0.29	0.94	0.56	-0.17	-0.83	0.14	0.15	0.29	0.37	-0.64	-0.99	1.29		%	DSC3	YOR223W
-0.14	0.55	1.20	0.97	0.03	-0.53	0.43	0.12	0.91	0.55	-0.88	1.29	0.32	-0.67	-2.57	0.81		%	DSD1	YGL196W
-0.41	0.95	1.57	0.99	0.43	0.34	-0.05	0.81	0.81	-0.03	-1.09	-0.52	0.05	0.22	-0.15	-0.01		%	DSE1	YER124C
-1.28	0.05	0.62	0.94	0.95	-0.76	-0.11	-0.88	-0.18	-0.15	-0.00	0.61	0.68	-0.22	-1.41	-0.42		%	DSE2	YHR143W
-0.52	-0.04	0.23	0.05	-0.46	-0.33	-0.04	0.25	0.66	0.86	0.02	-0.71	0.30	-0.67	0.12	0.58		%	DSE3	YOR264W
-0.88	0.40	0.27	0.07	-1.31	0.15	1.73	-0.31	-0.27	-0.24	1.53	1.44	1.06	0.85	0.65	-0.18		%	DSE4	YNR067C
0.50	1.08	0.74	0.01	-0.25	-0.89	-0.97	0.24	-0.92	-0.74	-1.51	-1.27	-0.94	-0.53	-0.09	-0.06		%	DSF1	YEL070W
-0.02	0.37	-0.38	-0.54	-1.41	0.46	-0.84	-1.04	-0.41	-2.41	-0.42	-0.33	-0.34	-0.72	-0.64	-0.34		%	DSF2	YBR007C
-1.41	0.78	1.07	0.86	-0.01	4.80	1.29	-0.04	1.06	2.59	0.57	0.40	0.16	0.93	0.88	0.15		%	DSK2	YMR276W
-0.52	0.31	-0.86	-0.53	-0.09	0.42	0.06	0.75	0.85	0.93	-1.04	3.53	1.94	0.21	-0.62	-0.93		%	DSL1	YNL258C
1.42	-1.54	-1.22	-0.69	-0.97	0.05	1.57	-0.97	-1.07	-1.40	0.83	-2.10	0.30	-0.46	0.24	1.22		%	DSN1	YIR010W
-2.53	0.50	0.00	-0.77	0.17	0.16	-0.02	1.75	2.38	-1.43	1.82	-0.51	-0.50	4.66	1.36	1.98		%	DSS1	YMR287C
-0.90	0.61	0.71	0.14	-1.07	0.92	-1.00	-0.42	0.08	-0.47	0.83	0.84	0.44	0.27	0.46	0.49		%	DSS4	YPR017C
0.14	0.10	-0.11	-1.15	-0.46	0.04	-1.25	-2.45	-0.96	-1.89	0.24	-1.90	-0.94	-0.76	-1.09	-0.13		%	DST1	YGL043W
-0.37	-1.05	-0.28	-0.89	0.71	0.88	0.12	0.66	0.01	0.19	0.43	-0.60	-0.95	-0.97	-0.05	0.00		%	DTD1	YDL219W
-0.03	1.11	0.77	0.39	0.24	-0.09	0.99	0.13	0.55	-0.46	0.01	0.94	-0.17	0.52	0.45	0.85		%	DTR1	YBR180W
0.45	1.03	0.76	-0.65	-1.47	0.30	0.55	-1.71	-1.38	-1.18	-0.44	-0.44	0.44	0.65	1.25	-0.81		%	DUF1	YOL087C
0.57	-0.25	-0.46	-0.60	-0.39	0.04	-1.15	-0.52	-1.36	0.75	-0.17	-1.15	-0.11	0.05	1.12	0.69		%	DUG1	YFR044C
-0.24	-0.07	0.42	0.32	1.24	-0.17	0.16	1.89	-0.45	0.70	-0.48	-0.69	0.27	0.37	0.15	0.09		%	DUG2	YBR281C
0.64	-1.82	-2.58	-0.54	-0.27	-1.35	0.11	1.14	0.32	-1.86	-0.76	1.17	0.69	-0.27	0.42	-0.13		%	DUG3	YNL191W
0.89	0.91	-0.00	-1.08	-1.07	0.05	-1.20	-0.02	0.14	0.05	0.53	-0.99	-0.83	-1.23	1.17	-0.45		%	DUN1	YDL101C
2.17	-0.64	-0.43	0.18	0.29	-1.28	-0.10	-0.32	-1.34	0.52	-0.35	-0.94	-0.95	-1.85	-0.39	-1.59		%	DUO1	YGL061C
-0.40	0.22	0.73	0.50	0.67	0.51	0.29	-0.01	1.22	0.18	-0.02	1.10	0.17	-0.44	-0.32	0.29		%	DUR1,2	YBR208C
2.47	-0.79	-0.89	-0.93	-0.72	0.55	-1.23	0.56	0.50	-0.57	0.28	0.96	0.85	0.50	1.15	-1.11		%	DUR3	YHL016C
-0.86	0.69	0.80	0.60	1.04	0.59	1.37	1.59	1.04	0.97	0.03	0.09	1.42	0.96	0.62	0.44		%	DUS1	YML080W
-0.30	0.77	1.22	2.29	1.26	1.50	2.16	1.44	-0.52	-1.89	-0.77	0.78	0.64	-1.26	0.55	1.40		%	DUS3	YLR401C
0.13	0.67	-0.49	-0.81	1.65	-1.20	2.17	0.13	-0.46	0.28	3.38	-1.76	-0.66	-0.71	1.41	1.03		%	DUS4	YLR405W
-1.94	-0.88	0.40	0.01	-0.24	-0.94	-0.84	0.12	0.50	0.52	2.63	-1.25	0.59	1.34	-0.34	1.13		%	DUT1	YBR252W
0.09	-0.06	0.63	0.20	-0.22	0.11	0.10	-0.67	0.09	0.26	0.40	-1.15	-0.06	0.40	-0.30	-0.76		%	DXO1	YDR370C
-0.86	-0.09	-0.18	0.24	0.93	0.22	0.46	-0.14	0.54	-0.39	0.60	0.45	1.17	-0.51	-0.10	-0.27		%	DYN1	YKR054C
-0.63	0.56	1.14	0.74	0.12	-0.09	0.07	0.22	-0.67	0.17	0.10	0.39	-0.40	-0.43	1.15	0.66		%	DYN2	YDR424C
0.12	0.24	0.36	-0.03	0.20	-0.76	0.84	-0.49	0.18	0.67	-0.47	-0.09	0.06	-0.42	-0.70	-1.60		%	DYN3	YMR299C
-0.79	-0.83	-1.76	-2.34	-1.38	-2.50	-0.72	-0.71	0.09	-1.33	0.35	-1.47	-1.36	-0.08	-1.35	0.89		%	DYS1	YHR068W
-1.87	1.21	1.16	0.02	-0.51	0.66	-0.81	1.79	1.33	0.57	-0.58	0.87	0.23	-0.74	-0.67	1.51		%	EAF1	YDR359C
-2.01	0.03	-1.17	0.51	0.85	1.75	-1.09	0.06	0.18	-2.37	-0.18	0.77	-0.83	-0.95	0.41	1.96		%	EAF3	YPR023C
-0.27	0.24	0.04	0.04	-0.67	-1.25	-1.12	0.07	-0.79	-0.15	-0.18	-1.02	0.52	-0.33	-1.95	1.65		%	EAF5	YEL018W
-0.72	1.13	0.51	-0.65	-0.62	1.71	-0.61	-0.06	0.05	-0.33	1.51	0.60	0.07	-0.07	2.23	1.55		%	EAF6	YJR082C
-2.18	0.79	0.56	1.73	1.67	0.58	-0.16	0.97	2.06	-1.65	-0.40	0.42	1.30	1.93	-0.39	2.15		%	EAF7	YNL136W
-1.51	1.76	1.35	0.65	-0.55	0.19	0.75	3.15	0.43	0.22	-0.58	2.10	2.55	-0.94	0.72	1.22		%	EAP1	YKL204W
-1.06	0.17	0.03	-1.06	-0.61	0.90	1.70	1.76	1.28	-1.07	2.63	1.68	0.37	-0.23	2.29	0.61		%	EAR1	YMR171C
-0.74	0.39	-0.13	-1.77	0.58	-0.96	-0.55	0.35	0.42	-0.93	-0.96	0.21	-0.56	-0.33	-2.77	-0.23		%	EBP2	YKL172W
1.74	-0.48	-0.53	-1.01	-1.51	-0.35	-2.08	-0.26	0.92	-0.49	1.93	-0.30	0.92	-1.13	-0.34	1.95		%	EBS1	YDR206W
-0.61	-0.48	0.25	-0.48	-0.09	0.10	-0.02	-0.34	0.24	-0.50	1.36	1.21	-0.11	-0.23	1.53	-0.07		%	ECI1	YLR284C
0.84	-0.47	-0.06	-0.88	0.44	0.62	-0.06	1.20	0.06	0.04	-0.02	-0.34	0.47	0.63	0.04	-0.34		%	ECL1	YGR146C
-0.68	-0.01	1.57	0.43	0.43	-1.78	-0.90	0.85	-0.38	1.70	0.51	1.60	-0.21	0.43	3.17	-0.81		%	ECM1	YAL059W
1.93	-1.02	-2.66	-1.42	-0.57	-1.30	-0.67	-1.07	-1.33	0.41	-1.18	-0.12	-1.02	-1.41	0.47	-2.69		%	ECM10	YEL030W
1.57	-0.59	-0.06	-0.32	-0.86	-0.84	0.42	0.25	1.02	-1.36	-1.28	-0.46	0.34	0.06	-0.95	-0.54		%	ECM11	YDR446W
-1.42	-0.12	-0.46	1.01	-0.09	0.70	0.89	-0.36	-0.77	0.34	1.62	0.08	3.82	1.25	0.40	1.67		%	ECM12	YHR021W-A
-1.15	0.30	0.02	-0.46	0.25	0.98	1.51	-0.89	0.91	-0.07	0.58	0.91	0.06	0.35	-0.55	-0.26		%	ECM13	YBL043W
0.67	0.93	0.49	2.22	0.39	-1.00	1.12	-1.73	0.04	0.16	-2.06	-1.10	-0.92	-0.25	-0.67	-1.80		%	ECM14	YHR132C
0.43	-0.51	0.90	0.67	1.05	0.77	-0.18	0.59	0.88	0.69	0.12	-0.62	0.53	0.49	1.14	0.20		%	ECM15	YBL001C
-0.01	0.63	0.73	1.71	0.47	-0.39	0.78	-0.81	0.25	1.13	-0.65	-0.84	0.06	-0.23	-2.16	-0.85		%	ECM16	YMR128W
0.51	-0.17	-0.23	-0.45	-0.36	-0.24	0.29	-0.70	0.92	-1.15	-0.08	0.89	-0.70	-0.01	0.01	0.05		%	ECM18	YDR125C
1.61	-0.78	-1.38	-0.59	-0.19	0.71	0.69	-0.02	1.01	-0.02	0.32	0.30	-0.74	-0.68	0.82	-1.39		%	ECM19	YLR390W
0.40	0.46	-0.16	-0.04	-1.32	0.91	1.66	0.69	0.33	-0.17	-0.01	0.71	1.14	0.94	-0.89	0.41		%	ECM2	YBR065C
-0.03	0.10	0.10	0.25	-0.36	-0.05	-0.77	0.31	-0.43	0.83	1.12	1.24	1.91	-0.36	0.35	1.02		%	ECM21	YBL101C
-1.13	-0.30	0.55	-0.34	-0.40	-0.58	-0.65	-0.77	0.28	0.94	-0.53	-0.86	-0.61	0.23	-0.97	-1.31		%	ECM22	YLR228C
-1.23	0.15	0.13	0.70	1.70	-0.18	-0.81	-0.93	0.99	-1.59	-0.60	-0.00	-0.99	0.32	-0.19	0.83		%	ECM23	YPL021W
-0.26	0.04	-0.12	0.96	-0.16	1.16	-0.12	-0.28	0.96	-0.75	0.35	1.12	0.63	-0.22	0.05	0.21		%	ECM25	YJL201W
1.11	0.05	0.89	0.93	0.81	-1.38	-0.51	-0.28	0.37	-0.11	-0.15	-0.01	0.27	0.44	-0.74	-0.82		%	ECM27	YJR106W
0.26	-0.77	-0.67	-1.07	-2.07	-0.14	0.42	0.23	0.65	0.02	-1.67	-1.43	-1.69	-1.25	-0.81	-1.20		%	ECM29	YHL030W
1.07	-0.30	-1.14	-0.47	0.10	0.07	0.43	0.69	0.21	0.47	0.49	-0.99	0.35	-0.00	-0.86	0.04		%	ECM3	YOR092W
-0.48	-0.72	-0.48	-1.77	-2.33	-1.88	-1.03	-1.92	0.03	-0.65	-0.05	-3.01	-1.61	-1.33	1.91	-2.17		%	ECM30	YLR436C
-0.06	0.11	-1.80	-1.79	-2.79	-0.12	-0.57	-0.66	0.19	0.52	1.76	1.08	-0.61	-0.93	1.31	-0.25		%	ECM31	YBR176W
-0.25	0.68	-0.38	-0.61	0.71	-0.12	1.09	-1.18	-0.07	0.55	-0.26	-1.81	-0.85	-0.14	-1.72	-0.16		%	ECM32	YER176W
-1.98	0.63	1.87	0.01	-0.26	1.74	1.14	1.99	0.84	2.78	1.17	-0.39	0.39	-0.14	1.29	2.17		%	ECM33	YBR078W
0.32	-0.68	-0.31	-1.05	-1.15	2.04	-0.68	0.75	1.06	0.58	1.14	0.61	-0.07	0.41	-0.74	1.02		%	ECM34	YHL043W
1.53	1.12	0.67	-0.01	-0.24	-0.39	-0.12	-1.19	-0.67	-0.60	-0.51	-0.39	-1.18	-1.16	-0.71	0.26		%	ECM38	YLR299W
0.32	-2.16	-1.68	-0.89	-0.84	0.33	-0.83	1.06	-1.48	0.04	-0.44	-1.20	0.05	0.73	0.54	0.09		%	ECM4	YKR076W
0.42	0.41	0.59	1.15	0.45	-0.13	0.26	-0.90	0.68	0.20	-0.33	-1.44	0.43	0.97	-1.50	-0.35		%	ECM5	YMR176W
-0.05	0.49	-0.39	0.84	0.53	0.11	-0.28	-0.15	0.43	-1.27	-0.47	0.73	0.26	0.55	0.45	0.46		%	ECM7	YLR443W
0.89	-0.20	0.09	-0.45	0.51	-0.21	-0.50	-0.66	-1.74	0.29	-1.82	-0.71	-0.89	-0.80	0.81	0.38		%	ECM8	YBR076W
-0.16	0.04	0.31	-0.43	-0.71	0.05	-0.88	0.74	-1.44	0.44	-0.55	0.07	-1.97	-1.34	0.13	0.14		%	ECM9	YKR004C
-1.19	-0.75	0.58	-0.62	-0.11	0.03	-0.66	0.71	0.13	0.44	0.81	-0.95	-0.58	2.06	0.69	1.29		%	ECO1	YFR027W
0.17	-0.22	-0.19	0.48	-0.60	0.12	-0.41	0.30	0.74	-0.97	0.61	0.06	-0.37	-0.84	-0.13	0.19		%	ECT1	YGR007W
0.13	0.16	0.25	-0.35	-1.28	-0.45	-0.07	0.91	-0.53	-0.02	-1.16	0.89	1.23	-1.43	0.94	-0.21		%	EDC1	YGL222C
-0.01	0.06	0.42	0.90	0.19	-0.86	1.72	-0.81	-1.19	-1.13	0.09	-0.89	0.69	0.93	1.26	-0.49		%	EDC2	YER035W
-2.84	1.58	0.91	0.79	1.37	0.75	0.93	0.31	1.71	-0.16	1.10	0.09	0.19	-0.26	1.43	-0.12		%	EDC3	YEL015W
-0.92	1.37	2.04	0.92	1.80	-0.37	0.44	-0.89	0.50	1.45	-1.38	0.71	-0.84	-1.24	-1.98	-0.31		%	EDE1	YBL047C
0.34	-0.30	-0.76	-0.49	-0.08	0.53	-0.74	-0.77	0.53	-0.66	-0.92	-0.81	-1.35	-0.87	0.28	-0.67		%	EDS1	YBR033W
-0.20	0.35	-0.41	-0.15	-0.22	-0.48	-0.71	-2.44	0.02	-0.18	0.10	-0.21	-1.17	-0.59	-0.38	-1.70		%	EEB1	YPL095C
-1.39	0.69	0.30	1.62	-0.48	3.27	0.81	1.27	0.69	1.86	2.59	0.49	0.80	-0.11	2.62	1.07		%	EFB1	YAL003W
-1.17	-0.50	-0.63	0.18	0.73	0.55	0.49	0.36	-0.57	0.48	1.24	0.53	2.10	0.65	-1.94	1.81		%	EFG1	YGR271C-A
-0.08	1.32	0.48	0.95	-0.02	-0.01	-0.87	0.56	-0.33	-0.21	-0.34	0.04	-0.70	-0.59	0.91	0.06		%	EFM1	YHL039W
0.23	1.19	0.39	0.15	-0.30	-0.27	0.50	0.66	0.07	-0.45	-0.47	-0.37	0.06	-0.76	-0.31	-1.43		%	EFM2	YBR271W
-0.08	0.26	0.67	0.81	0.94	-0.33	-0.40	-0.91	0.45	0.79	0.11	0.99	-0.32	0.18	0.15	-0.30		%	EFM3	YJR129C
0.58	0.16	0.03	-0.15	0.24	0.70	-0.08	0.64	0.30	0.36	0.69	1.18	0.64	0.59	1.37	0.60		%	EFM4	YIL064W
0.70	0.12	0.57	0.80	-0.45	-0.49	-0.61	-1.15	-0.52	-0.11	-0.52	0.23	0.95	-0.40	1.21	-0.94		%	EFM5	YGR001C
-1.61	-0.35	0.08	-0.44	-0.15	1.90	-0.91	2.56	1.36	-1.99	1.57	0.77	0.11	-1.59	0.46	2.42		%	EFR3	YMR212C
0.01	0.29	0.87	0.30	-0.59	0.87	-0.35	-0.27	1.00	2.53	-0.84	0.04	1.97	4.46	-1.04	-0.15		%	EFT1	YOR133W
-1.11	-1.28	-0.44	0.02	-0.74	1.87	-0.34	1.08	2.12	3.74	0.47	0.87	2.53	5.48	0.05	1.16		%	EFT2	YDR385W
-0.86	0.02	0.73	1.41	0.92	0.66	0.15	-0.45	0.10	0.75	0.05	0.33	-0.00	1.36	-1.63	-1.97		%	EGD1	YPL037C
-0.89	0.28	0.16	0.14	-0.80	-0.43	-1.05	0.42	-0.43	-0.16	-1.69	-1.68	-0.16	-0.39	0.70	-1.08		%	EGD2	YHR193C
0.71	0.56	0.41	-0.98	-1.37	-0.45	0.32	-0.59	-1.34	-1.67	-0.41	1.33	-2.21	-1.03	0.99	-0.37		%	EGT2	YNL327W
1.04	0.16	0.30	-0.43	-0.02	-0.19	0.40	-0.39	-0.37	-0.47	-0.28	-2.56	-0.56	-0.06	-1.95	-0.51		%	EHD3	YDR036C
0.70	0.36	0.22	0.44	0.08	0.45	-0.52	-0.31	-1.48	1.65	-0.20	0.31	-0.60	-1.69	1.84	1.61		%	EHT1	YBR177C
0.32	-0.89	-0.89	-1.03	-0.66	0.37	-0.33	0.54	1.31	-0.20	0.54	-0.22	-0.42	-0.36	1.38	-0.13		%	EIS1	YMR031C
-0.29	0.44	1.10	0.19	-0.12	-1.24	-0.11	0.34	1.47	0.80	-0.41	-0.21	0.08	1.07	-0.79	0.81		%	EKI1	YDR147W
0.87	-1.11	-1.16	-1.78	-1.64	-1.26	-0.13	-0.24	-0.95	-0.14	-0.85	-0.73	-0.43	-0.28	0.82	-0.57		%	ELA1	YNL230C
-1.21	0.22	1.11	0.91	1.31	-0.44	0.07	0.14	-0.69	-0.72	-1.21	-0.89	-0.59	-0.22	-2.05	-0.99		%	ELC1	YPL046C
1.11	-0.86	-0.97	0.04	0.10	-0.38	-1.61	-1.69	-1.81	-1.31	-0.18	-0.49	-0.26	-0.89	-0.27	-0.93		%	ELF1	YKL160W
1.88	-0.74	-1.64	-0.56	0.21	1.04	-0.18	0.46	-1.26	1.03	0.25	-0.89	-1.97	-1.20	0.95	0.08		%	ELG1	YOR144C
0.98	1.12	0.74	0.41	-1.25	-0.71	0.84	0.08	-0.74	-0.72	-0.83	0.11	-0.19	-0.89	2.07	1.33		%	ELM1	YKL048C
0.42	-0.70	-0.67	-0.18	-0.43	-0.43	0.65	-0.70	0.63	-0.15	-0.25	0.62	-1.28	-0.24	0.03	0.22		%	ELO1	YJL196C
-0.18	1.37	1.29	-0.44	-1.30	-0.16	0.54	-0.68	-0.21	1.08	-0.10	-0.05	-1.05	-1.31	0.54	0.54		%	ELO2	YCR034W
-0.50	0.30	1.09	-0.56	0.58	2.86	-1.69	1.02	2.10	4.31	-1.27	-0.03	-1.64	1.35	1.50	1.32		%	ELO3	YLR372W
0.92	-0.45	-0.11	0.45	-1.17	-1.51	-1.10	-0.27	-0.82	-0.56	-1.27	-0.77	-0.77	-0.51	0.74	-1.37		%	ELP2	YGR200C
-0.63	0.81	0.81	-0.11	1.02	0.89	0.66	0.85	-0.21	0.25	-1.19	-0.08	-0.03	0.59	-0.05	0.76		%	ELP3	YPL086C
0.48	0.09	-1.29	-0.32	-0.04	-0.36	-2.73	2.18	-0.69	-0.69	1.69	-0.53	0.50	1.34	0.34	0.68		%	ELP4	YPL101W
-0.01	0.20	0.41	1.33	1.93	-0.46	3.06	-1.22	0.55	-0.47	-0.03	-0.70	-0.09	1.11	-0.41	-0.56		%	ELP6	YMR312W
-1.27	-0.53	-0.12	0.08	-0.26	1.07	0.98	1.49	0.32	0.55	0.01	-0.42	0.30	1.40	-1.13	0.90		%	EMC1	YCL045C
0.33	-0.49	0.15	-0.17	-0.15	0.57	-0.51	0.18	0.07	-0.66	-0.28	0.05	0.05	-0.16	0.44	0.91		%	EMC2	YJR088C
-0.16	1.32	0.66	1.91	1.81	0.11	1.31	0.68	1.21	0.25	-0.34	-0.30	0.52	0.98	0.43	-0.52		%	EMC3	YKL207W
-1.04	-0.44	0.36	-0.64	-1.15	-0.15	-0.71	-0.90	-0.36	0.34	-0.85	-0.37	1.27	0.25	0.14	-0.03		%	EMC4	YGL231C
1.36	-0.79	-0.45	-0.18	1.02	0.19	1.14	0.01	-0.03	0.06	-0.51	0.88	0.50	0.08	-0.37	-0.76		%	EMC5	YIL027C
1.35	0.32	-0.05	0.37	1.83	-2.48	2.04	-2.57	-0.39	-1.46	-0.12	-1.37	-0.92	-0.02	-0.25	-1.10		%	EMC6	YLL014W
2.86	-0.27	1.92	-1.83	-0.65	-2.78	1.22	-1.03	-1.84	-2.90	0.43	-1.85	2.23	2.92	-1.58	2.88		%	EMG1	YLR186W
-0.47	1.39	0.60	0.93	0.05	-0.07	0.33	-0.45	0.11	-0.36	-0.02	0.72	0.78	-0.10	0.26	0.67		%	EMI1	YDR512C
0.49	-0.71	-0.31	-0.04	0.14	0.37	-0.58	-0.43	-0.40	-0.52	-0.14	0.30	-0.82	-0.65	-0.41	-0.30		%	EMI2	YDR516C
0.42	-0.63	-0.88	-1.02	-0.08	-0.59	-1.07	-0.55	-1.67	-2.11	-1.12	-1.07	-0.36	0.02	-0.91	0.02		%	EMP24	YGL200C
-1.24	2.32	1.83	0.91	0.41	0.21	0.54	-0.94	1.46	-1.61	-0.57	1.08	0.65	-0.17	0.99	-0.52		%	EMP46	YLR080W
0.89	0.93	0.78	-0.01	-0.54	-0.09	0.75	0.06	0.32	-0.69	-0.29	-0.34	0.04	-1.19	2.23	1.24		%	EMP47	YFL048C
-1.51	-0.88	-1.05	1.07	2.76	-2.34	1.42	-0.58	-1.04	-1.88	-1.08	-2.95	0.12	0.62	-0.63	-1.16		%	EMP65	YER140W
-0.39	2.14	1.55	2.16	0.96	-1.35	0.12	-1.58	-0.05	-1.45	-1.43	-2.08	-0.81	-0.50	-0.71	-2.21		%	EMP70	YLR083C
-0.92	0.44	0.54	1.05	3.19	0.69	0.88	1.77	2.39	-0.43	-0.36	1.25	2.84	4.38	-1.86	2.50		%	EMT1	tM(CAU)D
-0.64	0.85	0.54	0.34	0.37	0.10	0.03	0.09	1.72	-0.45	0.28	0.11	-0.20	-0.90	-0.47	0.61		%	EMT2	tM(CAU)O2
-0.01	-0.28	-0.02	-0.49	-0.79	0.17	-0.30	-0.10	0.75	-0.01	-1.14	-0.77	-0.43	-0.63	0.48	0.18		%	EMT3	tM(CAU)J2
-0.59	0.86	0.88	0.14	-0.23	0.37	-0.70	-0.40	0.39	-0.45	-1.04	-0.39	-0.09	-0.13	0.76	0.81		%	EMT4	tM(CAU)M
0.30	-0.01	-0.60	-1.07	-0.89	-1.17	0.42	-1.32	-0.51	0.38	-1.70	-0.30	-0.86	-0.53	-0.86	-0.44		%	EMT5	tM(CAU)J1
-0.94	0.96	1.30	0.23	-0.72	0.18	0.19	0.04	-0.54	0.32	1.25	0.79	0.26	0.96	0.18	0.25		%	EMW1	YNL313C
-0.25	-0.79	-1.57	-1.40	-1.17	-1.12	-0.94	0.48	0.26	-0.42	0.06	0.17	-0.44	1.46	1.34	0.04		%	ENA1	YDR040C
0.21	-0.27	0.06	-0.32	0.12	-0.40	1.12	0.36	0.30	1.50	0.01	0.41	0.19	0.44	-0.42	0.30		%	ENA2	YDR039C
0.21	-0.27	0.06	-0.32	0.12	-0.40	1.12	0.36	0.30	1.50	0.01	0.41	0.19	0.44	-0.42	0.30		%	ENA5	YDR038C
0.33	-0.03	0.62	0.90	0.36	-1.13	1.04	-1.05	-1.29	0.72	-1.22	-0.51	-0.23	-1.00	-0.21	-0.52		%	ENB1	YOL158C
0.88	-0.61	-0.99	-0.76	-1.02	0.42	-0.81	-0.08	0.01	0.07	-0.90	0.14	-0.73	-0.13	1.11	0.37		%	END3	YNL084C
0.60	-0.75	-0.83	-0.76	-0.77	-0.96	-0.50	-1.64	0.30	0.01	0.21	0.02	-0.22	0.34	-1.88	0.15		%	ENO1	YGR254W
-1.24	0.46	1.07	1.47	1.63	1.12	0.80	-0.65	-1.48	1.56	-0.15	1.84	-0.60	-1.15	-0.50	-0.31		%	ENO2	YHR174W
-0.03	-1.43	-0.31	0.41	1.09	-0.50	0.36	-0.68	-1.21	0.77	-1.34	-0.99	0.60	3.14	-0.96	0.45		%	ENP1	YBR247C
-0.44	1.44	0.34	-0.36	-1.04	3.20	-0.57	1.38	0.96	-0.76	0.49	0.28	0.01	-0.83	-1.69	1.10		%	ENP2	YGR145W
-0.12	0.05	0.52	0.43	0.10	-0.35	0.34	-0.54	0.42	-0.48	-0.24	-0.77	-0.47	1.14	-0.73	-0.70		%	ENT1	YDL161W
1.00	-0.86	-0.67	-0.61	0.32	1.50	-0.83	2.02	0.81	0.54	1.81	1.62	0.11	0.33	-0.25	1.01		%	ENT2	YLR206W
0.78	0.08	0.20	-0.43	-0.96	-1.41	0.14	-0.21	-0.46	0.14	0.75	0.02	0.53	-0.55	-0.08	0.03		%	ENT3	YJR125C
0.70	-0.64	-0.59	-0.67	-1.33	0.89	0.01	0.04	0.70	0.12	0.65	0.31	0.66	-0.38	0.29	0.66		%	ENT4	YLL038C
1.04	0.54	0.90	2.12	0.21	-1.23	0.24	-2.23	-0.38	0.08	-0.62	-0.44	-0.06	-0.21	0.30	-0.58		%	ENT5	YDR153C
0.16	0.48	0.03	0.71	0.22	-0.15	-0.59	-0.29	-2.01	-0.37	0.13	-0.78	0.22	-1.05	-0.73	-0.78		%	ENV10	YLR065C
3.36	-3.21	-2.93	-3.62	-3.05	-1.63	-4.42	0.38	-0.73	-2.34	-0.09	-1.61	-0.62	1.23	-1.29	0.65		%	ENV11	YGR071C
0.77	-0.19	-0.35	-0.11	-0.77	-2.03	0.55	-0.87	-0.24	0.06	-1.07	0.06	-0.29	-0.71	0.05	-1.12		%	ENV7	YPL236C
-1.11	0.07	0.01	1.60	1.41	0.90	0.05	-1.23	-0.26	-0.17	-1.14	-0.80	0.26	-0.78	0.30	-0.11		%	ENV9	YOR246C
-1.44	1.07	2.13	1.11	0.52	0.11	0.69	0.56	0.73	-0.02	0.03	0.89	-0.99	-0.06	1.75	1.17		%	EOS1	YNL080C
0.30	-0.68	-0.72	-1.16	-1.75	-1.27	-0.58	0.26	-2.39	-0.87	-0.18	0.54	-0.84	-1.37	-1.17	0.87		%	EPL1	YFL024C
0.43	0.35	0.41	0.07	-0.52	-2.04	1.28	0.46	0.50	-0.43	-0.50	0.29	-0.76	-0.22	0.36	-1.02		%	EPO1	YMR124W
-0.75	1.51	0.69	1.11	0.43	1.96	1.55	-1.17	0.37	0.47	-0.51	-0.48	1.15	-0.42	0.22	-1.32		%	EPS1	YIL005W
1.36	-1.22	-0.31	-1.55	-1.16	-1.88	-0.69	0.07	-0.87	-0.35	-1.13	-2.36	-1.03	0.15	-0.79	-1.83		%	EPT1	YHR123W
-0.38	1.62	-0.64	-0.48	0.05	0.63	0.25	0.89	-0.25	-0.87	0.94	0.69	2.26	0.02	0.87	0.65		%	ERB1	YMR049C
-0.72	0.63	1.50	0.10	1.12	-0.09	-0.15	0.62	0.43	-0.28	-0.89	0.55	-0.99	-0.51	0.43	1.19		%	ERC1	YHR032W
0.35	-0.05	-0.31	-0.38	-1.12	-0.03	-0.45	0.49	-1.30	0.82	2.68	1.09	1.48	-0.78	2.00	-0.55		%	ERD1	YDR414C
0.67	0.87	1.18	-0.07	-0.50	-0.25	0.47	-0.21	1.71	-0.29	-1.35	1.20	0.50	1.20	0.05	0.08		%	ERD2	YBL040C
0.23	-0.91	-1.56	-0.78	-0.92	0.35	0.25	1.17	0.69	0.07	1.35	1.24	-0.10	0.16	0.06	0.19		%	ERF2	YLR246W
-0.10	0.21	0.30	-0.37	-0.68	0.05	0.49	-0.66	0.11	-1.53	-0.85	0.31	-0.17	-0.84	1.96	-0.77		%	ERG1	YGR175C
-1.87	-0.92	-1.65	-1.71	0.03	-0.16	0.13	1.58	-1.16	1.57	1.41	-1.58	-1.76	0.22	-0.74	0.68		%	ERG10	YPL028W
-0.49	0.07	0.26	-0.09	-0.23	-1.35	-0.48	0.27	-0.07	-0.56	-0.64	-0.48	-0.72	-0.01	-1.56	-0.64		%	ERG11	YHR007C
-2.50	0.93	0.13	0.62	1.03	-0.73	0.74	-0.52	1.32	1.10	1.27	-0.27	-0.04	1.61	-0.96	-0.57		%	ERG12	YMR208W
2.19	-0.34	-2.01	-1.64	-1.02	-1.27	-1.13	0.41	-0.43	0.18	-0.43	-0.86	-1.38	-0.27	1.88	-0.35		%	ERG13	YML126C
1.02	-1.39	-1.38	-1.19	-0.83	-0.20	0.39	-1.33	-0.59	1.59	-0.54	-1.47	-0.53	-0.83	-0.43	-0.95		%	ERG2	YMR202W
-0.27	-2.49	-2.25	-0.91	-0.33	0.98	-1.96	1.54	0.61	0.23	1.10	1.00	-1.68	-0.91	-0.44	-0.08		%	ERG20	YJL167W
-0.91	-0.62	0.17	-0.58	0.24	-0.30	0.88	-0.50	1.80	-0.81	0.17	-0.18	-2.44	-0.06	-2.09	0.36		%	ERG24	YNL280C
-0.50	0.27	-0.14	0.63	-0.46	-1.56	-1.67	-0.80	-0.27	-0.03	0.58	-1.95	-1.45	-0.25	-0.37	-0.30		%	ERG25	YGR060W
-0.03	0.15	-0.86	0.37	-0.83	-0.70	1.57	1.23	0.94	2.28	0.36	1.44	-0.47	-0.02	0.56	0.39		%	ERG26	YGL001C
-0.84	0.06	0.04	-0.62	-0.59	-0.28	-1.06	2.08	0.55	0.69	-1.41	-0.89	0.04	1.10	1.67	-0.47		%	ERG27	YLR100W
0.35	0.07	0.21	-0.23	-1.22	0.93	-1.14	-1.40	-1.06	2.11	0.94	-0.96	-0.92	-1.66	-1.84	-0.01		%	ERG28	YER044C
0.91	0.74	0.47	0.20	0.77	-1.34	-1.47	-1.51	-0.42	-1.31	-0.81	0.13	-0.83	-0.71	-0.52	-0.34		%	ERG29	YMR134W
-0.84	-1.41	-1.36	-0.78	0.09	-0.16	-0.82	0.42	1.04	-0.47	-0.47	-1.17	-0.25	0.62	0.84	-0.77		%	ERG3	YLR056W
0.68	-0.36	0.21	0.32	0.69	-0.98	0.54	-0.32	0.59	-1.17	-0.31	-0.84	0.48	-0.46	0.44	-1.10		%	ERG4	YGL012W
-0.54	-0.07	0.38	-1.00	0.24	-2.09	1.33	-2.94	1.55	-1.10	-1.14	-1.83	-1.15	0.36	1.06	-0.00		%	ERG5	YMR015C
0.78	-2.01	-2.06	-1.02	-0.13	-1.99	-1.05	-0.32	-0.93	0.34	-0.66	-1.14	-1.05	1.56	0.11	-0.68		%	ERG6	YML008C
-0.61	-0.54	0.21	-0.50	-0.63	-1.39	1.32	1.72	0.46	-0.53	-1.98	0.17	-0.55	-0.09	-0.64	0.85		%	ERG7	YHR072W
0.25	-1.03	-1.38	-1.11	0.16	-2.66	1.54	0.17	-0.95	2.74	-1.26	-0.36	-1.40	-0.59	-0.20	0.31		%	ERG8	YMR220W
-0.37	-1.44	-2.39	-0.94	-0.52	0.81	-0.94	1.29	-2.39	1.55	0.17	-1.08	-0.75	-1.11	-0.58	0.20		%	ERG9	YHR190W
-0.36	-0.12	-0.35	-0.95	-1.72	-0.47	-0.22	2.15	-0.72	-0.13	0.12	-0.76	-1.82	-0.84	0.14	0.80		%	ERI1	YPL096C-A
-1.65	0.49	0.47	-0.83	0.03	0.32	-0.02	0.95	0.02	1.17	1.25	1.38	1.20	0.59	2.49	1.39		%	ERJ5	YFR041C
-1.63	-0.50	-0.23	-1.20	-0.62	0.55	1.30	1.54	0.59	0.26	2.43	0.35	-1.94	-0.41	1.13	1.38		%	ERO1	YML130C
-0.44	0.37	-0.60	0.71	0.29	2.20	-0.37	0.61	0.73	1.29	0.53	0.65	0.33	0.60	-0.89	0.73		%	ERP1	YAR002C-A
0.56	-0.92	-1.16	-0.01	-0.07	0.48	-1.96	0.09	-0.23	0.34	-0.49	0.02	0.35	-0.56	-1.04	-0.15		%	ERP2	YAL007C
0.55	-0.52	-0.02	0.70	0.84	1.07	0.27	-0.24	0.45	1.06	1.16	-0.44	-0.33	-0.91	-0.52	0.49		%	ERP3	YDL018C
0.03	0.88	0.48	0.80	-0.29	0.85	-0.16	-0.50	0.44	0.46	-0.51	0.77	0.22	0.94	-0.81	-0.04		%	ERP4	YOR016C
-0.08	0.66	0.13	1.05	-0.52	-2.47	0.79	1.20	-2.33	0.14	-1.71	-1.42	-1.74	-0.65	-3.23	0.86		%	ERP5	YHR110W
-1.34	-0.28	0.41	0.51	1.14	0.70	0.55	2.02	-0.64	-1.41	1.02	1.58	0.04	-0.73	0.17	1.23		%	ERP6	YGL002W
-0.60	0.15	0.52	0.86	0.46	0.79	0.41	-0.33	0.30	-0.04	-0.02	-0.25	0.04	-0.28	0.19	0.24		%	ERR1	YOR393W
-0.60	0.15	0.52	0.86	0.46	0.79	0.41	-0.33	0.30	-0.04	-0.02	-0.25	0.04	-0.28	0.19	0.24		%	ERR2	YPL281C
-0.41	-0.10	0.38	0.70	0.28	0.87	0.17	-0.33	0.30	0.03	0.14	-0.32	0.12	-0.16	0.24	0.25		%	ERR3	YMR323W
0.18	-0.78	-0.03	-0.46	0.76	0.10	0.15	0.84	-0.11	0.83	0.08	0.63	0.58	-0.78	0.21	1.06		%	ERS1	YCR075C
-0.05	0.91	1.16	0.08	-0.63	0.10	-1.15	-2.44	-0.20	0.31	-1.35	0.14	0.30	-1.39	0.11	-0.56		%	ERT1	YBR239C
-5.76	5.69	4.81	3.54	4.14	1.89	-0.56	-0.13	2.55	1.69	0.09	2.64	-0.09	0.93	1.42	-0.13		%	ERV1	YGR029W
0.55	0.44	-0.56	-0.50	-0.22	-1.74	0.32	-0.36	-2.39	0.33	0.67	-1.44	-0.73	-0.37	1.30	-0.91		%	ERV14	YGL054C
-0.60	0.60	0.81	0.89	0.43	0.78	-0.99	-0.32	1.47	0.31	0.36	1.35	0.46	-0.72	1.82	0.16		%	ERV15	YBR210W
-0.49	0.86	1.26	1.08	0.91	0.62	0.60	-0.24	1.18	1.03	1.16	-0.41	0.30	0.74	0.63	0.46		%	ERV2	YPR037C
0.90	0.27	-0.01	-1.10	-1.30	1.39	-1.33	0.90	0.31	-2.40	-0.50	1.02	-0.02	-0.79	0.25	0.57		%	ERV25	YML012W
0.52	-1.28	-0.43	-0.81	0.56	0.37	0.12	-0.24	0.21	-0.83	0.46	2.05	1.15	0.99	0.33	-0.02		%	ERV29	YGR284C
0.01	-0.70	-1.61	-1.16	-0.75	-0.78	-1.14	-0.34	-0.20	-0.30	1.13	1.29	-0.59	1.34	-1.00	-0.07		%	ERV41	YML067C
-1.44	1.43	1.83	0.91	-0.15	1.34	-1.40	-1.49	1.38	-0.08	-0.58	1.69	0.02	-0.28	1.45	-0.44		%	ERV46	YAL042W
-1.87	0.50	1.45	3.01	2.04	-0.83	1.73	-1.37	-1.35	-0.31	-1.78	-2.99	-0.98	-1.43	-1.68	1.15		%	ESA1	YOR244W
-0.86	-0.23	-0.30	-0.68	0.17	1.29	0.86	1.43	-0.19	-0.15	0.28	0.42	0.09	-0.47	-1.09	2.01		%	ESBP6	YNL125C
0.31	0.51	0.08	0.63	0.39	-1.37	-0.95	-1.35	-0.18	0.31	-0.74	-1.04	-0.42	-1.38	-2.05	0.65		%	ESC1	YMR219W
0.88	-1.32	-0.96	-1.32	-0.34	-0.89	0.68	-1.16	-1.64	-0.13	-0.12	-0.29	-1.61	-1.70	0.77	-0.46		%	ESC2	YDR363W
1.47	-0.67	0.33	0.51	-0.08	-0.80	-0.15	-0.32	-0.22	-1.17	-0.83	-0.53	0.04	0.14	1.76	-0.04		%	ESC8	YOL017W
-0.10	1.21	1.18	0.01	0.65	1.99	1.97	0.69	0.48	-0.79	3.07	0.45	1.31	2.05	2.85	0.72		%	ESF1	YDR365C
0.04	0.62	0.45	1.53	2.58	1.50	1.68	0.90	0.42	-0.07	-0.57	2.05	1.35	0.14	-0.93	2.09		%	ESF2	YNR054C
-0.63	0.38	0.67	0.73	-0.59	0.29	0.63	0.48	0.16	-0.09	0.54	-0.08	-0.54	-1.10	0.69	0.63		%	ESL1	YIL151C
-0.74	1.35	0.63	1.66	-0.06	0.45	-0.48	-0.15	0.76	-2.02	-0.64	-2.01	0.07	-1.02	0.18	1.27		%	ESL2	YKR096W
0.19	-0.36	0.79	0.47	-0.76	-1.11	-0.57	-0.19	0.26	-0.12	0.67	-0.44	0.24	0.43	0.62	0.14		%	ESP1	YGR098C
1.09	-0.10	-0.19	-0.62	-1.53	-2.87	0.91	-1.00	-0.55	0.30	-0.54	-2.17	-1.45	-0.98	-0.58	-0.67		%	ESS1	YJR017C
-0.96	-0.54	-0.20	0.03	1.24	0.72	-0.69	-0.30	-1.01	0.21	0.24	-0.99	-0.62	-0.29	-1.21	-0.51		%	EST1	YLR233C
0.84	-0.85	-1.79	-0.55	0.71	0.21	-0.37	1.82	-0.06	-0.20	0.95	1.45	-0.07	-1.07	1.06	-0.73		%	EST2	YLR318W
-0.49	0.13	0.77	0.72	-0.00	-0.43	-0.23	-0.83	-1.38	0.39	-0.71	0.77	-0.89	-0.40	0.37	-0.58		%	EST3	YIL009C-A
-2.06	3.01	1.31	-0.11	0.61	0.32	-0.08	0.68	1.38	-0.48	0.34	0.04	-0.19	-0.10	0.20	0.12		%	ETP1	YHL010C
0.10	-0.78	-0.96	-0.67	-0.44	-0.21	-0.50	-0.15	-0.19	-1.09	-0.19	0.09	-0.48	-0.70	-0.99	-0.08		%	ETR1	YBR026C
0.19	-0.54	-0.13	-0.31	0.06	0.89	-0.55	0.16	-1.02	-0.22	0.17	0.89	-0.01	-0.81	-0.50	0.24		%	ETS1-1	ETS1-1
0.19	-0.54	-0.13	-0.31	0.06	0.89	-0.55	0.16	-1.02	-0.22	0.17	0.89	-0.01	-0.81	-0.50	0.24		%	ETS1-2	ETS1-2
0.24	0.57	0.73	1.00	0.78	0.27	0.56	0.52	-0.34	-0.36	-0.14	0.91	0.98	-0.35	0.06	-0.27		%	ETS2-1	ETS2-1
0.24	0.57	0.73	1.00	0.78	0.27	0.56	0.52	-0.34	-0.36	-0.14	0.91	0.98	-0.35	0.06	-0.27		%	ETS2-2	ETS2-2
-0.76	1.85	1.48	1.11	0.21	0.68	-1.01	0.29	0.35	0.25	0.93	-0.02	0.56	0.10	1.40	0.68		%	ETT1	YOR051C
-0.18	0.14	-0.30	0.38	1.04	0.69	0.47	0.07	0.20	0.41	0.67	0.22	-0.36	-0.62	-0.17	-0.36		%	EUG1	YDR518W
0.25	-0.86	0.21	0.78	0.32	-0.27	0.26	-0.70	-0.50	0.93	0.94	0.82	0.74	0.36	0.33	-0.30		%	EXG1	YLR300W
1.27	-1.30	-2.51	-1.71	-0.62	-1.31	-1.66	-0.46	0.17	-0.03	-1.04	0.40	1.03	-1.26	-0.01	0.21		%	EXG2	YDR261C
1.33	-1.25	-1.46	-0.45	-0.22	-0.47	-1.49	-1.39	-0.21	0.56	-0.03	-1.14	-1.17	-0.24	-0.06	1.11		%	EXO1	YOR033C
-0.64	0.03	0.08	-0.63	-0.12	0.25	-1.52	1.95	1.14	-1.48	-0.83	-0.62	0.95	3.09	-1.29	0.97		%	EXO5	YBR163W
-0.19	0.34	0.94	0.65	1.20	-0.26	-1.53	-0.36	-1.67	-1.38	-0.41	-1.00	-1.23	-1.02	-0.23	-0.48		%	EXO70	YJL085W
0.24	-0.11	-0.16	0.43	0.41	-1.05	1.03	-1.13	0.60	1.12	0.66	-0.87	0.70	-0.14	-0.28	0.16		%	EXO84	YBR102C
-1.24	-0.45	1.73	0.48	0.68	0.07	0.42	0.55	-0.19	0.35	1.81	0.24	0.78	0.50	0.18	-0.39		%	FAA1	YOR317W
-0.18	0.37	0.34	0.55	0.55	0.55	0.03	-0.48	0.70	-0.38	-0.31	1.44	1.14	0.07	0.75	-0.06		%	FAA2	YER015W
0.72	-1.41	-1.32	-0.37	-1.12	-1.72	0.89	-1.12	-0.37	-1.53	-0.70	-1.10	-2.08	0.11	0.27	-2.75		%	FAA3	YIL009W
-0.97	0.52	0.82	1.20	0.80	-0.40	0.54	0.84	-0.50	0.57	1.04	1.27	0.02	-1.22	1.51	-0.64		%	FAA4	YMR246W
-0.04	-0.58	-0.26	-0.86	-0.88	-1.20	0.23	0.83	0.81	-1.24	-1.46	0.02	-0.78	0.46	-0.99	0.46		%	FAB1	YFR019W
0.10	-0.20	0.10	-0.99	-0.75	0.48	-1.17	0.65	1.62	-0.40	-1.59	1.11	0.66	0.69	-1.06	0.45		%	FAD1	YDL045C
0.03	1.26	1.31	0.84	0.93	0.10	-0.36	-0.41	0.62	-1.35	-0.82	-0.21	0.56	-0.09	-0.36	-0.14		%	FAF1	YIL019W
-0.97	0.44	0.78	0.10	-0.37	-0.56	-0.08	-0.11	1.06	-0.71	-0.97	0.99	1.13	1.08	-0.02	0.10		%	FAL1	YDR021W
1.68	-1.19	-0.59	-0.56	-0.01	-0.48	-0.44	-2.16	-0.18	-0.37	-0.49	-0.61	0.29	-0.30	0.07	-1.92		%	FAP1	YNL023C
-0.74	-0.38	-1.52	0.47	0.78	1.92	-2.33	1.66	0.95	-0.88	0.12	0.52	2.85	2.82	0.30	0.98		%	FAP7	YDL166C
-0.50	0.47	1.49	0.53	-0.41	0.50	-0.03	0.14	1.25	0.81	0.21	0.58	-0.39	0.78	0.21	0.92		%	FAR1	YJL157C
0.31	0.48	-0.56	0.52	-1.87	-0.52	-0.63	0.13	-0.83	-0.19	0.02	-1.41	-1.53	-1.61	1.12	0.56		%	FAR10	YLR238W
-1.00	0.22	1.76	0.62	0.50	-0.16	1.04	-1.35	-0.39	-0.60	1.06	-0.66	-0.08	-0.30	0.10	-0.36		%	FAR11	YNL127W
-0.58	1.15	1.61	0.76	0.62	-0.66	0.55	-0.46	-0.79	-0.15	-0.12	-0.33	-0.35	-0.15	-0.42	-0.18		%	FAR3	YMR052W
-0.77	0.73	0.19	-1.56	-1.95	0.13	0.12	-0.63	0.89	0.15	-0.93	-0.11	-1.24	-0.49	0.20	-0.49		%	FAR7	YFR008W
-0.74	-1.39	-0.11	-0.90	-0.62	-0.38	0.14	-0.36	-0.31	1.11	-0.63	0.32	-0.86	-1.43	0.83	0.34		%	FAR8	YMR029C
-2.70	1.24	1.30	0.08	0.48	1.55	-1.62	-0.17	-1.32	1.35	2.42	1.14	1.01	-0.62	1.78	-1.29		%	FAS1	YKL182W
-0.19	0.15	0.73	0.42	0.92	0.34	-1.75	-0.59	-0.57	0.26	-0.46	0.63	0.63	-0.84	0.85	0.56		%	FAS2	YPL231W
0.71	0.21	1.11	-0.27	-0.52	-0.42	0.41	-0.74	-0.01	-0.01	-0.97	-0.72	-0.51	-0.68	0.41	-0.24		%	FAT1	YBR041W
-0.42	0.47	-0.11	-0.91	-1.35	0.35	-0.30	0.69	-0.22	1.32	0.12	1.52	-0.20	0.35	1.01	0.99		%	FAT3	YKL187C
-0.91	-0.33	-1.29	-0.10	0.94	-0.14	-1.05	2.08	0.96	0.04	0.64	1.19	-0.05	-0.77	2.63	1.43		%	FAU1	YER183C
-0.43	-0.20	1.64	-0.58	1.66	-0.80	0.83	-0.85	-1.15	1.35	0.21	1.36	-1.00	-0.97	1.33	-1.67		%	FBA1	YKL060C
0.65	0.05	-0.52	0.16	0.80	-0.37	0.75	-0.12	-0.27	2.10	0.15	-1.06	0.82	-0.47	1.02	-0.03		%	FBP1	YLR377C
0.58	1.56	0.23	-0.27	-0.97	0.73	-1.39	-0.48	0.66	1.09	-0.48	-0.20	-0.03	-0.74	-0.07	0.32		%	FBP26	YJL155C
1.53	0.63	0.58	0.89	0.48	1.04	-0.14	-0.26	2.03	0.83	0.39	-1.53	1.53	1.37	-0.63	0.48		%	FCF1	YDR339C
-0.60	1.95	1.65	1.47	0.97	1.86	0.30	0.03	-0.83	0.42	0.02	0.06	0.50	1.36	0.31	0.15		%	FCF2	YLR051C
-1.50	1.57	2.02	-0.28	-1.00	1.31	0.34	0.12	1.26	1.49	3.31	2.39	0.86	-0.65	0.42	-0.35		%	FCP1	YMR277W
1.27	-0.75	-0.58	-1.50	-1.88	-0.85	-0.92	-0.02	-1.30	-0.21	0.53	-0.36	-0.62	-0.58	-0.45	0.36		%	FCY1	YPR062W
-0.57	0.92	1.12	0.43	-0.25	-1.17	-0.67	-1.01	0.88	-1.15	-0.34	-0.90	-0.73	1.27	0.52	0.15		%	FCY2	YER056C
-0.13	-0.67	0.63	-0.02	-0.44	1.10	-0.12	1.44	1.09	-2.11	0.51	0.13	0.43	-0.34	-0.96	0.55		%	FCY21	YER060W
-0.35	0.34	-0.13	0.43	2.23	0.46	0.55	-0.18	-0.22	-0.31	0.29	0.13	0.11	0.10	0.30	0.17		%	FCY22	YER060W-A
-0.81	0.78	0.82	0.71	-0.13	1.25	0.19	0.05	1.37	0.98	0.05	0.12	0.88	0.10	0.62	-0.03		%	FDC1	YDR539W
0.82	-0.93	-0.99	-0.98	-0.92	-0.48	-1.19	-0.31	-0.05	0.96	0.52	0.14	0.16	-0.27	0.66	0.77		%	FDH1	YOR388C
-0.84	0.19	0.32	-0.81	0.23	-0.51	0.76	-0.69	-0.94	-0.67	-0.43	-0.92	-1.26	-0.25	-0.69	-1.50		%	FDH2	YPL275W
-1.06	1.69	1.12	0.99	0.58	0.94	0.23	0.89	1.24	0.83	-0.83	-0.17	-0.09	1.31	0.57	1.16		%	FEN2	YCR028C
5.36	-5.00	-5.94	-4.28	-1.83	-3.48	-6.19	-3.36	-4.19	-2.36	1.60	-2.98	-1.91	-0.72	-0.15	-2.63		%	FES1	YBR101C
-0.25	0.14	0.80	0.26	1.04	-0.19	0.76	0.45	1.47	0.75	0.73	-0.32	-0.33	1.52	-0.60	0.53		%	FET3	YMR058W
0.34	0.44	0.95	0.37	0.20	-1.44	0.60	-1.57	-0.05	-0.96	-1.16	-0.53	-0.53	-1.00	-1.38	-1.62		%	FET4	YMR319C
0.21	1.29	0.57	0.43	0.27	-0.71	1.09	-0.76	-0.01	-0.46	1.73	1.32	-0.82	-0.12	0.33	-1.32		%	FET5	YFL041W
0.21	0.81	0.75	1.27	0.12	0.80	-1.22	-0.04	0.32	-0.32	1.01	-0.68	-0.16	0.33	0.04	0.84		%	FEX1	YOR390W
-0.13	0.94	0.72	1.50	-0.02	0.99	-1.30	-1.06	0.15	-0.11	0.22	-0.66	-0.41	-0.11	-0.15	0.59		%	FEX2	YPL279C
-0.93	1.74	1.98	1.62	0.08	-0.19	0.50	0.18	0.33	-2.00	-1.37	0.59	0.80	1.51	0.52	1.40		%	FHL1	YPR104C
0.94	-0.85	-0.29	-0.48	-1.54	0.61	-1.85	0.53	0.58	0.08	1.28	0.47	0.41	0.78	1.63	0.66		%	FHN1	YGR131W
0.48	1.56	0.26	-0.40	-0.52	-1.05	1.05	-0.28	0.89	-0.67	-0.48	-0.86	-0.52	-0.01	-1.40	-0.95		%	FIG1	YBR040W
0.22	1.48	0.03	0.49	-0.98	0.26	-1.65	0.63	-0.01	-0.30	0.71	-0.19	0.14	-0.18	-1.07	0.40		%	FIG2	YCR089W
0.14	0.21	0.33	-1.47	-1.63	0.17	-0.32	-0.24	1.89	-0.07	1.83	-0.41	0.31	-0.35	2.07	1.11		%	FIG4	YNL325C
-0.05	-0.20	0.39	-0.03	0.16	-1.61	-0.11	0.31	-0.78	-0.90	-0.20	-0.77	-0.85	0.49	-0.70	-0.03		%	FIN1	YDR130C
-0.70	1.94	1.67	1.45	-0.52	-1.22	-0.58	1.18	-1.84	0.92	3.33	-0.19	1.01	-0.81	1.97	1.98		%	FIP1	YJR093C
0.78	0.69	0.84	0.47	-0.21	-0.67	1.19	-0.64	0.39	0.32	-0.81	0.50	1.05	0.53	0.12	-0.55		%	FIR1	YER032W
0.09	-0.14	-0.06	-0.24	0.10	1.08	-0.17	0.66	-0.18	0.67	0.59	1.01	0.66	0.32	1.50	0.55		%	FIS1	YIL065C
0.45	-0.04	0.68	0.44	1.57	0.84	0.12	-0.85	1.32	0.43	-0.24	0.03	0.91	0.79	-1.48	-0.13		%	FIT1	YDR534C
-0.20	-0.08	-0.76	0.21	-0.54	-0.23	1.47	-0.73	-0.15	-1.14	-0.77	-0.73	-0.85	-1.34	-1.32	0.38		%	FIT2	YOR382W
1.65	-0.54	-0.58	-2.39	-1.30	-0.69	-0.50	-0.54	-1.06	-1.47	0.05	0.43	-0.86	-0.32	-1.41	-0.80		%	FIT3	YOR383C
0.43	-1.26	-0.34	0.37	1.11	1.94	0.31	0.64	-0.81	-0.04	-0.05	1.03	-0.04	-0.90	1.46	0.76		%	FKH1	YIL131C
1.78	-0.49	-0.76	-0.24	-0.64	-0.53	-0.28	-0.35	0.26	-0.49	-0.07	0.50	1.38	-0.10	-0.19	0.02		%	FKH2	YNL068C
-3.08	-0.91	0.01	0.72	-0.48	0.96	0.32	2.40	-0.95	2.67	-0.05	-0.79	-1.55	-0.89	1.19	3.32		%	FKS1	YLR342W
-0.57	-0.14	-0.14	-0.23	0.38	0.01	0.76	-1.22	-0.16	0.34	-0.92	-0.03	0.43	0.67	-0.91	0.16		%	FKS3	YMR306W
-0.71	0.05	1.09	-0.44	-0.70	0.80	0.05	1.16	0.87	0.12	0.53	0.05	0.03	-0.54	1.03	1.85		%	FLC1	YPL221W
-0.50	-0.18	-0.84	-1.15	-0.90	-0.28	-1.54	-0.83	-0.18	-1.13	-0.19	-0.06	-0.72	-0.66	0.01	0.24		%	FLC2	YAL053W
0.09	0.38	0.55	-0.02	1.02	-1.45	-0.30	0.03	-0.54	-0.90	0.55	-1.59	-1.04	0.21	-1.06	-1.35		%	FLC3	YGL139W
-0.53	0.21	-1.86	-0.54	-0.68	1.36	-1.05	0.22	-0.51	-1.93	0.45	1.87	0.54	0.18	0.49	-0.72		%	FLD1	YLR404W
0.48	-1.93	-1.45	0.38	0.95	-0.99	-0.69	-1.88	-0.21	2.12	-0.95	-0.57	-0.85	0.71	-0.90	-0.96		%	FLO1	YAR050W
0.91	-0.55	1.02	0.35	-0.34	-0.07	0.96	-0.01	0.01	-0.18	-0.78	-0.66	-0.37	-0.99	-1.92	-0.32		%	FLO10	YKR102W
0.21	-0.22	0.84	-0.62	0.16	1.31	-0.68	-0.08	0.01	-0.52	1.05	0.44	0.52	-0.92	0.55	0.32		%	FLO11	YIR019C
0.12	-1.41	-0.86	-0.14	0.18	-1.24	-0.56	-0.32	-1.74	-0.34	-0.88	-1.35	-0.39	-0.64	-1.47	0.04		%	FLO5	YHR211W
-0.16	0.61	0.41	0.71	0.11	-1.02	0.61	-0.29	0.16	-0.15	-0.73	-0.04	-0.21	0.55	-0.37	-0.36		%	FLO8	YER109C
0.46	-0.03	-0.12	0.34	0.05	0.49	0.46	-0.97	1.20	-0.64	0.82	0.63	0.19	-0.31	0.35	0.46		%	FLO9	YAL063C
-0.16	0.16	0.15	-0.39	0.27	0.04	0.69	0.83	2.32	0.01	-0.04	0.66	1.44	1.93	-1.88	0.45		%	FLP1	R0010W
-0.01	0.29	1.02	0.24	-0.15	1.07	-0.67	0.93	-1.11	0.64	-0.59	-0.33	1.01	-0.98	1.61	0.52		%	FLR1	YBR008C
0.01	0.90	0.60	0.16	-0.18	-0.08	0.30	-0.76	-0.09	0.85	-0.33	0.06	-1.67	-0.07	0.75	0.67		%	FLX1	YIL134W
-0.66	1.44	0.97	1.21	-0.39	0.91	0.07	0.10	1.22	0.07	0.21	0.76	2.49	1.53	0.25	-0.36		%	FMC1	YIL098C
-0.88	-2.01	-0.45	0.39	-0.35	-0.90	0.12	-1.10	1.76	0.75	0.28	-0.80	-0.04	1.71	1.00	-1.53		%	FMN1	YDR236C
-1.09	0.18	-0.12	-0.38	-0.09	0.83	0.35	-0.24	0.20	0.87	-1.82	-0.66	-0.18	-0.01	0.35	0.41		%	FMO1	YHR176W
-0.43	0.35	0.48	0.42	0.35	-0.46	0.04	-0.53	-0.90	-1.65	-0.71	-1.83	-0.24	-1.11	-0.11	-1.96		%	FMP10	YER182W
0.79	-0.57	-0.67	1.92	1.42	0.44	2.10	0.77	-0.42	-0.71	-0.40	1.10	0.15	-0.03	0.04	-0.63		%	FMP16	YDR070C
0.18	-0.62	-0.06	0.06	0.13	-0.00	-0.10	-0.57	0.92	0.18	0.74	0.86	-0.04	0.72	0.60	-0.69		%	FMP23	YBR047W
0.39	-0.91	0.16	-0.27	-0.21	-0.22	-0.79	-0.45	1.37	0.40	1.01	1.44	0.27	-0.03	-0.24	0.11		%	FMP25	YLR077W
-0.12	-0.31	-0.17	-0.30	-0.59	-0.42	-0.04	0.53	0.13	1.61	-0.19	0.92	0.94	-0.77	1.00	-0.20		%	FMP27	YLR454W
0.03	-0.75	-0.16	-0.91	-2.04	0.60	-0.95	-0.07	0.56	-1.15	-0.51	0.29	-0.40	-0.58	-0.28	0.20		%	FMP30	YPL103C
0.74	-1.95	0.12	-0.42	-0.31	-1.35	-1.62	-1.49	-1.99	0.25	0.16	-0.69	0.98	-0.52	0.20	-0.60		%	FMP32	YFL046W
0.39	-0.09	-0.36	0.13	0.33	-0.64	0.88	-2.29	-0.92	0.46	-0.33	-0.28	-0.49	0.38	-0.23	-0.55		%	FMP33	YJL161W
0.44	0.09	-0.44	0.09	-0.61	0.00	-0.21	-0.18	0.48	1.79	0.11	-0.43	0.29	0.10	0.67	-1.15		%	FMP40	YPL222W
-0.09	0.41	0.54	0.58	-0.12	-0.78	1.56	0.11	0.22	0.14	-0.40	-0.51	-0.48	-0.14	-0.11	-0.96		%	FMP41	YNL168C
-0.53	-0.68	-0.81	-0.41	0.16	0.98	-1.29	-1.04	-0.79	1.19	-0.63	0.50	-0.37	0.25	0.07	-0.24		%	FMP45	YDL222C
1.26	0.61	0.39	0.45	-0.79	-0.41	1.11	-1.91	0.27	0.30	-2.37	1.17	0.60	-0.38	-0.08	-0.76		%	FMP46	YKR049C
0.37	0.20	0.18	0.33	0.53	-0.74	0.53	-0.65	-0.17	0.41	-0.06	-0.13	0.56	1.04	-0.98	-1.40		%	FMP48	YGR052W
-0.18	-1.20	-1.54	-0.49	-1.06	-0.47	0.03	-1.61	-0.57	1.20	0.39	0.07	-0.75	-1.07	-0.09	-1.08		%	FMP52	YER004W
1.13	-0.17	0.06	0.30	0.60	-0.99	-0.80	-1.05	-0.84	-1.51	-1.98	-0.24	-0.39	-0.43	-1.19	0.18		%	FMS1	YMR020W
-0.21	0.03	0.11	-0.32	0.12	-0.61	-1.30	0.13	-1.77	0.21	0.90	-0.69	-0.85	0.69	0.12	-1.80		%	FMT1	YBL013W
-0.04	-0.23	-0.08	-0.61	-0.69	0.99	-0.13	0.10	0.35	-0.31	0.47	0.31	-0.14	0.29	-1.47	0.11		%	FOB1	YDR110W
-1.05	-1.30	-1.02	-0.96	0.55	-0.50	0.00	1.32	1.03	0.50	1.02	-0.71	-1.29	0.27	1.57	0.33		%	FOL1	YNL256W
0.97	-0.10	0.19	0.06	-1.50	-1.28	0.31	-0.65	1.05	0.23	-0.40	-1.49	-1.73	-0.31	1.14	-1.28		%	FOL2	YGR267C
-0.15	-0.44	0.07	-0.81	-0.39	-0.89	-0.34	1.15	-0.47	-0.92	0.79	-0.62	-0.21	-0.55	1.15	0.60		%	FOL3	YMR113W
-1.37	0.47	0.29	-0.46	-1.06	0.37	-0.71	0.10	0.18	-0.78	0.36	1.41	0.11	-0.73	-0.20	0.10		%	FOX2	YKR009C
0.52	0.18	0.01	1.51	1.65	1.22	-0.96	0.29	0.11	0.45	-0.70	0.94	2.42	1.49	-0.27	-1.12		%	FPK1	YNR047W
0.26	0.16	0.49	0.13	0.52	0.59	-0.01	0.93	1.07	0.94	-0.52	1.00	1.75	1.31	1.03	-0.27		%	FPR1	YNL135C
1.48	-0.32	-1.12	-1.20	-0.42	-0.57	-2.77	-1.61	-0.61	0.84	-0.94	-1.29	-0.94	-0.98	-0.13	-1.15		%	FPR2	YDR519W
0.62	-0.55	0.26	-0.01	0.14	-0.97	-0.18	-0.73	0.53	-0.32	0.69	-0.44	-0.01	0.74	-1.17	-0.91		%	FPR3	YML074C
0.23	-0.54	-0.78	-0.20	0.05	0.82	-0.42	1.02	0.09	-0.42	0.63	1.79	-0.29	0.07	0.90	0.70		%	FPR4	YLR449W
1.04	-0.02	-1.16	-1.23	0.28	-2.11	-0.33	-0.54	-0.63	-0.87	-0.61	1.70	0.24	-1.36	0.59	0.29		%	FPS1	YLL043W
-0.21	-0.07	0.08	0.03	0.61	0.13	-0.22	-0.97	1.43	0.41	-1.51	-0.71	-0.20	0.06	0.40	-0.33		%	FRA1	YLL029W
-0.07	-0.09	0.14	0.26	0.35	0.50	-0.19	0.09	0.50	-0.11	0.27	0.39	0.03	-0.23	-0.15	-0.23		%	FRA2	YGL220W
0.35	-1.01	-0.20	-0.30	0.48	0.11	-0.99	-0.95	-0.09	-1.97	-1.80	-0.29	-0.40	-0.94	-1.11	0.40		%	FRD1	YEL047C
-0.94	-0.97	-0.73	-0.11	0.10	0.32	0.93	-1.49	0.84	-1.53	1.11	-0.04	0.99	0.79	1.68	-1.06		%	FRE1	YLR214W
-0.46	0.38	-0.15	0.15	-1.01	-0.09	-0.05	0.07	0.44	-1.31	-0.87	0.54	-0.60	1.73	0.23	-0.16		%	FRE2	YKL220C
0.50	0.46	0.37	0.66	0.24	1.03	0.68	1.11	1.80	1.11	2.02	1.34	-0.04	-0.23	1.51	-0.56		%	FRE3	YOR381W
1.30	0.08	-0.55	-0.50	-0.07	-0.62	0.45	-1.86	0.00	-0.31	-0.69	0.58	-0.85	0.44	-2.39	-1.38		%	FRE4	YNR060W
1.01	-0.12	-0.68	-0.76	-0.81	0.77	-0.96	0.98	0.83	-0.21	-0.39	-0.06	-0.48	-0.19	-0.59	-0.97		%	FRE5	YOR384W
1.00	0.20	0.08	-1.12	-0.15	-1.23	0.43	-0.11	-0.29	-0.55	-0.10	-0.02	-1.20	-0.65	0.30	0.38		%	FRE6	YLL051C
0.67	0.40	0.14	-0.56	1.17	0.68	0.68	-1.64	-0.13	-0.66	-2.01	-0.11	0.77	-0.11	-2.27	-0.85		%	FRE7	YOL152W
0.61	-0.31	-0.24	-1.10	-1.42	-0.08	-1.83	-0.85	0.24	0.77	1.24	-0.66	-1.01	-1.27	0.90	-1.12		%	FRE8	YLR047C
0.47	0.75	-0.17	-0.02	0.08	-1.36	0.03	-1.41	-0.20	0.40	0.22	0.18	-0.11	0.47	0.21	-0.89		%	FRK1	YPL141C
0.31	0.85	1.13	0.43	0.22	0.94	1.12	-0.75	-0.04	0.20	1.00	-0.38	0.10	-0.63	-1.18	0.55		%	FRM2	YCL026C-A
-0.99	-0.09	-0.19	-0.45	-0.20	0.34	-1.32	1.46	0.58	-0.88	-0.38	0.83	0.09	-0.91	2.17	1.70		%	FRQ1	YDR373W
-0.98	0.05	0.18	-0.26	0.71	0.94	-0.42	-0.23	-2.44	-1.50	-1.85	-1.05	-0.35	-1.89	-1.26	0.36		%	FRS1	YLR060W
-1.05	-0.45	1.09	-1.41	-0.13	2.19	2.00	1.16	1.23	-1.19	2.29	2.47	0.75	-0.51	1.40	2.35		%	FRS2	YFL022C
1.40	0.46	0.09	-0.40	-0.01	-0.42	0.67	-0.05	-1.21	-0.81	-0.20	0.37	0.66	0.09	0.99	-0.27		%	FRT1	YOR324C
0.31	1.23	0.87	-0.46	-0.65	0.69	-1.58	1.80	1.08	0.14	-0.37	-0.03	0.22	0.69	0.46	-0.21		%	FRT2	YAL028W
-1.24	2.01	3.68	1.90	0.36	0.13	2.85	1.14	-1.77	-0.34	-1.03	0.70	-2.25	-1.91	-1.00	0.42		%	FSF1	YOR271C
2.29	-0.31	-2.17	-0.78	-0.63	0.16	-1.59	-1.50	-0.07	0.62	-1.24	-1.02	-0.83	0.24	-0.28	-0.20		%	FSH1	YHR049W
-0.72	1.49	1.11	1.22	1.60	-0.79	0.57	-1.11	-0.60	0.84	-1.25	0.03	-0.86	-0.81	0.98	-0.62		%	FSH2	YMR222C
-0.31	0.77	1.15	1.49	-0.06	-0.74	0.88	-0.08	-0.07	-1.38	-0.54	-0.80	-0.67	-0.33	-2.31	0.85		%	FSH3	YOR280C
-0.65	1.38	0.53	1.66	0.87	-0.23	1.77	0.39	0.86	-0.25	-0.55	-0.90	-0.01	-0.38	0.23	1.48		%	FTH1	YBR207W
-1.67	0.04	0.74	1.27	0.31	0.33	0.92	0.40	2.88	1.11	-0.42	-1.17	-0.18	2.27	-0.41	0.83		%	FTR1	YER145C
1.74	-0.99	-0.65	0.90	0.12	-0.45	-0.56	-0.54	-1.49	-0.43	-0.41	-0.37	0.12	-0.98	-1.22	-1.27		%	FUB1	YCR076C
-0.87	-0.95	-0.63	0.37	0.48	0.40	0.88	-0.32	-1.61	-1.52	0.87	-1.58	0.18	0.40	-0.85	0.15		%	FUI1	YBL042C
1.13	-1.27	-1.25	-0.93	-1.34	-2.01	-1.87	-1.79	-1.19	-0.26	-1.46	-0.79	-1.24	-2.26	-1.90	-1.67		%	FUM1	YPL262W
1.06	-0.03	0.34	0.42	-0.25	-0.30	0.42	-1.86	-1.23	0.36	-0.07	-0.02	0.71	0.57	0.87	-1.70		%	FUN12	YAL035W
0.39	-0.10	0.60	-0.71	-1.62	0.33	0.40	0.54	-1.61	1.17	1.69	0.16	-0.41	0.80	-0.39	0.89		%	FUN14	YAL008W
-0.76	-0.61	-1.24	-0.08	0.25	-0.86	1.48	-0.42	-0.34	-0.45	-0.72	-0.79	-1.71	0.21	-1.03	-1.41		%	FUN19	YAL034C
-0.49	0.66	0.18	-0.64	-1.37	0.98	1.03	0.60	-0.25	0.45	0.93	1.28	1.15	-0.24	0.54	0.96		%	FUN26	YAL022C
0.55	-0.06	0.87	0.49	0.28	-0.09	-1.60	0.98	-0.55	0.40	1.40	-0.16	-0.75	-0.17	0.91	0.14		%	FUN30	YAL019W
-0.39	0.76	0.78	1.23	0.99	1.47	0.25	0.59	0.21	-0.30	1.20	2.17	0.72	-0.25	2.01	0.04		%	FUR1	YHR128W
1.23	-1.56	-1.76	-1.38	-1.37	-0.87	-0.45	-1.10	-0.22	-0.48	-2.01	0.10	-0.36	0.24	-1.30	-1.40		%	FUR4	YBR021W
-1.26	0.04	1.45	0.72	-0.62	0.14	0.64	1.11	0.66	-0.60	-0.46	0.09	0.68	-0.52	-0.81	0.42		%	FUS1	YCL027W
0.25	-0.21	0.19	0.11	-0.65	0.59	1.02	0.72	0.84	0.28	0.08	1.78	-0.25	-0.00	0.73	-0.14		%	FUS2	YMR232W
-0.14	1.63	1.28	1.32	0.94	1.76	0.46	1.48	-0.60	-0.07	-0.84	1.84	3.44	0.96	-1.72	1.76		%	FUS3	YBL016W
0.83	-0.89	-1.09	-0.48	-0.16	-0.59	-0.01	-0.54	0.20	0.50	-1.76	-0.15	-1.33	-0.99	-1.25	-0.74		%	FYV1	YDR024W
-0.66	1.23	1.15	1.33	-0.38	0.92	0.08	-0.07	1.15	0.12	0.48	1.11	2.57	1.50	0.29	-0.26		%	FYV10	YIL097W
-0.48	-0.88	0.16	0.72	1.61	0.98	0.37	0.18	0.70	0.11	-2.15	1.30	3.19	2.17	-1.86	-0.31		%	FYV12	YOR183W
0.39	0.74	0.50	-0.50	-0.88	-1.09	0.41	0.14	-1.85	-1.13	0.12	-0.15	0.42	-0.59	-1.01	-1.73		%	FYV4	YHR059W
-0.42	0.49	1.41	0.33	1.15	1.14	-0.14	-0.16	0.29	-0.64	-1.51	0.10	1.18	0.63	0.95	-0.02		%	FYV5	YCL058C
-0.34	0.38	0.05	0.17	-0.93	0.69	0.47	1.00	-0.43	0.00	-0.28	0.21	-0.13	-0.53	0.08	0.38		%	FYV6	YNL133C
1.30	-0.61	-0.51	-1.72	-2.11	0.72	-1.43	-0.16	-0.36	0.57	0.94	0.91	1.17	1.55	0.58	-0.17		%	FYV7	YLR068W
-0.30	-0.28	0.57	0.06	0.84	0.46	0.51	-1.30	-0.21	0.37	-0.48	0.95	1.19	-0.30	0.41	-1.38		%	FYV8	YGR196C
-0.14	-1.08	0.48	0.45	1.20	0.97	1.32	1.31	-0.10	0.56	0.23	1.12	0.23	-0.41	-0.79	-1.04		%	FZF1	YGL254W
-1.37	0.14	-0.60	0.51	0.01	0.02	-0.49	0.67	3.14	0.41	0.23	0.99	0.29	1.81	-0.22	1.64		%	FZO1	YBR179C
-0.55	0.42	0.03	0.33	-0.78	0.02	-0.46	2.17	-1.64	1.20	1.60	0.78	1.10	0.33	1.34	2.90		%	GAA1	YLR088W
-1.03	1.79	2.69	-0.37	1.02	-0.91	-1.21	3.22	-0.56	0.57	0.48	-0.45	-0.74	-0.30	0.64	-1.02		%	GAB1	YLR459W
-0.77	2.12	2.17	1.48	0.35	0.00	2.11	0.50	1.94	0.22	0.27	0.54	0.59	1.62	-0.21	1.81		%	GAC1	YOR178C
0.37	-0.41	-0.42	-0.96	-1.00	1.45	-0.77	1.00	0.61	-0.33	0.35	1.59	0.97	0.10	0.72	0.36		%	GAD1	YMR250W
0.43	0.42	-0.41	-0.27	-0.58	0.07	-1.23	0.43	-0.56	1.22	2.03	0.46	-0.04	0.64	1.22	0.16		%	GAL1	YBR020W
0.53	-0.84	0.60	-1.05	-1.10	-1.13	-1.45	0.71	-0.95	0.21	-1.63	-0.17	-0.17	-1.28	0.19	0.83		%	GAL10	YBR019C
1.67	-2.02	-1.66	-1.84	-2.17	-1.02	-2.08	-0.57	-3.01	-4.35	2.40	-0.07	0.90	-2.49	2.28	-1.70		%	GAL11	YOL051W
0.20	0.23	-0.37	0.08	0.75	0.38	-0.60	0.03	-0.33	-0.18	-0.71	0.19	-1.04	-0.51	0.67	-0.50		%	GAL2	YLR081W
0.41	0.74	-0.14	-0.16	0.37	-0.72	0.72	-1.16	-0.83	-0.05	-1.25	-0.37	0.11	-0.45	-2.02	-0.68		%	GAL3	YDR009W
0.34	-0.09	0.47	0.78	1.02	-0.23	0.50	-1.45	-1.56	-0.04	-1.48	-0.61	-0.75	-1.08	-0.41	-0.83		%	GAL4	YPL248C
0.28	0.03	-0.31	0.18	-0.31	0.98	-0.07	0.44	0.09	0.84	-0.67	-0.24	0.12	-0.72	-0.97	0.19		%	GAL7	YBR018C
-0.40	0.42	0.91	0.84	0.50	0.78	0.53	-1.85	0.56	0.82	0.93	-0.25	0.86	-1.85	0.39	-0.46		%	GAL80	YML051W
0.18	-0.49	-0.14	-0.62	0.12	0.17	0.08	0.24	-1.51	-1.81	0.50	-0.82	-0.58	2.37	0.04	-0.45		%	GAL83	YER027C
0.94	0.35	-1.13	-1.08	-2.04	-1.15	0.45	-0.75	-0.22	-0.88	0.19	-0.30	-0.45	-0.39	1.02	-0.98		%	GAP1	YKR039W
-1.61	0.87	0.98	0.45	0.76	1.21	-0.67	-0.49	0.12	-0.26	-0.45	0.67	1.58	0.33	-1.15	1.13		%	GAR1	YHR089C
0.46	0.28	0.45	0.24	0.82	-0.55	1.01	0.21	0.51	3.20	0.33	0.60	0.11	-1.44	2.06	1.43		%	GAS1	YMR307W
0.60	-0.51	-0.04	-0.18	0.21	0.04	-0.86	-0.84	0.64	-0.71	-0.73	0.20	0.46	0.67	1.15	0.58		%	GAS2	YLR343W
-0.30	0.53	1.80	0.58	0.05	0.35	-0.61	-1.22	-0.30	-0.91	-0.00	-0.49	-1.05	-1.11	-0.04	-0.35		%	GAS3	YMR215W
0.61	-0.58	0.32	0.74	0.51	1.33	0.85	-0.41	-0.28	0.42	0.38	0.23	0.61	-1.19	-0.72	-0.70		%	GAS4	YOL132W
1.41	-0.90	-0.34	-0.19	-0.05	-0.76	-0.47	-2.31	-1.44	-1.83	-0.08	-1.13	-1.11	-1.70	0.20	-0.82		%	GAS5	YOL030W
-0.30	1.28	1.15	0.89	-0.13	0.03	0.62	-0.54	-0.20	0.02	-0.14	-0.16	0.11	-0.74	0.09	-1.59		%	GAT1	YFL021W
0.05	-1.22	-1.63	-0.73	-0.54	-0.56	0.37	0.49	0.28	0.73	-1.89	0.29	-1.20	-0.07	-0.43	-1.00		%	GAT2	YMR136W
-2.11	0.03	0.92	0.22	-0.42	0.60	-0.25	0.52	0.24	1.36	-0.22	0.04	-0.52	0.74	0.65	0.95		%	GAT3	YLR013W
0.03	0.95	0.60	0.30	0.26	1.30	-0.40	-0.89	-0.34	-0.06	-2.88	-1.78	-1.05	-0.63	-0.33	-0.92		%	GAT4	YIR013C
-0.82	0.46	0.41	0.98	-0.36	1.48	-0.55	1.10	0.02	1.53	-0.11	0.52	0.71	0.00	-0.04	0.46		%	GBP2	YCL011C
-0.83	0.23	-0.04	0.25	0.65	-0.23	1.05	0.03	-0.12	-0.48	-1.34	0.38	0.59	0.55	-0.28	0.53		%	GCD1	YOR260W
-0.05	-0.07	0.17	-0.03	1.08	-0.55	0.07	1.53	-0.85	0.03	-0.42	-1.23	2.40	-0.45	1.03	1.14		%	GCD10	YNL062C
-0.97	-0.31	-1.04	-1.01	-0.30	0.82	1.48	0.84	0.06	-2.84	-1.99	0.06	-1.07	-1.66	-0.19	0.49		%	GCD11	YER025W
0.96	-2.37	-0.67	0.20	1.70	-1.08	-2.83	-0.40	-2.30	1.31	-0.65	-0.72	2.30	0.87	-2.41	-0.64		%	GCD14	YJL125C
-0.35	-0.68	0.52	0.96	1.54	-2.57	0.45	-0.02	-1.14	-4.05	0.07	-2.32	-3.00	-0.69	-2.04	0.17		%	GCD2	YGR083C
0.58	-2.61	-1.29	-0.47	2.73	-0.63	1.01	-1.16	-1.92	-2.17	-1.23	-1.50	-1.63	-1.24	-3.35	-2.17		%	GCD6	YDR211W
-1.37	-0.03	-0.48	0.15	2.37	-1.29	0.23	-0.07	0.09	0.63	-1.91	-2.34	-0.16	-1.73	-3.36	1.34		%	GCD7	YLR291C
1.83	-0.60	0.11	-1.01	-1.16	-0.31	1.61	-0.93	0.03	-1.17	-0.17	-1.34	-1.64	-0.48	-1.40	0.21		%	GCG1	YER163C
2.85	-1.04	0.32	1.13	-0.13	0.30	-0.90	0.06	1.04	1.90	1.62	-0.40	0.59	0.27	-0.34	0.34		%	GCN1	YGL195W
1.68	-2.43	-1.29	-0.19	-1.90	-1.62	-0.96	-0.35	3.76	5.58	0.53	0.25	1.88	-0.39	0.22	-0.38		%	GCN2	YDR283C
0.16	-0.78	-0.74	-0.20	-0.82	-0.18	-0.16	-0.08	-0.13	-0.71	0.50	-0.51	-0.09	0.06	-0.69	0.13		%	GCN20	YFR009W
0.12	-1.09	-0.44	1.07	0.81	-0.68	-0.11	-0.59	9.72	12.44	-0.77	-0.70	2.04	0.97	1.18	-0.63		%	GCN3	YKR026C
1.18	-1.23	-0.09	-0.74	-0.68	-0.78	-0.33	0.11	0.17	-1.18	0.44	0.28	0.42	0.36	0.58	-0.50		%	GCN4	YEL009C
-0.62	-0.19	0.28	0.70	0.22	2.20	0.23	0.10	-0.08	2.03	-1.52	-2.07	-1.73	-0.95	0.98	0.17		%	GCN5	YGR252W
-0.99	-0.91	1.75	-0.15	1.02	2.86	1.25	1.84	0.58	-0.22	0.75	2.14	4.59	0.74	0.70	1.64		%	GCR1	YPL075W
0.37	0.16	-1.53	0.68	2.01	0.88	0.06	-0.99	-3.10	-1.61	-0.82	-0.26	2.87	-3.03	-0.50	-1.67		%	GCR2	YNL199C
0.19	-0.66	-0.03	0.10	0.24	0.12	1.08	-0.21	0.56	-0.46	0.70	0.59	-0.48	0.04	-0.10	0.16		%	GCS1	YDL226C
-0.08	-0.25	1.30	-0.61	0.36	-0.19	-1.21	0.16	0.41	-1.04	-0.08	0.38	-0.01	-0.59	-0.30	0.96		%	GCV1	YDR019C
-1.60	0.14	0.02	0.19	-0.12	2.06	-0.66	2.33	0.36	-0.98	0.43	1.75	0.19	0.11	1.14	1.38		%	GCV2	YMR189W
-2.00	0.89	0.30	1.82	0.23	0.08	-0.89	1.44	0.04	1.13	1.33	-1.07	-0.38	1.61	0.66	0.50		%	GCV3	YAL044C
0.18	0.95	1.87	1.27	0.92	0.80	0.28	0.53	0.38	0.09	1.74	-0.55	-0.12	0.49	-0.16	0.61		%	GCY1	YOR120W
-0.34	-0.03	-0.29	-0.49	0.09	1.85	-0.77	0.23	0.66	-0.08	-0.31	0.90	0.14	0.67	0.81	-0.02		%	GDA1	YEL042W
0.78	0.30	0.99	0.25	-0.29	-0.24	0.25	0.33	-0.03	0.97	-0.20	-0.07	0.19	0.23	0.09	-1.36		%	GDB1	YPR184W
-0.74	0.73	0.67	-0.68	-0.74	-0.25	-1.03	0.84	0.84	0.91	1.95	-0.68	0.31	0.99	2.71	-0.18		%	GDE1	YPL110C
-1.71	1.28	1.58	0.92	1.18	1.96	0.41	1.01	1.97	-1.84	-0.09	2.82	1.81	0.41	1.02	1.46		%	GDH1	YOR375C
-0.40	0.55	-0.12	0.83	0.71	0.07	0.58	-0.12	-0.23	-0.21	0.56	-0.56	-0.12	-0.33	1.65	-0.11		%	GDH2	YDL215C
-0.31	2.26	0.65	1.16	-0.25	-0.25	0.32	-0.82	-0.62	-0.60	-0.08	1.13	0.37	-1.38	-0.68	-0.58		%	GDH3	YAL062W
0.22	-1.10	-0.60	0.28	-1.23	-1.23	-0.92	-0.68	-1.57	-1.01	-2.30	-1.68	-2.07	-0.01	-1.03	-2.16		%	GDI1	YER136W
0.33	-0.55	0.37	0.54	-0.22	-1.25	0.22	-1.34	-0.82	1.41	0.49	1.63	-0.79	-0.43	2.39	-0.39		%	GDS1	YOR355W
0.09	-0.13	-0.25	-0.93	-0.92	-0.12	-0.54	-0.30	0.74	-0.45	-0.40	0.93	1.22	1.65	0.73	-0.21		%	GDT1	YBR187W
0.78	0.07	-0.54	-0.93	-1.04	-0.91	-0.78	-0.36	-0.50	-1.03	0.59	0.06	-0.40	-0.81	1.31	-0.58		%	GEA1	YJR031C
0.88	-0.64	-0.05	-0.73	-0.05	-0.72	0.39	0.09	1.05	-0.57	0.12	-0.91	1.84	2.47	0.27	-0.07		%	GEA2	YEL022W
0.06	0.01	-0.49	-0.06	-1.04	1.00	-0.76	0.91	2.06	-0.01	1.21	2.11	0.81	0.58	0.27	2.01		%	GEF1	YJR040W
0.73	1.00	1.15	1.09	0.98	-1.42	0.97	-0.82	0.34	-1.61	-1.19	-1.18	-1.07	0.12	-1.19	-0.86		%	GEM1	YAL048C
-0.41	-1.29	-1.51	-1.45	-0.52	1.10	-0.45	1.49	1.83	-1.05	0.35	-0.25	-0.45	1.01	1.15	1.13		%	GEP3	YOR205C
-2.54	0.39	-0.96	-0.30	-0.26	-0.66	0.23	0.80	0.53	-0.45	0.46	0.72	-2.38	0.27	-0.18	0.05		%	GEP4	YHR100C
-0.67	-0.93	-0.16	-2.78	-1.04	-0.36	-0.09	-0.64	-1.15	-1.00	0.00	-2.97	-3.14	-0.24	-1.43	-1.16		%	GEP5	YLR091W
-0.93	1.40	0.04	0.33	1.87	-0.67	-0.39	-0.71	-0.59	-0.12	0.73	-0.50	-0.39	0.01	0.03	-0.24		%	GEP7	YGL057C
0.03	0.33	1.08	0.53	-0.11	-0.77	0.41	0.07	-2.41	0.18	-0.03	0.08	-2.51	-2.87	-1.17	1.43		%	GET1	YGL020C
1.65	-1.72	-1.10	-1.75	-1.11	-1.49	-2.09	-1.43	-2.69	-2.16	1.22	-0.88	-0.53	-0.20	0.87	-1.02		%	GET2	YER083C
2.12	-1.18	-1.48	-1.51	-1.03	-1.88	-1.74	-1.62	-1.56	-1.15	0.39	-2.72	-2.19	-0.43	-0.23	-1.89		%	GET3	YDL100C
0.63	0.36	-0.32	-1.17	-0.53	-0.01	-1.96	-0.48	-1.18	0.10	-0.29	-0.72	-1.48	-0.40	-0.59	-0.67		%	GET4	YOR164C
0.84	1.18	1.25	0.88	-0.18	-0.92	-0.60	-0.09	-0.89	1.00	-0.39	-0.87	-0.25	-1.63	-0.04	-0.69		%	GEX1	YCL073C
0.66	0.28	0.28	-0.08	-1.08	-0.94	-0.04	0.53	-0.67	-0.17	-0.70	-0.11	-0.05	-0.32	1.23	-0.97		%	GEX2	YKR106W
-1.99	-0.12	1.18	2.19	3.17	-0.44	2.19	0.27	-1.10	-0.53	-1.99	-1.03	-0.56	1.03	-0.43	-0.51		%	GFA1	YKL104C
-0.04	-0.05	0.66	0.48	0.55	-0.66	-0.86	0.55	-0.91	0.11	0.00	-0.46	0.28	0.95	-0.54	-0.21		%	GFD1	YMR255W
-2.01	1.67	0.54	0.01	0.96	1.03	-0.82	-0.44	1.12	0.25	-1.68	0.28	0.28	0.41	-0.30	0.82		%	GFD2	YCL036W
0.68	-0.01	-0.14	0.56	0.75	1.00	1.03	0.39	0.38	0.19	-0.48	-0.31	-0.01	-0.51	0.19	0.07		%	GGA1	YDR358W
-0.81	-0.63	-0.16	-0.88	-0.70	-1.63	0.69	-0.29	-3.76	-0.36	2.54	-1.63	-0.07	-1.16	-0.48	1.57		%	GGA2	YHR108W
0.86	1.28	0.67	0.80	0.31	0.83	0.42	0.55	0.70	-0.04	0.51	0.77	-0.75	-0.28	0.92	0.57		%	GGC1	YDL198C
0.55	0.56	0.06	-0.88	-1.60	-0.04	-1.90	-0.75	-0.63	-1.04	0.43	1.12	1.02	0.81	-0.03	0.24		%	GIC1	YHR061C
0.01	-0.75	-0.57	0.12	-1.13	-0.54	-0.68	-0.66	0.02	-0.78	-0.55	-0.99	-0.55	-0.49	-0.47	0.65		%	GIC2	YDR309C
2.00	-1.12	-0.24	-1.86	-2.51	-1.39	-2.00	-2.43	-0.09	-2.06	0.05	-0.43	-1.18	-0.18	-0.47	-1.91		%	GID7	YCL039W
1.42	-0.64	0.39	0.69	0.41	0.85	0.93	1.05	-1.03	0.38	0.33	1.67	3.17	0.81	1.34	-0.46		%	GID8	YMR135C
-0.63	0.19	-1.64	-0.31	-1.18	-1.98	-2.28	0.85	-2.21	0.76	3.09	-0.57	-1.09	-1.79	0.88	-0.10		%	GIM3	YNL153C
0.28	-0.22	-0.01	-0.34	-0.54	-1.67	-1.39	-1.44	-1.23	-1.42	-1.59	-1.05	-0.57	0.52	-1.25	-2.52		%	GIM4	YEL003W
1.46	-0.53	0.22	0.59	0.33	-0.33	-1.91	-0.21	-1.43	-0.37	-0.94	-0.62	-0.11	-0.87	-0.45	0.69		%	GIM5	YML094W
-0.69	0.71	0.47	0.90	0.89	-0.27	-0.92	0.63	-0.05	0.47	0.41	0.01	-0.15	-0.54	1.05	1.83		%	GIN4	YDR507C
-0.15	0.69	-0.13	0.76	-0.39	0.85	-0.70	1.31	1.05	0.97	0.70	0.82	-0.64	-0.47	0.81	-0.99		%	GIP1	YBR045C
1.03	0.85	0.18	0.59	0.38	-0.31	0.31	-0.88	0.21	-0.26	-0.46	0.02	0.57	-0.79	0.73	-1.07		%	GIP2	YER054C
-1.04	1.49	0.67	0.90	-0.30	1.21	-2.03	0.34	1.77	0.91	-0.13	0.83	2.03	0.13	1.97	0.82		%	GIP3	YPL137C
0.44	0.35	0.98	1.47	1.43	-0.75	0.61	-0.21	0.00	-0.80	-0.92	0.27	0.32	0.05	-0.86	-1.44		%	GIP4	YAL031C
0.96	-1.69	-1.15	0.18	0.50	0.36	0.35	0.01	0.21	-0.55	0.27	0.74	1.31	0.68	-0.22	0.19		%	GIR2	YDR152W
-0.62	-0.94	-0.15	-0.09	-0.06	1.20	-0.33	0.49	0.16	0.36	-0.95	0.37	-0.78	-0.83	1.02	1.48		%	GIS1	YDR096W
0.34	0.70	0.69	-0.55	-0.10	1.76	-0.33	1.11	0.92	0.52	2.44	1.65	-0.36	-1.42	0.80	0.12		%	GIS2	YNL255C
0.33	0.13	-0.96	0.82	2.08	0.20	0.23	-0.35	0.18	1.61	0.13	-0.12	-1.66	-0.69	-0.34	-0.65		%	GIS3	YLR094C
1.30	-0.70	0.58	0.14	0.17	-1.07	-0.84	0.63	-0.50	-0.34	-0.76	0.34	0.75	0.18	-0.18	-0.38		%	GIS4	YML006C
1.53	-0.37	-2.21	-0.30	-1.25	-1.60	0.28	-0.29	0.58	-0.72	-0.15	0.31	-0.01	-1.01	0.91	-0.82		%	GIT1	YCR098C
0.27	-0.27	-1.06	-1.01	-0.94	0.23	-0.05	-0.88	-0.18	0.31	-0.72	0.19	-0.28	-0.82	0.58	-1.51		%	GLC3	YEL011W
-2.29	1.84	0.20	1.10	0.95	-0.07	2.68	2.10	-1.50	1.44	-1.57	-1.48	-0.97	-2.27	-0.32	0.43		%	GLC7	YER133W
-0.97	0.42	1.50	-1.34	-1.24	-0.60	-2.35	0.55	1.18	-0.58	0.37	1.09	0.50	0.76	1.33	0.87		%	GLC8	YMR311C
-0.94	2.64	1.44	1.29	1.46	1.40	1.72	0.75	-0.12	1.63	2.03	2.85	1.80	-0.57	2.61	1.72		%	GLE1	YDL207W
2.88	-1.58	-1.20	0.62	0.94	-2.41	-0.96	0.02	-1.61	-0.36	-0.07	2.05	1.18	-1.00	-0.81	-2.19		%	GLE2	YER107C
-0.18	-0.77	-0.19	-1.26	-1.20	0.27	0.43	0.46	-0.10	-1.02	-0.25	0.10	0.92	-0.32	-0.25	1.48		%	GLG1	YKR058W
-0.28	0.39	1.02	0.24	-0.61	0.22	0.96	-1.64	-0.21	-1.51	-1.32	-0.51	0.32	0.35	-0.87	-0.69		%	GLG2	YJL137C
-0.22	-0.38	-0.72	-1.04	-1.07	-0.10	-0.33	1.93	0.49	-1.66	-0.89	-0.50	-0.41	0.17	0.24	0.82		%	GLK1	YCL040W
0.15	-0.43	-0.87	0.12	1.74	-0.94	0.74	-0.05	1.86	2.30	-0.48	-0.19	1.56	2.00	-0.72	-0.79		%	GLN1	YPR035W
-1.42	0.49	0.94	1.08	0.48	2.05	0.05	0.00	0.04	-1.86	1.05	0.83	-0.48	-0.31	-0.84	2.35		%	GLN3	YER040W
-1.01	0.80	0.89	2.09	2.77	0.84	2.14	0.73	-0.43	-0.73	2.01	2.68	1.51	-0.03	-0.55	-0.58		%	GLN4	YOR168W
-0.26	0.26	0.54	0.10	-0.21	-0.79	-0.47	-0.26	0.43	0.38	1.41	0.56	-0.14	-0.94	-0.38	0.11		%	GLO1	YML004C
0.43	0.89	0.27	0.63	-0.31	0.24	-0.00	0.50	-0.03	0.74	-0.35	-0.06	-1.19	-0.89	0.48	-0.16		%	GLO2	YDR272W
0.42	0.74	-0.23	0.09	0.52	0.30	-0.38	0.10	0.71	0.98	0.93	1.34	-0.58	1.21	-0.39	0.02		%	GLO3	YER122C
0.12	0.27	0.66	1.19	-0.20	-0.10	0.24	-1.15	-0.20	1.33	-0.92	0.94	-0.25	-0.80	1.96	-1.45		%	GLO4	YOR040W
0.28	0.40	-0.73	-0.56	-0.68	0.02	-0.11	-0.33	1.70	0.51	0.05	0.51	0.25	-0.13	1.42	0.13		%	GLR1	YPL091W
0.50	-0.40	-0.48	-0.65	0.37	-0.10	0.12	0.29	-1.09	-0.07	-0.27	0.13	0.28	0.57	-0.36	-0.36		%	GLT1	YDL171C
-0.99	1.91	1.14	0.19	1.36	0.26	-0.48	-1.59	1.39	0.36	1.44	0.86	1.42	0.40	-0.25	0.28		%	GLY1	YEL046C
-1.60	-0.16	-1.34	-0.64	0.04	-1.67	0.07	0.40	-0.73	0.38	0.88	-0.43	-2.72	-0.46	-0.14	-0.04		%	GMC1	YDR506C
-0.04	-0.40	-0.23	-0.03	-0.45	-0.28	-0.26	-0.32	-0.21	-0.17	-0.26	1.24	0.67	-0.24	-0.55	-0.47		%	GMC2	YLR445W
0.45	0.08	-0.03	-0.95	-0.44	-0.38	-0.26	-1.29	-0.69	0.36	0.56	-1.99	-0.04	-0.91	0.10	-0.81		%	GMH1	YKR030W
0.54	0.30	0.27	0.29	-1.02	-0.18	-0.36	0.71	-0.47	0.29	0.24	-0.47	-0.42	-0.08	0.83	-0.30		%	GNA1	YFL017C
0.59	-0.69	0.37	-0.44	-1.89	0.12	-1.01	-0.73	0.71	-0.64	1.67	1.07	0.79	0.35	1.00	-1.12		%	GND1	YHR183W
0.48	-1.87	-0.96	0.25	0.31	-0.82	0.47	0.69	0.63	-1.17	-1.17	0.44	0.40	-0.49	-0.66	-0.24		%	GND2	YGR256W
2.77	-1.14	-0.59	-0.68	-0.23	-8.64	1.85	-3.17	-3.39	-4.20	-0.38	-1.86	0.50	-0.28	-1.25	-3.34		%	GNP1	YDR508C
0.15	0.57	0.31	-0.01	-1.11	0.34	0.01	-0.43	0.59	0.07	0.26	0.53	-1.50	-0.99	-1.42	-0.17		%	GNT1	YOR320C
-1.29	-0.73	0.09	-0.38	-0.75	-0.22	-0.75	0.42	0.48	-1.52	-0.50	0.36	0.21	-0.30	0.25	0.87		%	GON7	YJL184W
-0.49	-0.12	-0.37	-0.19	-0.45	-0.11	-0.19	-0.74	-0.24	-0.12	-0.18	-1.16	-0.56	0.88	0.41	0.58		%	GOR1	YNL274C
-0.39	-1.36	-0.55	-1.43	1.94	-0.33	-0.78	-0.68	0.38	1.46	0.77	-0.21	0.02	-1.19	-1.23	-0.37		%	GOS1	YHL031C
0.74	0.10	0.37	0.98	-1.07	0.57	0.16	-0.52	-0.36	0.89	1.77	0.26	-0.84	-0.96	-0.24	-0.41		%	GOT1	YMR292W
1.41	0.54	-0.73	0.40	0.46	-2.79	-0.29	-0.69	-1.24	-1.05	-0.12	-1.00	-1.67	-1.44	-0.54	-1.86		%	GPA1	YHR005C
-2.05	1.51	1.46	1.24	0.08	2.08	2.34	1.82	-0.97	-1.42	-0.34	0.23	0.10	-1.50	-0.46	2.17		%	GPA2	YER020W
1.15	-0.91	-1.83	1.01	2.17	-0.81	0.47	-0.26	1.38	0.69	0.49	0.47	-0.33	1.58	1.23	0.46		%	GPB1	YOR371C
3.79	-1.15	-0.41	0.19	2.61	-2.57	-1.15	-2.07	-0.07	-0.55	-1.26	-0.85	-1.38	1.00	0.99	-2.50		%	GPB2	YAL056W
-0.26	-1.26	0.10	0.18	0.35	0.39	0.38	-0.57	0.26	-2.68	0.24	-1.15	-0.82	0.58	-1.00	-0.74		%	GPD1	YDL022W
0.54	-0.55	-0.89	0.75	1.30	-1.00	1.65	-0.41	0.52	-2.89	-0.98	-2.30	-2.85	1.32	-1.15	-0.35		%	GPD2	YOL059W
-0.57	0.02	-0.58	-0.21	-1.16	0.77	-1.50	-1.29	0.91	0.33	1.04	1.54	1.66	-0.81	1.57	0.31		%	GPG1	YGL121C
0.05	1.15	0.13	-0.42	-0.06	0.11	0.65	1.05	1.54	0.86	-0.37	-0.02	0.85	0.63	0.03	0.19		%	GPH1	YPR160W
-0.03	-0.74	-0.88	-0.44	-1.55	0.58	-1.98	1.74	-0.05	-0.20	1.16	1.17	0.33	-0.12	0.97	-1.03		%	GPI1	YGR216C
-0.86	-0.55	0.56	-1.24	-1.29	-0.04	0.04	0.96	-0.19	-1.34	1.38	-0.47	-0.08	-0.63	2.03	-0.81		%	GPI10	YGL142C
0.64	-0.31	-0.50	0.40	-0.22	-0.68	1.04	-0.45	-0.37	0.32	0.88	-0.73	0.93	-0.41	1.30	0.66		%	GPI11	YDR302W
-1.00	-1.11	-0.44	0.15	-0.73	-0.36	-0.47	1.60	-0.52	0.53	0.10	-0.48	-0.94	-0.32	1.10	0.97		%	GPI12	YMR281W
-1.23	-0.48	0.41	-0.27	-1.04	-1.06	0.61	-0.26	-0.56	-0.64	-1.64	-1.85	-0.58	0.93	-0.21	-0.50		%	GPI13	YLL031C
-3.29	4.01	4.11	4.11	3.21	1.56	-2.01	-0.14	0.03	2.18	-0.23	0.26	1.19	0.29	0.62	-0.41		%	GPI14	YJR013W
0.65	-0.64	0.06	1.11	1.47	2.56	-1.62	1.15	0.17	0.04	-0.04	0.68	1.61	0.01	0.06	-0.39		%	GPI15	YNL038W
-0.02	-0.08	1.07	-0.57	0.44	-0.69	1.68	2.11	-0.66	0.63	0.73	-0.04	-1.33	0.35	1.78	0.53		%	GPI16	YHR188C
-0.49	0.46	0.31	0.32	0.62	-0.38	-0.40	0.83	1.08	-0.05	1.20	0.43	0.29	-0.99	0.65	0.55		%	GPI17	YDR434W
-0.91	-0.36	0.12	-0.29	-0.62	0.38	-0.90	0.21	0.02	-1.08	-0.42	-0.43	0.38	-0.84	-0.04	2.02		%	GPI18	YBR004C
-1.13	0.97	0.96	1.52	1.80	0.33	0.41	-0.03	-0.81	-0.70	-0.87	-0.70	-0.73	-1.41	0.23	1.30		%	GPI19	YDR437W
-0.22	-0.51	-0.55	0.39	0.90	0.16	-0.74	0.57	0.26	0.30	-0.52	1.63	-0.54	0.40	-1.05	-0.52		%	GPI2	YPL076W
-0.81	0.24	-0.32	2.01	1.56	-0.81	0.43	1.52	0.37	-0.69	0.83	-0.16	-0.07	0.71	-0.16	0.40		%	GPI8	YDR331W
0.10	-1.85	0.17	1.20	0.76	1.57	1.60	-0.77	-0.68	3.75	-0.90	2.05	-0.54	0.22	1.03	-0.12		%	GPM1	YKL152C
-0.73	-0.24	0.52	1.03	1.18	-0.25	1.47	-0.44	-0.70	0.86	-0.00	1.27	0.36	-0.23	2.26	-1.86		%	GPM2	YDL021W
-0.85	0.81	1.99	0.26	0.37	-0.55	-0.10	2.04	1.21	0.28	-0.14	1.05	-0.44	-0.74	-1.82	1.00		%	GPM3	YOL056W
-0.59	0.99	1.04	0.49	0.77	-2.11	0.41	-0.71	0.26	0.20	-0.32	-0.87	-0.19	0.09	-0.04	-1.41		%	GPN2	YOR262W
-0.43	0.60	1.26	-0.95	-0.20	0.52	1.13	-1.59	-0.60	0.11	-1.91	-1.11	0.40	-0.37	0.04	0.07		%	GPN3	YLR243W
-0.58	0.10	0.83	0.68	-0.14	1.13	-0.36	1.39	-0.17	1.37	-0.42	1.52	1.85	-0.53	0.81	1.17		%	GPP1	YIL053W
-0.43	-0.65	-0.35	1.33	0.92	-2.23	0.99	-2.60	-0.72	-1.78	-1.09	-0.82	-0.22	-0.62	0.08	-0.01		%	GPP2	YER062C
-0.71	0.75	2.25	0.32	-0.04	0.27	0.87	-0.52	0.28	0.02	-0.69	-1.63	-0.63	-0.30	-2.22	0.10		%	GPR1	YDL035C
0.91	-1.22	-1.13	-0.86	-0.69	0.70	-1.19	0.20	2.15	-0.41	-0.29	-0.01	1.35	0.76	0.71	0.54		%	GPT2	YKR067W
1.24	-2.69	-1.89	-1.49	0.26	2.90	-0.39	1.54	0.14	0.44	-0.26	-0.23	1.52	0.83	0.72	0.34		%	GPX1	YKL026C
0.25	1.80	1.43	-0.24	0.47	1.07	0.19	0.33	1.16	-0.55	-0.06	-0.36	0.59	-0.01	-1.31	0.54		%	GPX2	YBR244W
0.15	0.72	0.97	1.15	0.83	1.51	1.47	0.84	0.81	0.36	1.96	1.52	1.52	-0.87	0.28	0.85		%	GRC3	YLL035W
-0.62	0.35	0.11	-0.35	-1.17	-0.43	-0.42	0.97	0.15	-0.34	-0.53	-0.04	-0.12	0.84	1.41	0.56		%	GRE1	YPL223C
0.41	0.64	1.39	-1.16	0.52	0.29	-0.11	1.99	0.45	0.71	-0.85	1.46	-1.47	-0.82	1.96	0.67		%	GRE2	YOL151W
-1.01	0.90	-0.20	0.47	-0.67	0.41	0.18	0.82	1.10	0.05	0.00	1.70	0.60	-0.24	0.36	-0.23		%	GRE3	YHR104W
1.31	-0.62	-0.88	-2.09	-1.33	0.00	-1.66	-0.48	-0.81	0.35	-0.77	-2.25	-0.85	-0.47	0.34	-0.38		%	GRH1	YDR517W
-0.80	0.84	0.13	0.43	-0.30	0.33	0.01	0.32	1.39	1.91	0.27	-0.92	-0.39	-1.11	1.76	0.44		%	GRR1	YJR090C
-0.70	0.96	1.44	1.83	0.21	1.49	0.44	1.85	2.15	-0.80	-0.62	-0.01	3.37	0.60	1.33	0.77		%	GRS1	YBR121C
-2.51	1.99	1.38	1.61	-0.31	-0.38	1.08	0.17	2.04	-0.33	-0.87	0.13	-0.32	0.88	1.56	0.09		%	GRS2	YPR081C
0.02	0.68	0.50	0.15	0.76	0.74	0.33	-1.16	0.82	1.40	-0.16	0.61	1.08	0.42	-0.56	0.08		%	GRX1	YCL035C
-0.24	0.24	0.32	-0.02	0.18	1.30	0.85	0.30	-0.17	0.37	-0.80	0.27	1.13	1.80	-0.26	1.02		%	GRX2	YDR513W
0.36	-1.81	-0.80	-1.36	-1.38	1.09	-0.01	1.71	0.77	1.57	0.44	1.19	0.82	0.02	0.12	-0.06		%	GRX3	YDR098C
0.75	-3.23	-0.57	-0.55	-0.86	-0.25	0.16	1.06	1.38	0.19	-0.10	-1.55	0.08	-0.14	0.27	0.77		%	GRX4	YER174C
0.22	-0.55	0.20	0.19	0.01	-0.26	0.90	0.67	-0.24	1.03	0.03	-0.08	-0.27	-0.56	-0.40	-0.07		%	GRX5	YPL059W
0.61	-1.87	-2.07	-1.53	-1.77	-1.10	0.75	-0.10	-1.72	0.68	0.11	0.22	-0.51	-0.16	0.77	-0.45		%	GRX6	YDL010W
0.72	-0.26	0.26	-0.16	0.53	0.12	0.57	-0.65	-0.33	0.20	1.55	-0.00	0.67	-0.49	-0.15	-1.04		%	GRX7	YBR014C
0.39	-0.52	-0.56	-0.04	-0.35	-0.55	0.37	-0.42	-1.00	0.31	-0.99	1.30	-0.57	-1.08	1.23	-1.23		%	GRX8	YLR364W
-0.37	0.20	0.12	1.10	0.16	1.56	-0.60	1.03	-0.51	1.30	-0.09	1.59	-0.40	-0.89	-0.59	0.95		%	GSC2	YGR032W
0.33	0.34	0.13	0.60	0.72	0.28	-0.57	0.03	-0.96	-0.05	0.99	1.23	0.26	-1.68	0.86	0.14		%	GSF2	YML048W
-0.33	1.23	0.46	0.09	0.18	0.68	-0.59	0.70	2.00	3.90	0.40	-0.26	0.15	0.03	-1.06	0.69		%	GSH1	YJL101C
-0.81	-0.26	-0.06	-1.40	-1.59	-0.17	-0.56	0.25	0.25	-1.72	0.09	0.52	0.57	-0.23	0.36	0.36		%	GSH2	YOL049W
1.23	-1.31	-0.15	-0.20	-1.04	-0.45	-2.69	-0.38	0.11	-0.08	-1.15	-0.48	-0.21	0.85	-0.65	-0.05		%	GSM1	YJL103C
-0.50	0.10	0.09	1.94	2.15	0.88	0.82	1.60	0.76	-2.13	-0.62	2.03	1.54	-0.64	-0.41	-0.07		%	GSP1	YLR293C
-0.53	1.33	1.66	1.69	3.00	0.32	0.25	2.13	-1.31	0.34	-0.30	-0.29	0.14	-0.47	-2.48	1.21		%	GSP2	YOR185C
0.04	-0.07	0.42	0.27	0.35	0.64	-0.85	0.79	0.98	1.35	0.30	0.02	-0.62	0.41	0.90	-0.47		%	GSY1	YFR015C
-0.19	-0.86	-0.27	0.75	1.10	1.16	0.66	1.03	0.38	0.53	-0.93	-0.29	0.23	0.17	0.73	-0.00		%	GSY2	YLR258W
0.42	-0.82	-0.46	-0.89	-0.97	-0.29	0.31	-0.03	-0.25	-1.22	-1.07	-0.28	-0.99	0.69	0.08	0.73		%	GTB1	YDR221W
-0.55	0.74	0.60	-1.66	-0.38	0.06	0.36	2.11	1.59	0.48	-0.21	-0.72	0.97	2.03	-1.29	-0.05		%	GTF1	YGR102C
-1.62	0.88	2.92	2.18	-0.08	0.28	1.37	0.35	1.78	0.24	-1.77	-0.23	2.16	0.35	-0.42	0.44		%	GTO1	YGR154C
-0.34	0.60	0.26	0.04	0.66	1.89	-0.50	1.78	1.36	0.31	0.12	1.43	1.48	-0.16	0.44	-0.16		%	GTO3	YMR251W
0.21	-0.32	0.18	0.86	0.72	-1.05	0.51	0.50	-0.46	1.11	-0.86	0.99	0.97	-1.08	0.12	1.52		%	GTR1	YML121W
0.80	0.09	-0.63	0.54	0.57	-2.55	1.05	0.76	-0.69	0.96	0.07	-1.17	0.03	-1.33	-2.57	1.25		%	GTR2	YGR163W
0.88	-0.27	-0.10	-0.85	-0.14	0.14	-0.12	1.03	0.62	-0.13	0.45	1.15	0.66	0.62	0.14	0.21		%	GTS1	YGL181W
0.16	0.65	0.33	-0.05	-0.12	0.26	-0.38	-0.81	-1.53	1.29	0.18	0.07	1.23	0.07	-0.04	-1.46		%	GTT1	YIR038C
0.72	0.50	0.06	-0.78	0.28	1.73	-1.02	0.89	0.73	0.61	0.56	-0.90	-0.83	-0.37	-0.23	0.92		%	GTT2	YLL060C
-0.08	-0.25	0.40	0.29	0.08	-0.38	1.20	0.67	-0.16	0.06	-0.33	0.45	-0.05	0.37	1.27	-0.64		%	GTT3	YEL017W
0.40	0.14	1.25	0.41	-2.00	-1.43	-0.80	-3.50	-0.20	-2.55	-1.85	-0.56	-0.46	-1.01	-1.03	-2.44		%	GUA1	YMR217W
0.35	0.01	0.51	0.73	0.20	-0.31	0.10	-0.92	-0.11	-0.57	0.26	-0.42	0.34	1.02	-0.60	-0.61		%	GUD1	YDL238C
-0.44	1.02	0.36	0.40	0.09	-0.05	0.64	-0.11	-0.84	0.15	0.30	-0.15	0.89	-0.07	0.43	-0.12		%	GUF1	YLR289W
-0.58	0.58	-0.49	-0.80	-0.09	-1.03	0.61	-0.21	-1.23	0.17	1.54	1.99	-0.37	-1.02	1.58	0.32		%	GUK1	YDR454C
-0.98	-1.00	-1.27	-0.94	-0.31	0.04	-0.12	1.21	-1.72	0.15	-0.07	-0.16	0.02	-0.80	0.76	0.50		%	GUP1	YGL084C
0.15	1.06	1.28	1.10	0.56	0.53	-0.99	0.85	0.77	0.21	1.25	-0.29	1.14	0.44	1.40	-0.22		%	GUP2	YPL189W
-0.44	-0.65	0.02	-0.95	-0.56	-1.88	-1.32	-0.16	-1.79	-1.74	0.40	-1.71	-0.27	-0.26	-0.41	-2.63		%	GUS1	YGL245W
0.09	0.12	0.40	-0.27	0.12	0.46	0.41	0.44	0.31	1.14	1.31	0.60	0.04	-0.20	1.48	0.28		%	GUT1	YHL032C
-0.14	-1.23	-1.25	-1.09	-0.49	0.02	0.12	-1.81	-0.23	-0.40	0.90	0.80	-0.04	0.30	0.24	0.47		%	GUT2	YIL155C
-0.36	0.54	0.70	0.68	-0.58	-0.37	0.42	-1.10	-0.71	-1.11	-0.20	-0.65	-1.34	-1.05	0.71	-1.85		%	GVP36	YIL041W
-0.73	1.11	-0.00	0.80	0.25	-0.40	0.24	-0.36	-0.34	0.33	-0.23	0.68	-0.29	-0.23	0.32	0.17		%	GWT1	YJL091C
-0.64	-0.56	-0.40	0.69	0.08	-0.40	0.82	-2.27	1.47	-0.46	0.34	-0.29	1.06	0.44	1.59	-0.33		%	GYL1	YMR192W
-0.47	0.72	0.41	0.19	0.15	-0.77	1.38	-0.56	-0.22	-0.09	-1.57	-1.44	-0.89	-0.11	-0.84	-1.31		%	GYP1	YOR070C
1.43	0.48	1.33	1.71	0.99	0.41	0.38	-0.97	0.04	0.39	-0.33	-0.54	-0.39	0.79	-0.42	1.59		%	GYP5	YPL249C
-0.84	-0.64	-0.69	0.64	0.60	2.06	-0.52	0.28	-0.75	-0.50	-0.21	-0.33	0.44	-1.42	1.29	1.20		%	GYP6	YJL044C
-0.78	-0.17	0.18	-0.55	-1.09	-0.11	1.67	0.60	1.50	0.52	0.86	-0.05	0.35	0.09	3.01	0.47		%	GYP7	YDL234C
-0.08	-0.45	-0.22	0.13	-0.15	0.79	0.08	-0.96	0.12	-0.05	1.04	-0.40	-0.21	-1.33	0.81	-0.10		%	GYP8	YFL027C
-0.27	-0.93	1.13	0.37	0.27	-0.38	0.09	-1.09	0.69	-0.01	1.00	-1.45	0.85	1.10	0.83	1.03		%	GZF3	YJL110C
0.86	-1.07	-0.50	0.86	0.97	-1.43	0.57	-0.75	-1.05	1.02	-2.45	-1.51	-0.90	-0.14	-1.14	0.13		%	HAA1	YPR008W
1.77	-0.37	-0.92	-0.34	-0.62	-1.31	-0.64	-4.89	-0.57	0.04	-1.21	-1.39	0.91	-0.30	-0.90	-4.32		%	HAC1	YFL031W
0.27	0.21	0.90	0.52	0.67	0.24	0.42	-0.45	1.04	-0.86	0.08	-0.33	0.26	-0.15	-1.82	-0.09		%	HAL1	YPR005C
0.92	-0.88	-2.19	-3.01	-3.14	-0.79	-0.26	-0.15	-1.71	-1.31	-0.23	-0.93	-0.52	0.07	-0.70	-0.54		%	HAL5	YJL165C
0.00	-0.06	0.48	0.53	0.76	0.91	1.28	0.59	0.03	0.92	1.59	0.50	0.49	0.32	0.51	-1.43		%	HAL9	YOL089C
-1.41	1.39	-0.84	0.22	0.78	2.68	1.02	0.63	-0.24	0.70	1.22	0.98	-0.36	-0.00	-1.08	0.93		%	HAM1	YJR069C
-1.20	1.36	1.09	0.57	0.59	0.99	0.82	0.89	2.70	0.75	0.52	-0.05	-0.81	1.20	-0.54	0.18		%	HAP1	YLR256W
-0.51	0.50	0.03	0.63	-0.28	-0.02	-1.05	0.06	1.95	-1.45	0.61	1.89	-0.37	0.94	0.62	1.60		%	HAP2	YGL237C
-0.82	-0.40	-0.29	-0.09	-1.13	-0.10	1.40	1.64	-0.14	-1.01	0.36	-0.74	-0.76	0.54	-1.60	-0.11		%	HAP3	YBL021C
-1.38	1.71	2.31	1.98	2.24	-0.50	1.20	-2.14	1.27	-0.52	-2.03	-1.32	0.05	1.29	-0.96	0.04		%	HAP4	YKL109W
-0.21	-0.50	-0.12	0.45	-0.14	1.11	-1.19	-0.32	2.56	-0.97	1.26	0.57	1.15	0.89	-1.18	-0.88		%	HAP5	YOR358W
-2.17	2.06	0.99	0.90	1.01	0.56	2.27	-0.61	-0.07	0.34	-0.71	0.11	-0.38	-0.29	0.20	-0.59		%	HAS1	YMR290C
0.60	0.46	1.09	0.99	1.22	-1.70	0.94	-0.56	-0.50	-0.23	-2.12	0.67	0.20	-0.85	-0.56	-1.15		%	HAT1	YPL001W
0.61	0.30	0.07	0.14	0.63	-1.77	0.31	-1.14	-0.72	-0.22	-1.20	-1.17	-2.13	-0.83	-1.48	-0.46		%	HAT2	YEL056W
-0.35	0.49	0.40	-0.07	-0.02	-0.91	0.04	-0.18	0.78	-0.34	-0.78	0.00	-0.09	0.66	-0.15	-0.73		%	HBN1	YCL026C-B
0.55	-1.28	-0.74	-1.22	-0.11	1.03	0.15	0.68	0.74	0.04	-1.82	-0.30	-0.02	0.41	-0.30	-0.77		%	HBS1	YKR084C
-1.85	-0.30	-1.00	-0.52	0.53	2.86	0.73	0.04	0.96	0.07	-1.04	0.83	1.08	0.13	-0.42	0.32		%	HBT1	YDL223C
-2.23	0.64	0.55	0.52	1.03	1.12	0.82	0.41	-0.18	0.42	0.24	1.24	1.30	0.28	0.11	0.19		%	HCA4	YJL033W
1.25	-0.84	-0.23	0.28	0.13	-0.93	1.38	-1.05	-0.43	-0.38	0.47	-0.61	1.06	-0.72	-2.03	-1.09		%	HCH1	YNL281W
-0.54	-0.43	-0.07	-2.67	-1.08	1.23	1.21	0.18	-0.39	-0.08	1.89	-0.02	-0.76	-0.04	0.53	3.26		%	HCM1	YCR065W
1.14	-0.35	-0.71	-0.90	-0.42	-0.35	-0.49	1.06	-1.85	-1.79	0.19	1.15	3.96	0.89	0.52	0.14		%	HCR1	YLR192C
0.50	-0.96	-0.16	0.27	-0.12	-0.60	-0.27	-0.90	-0.01	-0.85	0.26	-0.38	-0.01	0.17	1.02	-0.29		%	HCS1	YKL017C
-0.32	-1.11	-0.73	-1.06	-1.35	0.04	-0.38	-1.20	-2.19	2.53	0.73	-0.58	-1.95	-3.07	0.92	-0.43		%	HDA1	YNL021W
0.04	-0.54	-0.60	-0.70	-0.33	0.44	-1.23	-0.15	-2.67	0.41	-1.20	-0.31	-1.27	-0.77	-0.83	0.44		%	HDA2	YDR295C
0.22	-0.51	-0.23	-0.08	-1.27	-0.53	-0.05	-0.18	-3.52	-0.11	-0.11	-0.92	-0.39	-2.44	0.03	-1.12		%	HDA3	YPR179C
-0.25	0.67	-0.39	0.68	-1.24	-0.62	-0.91	-0.53	1.18	-0.25	0.37	-0.17	-1.15	-0.02	-0.55	0.55		%	HED1	YDR014W-A
0.63	-0.79	-0.42	-1.07	0.12	1.41	-0.87	-0.10	0.81	0.01	1.99	0.48	0.63	1.05	0.88	-0.69		%	HEF3	YNL014W
0.61	-0.40	-1.20	-0.29	-0.11	0.10	-0.08	-0.46	-0.38	-0.48	-0.40	0.21	-0.32	-0.23	1.32	-1.26		%	HEH2	YDR458C
0.81	0.54	0.46	0.81	0.82	-0.40	0.20	-0.28	-0.36	1.16	0.59	0.60	1.00	-1.56	-0.09	-1.00		%	HEK2	YBL032W
-1.42	0.07	0.56	1.15	0.09	1.21	1.54	-0.22	0.69	-0.65	1.44	1.19	0.18	0.80	-0.28	-1.05		%	HEL1	YKR017C
0.89	-0.48	-0.98	0.45	-0.18	0.35	-0.89	0.31	0.31	-1.31	0.67	-0.22	0.20	-1.10	0.43	0.60		%	HEL2	YDR266C
-0.35	0.68	-0.19	1.27	2.24	-0.75	0.33	-0.17	3.35	0.30	0.39	0.17	1.09	2.65	-0.68	1.23		%	HEM1	YDR232W
-1.94	2.58	5.94	4.62	2.01	-1.74	3.17	-0.35	2.03	0.44	-3.38	-1.09	-1.58	1.49	-0.88	-1.34		%	HEM12	YDR047W
0.38	-0.57	0.18	0.68	1.80	0.04	0.56	-1.28	1.92	0.02	-0.77	0.37	0.09	0.83	-0.14	-0.55		%	HEM13	YDR044W
1.24	-0.71	-0.50	0.26	0.56	0.78	-0.55	-0.89	-0.90	-1.33	-1.11	-0.44	-0.47	-0.40	-1.20	-1.59		%	HEM14	YER014W
1.13	-1.52	-0.26	-0.88	-0.56	1.14	1.21	-0.54	1.42	2.09	-0.31	0.52	-0.28	-0.53	0.07	0.69		%	HEM15	YOR176W
1.24	-2.58	-1.39	-0.14	1.79	-0.28	1.72	-1.60	0.98	0.82	0.68	-1.15	1.44	1.48	-4.76	-1.24		%	HEM2	YGL040C
-0.12	-0.47	-0.07	-0.37	0.62	-0.90	1.08	1.36	2.21	-0.25	-1.97	-1.38	0.04	1.34	1.11	-0.68		%	HEM3	YDL205C
-0.27	-1.45	-0.25	-0.14	2.44	0.14	0.63	1.52	2.51	-1.07	3.37	0.92	1.02	0.39	1.39	1.96		%	HEM4	YOR278W
1.59	0.63	-0.02	-0.55	0.10	-0.71	-0.73	1.08	-2.34	-0.80	-0.44	0.05	-1.10	-1.27	-0.24	-1.02		%	HER1	YOR227W
-0.49	0.23	0.24	0.71	1.05	0.12	1.88	-0.23	1.02	-0.48	-0.81	0.62	0.57	1.36	-0.08	0.14		%	HER2	YMR293C
0.71	1.90	0.92	0.38	0.59	-0.26	-1.18	-0.32	-0.66	0.72	0.20	0.76	-0.48	-0.74	-0.87	-1.22		%	HES1	YOR237W
-0.34	-0.79	-0.50	-0.11	0.42	-0.84	-0.96	0.45	-0.49	0.02	-0.85	-0.21	0.61	-1.10	-1.26	-1.72		%	HFA1	YMR207C
-0.26	-1.25	-0.41	-0.18	-1.02	0.26	-0.52	-0.36	-0.62	-0.99	-0.09	0.30	-0.10	-1.22	-1.11	0.07		%	HFD1	YMR110C
-1.19	0.92	0.91	1.13	1.77	2.17	0.23	-0.43	0.06	0.79	0.63	0.04	-1.44	-0.65	0.68	-0.10		%	HFI1	YPL254W
0.81	1.15	0.86	0.96	0.91	1.53	1.66	0.40	1.13	0.54	1.33	0.94	1.62	0.23	-0.56	-0.32		%	HFM1	YGL251C
3.97	-4.10	-4.12	-3.97	-2.62	-1.84	-3.92	-0.69	-2.27	-0.08	0.92	-2.65	-2.35	-0.60	-0.79	-3.24		%	HGH1	YGR187C
1.10	-1.23	-1.81	-1.25	-0.20	-0.65	-1.08	-1.33	0.06	0.10	-0.19	-0.68	-1.70	-0.09	0.27	-0.82		%	HHF1	YBR009C
0.67	-2.20	-1.28	-1.42	-1.02	-1.76	-1.25	-1.63	0.16	-1.57	-0.47	0.84	-0.70	-0.07	-0.16	-0.94		%	HHF2	YNL030W
-0.40	0.94	1.93	2.21	2.04	-0.63	1.32	0.84	-0.28	0.70	0.58	1.90	0.87	0.66	0.45	0.28		%	HHO1	YPL127C
0.59	-2.00	-1.36	0.14	0.17	-1.05	0.25	-0.57	-0.88	-0.09	-0.64	-1.00	0.29	-1.39	-0.54	-1.64		%	HHT1	YBR010W
-0.01	-1.30	0.01	-0.52	1.42	-2.38	1.16	-0.73	-0.50	-0.45	-0.44	-1.46	-0.80	1.04	-0.36	-1.06		%	HHT2	YNL031C
-0.06	0.24	0.30	0.62	-0.24	1.25	0.60	0.32	0.78	-0.32	1.01	0.41	1.96	0.71	1.78	0.67		%	HHY1	YEL059W
0.22	-0.22	-0.39	0.26	0.15	0.41	-0.80	-1.10	0.19	0.10	-0.50	0.29	-0.72	-0.37	0.48	-0.63		%	HIF1	YLL022C
-0.90	1.21	0.32	0.41	0.75	0.80	1.00	0.44	0.17	0.10	0.37	2.16	0.91	-0.88	-0.00	0.15		%	HIM1	YDR317W
-0.99	-0.76	0.80	-0.06	0.26	1.09	-0.56	0.92	-1.79	-0.68	-0.88	-0.87	-0.16	-0.65	1.53	0.13		%	HIP1	YGR191W
0.06	-0.66	-0.10	0.20	0.44	-0.11	-0.57	0.62	-0.90	-0.11	1.38	-0.23	-1.11	-0.91	-0.14	-1.12		%	HIR1	YBL008W
-1.67	1.79	1.67	1.85	1.72	-0.42	1.83	1.44	-0.23	0.78	-0.50	-0.83	-1.95	-0.61	0.10	1.57		%	HIR2	YOR038C
0.16	-0.18	-0.03	-0.66	0.10	0.78	-0.10	0.10	-0.58	0.30	0.86	-0.35	-0.93	-0.06	-0.74	-0.47		%	HIR3	YJR140C
1.42	-1.58	-0.83	-0.67	0.42	0.00	-0.20	-2.27	-0.32	0.15	0.73	-0.23	-0.26	-0.11	-0.52	-1.22		%	HIS1	YER055C
0.33	-0.15	-0.51	0.83	0.54	-0.35	-0.15	-0.80	-0.12	0.04	-1.82	-1.09	0.48	-0.67	-0.32	0.19		%	HIS2	YFR025C
-1.12	-0.63	0.44	-0.14	0.88	1.27	0.73	1.65	2.09	-0.36	1.20	-0.07	-0.68	1.81	1.25	0.82		%	HIS3	YOR202W
0.20	0.79	0.29	-0.03	0.89	-0.01	-0.64	0.06	0.10	0.26	1.59	1.45	0.15	0.54	1.01	0.34		%	HIS4	YCL030C
-0.69	0.14	0.80	0.13	0.51	0.40	-0.23	-0.46	-0.30	-0.33	-0.78	0.18	0.08	-0.86	-1.75	-0.87		%	HIS5	YIL116W
0.30	0.75	0.83	0.91	0.78	-0.26	0.06	0.01	0.73	-0.64	-0.30	-0.34	0.44	-0.30	0.02	-0.38		%	HIS6	YIL020C
-0.66	0.41	0.56	0.40	-0.32	1.08	0.13	-0.72	2.26	1.83	0.14	0.65	0.35	-0.45	2.42	0.75		%	HIS7	YBR248C
-0.47	0.36	-0.38	-0.02	0.49	0.29	-0.16	0.55	1.31	0.74	0.66	0.47	0.95	0.49	-0.33	0.46		%	HIT1	YJR055W
0.92	0.06	0.93	1.03	0.30	0.63	-0.71	-0.44	-0.06	0.83	-1.30	-1.58	0.06	-0.82	-0.00	0.11		%	HKR1	YDR420W
0.51	-0.27	-0.40	-1.43	-2.21	0.39	0.17	-0.91	-2.56	-0.20	-0.07	0.19	-1.10	-1.25	-0.28	-3.12		%	HLJ1	YMR161W
0.11	-1.17	-0.90	0.21	0.81	0.91	0.57	-1.56	-0.31	0.39	-1.00	1.59	0.57	-0.47	-0.41	-0.52		%	HLR1	YDR528W
0.29	-0.13	0.42	0.28	0.17	0.27	-1.04	-0.18	-1.52	0.36	-0.44	0.24	-0.20	-1.45	-2.67	-1.10		%	HMF1	YER057C
0.47	0.43	1.11	0.20	1.23	-0.06	-0.60	1.25	0.93	0.59	-0.38	0.66	0.34	-0.66	-0.26	-0.55		%	HMG1	YML075C
-1.15	1.20	0.53	0.22	1.11	1.13	-0.14	2.53	0.36	0.63	0.40	0.25	0.39	-0.71	1.21	0.04		%	HMG2	YLR450W
0.46	-0.06	-0.27	0.49	-0.84	0.61	0.32	0.52	-0.40	0.20	2.50	0.25	0.72	-0.13	1.29	0.16		%	HMI1	YOL095C
0.25	-0.18	0.07	-0.08	-0.58	0.46	-0.54	-0.20	0.20	-0.40	-0.04	0.56	-0.16	-0.53	-0.02	0.57		%	HMLALPHA1	YCL066W
0.08	-0.25	-0.12	-0.16	-0.42	0.52	-0.71	-0.19	0.11	-0.48	0.12	0.44	-0.28	-0.53	-0.06	0.74		%	HMLALPHA2	YCL067C
0.59	-0.38	-1.53	-1.11	0.05	1.95	-2.46	1.81	1.20	2.17	1.18	2.47	2.89	0.68	1.39	1.53		%	HMO1	YDR174W
1.32	-0.02	-0.35	-0.64	-1.16	0.72	-0.17	-0.31	-0.11	-0.71	0.65	0.31	1.10	-0.01	-0.19	-0.12		%	HMRA1	YCR097W
1.54	-0.08	-0.08	-0.70	-1.27	0.20	0.84	0.23	-0.39	-0.47	0.45	0.46	0.75	-0.59	-0.30	-0.45		%	HMRA2	YCR096C
0.73	0.72	0.21	-0.48	-1.01	-0.52	-0.39	-1.38	0.64	0.40	-1.21	-0.07	0.03	-0.67	-0.87	-0.27		%	HMS1	YOR032C
0.07	0.78	0.72	1.32	1.13	-0.72	-0.63	0.79	0.15	-0.40	-0.33	-1.61	-1.47	-1.48	0.37	-0.74		%	HMS2	YJR147W
0.76	-0.69	-1.03	-1.92	-0.96	-1.32	1.40	0.40	-0.99	-0.00	0.19	-0.33	-0.27	-0.87	-0.97	-1.14		%	HMT1	YBR034C
-0.66	0.72	-0.51	1.38	-0.02	1.95	-0.54	0.67	1.32	0.60	0.08	0.83	1.20	0.80	-0.98	1.06		%	HMX1	YLR205C
-0.72	2.05	1.50	1.50	1.56	-0.15	1.71	0.07	1.58	-0.07	-0.22	1.19	0.33	1.93	-0.70	-0.57		%	HNM1	YGL077C
0.16	0.44	0.60	0.42	-0.81	-0.80	-0.28	-0.57	-0.62	0.58	-1.64	0.33	-0.64	-1.79	0.94	-0.35		%	HNT1	YDL125C
-0.30	-0.02	0.45	2.20	2.00	-0.07	1.59	0.30	1.37	0.77	0.26	-1.37	0.04	-0.27	0.12	0.54		%	HNT2	YDR305C
-0.54	0.34	-0.75	-0.30	0.49	1.76	1.06	-0.61	-2.81	0.57	-2.41	-3.91	-1.54	0.29	-1.67	-1.76		%	HNT3	YOR258W
-0.04	-0.28	-0.90	-0.98	-1.66	0.22	0.73	0.10	0.64	-0.58	-0.67	0.52	0.72	0.02	-0.87	0.00		%	HO	YDL227C
0.24	-2.84	-2.21	0.64	1.80	1.00	0.21	-0.61	-0.68	1.76	1.87	0.51	0.76	-0.55	2.02	0.05		%	HOC1	YJR075W
-1.17	-0.31	-1.16	-0.11	-0.78	0.54	0.20	-0.29	-0.45	-0.64	0.30	0.25	-0.39	-1.06	2.05	-0.20		%	HOF1	YMR032W
-0.04	0.55	0.09	0.25	2.40	0.06	-0.06	0.03	0.85	3.88	0.07	0.45	1.32	-1.18	2.56	-0.32		%	HOG1	YLR113W
-0.35	-0.82	-0.34	-0.79	-0.28	-0.12	-0.49	-0.84	-0.58	0.87	-0.64	-0.08	-1.24	-1.59	0.46	0.50		%	HOL1	YNR055C
1.04	-0.62	-1.12	-1.66	-1.49	-0.79	0.32	0.35	0.02	-0.21	-1.69	-0.53	-0.69	-0.37	1.76	-0.76		%	HOM2	YDR158W
-1.04	0.54	0.86	1.32	0.35	0.84	0.40	0.64	0.45	-0.08	-0.50	-0.19	0.97	-0.15	1.54	-0.70		%	HOM3	YER052C
1.16	-0.41	0.46	-0.56	-0.89	-0.60	-0.05	-0.37	-0.12	-1.21	0.61	-0.20	-0.52	0.20	0.54	-0.61		%	HOM6	YJR139C
1.31	-1.16	-1.65	-1.04	0.13	1.35	-1.25	1.03	-0.23	2.19	0.03	-0.12	-0.06	0.95	0.91	-0.42		%	HOP1	YIL072W
0.10	-0.04	0.41	0.05	-0.58	-0.50	-0.29	-0.91	0.06	0.10	0.05	-1.78	0.42	-0.07	-0.17	0.90		%	HOP2	YGL033W
-0.80	-0.40	0.61	0.03	-0.64	-1.67	-2.31	0.31	0.48	0.10	0.07	-1.28	0.08	1.00	0.72	-0.81		%	HOR7	YMR251W-A
-0.13	-0.66	0.06	-0.91	-1.14	-0.05	-0.40	-0.55	-0.27	0.05	0.14	0.15	0.06	-0.14	0.21	-1.69		%	HOS1	YPR068C
0.55	0.36	-0.14	0.94	1.19	-0.06	-0.44	-0.11	0.27	0.26	0.48	0.49	-1.00	-0.41	0.19	0.10		%	HOS2	YGL194C
0.87	-0.59	-1.32	-0.59	-2.22	-0.14	-2.58	-0.96	0.23	-0.97	-0.95	-0.06	-0.89	-0.76	0.00	0.12		%	HOS3	YPL116W
-0.21	0.55	-0.07	0.91	1.63	0.50	-0.07	0.36	-1.50	-0.99	-0.97	1.12	2.80	-0.25	-0.69	-0.32		%	HOS4	YIL112W
1.11	-0.86	-1.13	-1.55	-1.15	-0.08	-1.13	0.01	-0.35	0.07	1.06	1.00	0.46	-1.02	0.91	-0.85		%	HOT1	YMR172W
-0.27	1.18	1.31	-0.26	-0.61	0.47	0.70	1.28	2.09	-0.32	1.67	0.33	-1.22	-0.12	0.60	0.45		%	HOT13	YKL084W
0.19	1.00	0.73	-0.38	-0.88	0.71	-0.20	-2.07	-0.73	0.57	0.05	-0.32	-0.58	-1.26	0.34	-0.33		%	HPA2	YPR193C
0.47	-0.50	-0.61	-0.12	-0.76	0.08	-0.37	0.11	-0.06	-0.01	-0.04	0.44	0.04	-0.38	0.10	0.30		%	HPA3	YEL066W
0.09	0.49	-1.16	1.05	0.47	0.41	-0.77	-0.49	0.87	0.13	-1.56	0.02	-0.08	0.10	-0.17	0.43		%	HPC2	YBR215W
0.01	-0.45	0.30	-0.31	0.50	1.24	-0.41	-1.61	0.41	0.86	0.61	0.71	0.38	0.40	-1.34	-0.16		%	HPF1	YOL155C
-0.45	0.94	0.51	0.50	0.23	-0.59	0.40	-0.41	0.83	0.88	-0.09	-0.44	0.08	0.37	-1.36	-1.21		%	HPM1	YIL110W
-0.26	-1.10	-0.14	0.98	2.69	-1.54	0.26	-2.23	-1.83	0.16	-2.41	-1.63	-1.22	-0.37	-1.61	-1.28		%	HPR1	YDR138W
0.18	0.43	0.53	0.78	0.34	1.04	-0.38	-0.23	-0.25	-0.15	-0.94	-1.55	0.15	-0.97	-0.10	0.29		%	HPT1	YDR399W
-1.03	1.05	0.38	-0.30	-0.42	0.55	0.64	-0.31	0.61	1.69	1.11	1.80	1.12	0.13	0.16	-0.60		%	HRA1	HRA1
0.11	-0.05	0.24	0.01	-0.26	-0.65	0.95	-1.06	-0.19	-0.46	0.25	-0.45	-0.31	-0.88	0.13	-0.99		%	HRB1	YNL004W
-0.63	-0.97	-1.10	-0.65	-0.99	-1.47	-0.29	-0.54	-1.88	-0.67	-0.81	-1.06	-0.91	-1.12	-1.30	-0.46		%	HRD1	YOL013C
-0.27	1.05	1.87	1.32	0.04	0.02	0.59	-0.08	-0.52	0.46	-2.11	-0.26	-0.02	0.03	-0.63	0.03		%	HRD3	YLR207W
-0.51	0.98	1.13	-0.20	-0.30	0.29	0.49	-0.51	0.50	0.36	0.69	1.47	0.01	0.98	-0.57	-0.17		%	HRI1	YLR301W
-0.60	1.13	-1.02	0.02	-1.39	1.28	-0.90	-0.10	0.67	-0.45	-0.77	-0.10	-0.18	0.76	-0.53	0.55		%	HRK1	YOR267C
-0.08	0.56	-0.74	0.27	-1.37	-0.77	-0.35	0.83	-0.80	-0.59	0.33	1.27	0.41	-1.16	0.70	-0.01		%	HRP1	YOL123W
0.07	-0.43	-0.75	0.06	-0.98	0.12	-0.40	0.23	-0.36	-1.50	-0.09	0.16	-0.07	-0.36	-0.01	0.65		%	HRQ1	YDR291W
-0.63	1.25	0.57	1.24	2.09	-1.37	2.85	-0.35	-0.62	0.72	-2.19	-0.11	-0.61	1.62	-0.48	-0.11		%	HRR25	YPL204W
-0.99	1.20	0.78	2.24	-0.97	-1.20	-1.30	-0.26	-1.29	-2.04	-1.82	-0.14	-0.83	-1.04	-0.53	0.47		%	HRT1	YOL133W
-1.15	1.41	0.06	1.06	0.61	0.38	1.23	-1.25	0.89	0.61	-1.04	-0.24	2.06	1.03	1.21	-1.25		%	HRT3	YLR097C
2.04	-1.27	-0.83	-1.18	-1.68	-0.14	-1.68	0.60	-0.77	-0.85	-1.26	-0.78	-2.63	-1.73	-0.98	-0.82		%	HSC82	YMR186W
0.92	0.87	0.75	0.89	1.24	1.37	-0.22	1.07	-1.63	0.25	-0.39	0.48	-0.20	-1.27	0.57	-0.15		%	HSE1	YHL002W
1.28	-5.39	-2.79	-1.23	-0.55	1.36	-1.80	-1.94	-4.45	1.90	-0.70	1.58	-1.90	-0.65	2.51	-1.87		%	HSF1	YGL073W
-2.29	0.35	-0.13	-0.77	-0.03	-0.21	-0.42	1.30	2.55	-0.87	1.18	-0.73	-0.52	4.51	0.87	2.06		%	HSH155	YMR288W
0.41	-0.29	-0.01	-0.17	-0.32	0.65	-0.65	-0.30	-0.76	1.21	0.12	-0.75	-0.22	-0.72	1.33	-0.11		%	HSH49	YOR319W
0.71	-0.47	0.58	0.42	1.12	0.37	0.33	-1.11	-1.60	-0.86	-0.17	1.70	-0.22	-0.15	0.45	-1.26		%	HSK3	YKL138C-A
1.78	0.46	-0.63	-0.82	-1.54	-0.41	-0.36	-0.07	-0.59	-1.32	-0.59	-0.73	-0.40	-0.28	-0.89	-0.03		%	HSL1	YKL101W
1.82	-0.19	0.52	0.01	0.62	-0.25	0.26	-0.89	-1.32	-0.19	0.55	-0.20	-0.28	-2.04	1.43	0.12		%	HSL7	YBR133C
-0.75	0.68	0.76	0.40	0.19	0.19	-0.47	-0.64	-0.23	-0.46	-2.02	-0.95	-0.65	-0.90	0.52	-0.10		%	HSM3	YBR272C
-0.59	1.20	-0.63	-2.11	0.62	0.62	0.24	1.24	-0.25	0.22	-0.73	-0.87	-2.16	1.35	0.44	-0.43		%	HSP10	YOR020C
2.07	-1.93	-1.39	0.13	2.13	-2.30	-1.96	0.50	-1.36	0.44	0.51	-0.49	-1.08	-1.28	0.82	-0.07		%	HSP104	YLL026W
0.53	0.17	1.34	0.40	0.48	0.90	0.67	0.50	1.37	0.54	0.05	0.67	0.45	1.53	-0.37	-0.10		%	HSP12	YFL014W
2.04	0.37	0.04	0.30	-0.55	-1.72	-0.13	-0.28	-0.92	0.15	-2.98	-0.02	-0.02	-0.74	-2.00	-2.00		%	HSP150	YJL159W
-0.35	-0.66	-0.24	0.98	0.27	-0.27	-0.33	-0.09	1.38	0.00	0.62	0.89	0.65	1.65	-0.06	1.04		%	HSP26	YBR072W
3.08	-4.69	-3.23	-3.07	-1.57	-2.42	-3.67	-1.19	-1.18	-2.01	-1.05	-3.29	-1.32	-1.29	-0.09	-1.74		%	HSP30	YCR021C
-0.06	1.59	1.64	-0.36	-0.59	0.54	-0.51	1.38	0.28	-1.45	-0.29	-0.22	-0.66	-0.38	-1.10	-0.36		%	HSP31	YDR533C
0.48	0.23	-0.04	0.60	0.41	-0.40	0.14	-0.45	0.18	-0.98	-0.64	0.46	-0.54	-0.85	-0.55	-0.68		%	HSP32	YPL280W
0.58	0.28	0.34	0.78	0.67	-0.78	0.48	-1.04	-0.29	-1.21	-0.46	-0.19	-0.61	-0.65	-0.44	-1.09		%	HSP33	YOR391C
0.68	0.35	-0.51	1.52	4.32	1.86	-1.44	-2.23	0.78	-1.88	-0.02	1.59	0.51	0.57	-1.37	0.01		%	HSP42	YDR171W
0.76	1.68	0.51	1.27	0.74	0.23	2.29	-0.37	2.60	0.95	-0.84	-0.96	0.35	1.35	-2.17	0.06		%	HSP60	YLR259C
-1.34	-0.14	-0.07	1.23	0.57	0.15	0.78	-0.56	0.05	-1.77	1.49	-2.33	-0.32	-1.00	1.92	-0.40		%	HSP78	YDR258C
0.53	-0.31	-0.82	-1.31	-1.68	0.35	-1.59	-0.09	0.89	-2.13	0.59	-0.08	-0.62	-0.57	0.87	0.04		%	HSP82	YPL240C
0.95	-0.95	-1.64	-2.09	-2.85	-0.83	-1.70	-1.33	0.38	0.27	1.16	1.58	0.27	-0.57	2.87	-0.99		%	HST1	YOL068C
-1.19	-0.71	-0.64	0.23	0.93	-0.72	-0.13	-0.42	-0.71	-0.92	0.79	-0.51	0.18	-0.36	-1.01	-1.07		%	HST2	YPL015C
1.57	-0.24	-1.50	-1.39	-0.84	-0.60	-1.20	-0.59	0.07	1.79	-0.29	1.32	-0.71	-0.38	1.35	-1.66		%	HST3	YOR025W
0.10	0.51	1.08	1.03	0.44	-0.79	0.66	-1.23	-1.34	0.35	-1.57	-0.97	-0.09	-0.80	-0.79	-0.81		%	HST4	YDR191W
0.84	-0.40	-1.17	-1.26	-0.61	-0.05	0.47	-0.07	0.48	-1.21	-0.93	-0.16	0.28	-0.14	0.06	-1.57		%	HSV2	YGR223C
-0.88	1.06	0.87	0.50	0.41	0.06	0.10	-0.32	1.73	0.00	0.32	0.12	-0.20	-0.80	-0.22	0.73		%	HSX1	tR(CCU)J
-0.48	0.25	0.64	-0.29	0.83	-0.75	0.41	1.06	-0.18	1.30	1.57	-0.65	-0.19	-0.25	0.65	0.23		%	HTA1	YDR225W
-0.30	1.02	1.14	0.69	0.66	-0.25	0.47	-0.28	-0.03	0.93	0.70	0.37	-0.16	-0.47	-0.21	0.29		%	HTA2	YBL003C
0.87	-1.18	-0.64	-1.65	0.55	-1.36	1.60	2.11	-0.83	-0.57	1.12	0.95	0.74	0.33	0.07	-1.43		%	HTB1	YDR224C
0.62	0.17	-0.01	-0.16	-0.13	0.03	0.16	-0.47	0.72	-1.36	-0.80	-0.14	-0.62	-0.55	1.98	0.50		%	HTB2	YBL002W
-0.27	-0.35	-0.13	0.63	0.36	-0.45	0.90	1.09	2.45	-0.44	-0.57	0.08	-0.14	0.74	-2.49	-0.09		%	HTD2	YHR067W
-1.01	0.49	0.03	-0.29	0.60	1.07	1.33	0.17	-0.35	0.97	1.76	1.41	1.48	-1.19	0.18	0.21		%	HTL1	YCR020W-B
-2.52	2.30	2.27	2.16	0.61	1.26	0.17	0.15	0.29	1.06	-0.50	0.63	-1.10	-1.26	1.77	2.11		%	HTS1	YPR033C
-0.15	1.04	-0.74	0.02	-1.08	-1.53	1.85	-0.40	-0.73	-0.22	-1.45	-1.51	-0.74	-0.53	-0.75	0.30		%	HTZ1	YOL012C
0.17	-0.30	1.11	0.74	0.49	0.52	0.05	0.97	0.34	0.31	1.57	0.28	0.63	0.94	-0.18	1.91		%	HUA1	YGR268C
-0.75	0.59	1.52	-0.01	1.01	-1.02	2.36	-1.88	0.41	0.13	-1.27	-0.10	1.24	0.96	-0.36	0.19		%	HUA2	YOR284W
0.03	1.16	1.23	-0.08	-1.44	-0.38	-0.46	0.08	-0.06	-0.03	-0.69	-0.72	-0.35	-0.24	-0.75	0.02		%	HUB1	YNR032C-A
0.43	-0.56	-0.15	-0.42	-1.02	-0.15	-0.60	-0.07	0.20	-1.18	0.82	1.00	-0.05	-0.58	0.40	-0.75		%	HUG1	YML058W-A
0.32	-1.39	-0.21	-0.90	-1.21	-0.99	-2.14	-1.94	-0.28	-1.04	0.42	-0.70	-1.00	-0.69	-1.42	-0.58		%	HUL4	YJR036C
-0.69	-0.83	0.40	-0.75	-0.96	-0.17	-0.12	0.62	-0.20	-0.49	-0.09	0.07	-0.55	-0.54	2.03	-1.14		%	HUL5	YGL141W
-0.84	-0.52	-1.41	-0.78	-0.20	-1.30	1.27	-0.38	0.09	-0.57	0.50	-2.73	-1.26	-0.08	1.90	0.66		%	HUR1	YGL168W
0.74	0.00	0.56	1.35	1.11	0.06	0.59	-0.51	0.65	0.24	0.31	-0.41	0.91	0.31	0.12	0.62		%	HUT1	YPL244C
0.00	1.47	-0.17	0.34	0.31	1.02	-0.30	1.43	0.15	0.95	-0.21	0.89	0.55	-1.15	-0.05	1.15		%	HVG1	YER039C
-0.52	1.14	0.13	0.92	-0.38	-0.28	0.71	-1.38	0.47	0.31	0.35	0.89	-0.32	-0.35	-1.10	-0.93		%	HXK1	YFR053C
-3.34	2.45	3.93	3.49	4.32	3.48	2.39	-0.20	-1.64	3.24	1.01	0.70	-1.96	-3.08	1.74	2.00		%	HXK2	YGL253W
-0.73	-0.58	0.11	-0.46	-1.04	1.60	0.82	-0.65	0.31	-0.34	0.28	0.61	0.34	-1.77	0.69	0.97		%	HXT1	YHR094C
-0.55	-0.62	-0.23	0.00	0.45	-0.48	0.14	1.26	0.01	0.32	-0.65	-1.09	0.22	-0.18	0.12	-0.91		%	HXT10	YFL011W
-0.39	0.92	0.86	0.55	0.08	0.21	0.51	-0.09	-1.01	0.64	0.10	-1.86	-0.60	-0.83	0.36	-0.69		%	HXT11	YOL156W
1.21	0.02	-0.30	-0.81	-0.87	-1.35	0.29	-1.49	-0.03	-0.62	-0.50	-0.34	-0.95	-0.48	1.25	-2.02		%	HXT12	YIL170W
0.40	0.33	0.44	0.46	0.60	-0.99	1.54	-0.94	0.57	0.13	-1.36	-0.32	-0.05	0.11	-0.41	-1.24		%	HXT13	YEL069C
-1.74	0.97	0.17	0.87	-0.00	0.45	-1.14	-0.13	-0.34	-0.17	0.91	-2.72	-1.32	-0.82	-1.89	0.93		%	HXT14	YNL318C
0.30	-0.12	0.25	-0.61	-0.50	0.70	-1.19	-0.54	1.04	0.31	-0.63	-0.64	-0.17	0.16	-0.25	0.24		%	HXT15	YDL245C
0.30	-0.12	0.25	-0.61	-0.50	0.70	-1.19	-0.54	1.04	0.31	-0.63	-0.64	-0.17	0.16	-0.25	0.24		%	HXT16	YJR158W
-0.40	0.61	0.65	-0.15	-0.32	0.26	-0.26	0.20	0.63	0.95	-1.84	-0.08	-0.49	-0.02	0.43	0.83		%	HXT17	YNR072W
-0.90	0.34	-0.39	-0.05	0.44	1.65	0.84	-0.21	0.61	0.19	-0.44	0.42	1.08	2.57	-0.24	0.40		%	HXT2	YMR011W
0.44	-0.27	-0.94	-0.57	-0.44	0.87	-0.45	-1.08	-0.96	1.23	1.06	-0.73	-2.42	-3.04	-0.61	-1.19		%	HXT3	YDR345C
0.09	1.63	0.43	-0.61	-0.07	-0.53	0.59	0.22	-0.88	1.81	0.93	-0.37	-1.04	0.31	0.22	0.08		%	HXT4	YHR092C
-0.08	-0.52	0.74	0.23	0.41	-1.42	0.21	-1.56	-0.10	0.00	-0.84	-0.03	-0.30	-0.34	-3.01	-1.21		%	HXT5	YHR096C
-0.10	-0.14	-0.32	-0.42	-0.44	0.29	-0.07	0.63	-0.32	-0.07	0.30	-1.31	-0.84	-0.40	-0.67	-0.02		%	HXT6	YDR343C
-0.16	1.20	0.14	0.61	-0.90	0.39	0.00	1.60	-0.26	-0.66	0.95	-0.18	-0.72	0.51	0.50	-0.12		%	HXT7	YDR342C
-0.25	1.07	1.08	1.02	0.72	0.54	0.68	-0.48	0.72	-0.02	0.43	-0.26	0.11	0.08	0.73	0.81		%	HXT8	YJL214W
-1.12	0.21	0.50	-0.19	0.05	0.26	0.83	0.80	-0.62	0.67	0.84	-0.95	0.39	-0.04	-0.68	0.09		%	HXT9	YJL219W
-1.68	0.34	-0.74	0.48	0.27	-1.50	0.84	-1.09	-1.21	-0.85	-0.44	-3.12	-1.96	-0.53	-1.04	-0.80		%	HYM1	YKL189W
-0.29	-1.07	-0.61	-0.84	1.57	0.34	-1.44	-0.63	-0.53	-0.61	-0.99	1.23	2.57	3.16	1.50	-1.95		%	HYP2	YEL034W
-0.73	0.13	0.47	0.90	0.77	1.17	0.01	-0.32	3.37	0.88	-0.84	-0.13	0.77	0.27	1.37	0.26		%	HYR1	YIR037W
-0.32	1.65	-0.17	1.09	0.42	0.07	0.08	0.51	1.10	-1.20	0.18	-0.29	0.03	3.19	0.73	-0.50		%	IAH1	YOR126C
-0.17	1.71	1.69	-0.90	-0.05	-1.02	0.94	0.08	0.05	-1.13	-2.28	-0.99	-1.36	0.06	-1.38	-0.40		%	IBA57	YJR122W
-1.11	0.50	0.68	1.15	-0.72	-0.86	1.49	-0.33	-2.26	-0.91	0.47	-0.54	-0.28	-0.08	-0.85	-0.36		%	IBD2	YNL164C
1.60	-0.71	-1.97	-0.36	0.43	-1.37	1.17	-0.52	-0.35	-0.45	0.10	-1.17	-1.99	1.46	-0.03	0.22		%	ICE2	YIL090W
-0.12	0.57	0.35	0.76	1.83	-1.48	1.10	-0.82	-0.62	0.50	-0.11	-1.58	-0.99	-0.08	-1.09	-0.20		%	ICL1	YER065C
0.56	1.52	0.54	1.25	-0.34	0.02	-0.14	-0.71	-1.02	-0.64	-1.12	-2.01	-0.82	-0.67	-1.12	-1.51		%	ICL2	YPR006C
0.47	0.04	-0.81	-1.53	-1.80	-0.75	0.19	-0.85	0.88	-0.99	-0.15	0.59	0.57	0.55	0.22	-0.10		%	ICP55	YER078C
-0.19	0.47	-0.02	0.59	0.44	-0.07	-0.26	0.57	1.49	-0.16	-1.14	-1.20	-0.45	4.53	0.32	-0.17		%	ICR1	ICR1
-2.39	1.01	0.91	1.79	1.93	-0.64	-0.04	-1.03	-0.24	2.47	-0.84	1.08	0.49	-0.19	-0.66	0.57		%	ICS2	YBR157C
1.34	-0.68	-0.64	-0.01	0.42	-0.89	0.91	-0.88	-1.01	0.75	-0.25	0.44	-0.14	-0.23	-0.18	-1.01		%	ICS3	YJL077C
0.82	0.38	0.06	0.39	0.65	0.58	0.89	-1.00	0.68	0.24	0.98	0.14	0.34	-0.28	1.66	-0.59		%	ICT1	YLR099C
0.36	-0.42	-0.01	0.06	-0.34	-0.29	-0.72	0.50	0.88	0.12	0.70	0.45	0.53	1.53	-0.32	-0.53		%	ICY1	YMR195W
0.65	0.23	2.46	2.23	1.35	1.33	-0.19	1.28	1.76	5.33	-1.25	0.18	3.13	2.08	0.03	-1.22		%	ICY2	YPL250C
-0.22	0.14	0.73	0.63	-1.98	1.80	0.59	0.35	-2.28	-1.28	0.88	0.27	-0.55	-1.13	-1.58	0.16		%	IDH1	YNL037C
-1.13	-0.16	-0.45	0.43	-0.58	0.60	0.82	-0.25	0.59	0.43	-2.64	-1.79	-0.78	-1.75	-1.27	0.07		%	IDH2	YOR136W
-2.20	2.02	0.88	0.73	1.45	-1.89	1.20	0.13	0.17	-0.31	0.50	-0.95	-0.54	1.75	-0.79	-0.07		%	IDI1	YPL117C
0.56	-1.08	-0.86	-0.25	-0.32	0.20	0.07	0.08	-0.09	0.34	1.43	-0.14	-0.15	0.16	-0.46	-0.41		%	IDP1	YDL066W
0.07	0.67	0.83	-0.38	0.38	1.39	0.51	-0.24	1.04	0.79	1.28	0.56	-0.22	-0.15	0.01	0.23		%	IDP2	YLR174W
0.05	-1.04	-0.25	0.79	0.49	0.70	0.68	0.43	2.38	0.85	1.83	1.32	0.95	1.97	0.61	-0.08		%	IDP3	YNL009W
1.42	-1.04	-1.68	-1.72	-0.68	0.28	0.04	0.57	0.37	-0.51	0.10	-0.49	-0.88	0.47	1.62	-0.64		%	IDS2	YJL146W
-0.57	0.31	-0.14	-0.80	-0.58	0.42	0.49	-0.07	1.07	1.37	0.72	-1.12	-0.96	1.24	-0.35	0.08		%	IES1	YFL013C
0.36	-1.69	0.82	0.14	2.70	2.14	0.48	2.09	-1.84	0.17	1.61	2.52	0.14	-0.68	0.71	-0.11		%	IES2	YNL215W
-0.69	1.84	1.29	1.40	0.98	2.12	0.40	0.37	-1.14	0.50	0.39	0.22	0.50	1.61	0.15	-0.08		%	IES3	YLR052W
1.27	-0.01	-1.40	-1.17	0.90	-1.37	0.75	-0.49	-1.07	-0.34	-0.07	-1.34	-1.32	-0.16	0.15	-1.09		%	IES4	YOR189W
-0.58	0.86	1.27	0.98	1.44	1.27	-0.79	0.22	-0.37	0.83	0.72	-0.23	-0.31	0.09	-0.19	-0.09		%	IES5	YER092W
-3.01	1.98	2.84	1.03	0.10	3.24	1.48	2.00	1.45	1.88	2.36	2.09	-0.37	0.38	1.97	1.66		%	IES6	YEL044W
0.36	-0.33	0.31	0.11	0.31	-1.38	0.69	-0.49	0.67	-0.01	0.69	-0.53	-0.87	-0.85	-0.52	0.01		%	IFA38	YBR159W
-0.25	1.38	0.90	1.27	0.13	1.21	-0.22	-0.13	-0.66	-0.38	-2.17	-0.71	0.25	-1.04	-1.47	0.64		%	IFH1	YLR223C
-0.18	0.56	-0.45	0.32	-0.96	0.51	0.88	0.32	0.44	0.39	1.35	0.02	0.58	0.86	-0.46	0.24		%	IFM1	YOL023W
-0.25	-1.26	-0.21	-0.83	0.03	0.25	1.02	-0.47	-0.40	-0.33	-0.76	-0.63	-2.12	-1.39	-0.93	-0.85		%	IGD1	YFR017C
-1.20	1.68	1.05	1.33	0.35	2.70	0.65	1.43	1.04	-0.04	1.26	-1.75	0.57	1.05	1.09	0.86		%	IGO1	YNL157W
1.30	0.50	-0.16	1.76	-0.03	-0.83	0.67	-1.46	0.20	0.69	-2.16	-0.80	-0.99	-0.43	-0.20	-1.47		%	IGO2	YHR132W-A
-0.38	-0.09	-0.54	1.51	1.95	-0.98	0.91	1.54	1.11	1.15	1.09	-0.54	0.25	1.63	1.03	-0.19		%	IKI1	YHR187W
1.09	1.50	1.61	-0.18	-0.47	-0.82	-0.46	0.95	-0.89	-1.17	0.68	-0.34	0.18	0.10	-0.58	-1.16		%	IKI3	YLR384C
-1.45	1.01	-0.31	0.75	0.78	0.24	1.60	-0.70	0.14	-0.71	-0.02	0.14	0.89	0.38	0.88	-0.95		%	IKS1	YJL057C
1.45	-1.11	0.64	-1.69	-1.74	0.41	0.25	-1.47	0.12	1.18	1.00	-0.68	0.23	-0.16	-0.02	0.52		%	ILM1	YJR118C
0.41	-0.05	-0.04	0.60	-0.32	-1.07	1.20	-0.33	-1.38	-0.36	0.22	-1.15	-0.13	0.60	-0.60	1.19		%	ILS1	YBL076C
-0.00	0.27	0.75	0.46	1.13	0.73	-0.05	2.11	1.20	-1.18	1.02	0.20	0.66	1.24	0.30	1.60		%	ILV1	YER086W
-3.06	2.97	1.96	2.08	1.43	1.27	0.89	1.89	2.45	-2.22	2.44	1.28	0.26	-1.25	-0.83	3.04		%	ILV2	YMR108W
-0.81	0.29	-0.00	0.43	-1.21	-0.73	1.79	-0.80	0.83	-1.52	0.53	0.31	-0.62	-1.03	0.48	-0.21		%	ILV3	YJR016C
0.30	-0.35	0.01	0.32	1.30	0.79	0.03	1.79	0.98	1.57	1.08	1.99	0.77	0.23	0.00	0.62		%	ILV5	YLR355C
-1.19	0.01	-0.52	-1.28	-1.20	-0.59	-0.06	0.75	0.18	0.30	0.54	-0.43	-0.35	0.39	-1.27	0.80		%	ILV6	YCL009C
0.23	-0.23	-1.04	-2.07	-0.98	1.24	0.26	1.16	1.54	0.64	-1.10	1.07	-0.67	-1.13	1.68	-0.90		%	IMA1	YGR287C
0.56	-0.82	-0.37	-0.61	-0.60	-0.54	0.08	-1.40	0.28	-1.20	-0.88	0.63	-1.33	-0.08	0.55	-0.07		%	IMA2	YOL157C
0.90	-0.29	-0.06	-0.38	-0.26	-0.33	0.38	-1.08	0.23	-0.88	-0.83	-0.32	-0.84	-0.02	-0.22	0.65		%	IMA3	YIL172C
0.76	-0.22	-0.06	-0.25	-0.16	-0.03	0.52	-0.70	0.47	-0.87	-0.73	0.08	-0.56	0.16	0.13	1.02		%	IMA4	YJL221C
0.82	0.80	0.25	0.38	-0.66	0.08	0.12	-0.14	0.07	-0.48	-0.03	-0.01	-1.39	-0.14	0.85	0.32		%	IMA5	YJL216C
1.08	-0.82	-0.95	-2.26	-1.46	-0.42	-2.48	0.59	-0.92	0.01	0.83	-0.84	-0.95	-0.51	-0.34	-0.08		%	IMD1	YAR073W
0.97	-0.33	-0.08	-0.97	-1.44	0.03	-1.04	1.18	-0.12	-0.24	0.62	0.38	-0.15	0.03	-0.21	0.10		%	IMD2	YHR216W
0.51	-0.30	0.21	0.50	-0.07	-0.04	0.89	-0.71	0.67	1.55	0.70	0.65	-0.88	-1.26	-0.09	-1.01		%	IMD3	YLR432W
0.39	-0.32	0.12	0.19	-0.24	-1.88	0.53	0.21	-0.20	0.87	-1.66	1.27	0.31	-0.72	-0.95	-0.61		%	IMD4	YML056C
1.03	-0.94	-0.29	-1.05	0.01	-0.09	-0.44	-0.25	-0.38	0.46	0.56	-1.25	-1.31	0.26	0.06	-0.05		%	IME1	YJR094C
-0.94	1.62	2.18	1.65	1.23	1.42	0.37	0.10	0.39	0.23	-1.86	1.86	0.84	-0.20	0.05	0.15		%	IME2	YJL106W
0.83	-0.60	0.10	-0.11	0.09	-0.34	0.65	-0.71	0.16	0.10	-0.56	-0.36	0.33	0.44	-1.21	-1.30		%	IME4	YGL192W
-0.98	0.46	1.30	-1.03	-1.31	0.60	-0.53	1.69	1.13	-0.78	-0.03	1.27	-0.95	2.09	-2.78	1.80		%	IMG1	YCR046C
0.72	-1.41	-0.93	-1.07	-0.66	0.72	0.23	0.27	0.67	-0.09	-0.06	0.87	-1.28	1.12	1.08	0.85		%	IMG2	YCR071C
-0.56	0.12	1.01	1.79	0.56	-0.53	0.52	0.22	-0.24	0.04	-0.65	-0.11	-0.82	-0.25	-0.03	-0.09		%	IMH1	YLR309C
0.06	2.02	1.54	0.50	-0.25	-0.92	1.98	0.08	0.78	-0.63	0.58	-0.82	-0.01	-0.55	-0.43	0.79		%	IML1	YJR138W
1.13	-0.78	-0.35	-0.63	-0.35	0.77	0.01	0.73	1.07	-0.75	-0.22	-0.75	0.40	0.25	-0.06	0.92		%	IML2	YJL082W
1.03	-1.44	-1.45	-0.84	-0.83	-0.73	0.05	0.88	-0.39	0.40	0.10	-0.17	0.30	-0.07	0.41	-0.87		%	IML3	YBR107C
-1.31	-0.72	-0.13	2.18	3.02	2.94	0.56	2.13	0.53	0.80	1.99	2.95	1.32	0.18	-0.86	1.19		%	IMO32	YGR031W
1.13	0.25	0.14	0.37	-0.46	-0.72	0.76	-1.60	-0.43	0.32	1.08	0.19	-0.90	0.04	-0.65	-1.16		%	IMP1	YMR150C
0.89	0.07	-0.70	-1.03	-1.37	-0.02	-0.36	-1.53	-0.06	1.16	-0.89	-0.58	-0.84	0.05	-0.53	-0.97		%	IMP2	YMR035W
0.24	0.31	1.02	-0.02	0.65	-0.73	0.38	-0.25	0.03	0.57	-0.71	-0.57	-0.58	-0.79	0.01	-0.22		%	IMP2'	YIL154C
0.79	-1.23	-0.87	0.89	1.66	0.19	0.07	0.83	-0.84	1.16	-0.66	0.20	2.67	2.26	-0.22	0.11		%	IMP3	YHR148W
-1.04	-0.52	-0.44	0.91	1.45	1.36	-0.01	1.29	-0.41	-0.28	0.44	2.26	2.99	1.75	-2.02	2.32		%	IMP4	YNL075W
-1.52	0.69	-0.34	0.15	1.38	-0.69	1.04	1.88	-0.13	-1.25	0.65	-0.50	-0.78	-0.03	0.30	1.31		%	IMT1	tM(CAU)O1
-1.39	0.43	0.65	1.25	1.04	0.91	0.84	1.02	0.75	0.50	-0.95	-1.16	0.49	0.80	0.32	0.20		%	IMT2	tM(CAU)P
0.14	0.31	-0.75	-0.05	-1.68	-1.02	0.15	-1.11	-0.38	-0.19	-0.78	-0.03	0.18	-0.26	1.18	-1.82		%	IMT3	tM(CAU)J3
-1.55	1.94	0.99	1.22	0.74	-0.65	1.83	-1.10	-0.23	-0.50	0.36	0.14	-0.44	-0.80	-0.93	1.21		%	IMT4	tM(CAU)E
-0.20	1.18	0.52	0.06	0.37	1.62	-0.21	-0.70	0.17	-0.54	1.05	-0.48	-0.77	-1.07	1.10	1.02		%	INA1	YLR413W
1.07	0.66	1.28	-0.27	-0.18	-0.49	0.76	-1.55	0.34	0.66	0.33	-0.64	-0.59	0.98	-0.53	-0.96		%	INA17	YPL099C
-0.57	0.44	-0.37	-0.86	-1.27	0.01	0.15	0.81	-0.44	-0.29	-1.25	-0.71	-0.77	0.29	-0.79	-0.28		%	INA22	YIR024C
0.29	-0.55	0.22	1.14	0.74	-1.44	0.76	-1.20	0.36	-1.09	1.34	-0.08	0.20	0.05	-0.56	-0.84		%	INH1	YDL181W
1.70	-0.03	0.13	0.59	0.13	-0.28	-1.35	-0.96	-0.85	0.17	-1.71	0.09	0.35	-0.93	-1.65	-1.00		%	INM1	YHR046C
-1.07	0.67	0.12	1.00	-0.16	0.20	0.97	1.34	-0.15	-1.21	-0.12	1.65	1.29	1.39	-0.64	1.00		%	INM2	YDR287W
-1.71	-0.60	-2.52	-1.36	-0.95	-1.26	-2.16	2.01	-1.87	1.40	3.68	0.33	-2.08	-1.33	0.45	1.20		%	INN1	YNL152W
-0.31	0.36	0.73	0.68	0.28	0.09	1.38	1.33	0.87	-0.00	-0.52	-0.82	0.44	0.54	0.22	0.50		%	INO1	YJL153C
-0.98	1.79	2.07	1.81	1.42	-0.65	1.65	1.11	-0.16	1.32	-0.67	-1.44	-1.34	-1.09	-1.58	-0.19		%	INO2	YDR123C
-1.14	1.25	0.15	0.27	0.07	0.23	0.93	0.46	-1.48	0.89	-0.19	-0.18	-1.75	-1.46	0.25	-0.17		%	INO4	YOL108C
-2.62	0.58	0.86	1.31	2.69	2.26	0.13	3.39	-1.83	1.19	0.65	0.58	-0.99	-0.42	1.47	1.07		%	INO80	YGL150C
0.21	-0.10	0.50	0.26	-0.61	0.79	-1.64	-0.96	-0.17	-0.40	-0.40	-0.43	0.49	-0.30	-1.50	-0.65		%	INP1	YMR204C
-2.05	0.48	0.84	0.69	0.60	0.37	1.62	1.71	0.22	0.43	1.66	2.22	1.59	2.15	-0.17	1.58		%	INP2	YMR163C
-0.01	0.59	-0.36	0.21	-0.42	-1.33	0.44	-2.60	1.28	3.27	0.05	-0.21	0.37	-0.34	0.77	-1.83		%	INP51	YIL002C
0.42	-1.22	-0.93	-0.19	-0.60	-0.22	-0.09	1.14	0.47	0.04	0.82	0.89	-0.04	-0.47	0.92	0.52		%	INP52	YNL106C
0.27	-0.12	-0.40	-0.76	-1.59	-2.66	1.98	-2.92	-0.83	1.43	0.89	-2.43	-0.19	-0.69	1.10	-1.13		%	INP53	YOR109W
0.74	1.42	0.17	0.69	0.29	-0.65	0.21	-0.93	-0.32	1.72	1.33	0.66	-0.83	0.21	-1.54	0.11		%	INP54	YOL065C
1.24	-1.25	-0.51	-1.00	-0.83	1.00	-0.30	-0.63	-0.55	1.79	0.82	-0.26	0.17	2.14	0.34	-1.45		%	IOC2	YLR095C
0.63	-1.28	-0.45	-0.81	-0.58	1.49	-0.16	1.41	-1.35	-0.47	-0.71	0.14	-1.82	-0.34	0.30	0.35		%	IOC3	YFR013W
0.56	1.20	-0.22	0.73	0.16	1.68	0.03	-0.01	2.03	1.44	0.99	-0.21	-0.33	0.22	1.51	-0.68		%	IOC4	YMR044W
2.09	-1.62	-1.97	0.94	-0.11	1.69	1.15	1.64	-0.03	-1.65	0.84	2.24	2.23	0.80	0.87	1.43		%	IPI1	YHR085W
-0.99	1.25	1.40	3.06	1.90	-0.49	2.33	-0.46	-1.60	-0.64	-1.54	0.31	0.38	-0.17	-0.51	0.08		%	IPI3	YNL182C
0.04	0.65	0.99	0.63	-0.38	0.69	0.97	-0.07	-1.16	-0.64	-0.48	-0.85	-0.56	-0.99	-0.38	-0.14		%	IPK1	YDR315C
1.02	-0.09	0.47	0.33	0.01	-0.84	-0.43	0.92	-0.44	-0.60	-1.35	0.20	0.26	-0.82	0.34	-0.14		%	IPL1	YPL209C
-1.05	0.48	1.33	1.58	-1.25	-0.92	-0.62	-0.85	-0.96	0.97	-0.21	-0.53	-0.57	-1.15	0.35	0.71		%	IPP1	YBR011C
0.05	-0.03	0.62	0.28	0.50	0.58	0.12	1.27	-0.70	0.41	-1.28	2.46	-0.42	0.25	-1.88	0.15		%	IPT1	YDR072C
0.22	2.09	-0.42	-1.25	0.13	1.16	-1.17	0.50	0.31	-1.40	0.12	0.39	-0.84	-0.67	1.61	0.07		%	IQG1	YPL242C
1.44	-1.74	-1.10	0.46	0.93	-1.34	-0.22	-0.07	0.99	-0.42	1.32	0.63	0.60	2.24	0.15	-1.94		%	IRA1	YBR140C
4.12	-3.86	-1.71	-0.98	0.85	-2.28	-1.99	-1.26	0.29	1.31	0.41	-0.51	-0.15	3.38	-0.13	-2.35		%	IRA2	YOL081W
0.88	-1.06	-0.33	-0.05	-0.15	-0.50	0.46	-1.51	-0.96	0.37	-0.34	0.19	0.07	-0.95	1.00	-0.54		%	IRC10	YOL015W
-0.06	-0.96	-0.63	0.11	-0.68	0.33	-0.42	-0.25	-0.20	0.67	-1.14	0.48	-0.58	-1.24	-0.07	0.50		%	IRC11	YOR013W
-0.34	-0.19	0.86	-0.01	0.02	1.01	-0.74	-0.44	-0.22	0.33	0.94	0.78	0.06	-0.90	-1.24	-0.07		%	IRC13	YOR235W
-0.35	-0.14	-0.35	0.24	0.33	1.19	0.59	2.00	0.55	0.09	0.69	1.65	-0.41	-1.19	-0.65	0.60		%	IRC14	YOR135C
-1.68	0.65	3.16	0.58	-1.64	0.60	0.76	-0.40	1.59	0.10	-1.06	-0.21	0.40	1.30	-1.22	0.85		%	IRC15	YPL017C
1.03	-2.15	-2.35	-1.96	-1.20	-0.31	-0.24	-1.63	-0.57	0.15	-0.65	-0.28	0.12	-1.06	0.92	0.16		%	IRC16	YPR038W
2.30	-0.27	-1.17	-2.90	-1.07	-1.21	-0.00	2.39	-1.08	-1.80	-2.89	-0.23	-0.94	-0.62	-0.86	1.39		%	IRC18	YJL037W
0.04	-0.36	-0.23	-1.03	-2.14	0.29	0.40	-0.11	0.93	-0.43	-1.06	0.72	1.36	1.66	0.40	0.66		%	IRC19	YLL033W
1.61	-0.37	-0.65	0.34	-0.39	-0.19	-0.20	-0.01	-0.51	0.26	-1.30	-1.00	-1.12	0.15	-0.13	-0.63		%	IRC2	YDR112W
1.45	-0.43	-0.00	-0.53	-0.03	-0.68	-0.85	-1.01	1.57	-0.75	-0.77	-1.30	-0.01	-0.68	0.83	-2.03		%	IRC20	YLR247C
1.16	-0.02	0.50	0.82	0.40	0.98	-0.93	0.74	0.20	0.86	0.85	0.79	0.08	-0.21	-0.25	-0.35		%	IRC21	YMR073C
0.24	-0.57	-1.06	-0.92	-0.72	0.34	-1.42	-0.99	0.49	-0.48	-1.08	-1.66	-0.89	0.28	0.88	-0.80		%	IRC22	YEL001C
0.19	-0.22	-0.42	-0.10	-0.02	-1.16	-0.22	-0.27	-0.37	0.04	0.22	0.16	-0.62	-1.24	-2.10	0.25		%	IRC23	YOR044W
0.36	-0.84	-0.19	0.37	0.68	0.41	-0.15	0.93	1.29	1.26	-0.42	0.34	1.30	-0.21	1.35	0.11		%	IRC24	YIR036C
0.86	-1.10	-1.58	-0.71	-0.49	-1.44	0.06	-0.80	-0.30	-0.73	0.68	-0.30	-0.78	-0.73	-0.06	-0.93		%	IRC25	YLR021W
-0.28	1.11	-0.05	-0.27	0.23	-0.98	-1.10	0.17	-1.31	-0.57	0.33	-0.59	-0.89	0.99	1.07	0.45		%	IRC3	YDR332W
0.29	-0.30	-0.35	0.63	0.41	0.83	0.58	-0.29	1.05	-0.50	1.65	0.02	0.79	1.14	0.80	-0.31		%	IRC4	YDR540C
0.65	-0.35	-0.57	1.11	1.08	0.45	-0.01	-0.94	-1.51	0.71	0.90	-0.29	-0.51	-0.58	-0.66	0.16		%	IRC5	YFR038W
-0.57	0.04	0.25	1.00	0.53	-0.31	-0.53	-0.49	0.28	-0.23	-0.07	-0.67	-0.47	0.04	-0.48	0.87		%	IRC6	YFR043C
0.49	-2.78	-1.53	-1.30	-0.42	-0.99	-0.31	-1.45	-0.62	-0.19	-0.84	0.02	0.78	0.47	-1.81	-0.34		%	IRC7	YFR055W
-1.88	-0.22	0.43	-0.07	1.04	-0.68	0.62	0.07	0.22	-0.60	-0.56	0.02	-0.97	-0.68	0.81	0.15		%	IRC8	YJL051W
0.50	0.78	1.13	0.48	0.27	0.74	0.54	-0.47	0.09	-0.72	0.20	2.01	0.35	0.76	1.90	-0.64		%	IRC9	YJL142C
0.25	-0.73	-0.41	-0.05	0.34	-0.84	0.14	-3.43	-1.76	-0.62	-0.26	0.09	0.66	0.70	-0.12	-3.76		%	IRE1	YHR079C
0.94	0.75	-0.07	-0.99	-0.66	-1.39	0.05	0.18	-0.21	-0.30	1.02	0.16	-0.62	-1.19	0.13	-1.38		%	IRR1	YIL026C
-0.89	-0.32	-0.16	0.29	0.90	-0.63	1.35	-1.67	-0.47	1.45	-0.31	0.39	-0.67	-0.31	0.18	-0.94		%	IRS4	YKR019C
0.74	0.68	-0.04	-0.51	0.21	-0.56	-0.17	-1.27	0.18	0.22	-0.16	-0.61	-0.13	-0.28	0.33	0.45		%	IRT1	IRT1
-0.14	0.23	-0.14	1.76	1.36	-1.29	1.24	-0.32	0.36	-0.28	-2.74	-0.49	0.55	-0.65	-1.66	-1.00		%	ISA1	YLL027W
-0.43	-1.65	-1.47	-0.06	-0.22	0.48	-1.15	-0.55	0.77	0.06	-0.98	-1.84	-2.40	0.82	-0.87	0.77		%	ISA2	YPR067W
-0.63	1.68	0.07	0.78	1.80	-1.18	2.03	-0.19	-2.33	-0.88	-0.11	-1.89	-0.56	-0.86	-3.23	0.23		%	ISC1	YER019W
1.27	-1.19	-0.36	0.07	-0.29	-1.30	-0.72	-0.44	0.26	-0.41	-0.62	-0.37	0.36	0.63	0.69	-1.41		%	ISC10	YER180C
-0.12	0.53	-0.18	0.61	1.08	-2.07	0.22	-1.99	0.04	1.19	-1.21	0.22	-1.14	0.20	-0.15	-0.35		%	ISD11	YER048W-A
0.73	-0.34	-0.83	-1.32	-1.11	-0.18	-0.41	-0.12	1.15	-1.38	0.71	-1.16	-0.53	-1.23	-1.29	-0.61		%	ISF1	YMR081C
-1.00	-0.20	-0.83	-0.85	1.60	-2.10	0.31	0.49	0.45	-1.16	-1.06	-1.03	-1.75	2.24	-1.88	-1.91		%	ISM1	YPL040C
-0.06	0.29	0.04	-0.23	-1.80	0.25	-0.28	-0.02	0.42	0.21	0.08	0.35	-0.09	-0.88	0.65	0.37		%	ISN1	YOR155C
0.62	-0.78	-1.56	-0.89	-0.68	0.06	-0.23	-0.41	-0.55	1.87	-1.60	0.56	0.34	0.57	-0.10	0.24		%	ISR1	YPR106W
-0.70	0.86	-0.58	-1.31	-0.09	0.81	-0.98	1.17	1.02	-0.75	-0.76	0.50	0.01	0.04	-0.03	-0.50		%	IST1	YNL265C
0.84	0.11	-0.13	0.61	-0.41	0.08	0.21	1.28	0.11	0.46	-0.02	0.77	2.29	1.40	1.02	0.02		%	IST2	YBR086C
-1.82	0.19	-0.25	0.72	0.79	0.67	1.79	1.69	0.40	-0.19	0.55	0.18	0.34	-0.52	0.14	0.45		%	IST3	YIR005W
-1.31	2.24	1.17	0.88	-0.32	0.08	1.65	1.09	2.19	0.53	-0.34	0.35	0.04	0.00	0.38	0.72		%	ISU1	YPL135W
-0.28	1.13	0.88	1.05	1.14	-0.43	0.88	-0.53	0.19	0.12	-0.34	0.20	0.62	-0.75	0.36	0.04		%	ISU2	YOR226C
0.59	-0.67	-0.04	-0.03	0.90	-0.98	0.37	-0.08	-1.18	-0.02	0.09	-1.17	-0.60	-0.52	-0.85	-0.13		%	ISW1	YBR245C
0.82	0.11	0.18	-0.30	0.13	-0.68	0.29	-0.28	-1.32	1.44	-0.71	-0.75	-0.65	-1.63	-1.16	0.50		%	ISW2	YOR304W
-1.45	0.62	-0.10	0.55	1.38	1.64	0.10	1.00	0.82	-0.14	0.52	0.66	0.89	-0.67	1.05	0.96		%	ISY1	YJR050W
0.91	0.90	0.40	0.50	0.04	-1.92	0.24	-1.15	-0.07	0.42	-0.76	-0.84	0.44	-0.57	-1.15	-0.34		%	ITC1	YGL133W
0.37	-1.34	0.21	-0.36	-0.50	-1.09	0.61	-0.36	-1.20	0.35	-0.10	-0.63	-0.13	-0.56	0.29	-0.65		%	ITR1	YDR497C
-0.34	-0.10	-1.87	-0.08	-0.04	0.87	2.75	-0.81	-0.79	-1.17	0.29	0.44	-0.19	0.10	-1.44	-0.09		%	ITR2	YOL103W
-0.30	0.25	0.19	0.59	1.21	1.14	-0.26	0.53	-0.35	2.02	0.28	0.05	0.53	0.14	-0.77	0.24		%	ITS1-1	ITS1-1
-0.30	0.25	0.19	0.59	1.21	1.14	-0.26	0.53	-0.35	2.02	0.28	0.05	0.53	0.14	-0.77	0.24		%	ITS1-2	ITS1-2
0.42	0.44	0.75	0.78	1.15	0.52	0.42	0.50	-0.84	1.04	0.27	-0.02	0.41	-0.26	-0.58	-0.46		%	ITS2-1	ITS2-1
0.42	0.44	0.75	0.78	1.15	0.52	0.42	0.50	-0.84	1.04	0.27	-0.02	0.41	-0.26	-0.58	-0.46		%	ITS2-2	ITS2-2
-0.20	-1.42	-0.40	-0.44	-0.15	0.45	0.10	-1.10	-0.58	-0.28	0.13	-0.22	0.02	-0.10	0.77	-1.07		%	ITT1	YML068W
-0.74	0.68	1.06	0.82	0.89	-0.28	-0.12	-1.18	0.63	0.12	-0.62	-0.56	0.40	0.69	-0.91	-0.57		%	IVY1	YDR229W
-2.14	0.83	1.18	0.79	1.18	-0.55	0.74	1.09	0.96	-0.75	-0.17	-0.22	0.66	0.90	0.13	1.00		%	IWR1	YDL115C
0.49	-0.40	0.35	0.40	0.62	0.96	-0.17	0.08	-1.56	3.14	-0.48	-0.67	-2.33	-1.86	-1.28	0.30		%	IXR1	YKL032C
0.35	0.80	-0.34	0.11	-1.00	0.38	-0.46	0.05	0.57	-0.98	-0.63	-1.99	0.16	0.44	-1.49	-1.32		%	IZH1	YDR492W
0.25	-0.56	0.63	-0.21	-0.95	-2.04	-0.31	-0.77	-0.51	-0.87	-0.16	-0.91	-0.58	-1.38	-1.22	-1.27		%	IZH2	YOL002C
-0.19	0.56	0.45	-0.98	-0.05	-0.97	0.58	0.07	0.44	-1.57	-1.80	-0.98	-0.58	-0.13	-1.97	-0.06		%	IZH3	YLR023C
-0.63	-0.09	0.16	-0.04	-0.26	-0.66	0.50	-1.32	-0.68	1.48	-0.34	-1.26	-1.56	-0.55	1.00	-0.60		%	IZH4	YOL101C
-0.04	0.61	0.85	0.46	0.01	-0.38	-0.00	-0.42	0.71	0.13	-0.44	-0.64	-0.08	0.72	-0.31	0.16		%	JAC1	YGL018C
-0.07	0.92	0.41	-0.41	-0.80	0.64	-0.13	-0.39	0.44	0.20	0.21	-0.22	-1.19	-1.40	2.56	-0.10		%	JEM1	YJL073W
0.91	-1.55	-1.19	-1.16	-0.73	-1.24	0.03	-1.39	0.09	1.41	-1.83	-2.36	-1.71	-0.47	-0.18	-0.35		%	JEN1	YKL217W
-0.19	-0.41	0.41	-0.31	-0.20	-0.35	0.00	-0.56	1.37	0.62	0.31	-0.82	-0.10	0.85	-0.18	-0.83		%	JHD1	YER051W
-1.20	-0.15	-0.81	-0.57	-0.98	-0.09	-0.44	-0.17	-0.54	-1.45	0.19	-1.32	-1.08	0.04	-0.03	0.20		%	JHD2	YJR119C
1.36	-0.71	0.15	-1.41	-1.66	-1.59	-0.93	-0.72	-1.60	-0.50	0.20	-1.00	-1.05	-0.81	-1.53	-0.51		%	JID1	YPR061C
1.17	0.34	0.21	0.88	-0.07	-0.17	-0.41	0.62	-0.12	-0.60	-0.96	-0.58	-0.32	0.04	-0.05	0.81		%	JIP3	YLR331C
0.11	0.67	0.79	0.30	-1.12	0.56	-0.90	-0.45	-0.05	-0.25	1.05	1.37	2.52	4.99	0.26	0.60		%	JIP4	YDR475C
-0.50	0.09	-0.22	-0.00	-1.47	1.76	0.01	3.31	0.28	1.79	2.47	-0.39	1.17	-0.17	1.51	-2.20		%	JIP5	YPR169W
0.52	-0.24	-1.24	-0.50	-1.00	-0.64	-0.12	0.06	-0.69	-1.66	-1.98	-0.27	0.49	-0.69	0.53	-1.74		%	JJJ1	YNL227C
0.81	-0.03	-0.02	-0.16	0.35	0.37	-1.20	-0.69	0.85	0.09	0.23	-0.57	0.04	-0.42	1.44	-0.10		%	JJJ2	YJL162C
0.61	-0.24	-0.20	-0.01	1.19	0.66	-1.70	-0.57	0.73	-0.51	0.43	-0.38	-0.44	-0.30	-0.27	0.06		%	JJJ3	YJR097W
-1.18	0.51	0.47	0.31	-0.23	0.10	-0.98	-0.20	0.56	-0.19	1.34	0.56	0.65	-0.27	0.71	0.39		%	JLP1	YLL057C
1.57	-0.58	-0.79	-0.15	0.28	-0.33	-0.51	-1.38	-0.45	1.25	-1.04	-0.14	-0.59	-0.29	-1.57	-0.57		%	JLP2	YMR132C
-0.60	0.31	0.02	0.52	1.05	0.33	1.53	0.40	1.65	-0.12	-0.74	0.84	0.32	1.55	-0.22	0.42		%	JNM1	YMR294W
0.17	-0.43	0.33	0.58	0.04	1.08	0.67	1.79	1.14	0.94	-0.82	1.68	1.22	-0.39	-0.72	1.74		%	JSN1	YJR091C
-0.23	-0.47	0.25	1.41	1.02	1.49	1.73	0.21	-0.86	1.43	-0.37	0.42	-1.09	-0.82	0.41	0.87		%	KAE1	YKR038C
-0.52	0.19	0.70	1.26	1.27	0.96	1.02	-0.31	-0.33	0.19	1.92	0.12	0.42	0.75	-0.49	1.95		%	KAP104	YBR017C
0.42	-0.09	-0.04	0.60	0.48	-0.35	-0.73	-1.63	0.26	-0.56	-1.12	0.08	-0.52	-0.66	0.36	-0.82		%	KAP114	YGL241W
0.19	-0.29	-0.98	-0.34	0.46	1.25	-0.01	-2.09	-0.65	-2.42	-2.57	-0.78	0.25	-0.99	0.73	-1.95		%	KAP120	YPL125W
0.26	1.00	0.90	0.38	0.24	0.03	-0.59	-0.06	1.21	-0.31	0.17	1.72	0.35	0.59	-0.43	0.96		%	KAP122	YGL016W
-0.52	-0.60	0.08	-0.26	-0.57	1.57	-1.24	0.78	1.65	1.49	1.51	0.19	1.30	2.46	0.52	-0.32		%	KAP123	YER110C
-2.20	-0.33	-0.11	-0.56	0.61	-1.34	0.58	-1.46	-1.41	0.10	-0.16	0.78	-0.09	0.45	-0.69	-0.53		%	KAP95	YLR347C
-1.07	-0.36	-1.34	0.33	0.23	-1.54	2.94	-0.35	-1.81	-1.57	-0.85	-2.16	-1.35	-1.95	-0.94	-0.05		%	KAR1	YNL188W
1.59	-2.75	-3.45	-3.72	-1.56	-2.87	-1.33	1.83	-2.00	-0.26	-0.81	-1.45	-1.30	0.34	-0.50	-0.12		%	KAR2	YJL034W
0.25	-0.13	0.68	-0.34	-0.42	0.63	-0.11	-0.83	-0.20	0.08	-1.27	-0.39	-1.13	-0.40	0.69	0.32		%	KAR3	YPR141C
-0.63	1.83	2.77	0.87	-0.64	-0.41	0.06	1.23	1.27	0.59	0.48	-1.19	0.43	-0.28	1.48	1.34		%	KAR4	YCL055W
-0.30	1.17	1.96	3.43	3.14	0.81	3.55	-1.93	-0.18	2.83	-0.61	0.41	0.47	-0.09	-0.04	-0.30		%	KAR5	YMR065W
-1.32	1.01	1.55	2.60	0.92	-0.85	1.19	-2.46	-0.93	0.61	-1.13	-0.93	0.80	-0.10	0.66	-0.18		%	KAR9	YPL269W
0.12	-0.38	-0.65	0.10	-0.33	0.16	1.19	-0.00	0.82	0.68	0.08	1.54	0.50	0.04	0.15	-0.11		%	KCC4	YCL024W
-0.57	-0.07	0.23	-0.08	-0.50	0.41	-0.71	-1.52	1.55	-0.14	-0.02	0.51	0.32	-0.52	1.70	0.62		%	KCH1	YJR054W
-1.38	-0.19	0.40	2.81	3.48	1.96	2.33	0.29	-1.03	-2.05	-1.37	-0.45	2.25	1.64	-1.12	1.19		%	KCS1	YDR017C
-0.69	0.92	-0.16	0.45	0.39	-1.07	0.65	0.17	1.11	0.37	0.28	-1.12	-0.21	1.68	0.26	-0.35		%	KDX1	YKL161C
-1.65	0.49	0.47	-0.83	0.03	0.32	-0.02	0.95	0.02	1.17	1.25	1.38	1.20	0.59	2.49	1.39		%	KEG1	YFR042W
-0.11	-0.09	-0.02	0.10	1.21	0.50	-0.03	0.77	0.88	-0.47	-0.12	0.50	1.32	2.22	-1.00	1.29		%	KEI1	YDR367W
2.47	0.27	0.70	0.08	0.45	0.40	0.01	-1.56	-0.69	-1.26	-1.71	-0.65	-0.18	-0.35	-0.68	-1.01		%	KEL1	YHR158C
1.46	-0.64	0.17	-0.89	-0.50	-0.30	-0.69	-0.80	0.29	-0.53	-1.04	-1.50	-0.28	-1.95	0.21	-1.15		%	KEL2	YGR238C
-0.06	0.29	0.55	-0.34	-0.46	-0.64	-1.23	-1.08	1.12	-0.28	0.80	-1.13	-0.12	0.78	-0.55	0.06		%	KEL3	YPL263C
-0.46	-1.29	-0.04	1.00	1.17	0.07	0.95	0.81	-0.42	0.05	0.42	-1.26	0.13	-0.19	-0.01	-0.06		%	KES1	YPL145C
2.52	-2.66	-1.55	-1.41	-1.30	-2.57	-1.00	-0.20	-1.30	-2.58	-0.29	-1.06	-1.77	-0.99	-3.54	-0.73		%	KEX1	YGL203C
0.49	0.50	0.99	0.29	-0.84	0.72	-1.25	0.38	0.09	-0.25	0.14	-0.43	-0.45	-1.15	0.50	0.54		%	KEX2	YNL238W
-0.23	2.23	1.85	1.41	1.98	-0.32	1.56	-1.52	-0.83	-1.81	-0.88	0.24	-0.01	-0.07	-0.08	-0.64		%	KGD1	YIL125W
-0.11	-0.86	-0.50	-1.28	-0.85	-0.19	-0.05	-0.63	0.88	1.27	1.12	2.10	-0.05	2.29	0.75	-1.36		%	KGD2	YDR148C
0.86	-0.16	-0.28	0.00	0.45	-0.17	-1.10	-0.26	1.50	1.22	0.49	-1.82	-0.42	0.83	1.17	-0.77		%	KHA1	YJL094C
-0.63	0.03	-0.73	-0.44	-0.27	-1.18	1.24	-0.31	-1.00	0.19	0.25	0.41	-1.58	-0.37	0.61	0.77		%	KIC1	YHR102W
0.19	0.42	0.00	1.60	1.16	-1.04	0.95	-1.96	-1.07	-0.29	-0.71	-1.44	0.43	-0.33	-0.12	-1.92		%	KIN1	YDR122W
0.68	-1.18	-0.15	-0.44	0.12	0.80	-0.28	-0.81	0.13	0.58	1.68	0.47	0.70	2.55	-0.42	-0.35		%	KIN2	YLR096W
0.28	0.30	-0.20	0.95	-0.11	0.68	-2.20	1.20	-2.14	0.64	2.52	-0.33	-0.66	0.12	0.08	-0.50		%	KIN28	YDL108W
0.95	-0.59	-0.78	0.42	0.05	-0.17	1.22	-1.85	-1.27	-0.35	-1.79	0.06	-0.76	0.21	-1.42	-2.83		%	KIN3	YAR018C
0.70	0.07	0.15	0.35	0.37	-2.02	1.88	-1.10	-0.94	-0.35	-2.52	-0.10	-0.19	-0.63	1.39	0.66		%	KIN4	YOR233W
-0.68	0.15	0.15	-0.21	-0.94	-0.40	0.02	-0.46	-0.33	-0.02	1.66	0.51	0.70	0.03	-0.13	1.01		%	KIN82	YCR091W
-1.52	0.60	0.62	-0.17	-0.12	0.68	0.46	1.25	-1.23	-1.14	2.30	0.98	0.83	1.88	0.97	0.13		%	KIP1	YBL063W
0.36	-0.33	1.16	-0.91	-0.95	-0.65	0.64	0.50	-1.09	1.20	0.55	-0.27	0.79	-0.55	0.98	-1.22		%	KIP2	YPL155C
-0.35	0.96	0.02	-0.84	-0.21	-0.96	-0.69	-0.28	-0.17	-0.83	-0.20	0.11	-1.02	-1.10	0.04	-0.95		%	KIP3	YGL216W
-0.17	0.49	0.76	-1.40	-1.30	1.16	-0.33	0.40	-0.43	-0.64	0.85	2.54	0.68	-0.56	-0.11	-0.39		%	KKQ8	YKL168C
0.09	-0.40	0.20	0.15	-0.33	0.93	-0.51	-0.74	0.31	1.12	1.27	0.40	-0.44	-0.57	0.38	-0.82		%	KNH1	YDL049C
-1.85	0.58	0.58	-0.51	-0.22	0.16	-0.16	0.30	0.06	1.84	2.08	0.63	-0.46	-0.61	2.30	0.08		%	KNS1	YLL019C
-0.80	-1.54	-0.67	1.36	0.09	-0.24	1.35	-0.84	1.50	1.97	1.47	-0.04	0.85	1.32	0.09	-0.73		%	KOG1	YHR186C
-0.07	0.05	-0.92	-1.60	-2.08	-1.23	-0.02	-1.69	-1.35	-0.68	-0.22	-1.83	-1.42	-0.22	-0.62	-1.50		%	KRE1	YNL322C
-0.72	2.15	1.17	1.00	1.52	-0.33	0.05	-0.12	0.13	0.13	0.21	0.42	0.35	0.55	-0.37	-0.06		%	KRE2	YDR483W
0.38	-0.67	-1.62	0.69	0.14	0.00	-0.13	-0.65	-0.28	-1.00	1.16	-0.71	0.42	-1.14	0.85	-1.21		%	KRE28	YDR532C
0.08	0.03	0.80	-0.91	1.00	0.02	-0.07	0.79	0.58	0.44	1.15	1.45	0.06	-0.37	0.30	-0.04		%	KRE29	YER038C
0.83	-0.30	-0.53	0.38	1.26	0.31	-0.25	-0.36	0.38	0.46	-0.37	0.36	-1.22	0.79	-1.51	-0.85		%	KRE33	YNL132W
0.42	0.16	0.28	0.92	-0.05	0.09	-0.37	-1.28	-0.41	0.30	0.99	-0.12	0.35	0.10	-0.60	-1.72		%	KRE5	YOR336W
-1.96	0.33	0.40	0.49	0.17	1.75	1.10	0.10	-2.21	1.48	0.74	0.41	-1.53	-1.31	2.33	1.83		%	KRE6	YPR159W
-2.37	-2.62	1.38	0.39	-0.59	-0.47	-2.44	0.34	-0.05	0.38	-1.87	-1.81	-0.26	0.68	-1.10	1.18		%	KRE9	YJL174W
[truncated: 4,768 more rows]
