# Supplementary material for: ReporterSeq reveals genome-wide dynamic modulators of the heat shock response across diverse stressors
Source: eLife. 2021 Jul 5;10:e57376. doi: 10.7554/eLife.57376 (PMC8257254; doi:10.7554/eLife.57376)
Supplement: Supplementary file 2. [file elife-57376-supp2.txt]

Gene	meanFoldChange(log2)	standardDeviationFoldChange
ERV1	-0.567667	0.237686
RPL25	-0.758194	0.951072
CYC1	-0.701427	0.170201
PRP8	-0.345322	0.328945
DID4	-0.562686	0.168102
RSM27	-0.365971	0.315855
YJR012C	-0.362917	0.087051
SNR52	-0.254312	0.210042
VMA13	-0.424558	0.682959
TCO89	-0.482112	0.266222
URA3	-0.201462	0.045225
HXK2	-0.369442	0.082574
PDA1	-0.237408	0.550584
RPL12A	-0.452910	0.379594
GPI14	-0.376333	0.113377
RRN7	-0.203623	0.098858
STM1	-0.435217	0.199266
RPS18A	-0.427048	0.228600
NTF2	-0.335419	0.164255
TIM12	-0.484722	0.157562
PUP3	0.115269	0.156682
SUI1	0.203639	0.077753
UPF3	0.128437	0.205325
ENV11	0.135194	0.219026
CIC1	0.057069	0.158049
PRE8	0.171032	0.237221
SSB2	0.255847	0.112881
GPB2	0.171267	0.126871
YAL056C-A	0.178605	0.126887
YPL225W	0.180316	0.149844
HGH1	0.236909	0.138502
TUB1	0.019199	0.250171
IRA2	0.258840	0.095461
SSE1	0.265377	0.446471
FES1	0.174730	0.179738
TAZ1	0.315867	0.311173
SSA2	0.554937	0.051164
ASC1	0.572812	0.188009
LST8	0.910661	0.102916
SIS1	1.077952	0.132200
