# Supplementary material for: ReporterSeq reveals genome-wide dynamic modulators of the heat shock response across diverse stressors
Source: eLife. 2021 Jul 5;10:e57376. doi: 10.7554/eLife.57376 (PMC8257254; doi:10.7554/eLife.57376)
Supplement: Supplementary file 3. [file elife-57376-supp3.txt]

Gene sgRNAnum	numBarcodes	averageNNS
15S_RRNA sg1	7	0.431709
15S_RRNA sg2	36	1.285889
15S_RRNA sg3	14	0.641092
21S_RRNA sg1	4	-3.327697
21S_RRNA sg2	2	-4.360589
21S_RRNA sg3	4	0.002280
21S_RRNA sg4	12	0.769529
21S_RRNA sg5	5	0.303598
21S_RRNA sg6	5	-2.732741
21S_RRNA sg7	38	-0.242272
21S_RRNA sg8	36	-0.379328
21S_RRNA sg9	13	0.011640
21S_RRNA sg10	8	-0.412128
21S_RRNA sg11	26	-0.445732
21S_RRNA sg12	25	1.224412
AAC1 sg1	16	0.203820
AAC1 sg2	24	0.080994
AAC1 sg3	33	0.123959
AAC1 sg4	7	0.316602
AAC1 sg5	21	0.169777
AAC1 sg6	6	1.353690
AAC1 sg7	9	0.552906
AAC1 sg8	29	-0.804235
AAC1 sg9	11	1.368722
AAC1 sg10	14	-0.110872
AAC1 sg11	4	-1.595864
AAC1 sg12	14	0.567289
AAC3 sg1	13	-0.016599
AAC3 sg2	9	1.328816
AAC3 sg3	13	-0.290202
AAC3 sg4	8	3.369466
AAC3 sg5	3	-0.678835
AAC3 sg6	3	-0.267138
AAC3 sg7	26	0.199850
AAC3 sg8	10	-1.333320
AAC3 sg9	14	-0.587023
AAC3 sg10	17	0.001002
AAC3 sg11	35	0.574311
AAC3 sg12	20	1.217269
AAD10 sg1	63	0.825056
AAD10 sg2	10	-1.022149
AAD10 sg3	11	0.843687
AAD10 sg4	19	2.911341
AAD10 sg5	24	0.000565
AAD10 sg6	15	-0.428767
AAD10 sg7	2	0.128634
AAD10 sg8	30	-0.351958
AAD10 sg9	10	-0.690961
AAD10 sg10	17	0.300096
AAD10 sg11	29	0.644919
AAD10 sg12	15	0.504902
AAD14 sg1	43	0.060515
AAD14 sg2	2	2.089554
AAD14 sg3	20	-0.217018
AAD14 sg4	10	-0.206930
AAD14 sg5	12	0.285897
AAD14 sg6	28	0.415291
AAD14 sg7	18	-0.312149
AAD14 sg8	23	-0.494766
AAD14 sg9	116	-0.014980
AAD14 sg10	11	-0.367856
AAD14 sg11	10	-0.551648
AAD14 sg12	6	-1.233142
AAD15 sg1	5	-0.036604
AAD15 sg2	9	0.414123
AAD15 sg3	8	-1.471961
AAD15 sg4	18	-0.432554
AAD15 sg6	5	-1.618064
AAD15 sg7	8	-0.007939
AAD15 sg8	24	0.324747
AAD15 sg9	57	0.548121
AAD15 sg10	7	-1.863071
AAD15 sg11	4	-5.321817
AAD15 sg12	19	0.824386
AAD3 sg1	20	0.341406
AAD3 sg2	12	0.416543
AAD3 sg3	67	1.095440
AAD3 sg4	18	0.760642
AAD3 sg5	9	0.682233
AAD3 sg6	7	-0.698611
AAD3 sg7	6	0.896016
AAD3 sg8	21	0.307972
AAD3 sg9	8	1.609094
AAD3 sg10	12	1.024031
AAD3 sg11	26	0.779021
AAD3 sg12	4	-0.092092
AAD4 sg1	19	-0.389595
AAD4 sg2	46	-0.021493
AAD4 sg3	36	-0.004000
AAD4 sg4	32	-0.168691
AAD4 sg5	15	-0.179987
AAD4 sg6	116	-0.014980
AAD4 sg7	54	-0.929361
AAD4 sg9	27	-0.489273
AAD4 sg10	11	0.002238
AAD4 sg11	13	0.246368
AAD4 sg12	13	0.867930
AAD6 sg1	81	-0.079585
AAD6 sg2	11	0.821928
AAD6 sg3	30	0.447522
AAD6 sg4	17	0.653912
AAD6 sg5	12	-0.867462
AAD6 sg6	4	0.890930
AAD6 sg7	11	-0.982044
AAD6 sg8	8	-1.173462
AAD6 sg9	27	0.117021
AAD6 sg10	5	-0.141658
AAD6 sg11	6	0.939948
AAD6 sg12	0	NaN
AAH1 sg1	8	-0.635517
AAH1 sg2	10	0.882481
AAH1 sg3	10	-1.760039
AAH1 sg4	4	-0.056277
AAH1 sg6	26	-0.300794
AAH1 sg9	81	-0.433138
AAH1 sg10	22	-0.441331
AAH1 sg11	33	-0.078390
AAH1 sg12	8	0.846482
AAP1 sg1	4	-0.517439
AAP1 sg2	32	0.479355
AAP1 sg3	8	-0.209014
AAP1 sg4	25	0.064680
AAP1 sg5	8	-0.633946
AAP1 sg6	3	-0.622263
AAP1 sg7	37	0.442469
AAP1 sg8	10	-1.241862
AAP1 sg9	41	-0.587643
AAP1 sg10	9	1.228564
AAP1 sg11	41	0.109930
AAP1 sg12	7	-0.460606
AAR2 sg1	10	0.740191
AAR2 sg2	45	-0.050293
AAR2 sg3	1	3.137918
AAR2 sg4	106	-0.376376
AAR2 sg5	63	-0.310681
AAR2 sg6	7	-0.575089
AAR2 sg7	12	-0.805599
AAR2 sg8	4	-4.155769
AAR2 sg9	15	0.495069
AAR2 sg10	12	-0.854351
AAR2 sg11	2	-0.358206
AAR2 sg12	17	-0.678167
AAT1 sg1	47	0.166694
AAT1 sg2	49	0.198851
AAT1 sg3	8	-0.225741
AAT1 sg4	8	-0.229696
AAT1 sg5	4	-0.591626
AAT1 sg6	59	0.633882
AAT1 sg7	26	-0.486538
AAT1 sg8	32	0.226367
AAT1 sg9	63	0.232800
AAT1 sg10	42	0.373532
AAT1 sg11	4	-1.615307
AAT1 sg12	20	-1.102653
AAT2 sg1	35	0.186345
AAT2 sg2	18	-0.281410
AAT2 sg3	26	-0.089259
AAT2 sg4	7	0.067961
AAT2 sg5	29	0.132315
AAT2 sg6	17	0.130192
AAT2 sg7	4	-0.684903
AAT2 sg8	15	-0.725467
AAT2 sg9	9	1.135459
AAT2 sg10	22	-0.689725
AAT2 sg11	13	0.537424
AAT2 sg12	14	-0.553285
ABD1 sg1	6	-0.619171
ABD1 sg2	5	0.298795
ABD1 sg3	2	0.647070
ABD1 sg4	4	-1.131488
ABD1 sg5	12	0.053500
ABD1 sg6	5	0.513602
ABD1 sg7	10	-0.951573
ABD1 sg8	14	-1.101166
ABD1 sg9	8	-0.468983
ABD1 sg10	16	-0.234322
ABD1 sg11	4	-0.373000
ABD1 sg12	11	0.962688
ABF1 sg1	23	-0.851369
ABF1 sg5	0	NaN
ABF1 sg6	2	4.250822
ABF1 sg7	12	-1.847502
ABF1 sg8	19	-0.402392
ABF1 sg9	27	0.306374
ABF1 sg10	3	-1.691095
ABF1 sg11	3	-1.425272
ABF1 sg12	11	-0.112633
ABF2 sg1	66	0.421294
ABF2 sg2	8	0.351273
ABF2 sg3	9	-0.401984
ABF2 sg5	37	-1.104653
ABF2 sg6	6	-1.300100
ABF2 sg7	7	-0.737576
ABF2 sg8	3	-1.795346
ABF2 sg9	15	0.877578
ABF2 sg10	13	-0.035206
ABF2 sg11	16	0.054401
ABF2 sg12	30	0.003391
ABM1 sg1	29	0.887039
ABM1 sg2	55	0.822277
ABM1 sg3	9	1.176353
ABM1 sg4	11	0.339058
ABM1 sg5	5	-0.339443
ABM1 sg6	33	0.690811
ABM1 sg7	8	1.412004
ABM1 sg8	15	0.848943
ABM1 sg9	17	-0.503111
ABM1 sg10	28	0.831038
ABM1 sg11	26	-0.107255
ABM1 sg12	16	-2.443880
ABP1 sg1	15	0.976893
ABP1 sg2	9	0.344015
ABP1 sg3	9	-0.477314
ABP1 sg4	5	-0.369110
ABP1 sg5	24	0.621781
ABP1 sg6	8	1.299687
ABP1 sg7	28	1.074547
ABP1 sg8	8	1.387536
ABP1 sg9	7	0.447699
ABP1 sg10	29	-0.598882
ABP1 sg11	7	-1.544966
ABP1 sg12	1	-1.113795
ABP140 sg1	6	1.426374
ABP140 sg2	51	-0.069202
ABP140 sg3	13	0.097404
ABP140 sg4	2	-0.468470
ABP140 sg5	17	-0.931103
ABP140 sg7	31	0.469200
ABP140 sg8	4	-0.152444
ABP140 sg9	24	1.361857
ABP140 sg10	25	0.476864
ABP140 sg11	27	0.880546
ABP140 sg12	4	-0.830924
ABZ1 sg1	12	0.534656
ABZ1 sg2	11	-1.177283
ABZ1 sg3	41	-0.360111
ABZ1 sg4	5	-2.380885
ABZ1 sg5	122	0.250886
ABZ1 sg6	22	0.133668
ABZ1 sg7	10	1.146457
ABZ1 sg8	24	0.303687
ABZ1 sg9	6	-0.106440
ABZ1 sg10	42	0.409455
ABZ1 sg11	50	0.225575
ABZ1 sg12	21	0.252705
ABZ2 sg1	10	2.688639
ABZ2 sg2	5	0.000850
ABZ2 sg3	30	0.278376
ABZ2 sg4	8	1.067579
ABZ2 sg5	37	0.180386
ABZ2 sg6	7	-1.902811
ABZ2 sg7	7	2.243918
ABZ2 sg8	22	-0.468118
ABZ2 sg9	47	0.674787
ABZ2 sg10	22	-0.355072
ABZ2 sg11	19	0.919392
ABZ2 sg12	15	-1.066965
ACA1 sg1	10	0.086804
ACA1 sg2	16	-0.581740
ACA1 sg3	7	0.955437
ACA1 sg4	5	-0.668913
ACA1 sg5	11	0.588444
ACA1 sg6	5	-0.759419
ACA1 sg7	13	-0.966039
ACA1 sg8	4	-1.415993
ACA1 sg9	1	-4.459449
ACA1 sg10	10	-0.451955
ACA1 sg11	18	-1.097038
ACA1 sg12	12	0.134275
ACB1 sg1	82	-0.082356
ACB1 sg2	14	-0.186731
ACB1 sg3	48	0.423150
ACB1 sg4	47	0.381030
ACB1 sg5	27	0.034756
ACB1 sg6	2	0.453627
ACB1 sg7	8	-0.311743
ACB1 sg8	28	-0.595048
ACB1 sg9	29	0.495038
ACB1 sg10	7	-1.355222
ACB1 sg11	8	0.816016
ACB1 sg12	6	1.041689
ACC1 sg1	5	0.825225
ACC1 sg2	6	-1.887609
ACC1 sg3	0	NaN
ACC1 sg4	34	0.357494
ACC1 sg5	6	-1.588470
ACC1 sg6	25	0.927211
ACC1 sg7	4	-0.808693
ACC1 sg8	5	0.618559
ACC1 sg9	8	-0.572573
ACC1 sg10	12	0.032544
ACC1 sg11	6	1.320989
ACC1 sg12	4	0.583092
ACE2 sg1	29	0.498086
ACE2 sg2	14	-0.073246
ACE2 sg3	7	-2.105123
ACE2 sg4	6	-2.515904
ACE2 sg5	4	-2.145436
ACE2 sg6	35	-0.389660
ACE2 sg7	10	1.460083
ACE2 sg8	39	1.245994
ACE2 sg9	9	0.324010
ACE2 sg10	7	0.323693
ACE2 sg11	9	-0.772191
ACE2 sg12	16	1.730084
ACF2 sg1	33	0.520093
ACF2 sg2	12	-0.526817
ACF2 sg3	27	0.083559
ACF2 sg4	8	0.072369
ACF2 sg5	11	0.418974
ACF2 sg6	59	-0.104215
ACF2 sg7	6	1.392447
ACF2 sg8	2	-2.958655
ACF2 sg9	58	0.167767
ACF2 sg10	12	0.448539
ACF2 sg11	25	-0.006472
ACF2 sg12	98	0.280455
ACF4 sg1	22	-0.133862
ACF4 sg2	58	0.427075
ACF4 sg3	51	0.530542
ACF4 sg4	40	-0.486198
ACF4 sg5	43	0.337265
ACF4 sg6	61	-0.043454
ACF4 sg7	48	0.248989
ACF4 sg8	7	-0.239867
ACF4 sg9	30	0.389702
ACF4 sg10	40	0.946801
ACF4 sg11	16	-0.600865
ACF4 sg12	19	-0.393301
ACH1 sg1	34	0.851112
ACH1 sg2	52	0.071454
ACH1 sg3	20	0.143137
ACH1 sg4	13	0.187642
ACH1 sg5	19	0.049362
ACH1 sg6	56	0.421777
ACH1 sg7	4	0.247537
ACH1 sg8	3	-1.018132
ACH1 sg9	4	-1.157045
ACH1 sg10	24	0.478218
ACH1 sg11	10	-0.166826
ACH1 sg12	17	0.443069
ACK1 sg1	25	-1.253549
ACK1 sg2	42	0.380266
ACK1 sg3	40	-0.315741
ACK1 sg4	11	-1.530344
ACK1 sg5	18	0.234322
ACK1 sg6	9	-1.385689
ACK1 sg7	26	-0.349694
ACK1 sg8	2	2.676966
ACK1 sg9	9	0.939622
ACK1 sg10	29	1.029660
ACK1 sg11	8	-0.398534
ACK1 sg12	36	0.094298
ACM1 sg1	12	1.018717
ACM1 sg2	7	1.321318
ACM1 sg3	14	-0.076140
ACM1 sg4	11	-0.239033
ACM1 sg5	5	0.281246
ACM1 sg6	3	-1.170329
ACM1 sg7	33	-0.351883
ACM1 sg8	18	0.633467
ACM1 sg9	12	-0.106940
ACM1 sg10	8	0.922486
ACM1 sg11	24	-0.026723
ACM1 sg12	16	-0.158635
ACO1 sg1	10	0.304285
ACO1 sg3	39	0.054718
ACO1 sg4	4	-0.343998
ACO1 sg5	8	0.817223
ACO1 sg6	4	-0.168450
ACO1 sg7	2	-3.307967
ACO1 sg8	36	0.213369
ACO1 sg9	9	-0.135142
ACO1 sg10	27	0.169657
ACO1 sg11	13	0.921599
ACO1 sg12	22	0.630153
ACO2 sg1	8	0.710004
ACO2 sg2	142	-0.008566
ACO2 sg3	5	2.157598
ACO2 sg4	20	0.314103
ACO2 sg5	24	0.557056
ACO2 sg6	18	1.234505
ACO2 sg7	1	0.565199
ACO2 sg8	3	-1.623052
ACO2 sg9	33	0.021967
ACO2 sg10	54	0.460369
ACO2 sg11	27	0.325305
ACO2 sg12	16	-1.104432
ACP1 sg1	9	1.048477
ACP1 sg2	25	-0.159401
ACP1 sg3	17	0.571497
ACP1 sg4	6	-0.113228
ACP1 sg7	4	-0.937745
ACP1 sg8	1	-4.538862
ACP1 sg9	48	0.270551
ACP1 sg10	0	NaN
ACP1 sg11	4	0.170141
ACP1 sg12	7	1.163572
ACS1 sg1	6	-1.827079
ACS1 sg2	8	-0.659554
ACS1 sg3	4	0.063123
ACS1 sg4	14	0.660564
ACS1 sg5	21	0.368742
ACS1 sg6	19	-0.287657
ACS1 sg7	6	-0.870360
ACS1 sg8	2	0.069289
ACS1 sg9	19	-0.490930
ACS1 sg10	48	-0.136732
ACS1 sg11	6	0.214395
ACS1 sg12	4	0.170141
ACS2 sg1	2	-3.117147
ACS2 sg2	29	-0.045562
ACS2 sg3	4	4.436627
ACS2 sg4	5	1.275579
ACS2 sg8	3	2.116304
ACS2 sg9	3	1.267207
ACS2 sg10	9	0.316777
ACS2 sg11	6	0.268720
ACS2 sg12	10	0.104459
ACT1 sg1	0	NaN
ACT1 sg2	0	NaN
ACT1 sg3	0	NaN
ACT1 sg4	0	NaN
ACT1 sg6	1	-1.032793
ACT1 sg7	9	-0.835420
ACT1 sg8	22	-0.515018
ACT1 sg9	16	-0.579008
ACT1 sg10	9	0.110856
ACT1 sg11	29	-0.711511
ACT1 sg12	6	-0.442095
ADA2 sg1	20	0.335101
ADA2 sg2	21	-0.332065
ADA2 sg3	28	-0.588385
ADA2 sg4	0	NaN
ADA2 sg5	18	0.723114
ADA2 sg6	0	NaN
ADA2 sg7	14	-0.421410
ADA2 sg8	2	0.420779
ADA2 sg9	21	0.474827
ADA2 sg10	6	-0.440536
ADA2 sg11	19	-0.216368
ADA2 sg12	15	-0.375410
ADD37 sg1	55	0.126168
ADD37 sg2	17	-1.265733
ADD37 sg3	29	0.077226
ADD37 sg4	98	0.176851
ADD37 sg5	9	-0.894040
ADD37 sg6	4	0.874059
ADD37 sg7	0	NaN
ADD37 sg8	29	1.203925
ADD37 sg9	19	0.602719
ADD37 sg10	5	0.528431
ADD37 sg11	8	0.615718
ADD37 sg12	9	0.551570
ADD66 sg1	8	-2.033352
ADD66 sg2	40	0.121213
ADD66 sg3	40	0.100887
ADD66 sg4	27	0.472922
ADD66 sg5	9	-0.226818
ADD66 sg6	10	-0.972879
ADD66 sg7	35	0.301186
ADD66 sg8	13	-0.547836
ADD66 sg9	13	2.127280
ADD66 sg10	7	-0.368691
ADD66 sg11	14	0.677428
ADD66 sg12	36	-0.408622
ADE1 sg1	21	-0.319804
ADE1 sg2	4	-1.374069
ADE1 sg3	32	-0.545341
ADE1 sg4	0	NaN
ADE1 sg5	8	2.130373
ADE1 sg6	11	0.132416
ADE1 sg7	10	0.370476
ADE1 sg8	21	0.434207
ADE1 sg9	9	0.268668
ADE1 sg10	13	-1.109571
ADE1 sg11	10	0.513185
ADE1 sg12	49	0.659586
ADE12 sg1	2	2.558967
ADE12 sg2	4	-2.294918
ADE12 sg3	11	-1.125912
ADE12 sg4	0	NaN
ADE12 sg5	24	0.389869
ADE12 sg6	10	0.633534
ADE12 sg7	11	-0.743159
ADE12 sg8	20	0.377363
ADE12 sg9	7	-0.252718
ADE12 sg10	7	0.136581
ADE12 sg11	39	0.174293
ADE12 sg12	44	0.308649
ADE13 sg1	18	0.384488
ADE13 sg2	4	-1.500133
ADE13 sg3	21	-0.267109
ADE13 sg4	57	-0.156108
ADE13 sg5	16	0.457685
ADE13 sg6	86	0.573753
ADE13 sg7	34	0.074583
ADE13 sg8	18	1.890677
ADE13 sg9	7	-0.132616
ADE13 sg10	70	0.771560
ADE13 sg11	16	-1.705738
ADE13 sg12	17	-0.231391
ADE16 sg1	26	0.016626
ADE16 sg2	19	1.336028
ADE16 sg3	6	-0.224859
ADE16 sg4	8	-1.979937
ADE16 sg5	3	1.033346
ADE16 sg6	23	0.374642
ADE16 sg7	22	-0.018268
ADE16 sg8	9	0.122299
ADE16 sg9	26	0.182346
ADE16 sg10	5	-0.780908
ADE16 sg11	17	-0.219120
ADE16 sg12	19	1.294689
ADE17 sg1	12	0.866622
ADE17 sg2	70	0.492052
ADE17 sg3	18	-0.375477
ADE17 sg4	6	-1.843099
ADE17 sg5	11	-1.713052
ADE17 sg6	18	-0.633794
ADE17 sg7	16	0.168081
ADE17 sg8	10	0.222183
ADE17 sg9	13	0.124945
ADE17 sg10	12	0.317638
ADE17 sg11	8	0.534733
ADE17 sg12	3	-0.824795
ADE2 sg1	12	1.054899
ADE2 sg2	44	0.500607
ADE2 sg3	31	-0.183052
ADE2 sg4	0	NaN
ADE2 sg5	13	0.533699
ADE2 sg6	34	0.493816
ADE2 sg7	12	2.305311
ADE2 sg8	19	1.167639
ADE2 sg9	30	0.051253
ADE2 sg10	44	0.311689
ADE2 sg11	20	0.270988
ADE2 sg12	20	-0.223831
ADE3 sg1	45	-0.249387
ADE3 sg2	81	0.392449
ADE3 sg3	26	0.079182
ADE3 sg4	64	0.048004
ADE3 sg5	25	0.835312
ADE3 sg6	11	-0.587354
ADE3 sg7	4	0.472893
ADE3 sg8	8	-1.962791
ADE3 sg9	33	0.350638
ADE3 sg10	21	-0.066188
ADE3 sg11	34	0.603444
ADE3 sg12	8	-0.032677
ADE4 sg1	7	-1.039626
ADE4 sg2	18	0.627577
ADE4 sg3	32	-0.744647
ADE4 sg4	4	0.347672
ADE4 sg5	17	0.401246
ADE4 sg6	12	-0.265897
ADE4 sg7	6	-0.901237
ADE4 sg8	65	0.219757
ADE4 sg9	25	0.697724
ADE4 sg10	8	0.383645
ADE4 sg11	16	-0.041904
ADE4 sg12	9	0.610368
ADE5,7 sg1	13	0.456764
ADE5,7 sg2	12	0.591348
ADE5,7 sg3	15	1.438867
ADE5,7 sg4	13	-0.318600
ADE5,7 sg5	19	0.255905
ADE5,7 sg6	7	-0.351887
ADE5,7 sg7	31	-0.203057
ADE5,7 sg8	29	2.099523
ADE5,7 sg9	14	0.686344
ADE5,7 sg10	22	-0.368453
ADE5,7 sg11	17	0.473522
ADE5,7 sg12	12	-0.477907
ADE6 sg1	36	0.104001
ADE6 sg2	12	0.701171
ADE6 sg3	16	0.252644
ADE6 sg4	12	-0.577059
ADE6 sg5	1	4.087235
ADE6 sg6	13	0.243371
ADE6 sg7	19	0.154011
ADE6 sg8	5	1.801797
ADE6 sg9	12	2.080425
ADE6 sg10	19	-0.086418
ADE6 sg11	27	-0.396897
ADE6 sg12	26	0.352276
ADE8 sg1	16	-0.465474
ADE8 sg2	13	-0.578628
ADE8 sg3	2	-0.909926
ADE8 sg4	26	-1.098835
ADE8 sg5	5	1.917550
ADE8 sg6	8	1.037246
ADE8 sg7	18	0.816159
ADE8 sg8	6	-0.087124
ADE8 sg9	29	0.222016
ADE8 sg10	20	0.141548
ADE8 sg11	15	0.080245
ADE8 sg12	31	-0.125761
ADF1 sg1	39	-0.968636
ADF1 sg2	22	-0.835951
ADF1 sg3	3	-2.189390
ADF1 sg4	14	0.443650
ADF1 sg5	17	-1.443149
ADF1 sg7	2	-0.090354
ADF1 sg8	0	NaN
ADF1 sg9	14	-0.537701
ADF1 sg10	41	0.150580
ADF1 sg11	67	-0.060273
ADF1 sg12	12	-0.772367
ADH1 sg1	8	0.364525
ADH1 sg3	11	-2.088142
ADH1 sg4	18	0.478506
ADH1 sg5	11	-0.833643
ADH1 sg6	5	-0.015690
ADH1 sg7	4	-0.145879
ADH1 sg8	9	-0.339971
ADH1 sg9	7	0.824886
ADH1 sg10	4	-0.415540
ADH1 sg11	5	0.451804
ADH1 sg12	25	0.117599
ADH2 sg1	32	0.343351
ADH2 sg2	4	0.599318
ADH2 sg3	17	-0.241527
ADH2 sg4	24	-0.337875
ADH2 sg5	21	0.838791
ADH2 sg6	27	1.083073
ADH2 sg7	12	-0.386453
ADH2 sg8	25	0.592363
ADH2 sg9	15	0.023837
ADH2 sg10	10	-1.064651
ADH2 sg11	15	-0.129312
ADH2 sg12	13	0.548129
ADH3 sg1	3	-0.700070
ADH3 sg2	7	-2.146493
ADH3 sg3	5	-0.976337
ADH3 sg4	0	NaN
ADH3 sg5	6	0.040187
ADH3 sg7	1	-0.671588
ADH3 sg8	3	-0.187106
ADH3 sg9	8	0.780061
ADH3 sg10	32	-0.581195
ADH3 sg11	9	0.155686
ADH3 sg12	22	0.171319
ADH4 sg1	21	0.037864
ADH4 sg2	0	NaN
ADH4 sg3	10	0.271982
ADH4 sg4	9	-0.295102
ADH4 sg5	4	0.583526
ADH4 sg6	9	-0.855161
ADH4 sg7	5	-0.134063
ADH4 sg8	31	-0.401595
ADH4 sg9	10	0.588574
ADH4 sg10	7	0.353548
ADH4 sg11	2	-2.470889
ADH4 sg12	14	0.979511
ADH5 sg1	16	-0.169998
ADH5 sg2	73	-0.196481
ADH5 sg3	11	-1.508819
ADH5 sg4	9	-0.536917
ADH5 sg5	49	0.591360
ADH5 sg6	19	0.404893
ADH5 sg7	20	0.665364
ADH5 sg8	45	0.321332
ADH5 sg9	27	-0.223098
ADH5 sg10	20	0.850185
ADH5 sg11	61	0.326982
ADH5 sg12	33	0.097471
ADH6 sg1	13	-0.806139
ADH6 sg2	46	-0.143800
ADH6 sg3	25	0.336155
ADH6 sg4	19	0.265613
ADH6 sg5	15	1.254321
ADH6 sg6	20	-0.526766
ADH6 sg7	6	-0.394976
ADH6 sg8	12	1.258909
ADH6 sg9	21	-1.066055
ADH6 sg10	9	1.394402
ADH6 sg11	13	0.610117
ADH6 sg12	32	0.085714
ADH7 sg1	3	-2.913450
ADH7 sg2	19	-0.007166
ADH7 sg3	36	0.191079
ADH7 sg4	9	1.392282
ADH7 sg5	8	-0.561241
ADH7 sg6	32	-0.352449
ADH7 sg7	8	0.194377
ADH7 sg8	12	0.645699
ADH7 sg9	18	0.141692
ADH7 sg10	6	-0.728065
ADH7 sg11	21	0.182122
ADH7 sg12	8	-1.633343
ADI1 sg1	2	-0.475552
ADI1 sg2	40	0.363980
ADI1 sg3	24	-0.528972
ADI1 sg4	8	-0.501654
ADI1 sg5	8	0.091323
ADI1 sg6	1	-0.481690
ADI1 sg7	8	1.197124
ADI1 sg8	15	-0.269367
ADI1 sg9	19	0.252792
ADI1 sg10	18	0.232384
ADI1 sg11	13	-0.650168
ADI1 sg12	18	0.225135
ADK1 sg1	4	-0.356814
ADK1 sg3	21	0.391036
ADK1 sg4	12	1.135414
ADK1 sg5	22	-0.250981
ADK1 sg6	5	-0.369402
ADK1 sg7	52	-0.711301
ADK1 sg8	3	-0.611321
ADK1 sg9	9	-0.566804
ADK1 sg10	15	-0.364369
ADK1 sg11	30	-0.184308
ADK1 sg12	17	-0.626804
ADK2 sg1	35	-0.687522
ADK2 sg2	8	0.174332
ADK2 sg3	7	-0.294574
ADK2 sg4	8	-0.132835
ADK2 sg5	4	0.487281
ADK2 sg6	9	0.657885
ADK2 sg7	9	-2.912819
ADK2 sg8	49	0.068445
ADK2 sg9	20	0.684936
ADK2 sg10	21	0.719084
ADK2 sg11	0	NaN
ADK2 sg12	13	-0.145809
ADO1 sg1	22	0.353188
ADO1 sg2	45	0.944207
ADO1 sg3	6	0.673429
ADO1 sg4	22	1.111753
ADO1 sg5	1	-0.192027
ADO1 sg6	3	-1.600340
ADO1 sg7	3	-0.257638
ADO1 sg9	8	-0.334351
ADO1 sg10	3	-0.200454
ADO1 sg11	21	0.858926
ADO1 sg12	6	-0.796326
ADP1 sg1	20	-0.166092
ADP1 sg2	1	-1.602701
ADP1 sg3	26	0.400295
ADP1 sg4	25	0.132566
ADP1 sg5	21	0.612334
ADP1 sg6	10	0.047624
ADP1 sg7	7	0.756478
ADP1 sg8	14	-0.378712
ADP1 sg9	6	1.099325
ADP1 sg10	5	0.370156
ADP1 sg11	27	0.542463
ADP1 sg12	7	2.170880
ADR1 sg1	8	0.008845
ADR1 sg2	16	0.377156
ADR1 sg3	22	0.141216
ADR1 sg4	28	0.412005
ADR1 sg5	56	0.339395
ADR1 sg6	18	-0.611932
ADR1 sg7	10	0.221227
ADR1 sg8	4	-2.136903
ADR1 sg9	1	-1.752204
ADR1 sg10	37	0.700564
ADR1 sg11	27	0.624563
ADR1 sg12	8	-0.297064
ADY2 sg1	40	0.219980
ADY2 sg2	13	0.726450
ADY2 sg3	32	0.335312
ADY2 sg4	4	-0.496685
ADY2 sg5	4	1.156326
ADY2 sg6	16	0.348745
ADY2 sg7	15	-0.476109
ADY2 sg8	16	-0.172940
ADY2 sg9	18	-1.585470
ADY2 sg10	21	0.343796
ADY2 sg11	22	-0.130642
ADY2 sg12	10	-0.052665
ADY3 sg1	23	0.524543
ADY3 sg2	6	-0.643762
ADY3 sg3	7	0.247255
ADY3 sg4	3	-2.594164
ADY3 sg6	8	0.316202
ADY3 sg7	43	0.164291
ADY3 sg8	7	1.568055
ADY3 sg9	0	NaN
ADY3 sg10	3	1.416337
ADY3 sg11	5	-0.360635
ADY3 sg12	19	-0.853464
ADY4 sg1	12	0.496747
ADY4 sg2	10	-0.277806
ADY4 sg3	9	0.013363
ADY4 sg4	16	-0.618096
ADY4 sg5	3	-0.004912
ADY4 sg6	0	NaN
ADY4 sg7	32	0.419132
ADY4 sg8	7	-0.828122
ADY4 sg9	15	0.116312
ADY4 sg10	12	-0.032251
ADY4 sg11	21	-0.065382
ADY4 sg12	12	0.377117
AEP1 sg1	24	0.789295
AEP1 sg2	12	-0.337868
AEP1 sg3	12	0.250225
AEP1 sg4	7	0.109560
AEP1 sg5	11	1.325448
AEP1 sg6	3	0.127464
AEP1 sg7	11	-1.395572
AEP1 sg8	2	0.586314
AEP1 sg9	10	0.597546
AEP1 sg10	15	-0.351862
AEP1 sg11	10	-0.634457
AEP1 sg12	9	0.348798
AEP2 sg1	29	0.676245
AEP2 sg2	37	-0.561972
AEP2 sg3	18	0.517061
AEP2 sg4	3	0.161620
AEP2 sg5	6	-0.698960
AEP2 sg6	15	-0.687192
AEP2 sg7	37	0.129779
AEP2 sg8	5	0.184051
AEP2 sg9	3	2.036629
AEP2 sg10	16	-0.400991
AEP2 sg11	20	0.501173
AEP2 sg12	8	-0.076095
AEP3 sg1	5	-0.702546
AEP3 sg2	17	0.112902
AEP3 sg3	41	0.001000
AEP3 sg4	7	0.415310
AEP3 sg5	10	-2.115908
AEP3 sg6	6	-3.520908
AEP3 sg7	10	1.025906
AEP3 sg8	7	0.350147
AEP3 sg9	7	0.507815
AEP3 sg10	19	0.872600
AEP3 sg11	20	0.338145
AEP3 sg12	2	0.927847
AFB1 sg1	5	1.174074
AFB1 sg2	11	0.036192
AFB1 sg3	16	0.466718
AFB1 sg4	4	0.170141
AFB1 sg5	12	1.047189
AFB1 sg6	34	-0.411700
AFB1 sg7	33	-0.274147
AFB1 sg8	8	-1.797072
AFB1 sg9	25	-0.987649
AFB1 sg10	10	-0.121160
AFB1 sg11	54	0.903653
AFB1 sg12	34	-0.337147
AFG1 sg1	14	-0.476252
AFG1 sg2	26	0.024671
AFG1 sg3	29	0.376141
AFG1 sg4	1	-7.434098
AFG1 sg5	22	-0.519191
AFG1 sg6	34	0.034681
AFG1 sg8	36	0.104556
AFG1 sg9	31	-0.047597
AFG1 sg10	29	-0.686915
AFG1 sg11	15	-0.235243
AFG1 sg12	22	-0.264459
AFG2 sg1	15	0.391024
AFG2 sg2	13	-0.082764
AFG2 sg5	25	0.631066
AFG2 sg7	8	0.716435
AFG2 sg8	15	-0.857939
AFG2 sg9	17	-0.439081
AFG2 sg10	23	0.444670
AFG2 sg11	20	0.130050
AFG2 sg12	1	-1.643030
AFG3 sg1	32	0.256901
AFG3 sg2	16	-2.815626
AFG3 sg3	4	0.538028
AFG3 sg4	9	-0.380541
AFG3 sg5	15	-0.355559
AFG3 sg6	7	-0.388496
AFG3 sg7	12	0.696096
AFG3 sg8	8	1.456168
AFG3 sg10	6	-0.031698
AFG3 sg11	13	-2.008219
AFG3 sg12	17	0.090920
AFI1 sg1	6	0.509721
AFI1 sg2	3	-3.565477
AFI1 sg3	13	-0.273349
AFI1 sg4	27	0.018208
AFI1 sg5	22	0.335816
AFI1 sg6	7	-1.426597
AFI1 sg7	14	-0.257021
AFI1 sg8	23	0.101639
AFI1 sg9	11	0.228874
AFI1 sg10	4	-2.148223
AFI1 sg11	18	-0.305201
AFI1 sg12	8	-1.538134
AFR1 sg1	15	-0.085719
AFR1 sg2	5	-0.515873
AFR1 sg3	23	0.827426
AFR1 sg4	11	-1.521858
AFR1 sg5	15	0.378498
AFR1 sg6	10	-1.494140
AFR1 sg7	12	0.007239
AFR1 sg8	8	-2.234765
AFR1 sg9	21	0.221940
AFR1 sg10	8	-0.795233
AFR1 sg11	13	2.124683
AFR1 sg12	19	0.932190
AFT1 sg1	12	2.157860
AFT1 sg2	16	-0.044594
AFT1 sg3	2	1.066792
AFT1 sg4	8	-0.534211
AFT1 sg5	15	0.017122
AFT1 sg6	35	0.669844
AFT1 sg7	34	0.813083
AFT1 sg8	31	0.332957
AFT1 sg9	33	0.856563
AFT1 sg10	6	-0.952359
AFT1 sg11	5	-1.039105
AFT1 sg12	5	0.257077
AFT2 sg1	28	-0.192506
AFT2 sg2	23	0.975815
AFT2 sg3	24	0.045375
AFT2 sg4	7	-0.797315
AFT2 sg5	15	-1.350333
AFT2 sg6	6	0.637964
AFT2 sg7	4	1.399933
AFT2 sg8	3	3.105365
AFT2 sg9	5	-0.056780
AFT2 sg10	25	0.700336
AFT2 sg11	17	-0.418741
AFT2 sg12	22	0.819495
AGA1 sg1	3	0.424846
AGA1 sg2	6	-0.254575
AGA1 sg3	33	-0.386565
AGA1 sg4	21	0.397756
AGA1 sg5	15	-0.948932
AGA1 sg6	22	-0.253401
AGA1 sg7	17	0.170769
AGA1 sg8	16	-0.007491
AGA1 sg9	19	0.297351
AGA1 sg10	14	0.584340
AGA1 sg11	12	0.517883
AGA1 sg12	24	-0.524022
AGA2 sg1	8	0.136883
AGA2 sg2	8	0.688291
AGA2 sg3	8	0.153387
AGA2 sg4	4	-1.353865
AGA2 sg5	19	0.121626
AGA2 sg6	0	NaN
AGA2 sg7	5	-1.243576
AGA2 sg8	25	-0.019799
AGA2 sg9	12	0.478351
AGA2 sg10	23	0.515084
AGA2 sg11	11	0.706498
AGA2 sg12	16	-0.262226
AGC1 sg1	33	-0.080186
AGC1 sg2	5	1.397130
AGC1 sg3	49	-0.007097
AGC1 sg4	34	0.578252
AGC1 sg5	23	0.150260
AGC1 sg6	6	-0.528555
AGC1 sg7	16	-0.598260
AGC1 sg8	0	NaN
AGC1 sg9	13	0.892985
AGC1 sg10	17	0.136691
AGC1 sg11	6	1.399885
AGC1 sg12	27	-0.009148
AGE1 sg1	8	1.313972
AGE1 sg2	22	0.136886
AGE1 sg3	47	0.284878
AGE1 sg4	53	0.245266
AGE1 sg5	2	-0.336477
AGE1 sg6	75	-0.081783
AGE1 sg7	13	0.491382
AGE1 sg8	6	0.736397
AGE1 sg9	4	1.649415
AGE1 sg10	4	-1.556927
AGE1 sg11	11	0.361334
AGE1 sg12	36	-0.500003
AGE2 sg1	8	-1.301290
AGE2 sg2	19	0.956672
AGE2 sg3	7	-0.528646
AGE2 sg4	0	NaN
AGE2 sg5	34	0.084930
AGE2 sg6	12	0.016595
AGE2 sg7	26	0.673102
AGE2 sg8	4	0.738838
AGE2 sg9	60	1.078569
AGE2 sg10	17	0.346429
AGE2 sg11	24	0.521859
AGE2 sg12	12	0.415740
AGP1 sg1	8	-0.543841
AGP1 sg2	2	-1.057335
AGP1 sg3	19	-0.427329
AGP1 sg4	14	-0.639386
AGP1 sg5	22	0.190100
AGP1 sg6	29	1.165144
AGP1 sg7	19	0.321351
AGP1 sg8	24	-0.115961
AGP1 sg9	10	-0.862890
AGP1 sg10	32	-0.430029
AGP1 sg11	18	0.574640
AGP1 sg12	10	-1.750627
AGP2 sg1	15	-1.115884
AGP2 sg2	19	-0.096191
AGP2 sg3	15	0.353149
AGP2 sg4	8	0.300611
AGP2 sg5	8	-1.266984
AGP2 sg6	12	-0.746468
AGP2 sg7	16	-2.100261
AGP2 sg8	17	0.831192
AGP2 sg9	23	0.852424
AGP2 sg10	13	0.076278
AGP2 sg11	28	-1.099141
AGP2 sg12	4	0.076635
AGP3 sg1	43	0.173777
AGP3 sg2	1	0.565199
AGP3 sg3	14	-0.194740
AGP3 sg4	4	-0.422135
AGP3 sg5	5	-0.274332
AGP3 sg6	15	0.138930
AGP3 sg7	12	-0.195092
AGP3 sg8	25	-0.500014
AGP3 sg9	5	1.376720
AGP3 sg10	11	-1.002093
AGP3 sg11	11	-0.731302
AGP3 sg12	6	-0.425161
AGX1 sg1	20	0.023381
AGX1 sg2	14	-0.307083
AGX1 sg3	27	0.363744
AGX1 sg4	7	-0.064896
AGX1 sg5	44	0.442597
AGX1 sg6	3	-0.681279
AGX1 sg8	9	0.564095
AGX1 sg9	16	0.305489
AGX1 sg10	19	-0.108483
AGX1 sg11	28	0.110134
AGX1 sg12	4	-2.300245
AHA1 sg1	7	1.127661
AHA1 sg2	10	-0.203745
AHA1 sg3	14	0.566346
AHA1 sg4	24	0.671954
AHA1 sg5	27	-0.063918
AHA1 sg6	22	0.224083
AHA1 sg7	27	-0.343656
AHA1 sg8	37	0.099795
AHA1 sg9	43	0.529316
AHA1 sg10	11	-1.805234
AHA1 sg11	22	0.491744
AHA1 sg12	5	0.342406
AHC1 sg1	19	0.038010
AHC1 sg2	9	0.530191
AHC1 sg3	6	-0.583407
AHC1 sg4	84	0.669605
AHC1 sg5	18	-0.335072
AHC1 sg6	38	-0.041161
AHC1 sg7	23	0.175924
AHC1 sg8	20	0.041934
AHC1 sg9	55	-0.105759
AHC1 sg10	6	1.010584
AHC1 sg11	159	0.120962
AHC1 sg12	7	-0.198289
AHC2 sg1	24	-0.930792
AHC2 sg2	46	0.688639
AHC2 sg3	17	-0.247292
AHC2 sg4	75	0.220088
AHC2 sg5	59	0.168045
AHC2 sg6	50	-0.411851
AHC2 sg7	8	0.526242
AHC2 sg8	8	0.154825
AHC2 sg9	70	0.418559
AHC2 sg10	20	-0.129143
AHC2 sg11	33	0.090110
AHC2 sg12	45	-0.650384
AHP1 sg1	17	0.770858
AHP1 sg2	22	-0.482916
AHP1 sg3	3	0.565199
AHP1 sg4	4	-1.434636
AHP1 sg5	17	-0.410346
AHP1 sg6	21	-0.120214
AHP1 sg7	22	1.558020
AHP1 sg8	12	2.549981
AHP1 sg9	28	0.871442
AHP1 sg10	15	0.856801
AHP1 sg11	5	-0.729800
AHP1 sg12	8	0.602743
AHT1 sg1	67	0.312007
AHT1 sg2	2	0.010283
AHT1 sg3	6	2.601731
AHT1 sg4	14	0.011704
AHT1 sg5	24	-0.330787
AHT1 sg6	4	-1.940586
AHT1 sg7	7	-1.567304
AHT1 sg8	10	0.403073
AHT1 sg9	11	-0.343641
AHT1 sg10	21	0.719607
AHT1 sg11	1	-0.902059
AHT1 sg12	14	1.266292
AI1 sg1	47	-0.632021
AI1 sg2	94	-0.041044
AI1 sg3	29	0.034805
AI1 sg4	152	0.120564
AI1 sg5	84	0.094086
AI2 sg1	47	-0.632021
AI2 sg2	94	-0.041044
AI2 sg3	29	0.034805
AI2 sg4	152	0.120564
AI2 sg5	84	0.094086
AI3 sg1	47	-0.632021
AI3 sg2	94	-0.041044
AI3 sg3	29	0.034805
AI3 sg4	152	0.120564
AI3 sg5	84	0.094086
AI4 sg1	47	-0.632021
AI4 sg2	94	-0.041044
AI4 sg3	29	0.034805
AI4 sg4	152	0.120564
AI4 sg5	84	0.094086
AI5_ALPHA sg1	47	-0.632021
AI5_ALPHA sg2	94	-0.041044
AI5_ALPHA sg3	29	0.034805
AI5_ALPHA sg4	152	0.120564
AI5_ALPHA sg5	84	0.094086
AI5_BETA sg1	10	0.347642
AI5_BETA sg2	0	NaN
AI5_BETA sg3	1	-1.291603
AI5_BETA sg4	16	1.223011
AI5_BETA sg5	5	0.395415
AI5_BETA sg6	2	-1.780778
AI5_BETA sg7	5	1.896206
AI5_BETA sg9	6	-0.200536
AIF1 sg1	37	1.257437
AIF1 sg2	6	-1.387296
AIF1 sg3	15	-0.539152
AIF1 sg4	4	-2.824676
AIF1 sg5	2	1.389984
AIF1 sg6	1	-6.941764
AIF1 sg7	2	1.758637
AIF1 sg8	31	-0.354703
AIF1 sg9	30	1.083971
AIF1 sg10	79	0.320561
AIF1 sg11	13	-0.143422
AIF1 sg12	21	0.785930
AIM1 sg1	11	-0.881220
AIM1 sg2	45	0.200820
AIM1 sg3	48	-0.483986
AIM1 sg4	101	-0.189498
AIM1 sg5	54	0.324815
AIM1 sg6	17	0.046963
AIM1 sg7	7	-0.390744
AIM1 sg8	13	-0.867804
AIM1 sg9	70	-0.202135
AIM1 sg10	21	0.369865
AIM1 sg11	27	0.723754
AIM1 sg12	54	-0.174356
AIM10 sg1	13	0.641782
AIM10 sg2	22	0.155289
AIM10 sg3	12	0.710402
AIM10 sg4	0	NaN
AIM10 sg5	7	0.054177
AIM10 sg6	11	-0.654918
AIM10 sg7	9	-0.855516
AIM10 sg8	16	0.459719
AIM10 sg9	12	-0.473559
AIM10 sg10	3	-1.762091
AIM10 sg12	4	0.566693
AIM11 sg1	30	-0.135980
AIM11 sg2	1	2.085445
AIM11 sg3	28	0.408743
AIM11 sg4	23	-0.415643
AIM11 sg5	7	-0.101698
AIM11 sg6	8	-0.017057
AIM11 sg7	5	0.016048
AIM11 sg8	34	-0.187759
AIM11 sg9	12	0.001309
AIM11 sg10	28	-0.476239
AIM11 sg11	14	0.317371
AIM11 sg12	1	-1.949619
AIM14 sg1	22	0.282638
AIM14 sg3	52	0.005878
AIM14 sg4	43	0.756337
AIM14 sg5	78	-0.080201
AIM14 sg6	14	0.069372
AIM14 sg7	5	-2.702607
AIM14 sg8	21	1.163596
AIM14 sg9	5	7.567340
AIM14 sg10	12	-0.325375
AIM14 sg11	9	1.128784
AIM14 sg12	17	1.156668
AIM17 sg1	47	0.342530
AIM17 sg2	5	0.742332
AIM17 sg3	19	0.520575
AIM17 sg4	5	0.213862
AIM17 sg5	4	-0.354119
AIM17 sg6	8	-0.398792
AIM17 sg7	6	0.578463
AIM17 sg9	10	-0.559600
AIM17 sg10	9	-0.654776
AIM17 sg11	14	1.099654
AIM17 sg12	8	-0.728891
AIM18 sg1	48	0.384545
AIM18 sg2	4	1.887623
AIM18 sg3	5	0.817846
AIM18 sg4	13	-0.748163
AIM18 sg5	24	-0.236995
AIM18 sg6	50	0.058845
AIM18 sg7	11	0.021308
AIM18 sg8	13	0.697715
AIM18 sg9	0	NaN
AIM18 sg10	1	-1.065647
AIM18 sg11	22	-0.410912
AIM18 sg12	13	-0.258832
AIM19 sg1	12	1.791525
AIM19 sg2	35	-0.330737
AIM19 sg3	41	0.168864
AIM19 sg4	10	-0.733725
AIM19 sg5	11	-0.129946
AIM19 sg6	12	0.123178
AIM19 sg7	44	-0.776547
AIM19 sg8	19	1.341528
AIM19 sg9	12	0.278496
AIM19 sg10	20	0.765284
AIM19 sg11	34	-0.564372
AIM19 sg12	30	0.285170
AIM2 sg1	35	0.197208
AIM2 sg2	7	0.135545
AIM2 sg3	12	-0.560369
AIM2 sg4	5	0.786561
AIM2 sg5	9	-0.664824
AIM2 sg6	28	0.162973
AIM2 sg7	10	-2.123768
AIM2 sg8	19	0.471219
AIM2 sg9	16	-0.144991
AIM2 sg10	3	1.399788
AIM2 sg11	9	1.326118
AIM2 sg12	37	-0.646497
AIM20 sg1	22	0.422335
AIM20 sg2	15	-0.486332
AIM20 sg3	16	-0.077013
AIM20 sg4	13	-1.008177
AIM20 sg5	8	-2.372783
AIM20 sg6	2	0.502360
AIM20 sg7	22	0.133202
AIM20 sg8	28	0.997915
AIM20 sg9	66	0.264128
AIM20 sg10	19	-0.993525
AIM20 sg11	19	-0.462807
AIM20 sg12	20	0.777734
AIM21 sg2	22	-0.057160
AIM21 sg3	20	-0.728336
AIM21 sg4	14	-0.425667
AIM21 sg5	7	1.830558
AIM21 sg6	16	0.051929
AIM21 sg7	28	-1.208895
AIM21 sg8	25	0.744552
AIM21 sg9	21	-0.243022
AIM21 sg10	11	0.212810
AIM21 sg11	4	-0.212748
AIM21 sg12	16	0.144895
AIM22 sg1	5	-0.791964
AIM22 sg2	7	0.468524
AIM22 sg3	38	-0.384432
AIM22 sg4	16	1.345280
AIM22 sg5	22	0.457026
AIM22 sg6	3	-2.669507
AIM22 sg7	4	-0.450318
AIM22 sg8	4	0.403027
AIM22 sg9	28	0.181400
AIM22 sg10	2	-4.528234
AIM22 sg11	5	-0.790562
AIM22 sg12	7	1.427802
AIM23 sg1	39	0.089399
AIM23 sg2	1	-3.415743
AIM23 sg3	5	1.314250
AIM23 sg4	11	-0.747351
AIM23 sg5	15	0.548553
AIM23 sg6	8	0.650296
AIM23 sg7	8	-0.814813
AIM23 sg8	16	-0.861544
AIM23 sg9	13	0.396429
AIM23 sg10	3	-2.416336
AIM23 sg11	92	0.185353
AIM23 sg12	17	0.905343
AIM24 sg1	26	0.024481
AIM24 sg2	5	-0.514395
AIM24 sg3	48	0.011121
AIM24 sg4	6	-1.137000
AIM24 sg5	29	0.207746
AIM24 sg6	15	0.416191
AIM24 sg7	8	0.179399
AIM24 sg8	40	-0.465298
AIM24 sg9	6	1.466660
AIM24 sg10	17	-0.844427
AIM24 sg11	11	0.642151
AIM24 sg12	18	0.094844
AIM25 sg1	14	0.298617
AIM25 sg2	12	-1.564735
AIM25 sg3	21	-1.511009
AIM25 sg4	2	0.085400
AIM25 sg5	12	0.384614
AIM25 sg6	11	-0.156215
AIM25 sg7	9	-3.070123
AIM25 sg8	4	0.976065
AIM25 sg9	5	-0.389354
AIM25 sg10	21	-0.045826
AIM25 sg11	12	1.060092
AIM25 sg12	21	1.085747
AIM26 sg1	9	0.149956
AIM26 sg2	18	0.767232
AIM26 sg3	8	-0.838660
AIM26 sg4	4	-0.366299
AIM26 sg5	10	0.859995
AIM26 sg6	38	-0.203312
AIM26 sg7	16	-0.961050
AIM26 sg8	3	-1.374683
AIM26 sg9	6	0.120730
AIM26 sg10	0	NaN
AIM26 sg11	26	-0.699899
AIM26 sg12	34	-0.269701
AIM29 sg1	28	0.212877
AIM29 sg2	5	0.779445
AIM29 sg3	23	0.560393
AIM29 sg4	81	-0.623202
AIM29 sg5	15	-1.125791
AIM29 sg6	10	-0.322375
AIM29 sg7	10	-0.055737
AIM29 sg8	2	-3.047735
AIM29 sg9	10	1.303074
AIM29 sg10	9	0.425936
AIM29 sg11	17	1.625576
AIM29 sg12	14	1.066928
AIM3 sg1	20	0.534134
AIM3 sg2	63	0.685910
AIM3 sg3	21	0.858183
AIM3 sg4	4	-0.081002
AIM3 sg5	9	-0.481259
AIM3 sg6	39	0.258053
AIM3 sg7	6	1.335921
AIM3 sg8	24	-0.542197
AIM3 sg9	10	0.746123
AIM3 sg10	5	-0.987338
AIM3 sg11	34	-0.420221
AIM3 sg12	28	0.046454
AIM32 sg1	17	0.973777
AIM32 sg2	22	-0.365932
AIM32 sg3	6	0.892222
AIM32 sg4	37	-0.623849
AIM32 sg5	55	-0.080717
AIM32 sg6	16	-0.101142
AIM32 sg7	6	0.771013
AIM32 sg9	27	0.199052
AIM32 sg10	40	0.582646
AIM32 sg11	47	-0.228177
AIM32 sg12	22	-0.324518
AIM33 sg1	10	-0.426243
AIM33 sg2	0	NaN
AIM33 sg3	3	1.055999
AIM33 sg4	29	0.427332
AIM33 sg5	45	0.209041
AIM33 sg7	35	-0.585550
AIM33 sg8	5	0.570378
AIM33 sg9	17	0.190867
AIM33 sg10	6	0.291758
AIM33 sg11	4	0.415202
AIM33 sg12	3	-0.277876
AIM34 sg2	17	-0.935471
AIM34 sg3	3	-1.822498
AIM34 sg4	16	0.862898
AIM34 sg5	4	1.540733
AIM34 sg6	19	-0.549750
AIM34 sg7	4	0.170141
AIM34 sg8	18	0.631861
AIM34 sg9	9	-0.374659
AIM34 sg10	8	0.049788
AIM34 sg11	20	0.121077
AIM34 sg12	6	-2.342271
AIM36 sg1	27	0.130025
AIM36 sg2	71	0.321398
AIM36 sg3	39	-0.030153
AIM36 sg4	20	0.568741
AIM36 sg5	18	-0.139710
AIM36 sg6	4	0.219270
AIM36 sg7	5	-0.130228
AIM36 sg8	19	-0.556613
AIM36 sg9	6	0.634966
AIM36 sg10	70	0.429432
AIM36 sg11	21	0.064519
AIM36 sg12	15	-0.410354
AIM39 sg1	14	-0.204890
AIM39 sg2	4	1.685954
AIM39 sg3	16	1.186397
AIM39 sg4	8	-1.013409
AIM39 sg5	5	-2.480184
AIM39 sg6	39	0.839432
AIM39 sg7	18	-0.118120
AIM39 sg8	8	1.754482
AIM39 sg9	6	0.912639
AIM39 sg10	14	1.038551
AIM39 sg11	16	-0.551569
AIM39 sg12	7	-1.764184
AIM4 sg1	75	0.324898
AIM4 sg2	11	2.504875
AIM4 sg3	9	-0.046087
AIM4 sg4	5	-0.381093
AIM4 sg5	5	0.040887
AIM4 sg6	32	-0.323666
AIM4 sg7	19	0.064427
AIM4 sg8	33	-0.545343
AIM4 sg9	8	-1.019208
AIM4 sg10	10	0.345449
AIM4 sg11	29	0.561907
AIM4 sg12	11	0.003026
AIM41 sg1	17	-0.599582
AIM41 sg2	4	3.472445
AIM41 sg3	49	0.292838
AIM41 sg4	6	1.445545
AIM41 sg5	30	0.322900
AIM41 sg6	6	-0.088427
AIM41 sg7	1	-0.126617
AIM41 sg8	6	-0.138716
AIM41 sg9	36	-0.582653
AIM41 sg10	23	-0.470736
AIM41 sg11	18	-0.028689
AIM41 sg12	5	1.205952
AIM44 sg1	30	0.011275
AIM44 sg2	21	-0.826187
AIM44 sg3	73	0.221974
AIM44 sg4	23	0.500254
AIM44 sg5	10	0.469779
AIM44 sg6	20	-0.091171
AIM44 sg7	22	0.371147
AIM44 sg8	26	-0.569524
AIM44 sg9	22	0.396278
AIM44 sg10	21	1.034320
AIM44 sg11	8	-1.100420
AIM44 sg12	5	-1.101039
AIM45 sg1	21	-0.523827
AIM45 sg2	10	-0.402139
AIM45 sg3	4	1.860158
AIM45 sg4	4	-1.187995
AIM45 sg6	12	0.228224
AIM45 sg7	25	0.174484
AIM45 sg8	13	0.023892
AIM45 sg9	8	0.002393
AIM45 sg10	17	-0.173822
AIM45 sg11	30	-0.334164
AIM45 sg12	6	0.765627
AIM46 sg1	0	NaN
AIM46 sg2	6	0.798549
AIM46 sg3	17	0.209310
AIM46 sg4	19	-0.117591
AIM46 sg5	27	-0.097217
AIM46 sg6	15	-0.222414
AIM46 sg7	25	0.381572
AIM46 sg8	10	0.782127
AIM46 sg9	9	0.123725
AIM46 sg10	20	-0.281268
AIM46 sg11	12	0.389762
AIM46 sg12	7	-1.122341
AIM6 sg1	16	-0.435968
AIM6 sg2	41	0.583242
AIM6 sg3	4	0.747254
AIM6 sg4	14	1.475874
AIM6 sg5	44	0.317574
AIM6 sg6	22	-0.143891
AIM6 sg7	47	-0.045202
AIM6 sg8	39	0.032612
AIM6 sg9	43	0.378586
AIM6 sg10	33	-0.663420
AIM6 sg11	17	0.800333
AIM6 sg12	31	0.128316
AIM7 sg1	17	-0.231802
AIM7 sg2	3	-3.312153
AIM7 sg3	18	0.931711
AIM7 sg4	7	0.062405
AIM7 sg5	23	-0.595406
AIM7 sg6	17	0.519651
AIM7 sg7	20	-0.019003
AIM7 sg8	13	0.163339
AIM7 sg9	14	0.473365
AIM7 sg11	14	-0.238022
AIM7 sg12	2	1.466129
AIM9 sg1	17	0.698732
AIM9 sg2	15	0.281684
AIM9 sg3	31	1.465695
AIM9 sg4	17	-0.638609
AIM9 sg5	10	-0.455620
AIM9 sg6	11	0.156310
AIM9 sg7	16	0.957948
AIM9 sg8	6	-1.833553
AIM9 sg9	27	0.341962
AIM9 sg10	35	0.872352
AIM9 sg11	16	1.021241
AIM9 sg12	9	0.835226
AIP1 sg1	15	-0.535899
AIP1 sg2	21	0.175211
AIP1 sg3	11	-0.617343
AIP1 sg4	1	1.430395
AIP1 sg5	21	0.445531
AIP1 sg6	8	-0.509107
AIP1 sg7	4	0.086115
AIP1 sg8	41	0.633103
AIP1 sg9	36	0.099157
AIP1 sg10	12	-1.334781
AIP1 sg11	30	-0.261079
AIP1 sg12	29	0.341630
AIR1 sg1	9	-0.127682
AIR1 sg2	2	-0.650321
AIR1 sg3	36	0.594625
AIR1 sg4	20	0.736611
AIR1 sg5	25	0.608948
AIR1 sg6	14	-0.897959
AIR1 sg7	3	0.738655
AIR1 sg8	6	1.106482
AIR1 sg9	39	-0.009979
AIR1 sg10	11	0.269904
AIR1 sg11	4	-0.198424
AIR1 sg12	14	-0.398287
AIR2 sg1	11	-0.425836
AIR2 sg2	22	-0.463065
AIR2 sg3	18	0.649442
AIR2 sg4	7	0.940820
AIR2 sg5	27	0.101308
AIR2 sg6	22	-0.728781
AIR2 sg7	7	0.128396
AIR2 sg8	17	0.571848
AIR2 sg9	7	-0.717826
AIR2 sg10	18	-0.106443
AIR2 sg11	28	0.352585
AIR2 sg12	11	-0.706205
AKL1 sg1	27	0.427709
AKL1 sg2	7	1.965823
AKL1 sg3	12	-0.805207
AKL1 sg4	16	-0.094442
AKL1 sg5	6	0.748906
AKL1 sg6	30	0.185677
AKL1 sg7	21	-0.264235
AKL1 sg8	74	0.265175
AKL1 sg9	6	-0.047958
AKL1 sg10	18	0.078340
AKL1 sg11	21	-0.183877
AKL1 sg12	25	1.268795
AKR1 sg1	25	-0.344840
AKR1 sg2	20	0.074558
AKR1 sg3	3	0.680652
AKR1 sg4	5	1.634427
AKR1 sg6	5	-0.167963
AKR1 sg7	9	-2.430180
AKR1 sg8	12	-0.172061
AKR1 sg9	3	0.246026
AKR1 sg10	5	-0.217955
AKR1 sg11	22	0.729662
AKR1 sg12	6	0.812240
AKR2 sg1	18	-0.208474
AKR2 sg2	35	0.246325
AKR2 sg3	55	0.095603
AKR2 sg4	23	-0.323959
AKR2 sg5	15	-0.398788
AKR2 sg6	17	-0.664437
AKR2 sg7	28	0.360632
AKR2 sg8	32	0.898294
AKR2 sg9	9	-0.513644
AKR2 sg10	20	-0.118420
AKR2 sg11	10	-0.753084
AKR2 sg12	30	0.291832
ALA1 sg1	22	0.749638
ALA1 sg2	3	-0.874849
ALA1 sg3	16	-1.536341
ALA1 sg4	12	0.776272
ALA1 sg5	5	1.045537
ALA1 sg6	6	0.540928
ALA1 sg7	6	0.981265
ALA1 sg8	24	0.160865
ALA1 sg9	6	-0.979336
ALA1 sg10	39	0.461056
ALA1 sg11	15	-1.059679
ALA1 sg12	1	0.427849
ALB1 sg1	7	0.129670
ALB1 sg2	16	0.765561
ALB1 sg3	56	0.110015
ALB1 sg4	55	0.195861
ALB1 sg5	28	0.062008
ALB1 sg6	54	0.000263
ALB1 sg7	40	0.238302
ALB1 sg8	12	-1.976389
ALB1 sg9	15	-0.255504
ALB1 sg10	18	0.436240
ALB1 sg11	26	0.041617
ALB1 sg12	10	-0.598351
ALD2 sg1	19	0.659808
ALD2 sg2	24	-1.935695
ALD2 sg3	22	0.773969
ALD2 sg4	23	-1.004259
ALD2 sg5	4	0.368638
ALD2 sg6	17	0.090505
ALD2 sg7	19	1.165469
ALD2 sg8	31	0.400771
ALD2 sg9	7	0.868984
ALD2 sg10	41	0.101463
ALD2 sg11	25	1.423239
ALD2 sg12	12	0.898233
ALD3 sg1	13	0.795146
ALD3 sg2	28	0.124369
ALD3 sg3	6	0.478139
ALD3 sg4	31	1.150112
ALD3 sg5	11	0.415337
ALD3 sg6	4	-0.676585
ALD3 sg7	4	-0.220477
ALD3 sg8	6	-1.650898
ALD3 sg9	7	0.868984
ALD3 sg10	41	0.101463
ALD3 sg11	25	1.423239
ALD3 sg12	12	0.898233
ALD4 sg1	4	0.301157
ALD4 sg2	5	0.223769
ALD4 sg4	18	-0.374740
ALD4 sg5	29	0.147370
ALD4 sg6	18	-0.317995
ALD4 sg7	13	-1.040907
ALD4 sg8	13	0.937699
ALD4 sg9	8	-1.307968
ALD4 sg10	6	0.765465
ALD4 sg11	6	-1.083989
ALD4 sg12	28	0.802037
ALD5 sg1	9	5.090340
ALD5 sg2	33	0.207313
ALD5 sg3	12	-0.420558
ALD5 sg4	17	0.462965
ALD5 sg5	19	0.291963
ALD5 sg6	4	-5.350565
ALD5 sg7	16	0.273767
ALD5 sg8	21	0.956955
ALD5 sg9	14	-1.754352
ALD5 sg10	51	0.417286
ALD5 sg11	33	-0.059719
ALD5 sg12	28	-0.545281
ALD6 sg1	28	-1.291104
ALD6 sg2	18	0.585474
ALD6 sg3	14	-0.238468
ALD6 sg4	8	-0.823138
ALD6 sg5	14	-1.672916
ALD6 sg6	9	1.197252
ALD6 sg7	27	0.058667
ALD6 sg8	36	-0.136401
ALD6 sg9	7	-0.858870
ALD6 sg10	16	1.038898
ALD6 sg11	9	-0.980067
ALD6 sg12	38	0.012541
ALE1 sg1	17	0.510109
ALE1 sg2	9	0.930715
ALE1 sg3	10	1.258564
ALE1 sg4	16	1.384737
ALE1 sg5	5	-0.237639
ALE1 sg6	33	0.507574
ALE1 sg7	24	0.230466
ALE1 sg8	24	0.811681
ALE1 sg9	31	0.612434
ALE1 sg10	11	-0.448329
ALE1 sg11	7	0.203987
ALE1 sg12	12	0.982980
ALF1 sg1	20	-0.482534
ALF1 sg2	36	0.147222
ALF1 sg3	6	0.498915
ALF1 sg4	4	0.885654
ALF1 sg6	3	0.519690
ALF1 sg7	23	-0.537917
ALF1 sg8	26	-0.623077
ALF1 sg9	92	1.160566
ALF1 sg10	10	0.626654
ALF1 sg11	3	1.243394
ALF1 sg12	23	0.429256
ALG1 sg1	88	0.434039
ALG1 sg2	90	-0.320804
ALG1 sg3	73	-0.281283
ALG1 sg4	35	0.132899
ALG1 sg5	23	0.514528
ALG1 sg6	2	0.389444
ALG1 sg7	4	-1.955826
ALG1 sg8	13	-0.400909
ALG1 sg9	49	0.114328
ALG1 sg10	7	0.163035
ALG1 sg11	4	-0.175840
ALG1 sg12	8	-2.302644
ALG11 sg1	60	0.630104
ALG11 sg3	46	0.148875
ALG11 sg4	45	-0.055718
ALG11 sg5	0	NaN
ALG11 sg6	3	-0.442208
ALG11 sg7	37	-0.076036
ALG11 sg8	17	0.617640
ALG11 sg9	80	0.046905
ALG11 sg10	6	-0.274147
ALG11 sg11	35	0.584559
ALG11 sg12	1	-5.116796
ALG12 sg1	18	-0.190627
ALG12 sg2	106	0.719240
ALG12 sg4	38	-0.226607
ALG12 sg5	29	0.771472
ALG12 sg6	22	-0.582814
ALG12 sg7	28	0.371873
ALG12 sg8	41	-0.550175
ALG12 sg9	31	0.422427
ALG12 sg10	24	-1.199302
ALG12 sg11	10	0.397738
ALG12 sg12	0	NaN
ALG13 sg1	3	0.238872
ALG13 sg2	7	-0.570836
ALG13 sg3	4	0.398825
ALG13 sg4	6	-0.128570
ALG13 sg5	8	-1.441130
ALG13 sg6	9	0.779755
ALG13 sg7	11	-0.417838
ALG13 sg8	9	0.367642
ALG13 sg9	96	-0.225283
ALG13 sg10	23	1.059934
ALG13 sg11	36	0.164729
ALG13 sg12	8	1.619333
ALG14 sg1	17	-0.934179
ALG14 sg2	57	0.211158
ALG14 sg3	71	0.361640
ALG14 sg4	2	-2.640043
ALG14 sg5	24	-0.275876
ALG14 sg7	5	0.335806
ALG14 sg8	15	-0.951027
ALG14 sg9	40	-0.139933
ALG14 sg10	21	0.017731
ALG14 sg11	24	-0.939498
ALG14 sg12	6	1.931120
ALG2 sg1	25	0.380282
ALG2 sg2	14	-1.164908
ALG2 sg3	5	-1.189954
ALG2 sg4	4	-5.100767
ALG2 sg5	17	-1.582481
ALG2 sg6	6	0.334080
ALG2 sg8	26	-0.203652
ALG2 sg9	2	-0.391493
ALG2 sg10	15	-0.108013
ALG2 sg11	9	0.826905
ALG2 sg12	12	-0.505760
ALG3 sg1	30	-0.115307
ALG3 sg2	6	1.577531
ALG3 sg3	25	0.048361
ALG3 sg4	12	0.937705
ALG3 sg5	37	-0.227478
ALG3 sg6	16	1.793297
ALG3 sg7	32	0.506379
ALG3 sg8	43	0.185603
ALG3 sg9	19	0.491536
ALG3 sg10	19	0.085839
ALG3 sg11	7	-0.086205
ALG3 sg12	3	-0.702913
ALG5 sg1	4	-1.966132
ALG5 sg2	2	0.736910
ALG5 sg3	4	0.101840
ALG5 sg4	4	-1.034141
ALG5 sg5	23	0.564348
ALG5 sg6	9	-0.786108
ALG5 sg7	14	0.346710
ALG5 sg8	46	0.093269
ALG5 sg9	22	-0.258432
ALG5 sg10	9	-0.052474
ALG5 sg11	2	-0.284674
ALG5 sg12	8	-0.471520
ALG6 sg1	6	-0.344575
ALG6 sg2	8	0.838360
ALG6 sg3	11	-0.575402
ALG6 sg4	6	-0.241654
ALG6 sg5	16	-0.284391
ALG6 sg6	2	-1.284895
ALG6 sg7	13	-0.070868
ALG6 sg8	29	-0.048034
ALG6 sg9	5	-0.378806
ALG6 sg10	26	0.656509
ALG6 sg11	6	-0.146983
ALG6 sg12	12	0.088526
ALG7 sg1	10	1.755790
ALG7 sg2	6	1.019737
ALG7 sg3	5	-0.501394
ALG7 sg4	12	0.046979
ALG7 sg5	15	0.163745
ALG7 sg6	77	0.088564
ALG7 sg7	16	-1.144982
ALG7 sg8	3	-0.794864
ALG7 sg9	14	1.165403
ALG7 sg10	34	0.319065
ALG7 sg11	9	-1.416395
ALG7 sg12	13	0.501233
ALG8 sg1	23	-0.715540
ALG8 sg2	14	0.455549
ALG8 sg3	6	0.645600
ALG8 sg4	6	1.493158
ALG8 sg5	11	0.340004
ALG8 sg6	7	-1.199404
ALG8 sg7	29	0.014593
ALG8 sg8	38	0.764240
ALG8 sg9	16	-0.399886
ALG8 sg10	28	0.717802
ALG8 sg11	11	-0.250515
ALG8 sg12	18	0.244554
ALG9 sg1	72	0.356571
ALG9 sg2	9	0.322407
ALG9 sg3	16	-0.291731
ALG9 sg4	5	0.397533
ALG9 sg5	10	-0.419678
ALG9 sg6	6	-0.304338
ALG9 sg7	5	-0.066413
ALG9 sg8	22	0.143660
ALG9 sg9	22	0.979109
ALG9 sg10	5	0.653471
ALG9 sg11	12	0.053327
ALG9 sg12	48	1.161011
ALK1 sg1	29	0.391804
ALK1 sg2	25	0.225217
ALK1 sg3	4	-1.033111
ALK1 sg4	14	0.122792
ALK1 sg5	17	0.520232
ALK1 sg6	36	0.486617
ALK1 sg7	26	0.526164
ALK1 sg8	5	-0.855492
ALK1 sg9	21	-0.049634
ALK1 sg10	18	-1.039924
ALK1 sg11	13	-0.145646
ALK1 sg12	2	-6.719636
ALK2 sg1	52	0.731002
ALK2 sg2	18	0.477770
ALK2 sg3	24	0.264636
ALK2 sg4	5	-3.349997
ALK2 sg5	13	-0.001915
ALK2 sg6	68	0.500552
ALK2 sg7	58	0.186116
ALK2 sg8	24	0.176107
ALK2 sg9	45	0.757155
ALK2 sg10	21	-0.191891
ALO1 sg1	3	-1.951649
ALO1 sg2	37	-0.020381
ALO1 sg3	16	0.577208
ALO1 sg4	4	-0.110133
ALO1 sg5	11	0.009320
ALO1 sg6	22	-0.729139
ALO1 sg7	9	0.847822
ALO1 sg8	12	0.962288
ALO1 sg9	21	0.828569
ALO1 sg10	5	0.638664
ALO1 sg11	8	0.689068
ALO1 sg12	22	0.154656
ALP1 sg1	54	0.292438
ALP1 sg2	10	-0.676124
ALP1 sg3	30	0.505004
ALP1 sg4	18	0.554346
ALP1 sg5	20	-0.248052
ALP1 sg6	6	-0.335893
ALP1 sg7	45	0.485177
ALP1 sg8	24	0.531753
ALP1 sg9	21	-0.402527
ALP1 sg10	18	0.635108
ALP1 sg11	11	-0.245027
ALP1 sg12	4	0.065135
ALR1 sg1	12	0.885217
ALR1 sg2	4	1.696014
ALR1 sg3	22	-0.150885
ALR1 sg4	19	0.085587
ALR1 sg5	5	2.437019
ALR1 sg6	2	-0.088522
ALR1 sg7	4	0.037197
ALR1 sg8	34	0.869556
ALR1 sg9	4	-0.590540
ALR1 sg10	6	-1.588723
ALR1 sg11	4	-1.715760
ALR1 sg12	7	-0.623795
ALR2 sg1	22	0.473358
ALR2 sg2	10	0.188203
ALR2 sg3	8	-1.777495
ALR2 sg4	3	0.632823
ALR2 sg5	7	1.566027
ALR2 sg6	9	0.678890
ALR2 sg7	5	-0.136557
ALR2 sg8	13	1.123677
ALR2 sg9	69	0.190900
ALR2 sg10	18	-0.207290
ALR2 sg11	15	-0.114852
ALR2 sg12	6	-1.115385
ALT1 sg1	6	-0.291591
ALT1 sg2	30	0.557827
ALT1 sg3	11	0.472640
ALT1 sg4	4	-0.127754
ALT1 sg5	3	-0.880075
ALT1 sg6	5	-1.833766
ALT1 sg7	14	0.672911
ALT1 sg8	27	-0.281109
ALT1 sg9	20	-0.033039
ALT1 sg10	8	0.190938
ALT1 sg11	4	-0.125069
ALT1 sg12	2	0.769408
ALT2 sg1	4	0.270463
ALT2 sg2	5	-0.378135
ALT2 sg3	24	0.051403
ALT2 sg4	18	0.177901
ALT2 sg5	41	0.284047
ALT2 sg6	10	1.028594
ALT2 sg7	30	0.402522
ALT2 sg8	4	-5.854060
ALT2 sg9	7	0.011693
ALT2 sg10	9	0.427987
ALT2 sg11	5	2.124083
ALT2 sg12	12	-0.169773
ALY1 sg1	2	-1.727930
ALY1 sg2	11	0.183466
ALY1 sg3	10	-0.064040
ALY1 sg4	14	-0.495552
ALY1 sg5	4	-2.445315
ALY1 sg6	20	0.390285
ALY1 sg7	10	-1.269666
ALY1 sg8	16	0.033319
ALY1 sg9	11	0.364454
ALY1 sg10	13	0.088476
ALY1 sg11	17	-0.200526
ALY1 sg12	5	0.070499
ALY2 sg1	5	0.761904
ALY2 sg2	0	NaN
ALY2 sg3	4	-4.223915
ALY2 sg4	14	0.340055
ALY2 sg5	7	-0.018165
ALY2 sg6	19	-0.060050
ALY2 sg7	1	1.276902
ALY2 sg8	14	1.020319
ALY2 sg9	28	0.002222
ALY2 sg10	6	-1.094769
ALY2 sg11	10	-1.312700
ALY2 sg12	4	-0.672598
AMA1 sg1	21	-0.281313
AMA1 sg2	18	0.123178
AMA1 sg3	10	0.598748
AMA1 sg6	21	-0.861011
AMA1 sg7	17	-0.601276
AMA1 sg8	8	-0.330391
AMA1 sg9	4	-0.304031
AMA1 sg10	30	-0.197478
AMA1 sg11	8	1.075381
AMA1 sg12	9	-0.076390
AMD1 sg1	5	-0.720713
AMD1 sg2	22	-0.744721
AMD1 sg3	6	-1.381858
AMD1 sg4	4	-3.735298
AMD1 sg5	23	1.366275
AMD1 sg6	7	-0.217094
AMD1 sg7	4	-0.679436
AMD1 sg8	17	-0.112531
AMD1 sg9	15	-0.370587
AMD1 sg10	3	-2.209704
AMD1 sg11	14	0.604715
AMD1 sg12	30	0.787310
AMD2 sg1	16	0.754453
AMD2 sg2	25	-0.382110
AMD2 sg3	30	-0.022306
AMD2 sg4	4	-0.219067
AMD2 sg5	16	-0.077623
AMD2 sg6	3	0.074457
AMD2 sg7	3	-4.134798
AMD2 sg8	10	0.876118
AMD2 sg9	13	-1.859117
AMD2 sg10	18	-0.766071
AMD2 sg11	6	0.272580
AMD2 sg12	65	0.191548
AME1 sg1	23	0.026834
AME1 sg2	22	1.694590
AME1 sg3	2	-2.720854
AME1 sg4	21	-1.263388
AME1 sg5	11	-0.711126
AME1 sg6	0	NaN
AME1 sg7	1	0.179629
AME1 sg8	10	0.064061
AME1 sg10	39	0.012624
AME1 sg11	3	-1.349068
AME1 sg12	4	0.138831
AMF1 sg1	8	1.504590
AMF1 sg2	13	0.304610
AMF1 sg3	26	0.527965
AMF1 sg4	30	0.613581
AMF1 sg5	15	0.498800
AMF1 sg6	16	-0.510730
AMF1 sg7	9	-0.231855
AMF1 sg8	15	0.503781
AMF1 sg9	4	1.540963
AMF1 sg10	15	0.218252
AMF1 sg12	13	1.356983
AMN1 sg1	6	-0.020993
AMN1 sg2	23	-1.018842
AMN1 sg3	18	-0.964591
AMN1 sg4	12	-0.603053
AMN1 sg5	2	-1.258673
AMN1 sg6	8	-1.059188
AMN1 sg7	17	1.208108
AMN1 sg8	11	-0.388833
AMN1 sg9	12	-0.483382
AMN1 sg10	50	0.454233
AMN1 sg11	36	0.184088
AMN1 sg12	10	0.515470
AMS1 sg1	28	0.170681
AMS1 sg2	33	0.593249
AMS1 sg3	17	-0.729907
AMS1 sg4	6	0.084667
AMS1 sg5	13	0.325245
AMS1 sg6	9	-0.455625
AMS1 sg7	14	1.282026
AMS1 sg8	38	0.455867
AMS1 sg9	5	-0.183166
AMS1 sg10	9	0.807074
[truncated: 80,365 more rows]
