# Supplementary material for: ReporterSeq reveals genome-wide dynamic modulators of the heat shock response across diverse stressors
Source: eLife. 2021 Jul 5;10:e57376. doi: 10.7554/eLife.57376 (PMC8257254; doi:10.7554/eLife.57376)
Supplement: Supplementary file 4. [file elife-57376-supp4.txt]

Gene sgRNAnum	AZCNumBarcodes	AZCaverageScore	CHXNumBarcodes	CHXaverageScore	DTTNumBarcodes	DTTaverageScore	H2O2NumBarcodes	H2O2averageScore	HS10NumBarcodes	HS10averageScore	HS120NumBarcodes	HS120averageScore	HS20NumBarcodes	HS20averageScore	HS40NumBarcodes	HS40averageScore	arseniteNumBarcodes	arseniteaverageScore	bortezomibNumBarcodes	bortezomibaverageScore	canavanineNumBarcodes	canavanineaverageScore	ethanolNumBarcodes	ethanolaverageScore	glucstarveNumBarcodes	glucstarveaverageScore	macbecinNumBarcodes	macbecinaverageScore	tunicamycinNumBarcodes	tunicamycinaverageScore
15S_RRNA sg1	1	NaN	6	-0.342377	3	NaN	2	NaN	6	0.912216	5	0.314644	6	0.640845	6	-0.675963	1	NaN	3	NaN	3	NaN	2	NaN	3	NaN	3	NaN	2	NaN
15S_RRNA sg2	14	-1.303017	22	0.102778	15	-0.524089	14	-0.186323	21	-0.522946	22	-0.800944	22	-0.103973	21	-0.618758	6	-0.905976	14	-0.724767	15	0.275318	14	-0.644301	15	-0.116512	15	0.830608	14	-0.656165
15S_RRNA sg3	8	-0.503914	8	-2.130755	6	-0.158509	8	-0.555724	8	-0.056101	7	-0.866405	8	-1.115758	8	-0.840279	4	-0.605733	7	-0.252181	8	0.135035	8	-0.556234	8	-1.187697	8	-0.105557	8	-1.179607
21S_RRNA sg1	7	1.201094	7	1.425165	7	1.245941	7	1.352266	7	1.447539	7	1.424560	7	1.411983	7	1.388323	7	1.043400	7	1.324609	7	1.273758	7	1.183973	7	1.115654	7	1.300145	7	1.315893
21S_RRNA sg2	2	NaN	0	NaN	1	NaN	2	NaN	0	NaN	0	NaN	0	NaN	0	NaN	0	NaN	1	NaN	3	NaN	1	NaN	2	NaN	2	NaN	3	NaN
21S_RRNA sg3	1	NaN	2	2.211896	1	NaN	1	NaN	2	-0.431698	2	0.566651	2	-0.957013	2	0.178202	1	NaN	1	NaN	2	NaN	1	NaN	2	NaN	2	NaN	1	NaN
21S_RRNA sg4	6	-0.112983	6	0.576271	6	-0.253278	6	0.701323	5	0.743648	6	0.000964	6	1.264501	6	-0.254597	5	0.455615	6	0.464050	6	-0.556513	6	-0.146570	6	-0.880848	6	0.267528	6	-0.704605
21S_RRNA sg5	1	NaN	3	1.361436	1	NaN	1	NaN	4	-0.244983	3	0.032365	3	0.022619	4	0.245721	0	NaN	1	NaN	1	NaN	1	NaN	1	NaN	1	NaN	1	NaN
21S_RRNA sg6	3	3.688280	2	-0.730984	3	2.241466	4	1.689426	4	2.962411	2	-1.262865	3	2.018095	2	-0.577241	2	2.554877	2	-0.088133	3	2.214925	3	1.532950	2	0.089148	3	1.315184	4	0.198801
21S_RRNA sg7	13	-0.139063	26	0.996276	13	0.769510	13	0.938970	26	0.448952	27	0.442651	28	-0.055334	28	0.436812	11	0.432907	13	-0.539714	13	0.339302	14	0.346131	12	0.171867	13	-0.455665	12	-0.275114
21S_RRNA sg8	13	0.083580	21	-0.532801	12	-0.280155	13	0.819535	21	0.006120	18	-1.221535	21	0.369078	20	-0.867496	7	0.627336	13	0.653713	14	0.321413	13	0.376367	13	0.162743	13	0.479627	12	0.108599
21S_RRNA sg9	4	1.017454	7	0.344824	4	0.695372	5	1.093740	7	0.326335	7	-0.276827	8	0.127011	7	-0.403659	3	0.676238	4	0.636917	5	0.830648	4	-0.738927	5	-0.251096	4	0.151895	4	-0.038440
21S_RRNA sg10	4	-0.555369	3	-0.128848	3	0.088130	3	1.219712	3	0.546407	3	-0.840424	3	-0.326607	3	0.301541	3	-0.508650	3	-0.163660	4	-0.073403	3	-1.053745	3	-0.565645	3	0.237538	3	-0.867239
21S_RRNA sg11	12	0.399486	12	1.857946	12	0.269573	11	0.016816	13	0.673081	9	0.277209	11	0.785517	12	1.057861	6	0.234207	11	-0.129036	12	0.390039	11	0.067240	13	0.428214	11	-0.044955	11	-0.361914
21S_RRNA sg12	10	-0.392589	15	-0.641545	10	-0.479602	10	-0.378968	15	-0.983756	15	-0.609535	14	-0.972873	15	-0.824594	7	-0.691918	10	0.424458	10	-0.607059	10	0.138772	10	-0.186731	11	0.355334	10	-1.377569
AAC1 sg1	6	-0.625505	10	0.200627	6	-0.598075	6	0.633864	10	0.091163	9	1.258378	10	0.062314	10	0.906543	4	2.054393	7	-0.826456	7	0.311690	7	-0.153310	6	0.177123	6	0.580627	6	-0.446189
AAC1 sg2	11	-0.592341	12	0.230920	11	0.028863	11	0.301749	13	0.049558	11	0.238064	14	0.543107	14	0.019859	6	0.073471	10	0.486174	11	0.072684	11	-0.178408	11	0.372040	11	-0.297450	11	0.191091
AAC1 sg3	12	0.013455	20	0.255462	12	-0.334937	13	1.103889	21	0.496857	19	-0.163674	20	-0.112646	20	-0.522255	8	-1.079104	12	-0.005573	13	-1.016026	13	0.172625	13	0.691339	12	0.656568	14	-0.011386
AAC1 sg4	3	NaN	5	0.020380	2	NaN	3	NaN	5	-0.278616	5	0.442352	5	0.024851	5	0.581679	0	NaN	2	NaN	3	NaN	2	NaN	2	NaN	2	NaN	2	NaN
AAC1 sg5	9	-0.065956	12	0.172724	8	-0.505016	9	1.048821	12	-0.256318	12	-1.006594	12	0.015359	12	-1.061536	4	-0.123288	9	-0.092352	9	-0.189318	9	-0.700317	9	0.296915	9	-0.259900	8	-1.254284
AAC1 sg6	5	0.621591	2	0.018050	4	-0.547804	4	-0.283351	2	-0.757917	2	-0.086409	2	-1.248797	3	0.320267	2	-0.536450	4	0.139989	4	0.727954	4	-0.275877	4	0.258923	4	-0.553792	4	0.332814
AAC1 sg7	3	NaN	4	-3.176905	4	NaN	5	NaN	4	-0.176260	4	0.559509	4	-0.096815	4	0.116176	0	NaN	4	NaN	5	NaN	4	NaN	4	NaN	4	NaN	4	NaN
AAC1 sg8	18	0.727951	13	0.552868	18	0.432676	18	1.344417	13	0.744343	11	0.028808	13	0.184929	13	0.010121	5	2.383733	17	0.257050	18	0.480725	17	1.442031	19	-0.012978	17	0.198354	18	0.269574
AAC1 sg9	5	1.250997	6	0.410636	5	-0.061849	5	0.820862	6	-0.367872	6	-0.470495	6	0.287854	6	0.489370	2	-0.734936	5	-0.425497	5	-0.098985	5	0.038743	5	-0.455544	5	-0.378829	5	1.448080
AAC1 sg10	7	0.177832	6	0.602370	7	-0.286545	7	0.310245	7	0.090505	6	-0.462095	7	-0.669734	7	-0.018226	5	-1.580090	7	-0.084146	7	0.359594	7	-0.972603	7	0.247827	7	-0.278665	7	-0.695674
AAC1 sg11	2	NaN	0	NaN	3	NaN	3	NaN	1	NaN	0	NaN	0	NaN	0	NaN	0	NaN	4	NaN	1	NaN	4	NaN	3	NaN	4	NaN	3	NaN
AAC1 sg12	7	0.406500	6	0.329553	7	0.387267	8	-0.066981	7	-0.013097	5	0.011844	6	0.161601	5	0.248911	4	0.366516	7	-0.118731	7	-0.294745	7	0.515088	7	-0.732506	8	-0.012230	7	0.089388
AAC3 sg1	8	0.294591	5	0.545670	7	-0.145239	9	1.002818	5	1.420449	5	-0.285613	6	0.387852	5	1.695897	5	-1.330537	7	0.431386	8	1.055264	8	1.494850	7	0.763099	6	-0.080473	6	0.245659
AAC3 sg2	4	NaN	4	0.034565	4	NaN	5	NaN	4	-0.615540	3	-0.898901	3	0.030246	4	-0.414692	1	NaN	4	NaN	5	NaN	4	NaN	5	NaN	4	NaN	4	NaN
AAC3 sg3	5	NaN	8	-0.005163	5	NaN	5	NaN	8	1.334456	8	-0.190048	8	0.900302	8	0.407604	3	NaN	5	NaN	5	NaN	5	NaN	5	NaN	5	NaN	5	NaN
AAC3 sg4	10	0.598772	10	0.747180	10	0.640885	10	0.752897	10	0.767683	10	0.778320	10	0.728389	10	0.715759	10	0.520983	10	0.694317	10	0.647639	10	0.606116	10	0.566748	10	0.673006	10	0.703302
AAC3 sg5	2	NaN	1	NaN	3	NaN	3	NaN	1	NaN	1	NaN	1	NaN	1	NaN	1	NaN	2	NaN	3	NaN	2	NaN	2	NaN	3	NaN	2	NaN
AAC3 sg6	2	1.101785	1	NaN	2	3.209636	2	1.426719	1	NaN	1	NaN	1	NaN	1	NaN	1	NaN	1	NaN	1	NaN	1	NaN	2	2.836876	3	0.883289	2	0.924227
AAC3 sg7	12	-0.656470	16	0.223385	12	0.756577	13	-1.487479	16	-0.711634	15	0.240152	15	-0.937463	16	-0.437450	2	NaN	12	-1.715222	14	-2.848896	12	0.486828	12	0.826057	11	-2.168383	12	0.668029
AAC3 sg8	4	NaN	5	0.685030	5	NaN	4	NaN	5	1.012480	4	-0.042492	4	0.843375	5	0.967461	1	NaN	4	NaN	4	NaN	4	NaN	4	NaN	4	NaN	4	NaN
AAC3 sg9	7	1.127777	5	0.162798	5	0.211495	8	1.273576	5	-0.639549	5	-1.307885	5	-1.415180	5	-2.370618	1	NaN	6	-0.216538	5	-0.652012	6	-0.150734	5	-1.222926	6	-0.660821	7	0.792219
AAC3 sg10	8	0.540441	8	-0.558690	9	-0.409361	8	0.419619	9	0.566896	7	0.477998	8	-0.104611	8	0.412704	3	1.314178	8	-0.748524	8	-0.385075	9	0.042166	8	0.308538	8	-0.308524	8	0.477923
AAC3 sg11	14	0.397774	21	0.487067	13	0.346834	14	0.030998	22	-0.447563	22	-0.492155	23	-0.004139	22	-0.029794	9	0.107838	14	0.532254	14	0.336368	16	0.443915	15	0.681733	14	0.280116	14	-0.132958
AAC3 sg12	8	-2.156719	13	-0.245317	8	-1.084826	8	-0.538072	13	0.010241	12	-0.654704	12	-0.564801	12	-0.330992	3	-0.315124	7	-0.666775	9	-0.104346	8	-0.098092	8	1.258594	8	0.212224	7	-0.721145
AAD10 sg1	25	0.106845	38	0.100520	25	-0.480135	26	-0.300807	38	-0.190817	38	-0.804153	38	-0.424773	38	-0.256947	21	0.249753	26	0.019810	24	-0.063063	25	-0.041780	24	-0.975091	25	0.235884	26	-1.026778
AAD10 sg2	1	NaN	8	0.542088	1	NaN	2	NaN	8	0.268325	7	0.032680	7	1.225912	6	0.234487	0	NaN	3	NaN	2	NaN	2	NaN	1	NaN	1	NaN	3	NaN
AAD10 sg3	6	-0.841395	6	-0.420549	5	-0.898974	7	-0.631654	6	-0.266242	5	0.160500	6	-1.759709	6	-0.308587	3	0.488790	6	-0.031657	8	-0.073935	4	-0.675936	7	0.075359	7	0.658964	6	-1.076552
AAD10 sg4	7	-2.944077	14	-0.433717	6	1.198627	8	-1.752546	13	-0.044610	13	-0.962983	14	-1.086581	13	-1.004360	3	0.020360	6	0.099430	6	-1.710636	6	-1.509545	6	-1.508756	6	0.201845	6	-1.216107
AAD10 sg5	8	-0.650666	15	-0.218566	8	-1.087686	8	-0.675299	17	0.338533	16	0.152571	15	-0.032335	16	0.141034	5	0.228615	8	-0.725019	9	-0.453137	8	0.468879	8	-0.293703	8	-1.202472	8	-0.984490
AAD10 sg6	5	0.932517	10	-0.291809	7	0.790874	7	0.769577	10	-0.253135	9	-1.159298	9	-0.309536	9	-0.925760	2	0.758114	6	1.576085	6	1.222829	6	0.859480	6	-0.084459	5	1.907013	6	1.011190
AAD10 sg7	4	1.899711	2	NaN	3	0.061141	4	1.588666	2	NaN	0	NaN	3	1.293943	0	NaN	1	NaN	3	0.009592	3	0.743099	2	0.738436	4	1.788612	4	0.508638	3	0.098266
AAD10 sg8	11	-0.488008	19	0.291898	12	-0.430286	11	-0.502181	18	-0.213855	18	-1.199127	18	-0.679371	18	-0.963940	7	1.157254	12	-0.178500	11	-0.430106	12	-0.565181	11	-1.566537	11	-0.007342	12	0.127170
AAD10 sg9	4	-0.475288	5	-0.168796	6	-0.694172	5	0.158634	6	0.974096	3	NaN	4	NaN	3	NaN	1	NaN	5	-0.090702	5	-1.300057	4	-1.186202	5	-0.142179	6	0.757208	3	-1.441816
AAD10 sg10	8	0.369082	8	-0.222497	9	-0.141455	10	0.793637	7	0.087118	7	0.937274	9	0.418401	9	0.952308	2	-0.273639	8	0.380182	10	0.535308	7	-0.080822	7	-1.030912	8	-0.255948	8	-0.345052
AAD10 sg11	10	0.004407	22	0.896582	10	-0.495907	10	-0.090679	21	-0.846052	22	-0.321600	21	-0.467199	22	-0.841841	6	-0.155365	10	-0.349508	11	0.110252	10	-0.084369	10	-0.679089	10	0.508346	10	-0.806303
AAD10 sg12	7	NaN	9	0.130079	7	NaN	7	NaN	9	-1.142900	9	-1.102905	9	-0.719593	9	-1.373225	2	NaN	7	NaN	8	NaN	7	NaN	6	NaN	7	NaN	6	NaN
AAD14 sg1	22	-0.022832	20	0.311098	23	0.745800	23	-0.137551	21	0.150818	19	-0.236684	20	0.388054	18	-0.502348	6	-1.224089	22	0.208511	24	0.512566	23	0.618532	21	-0.616089	24	0.750354	22	0.669327
AAD14 sg2	1	NaN	2	NaN	1	NaN	1	NaN	2	NaN	2	NaN	2	NaN	2	NaN	0	NaN	1	NaN	1	NaN	1	NaN	1	NaN	0	NaN	1	NaN
AAD14 sg3	9	NaN	11	-0.292819	10	NaN	10	NaN	12	0.137560	12	-0.997695	12	0.542734	11	-0.806067	1	NaN	9	NaN	10	NaN	9	NaN	9	NaN	11	NaN	9	NaN
AAD14 sg4	4	NaN	5	-2.549602	3	NaN	4	NaN	6	0.029539	5	-0.544088	5	-0.870051	5	-1.356421	1	NaN	4	NaN	4	NaN	4	NaN	3	NaN	4	NaN	3	NaN
AAD14 sg5	4	-0.309334	6	0.235063	4	-1.024813	5	0.873669	7	0.430343	6	-0.094030	7	0.244909	7	0.752631	3	0.054239	5	0.156560	5	0.008713	4	-0.633987	5	-0.401184	4	-0.379811	4	0.558004
AAD14 sg6	12	-0.506710	15	0.196244	14	-0.121021	13	0.207371	14	-1.199432	14	-0.625295	14	-0.680092	14	-0.719339	8	0.553607	14	0.712100	12	0.174537	13	0.451857	13	0.076112	13	0.998523	12	-0.193978
AAD14 sg7	9	1.066136	5	-0.603081	10	-0.172761	13	0.281347	6	-0.547621	7	0.588434	7	-0.093284	6	-0.026716	4	NaN	10	0.421767	12	0.730829	11	0.544821	10	-0.356548	11	0.398358	10	-0.197616
AAD14 sg8	10	-0.307971	11	-0.753606	11	0.122555	10	-0.261259	12	-0.787641	10	-0.579661	12	-0.632521	11	-0.525174	7	-0.032752	11	-0.184296	12	-0.429858	11	0.341333	10	0.217735	10	-0.304378	10	0.275359
AAD14 sg9	44	-0.154126	70	0.467620	42	-0.265601	43	-0.245842	74	0.221252	70	0.305149	73	-0.015698	75	0.104062	24	0.330984	42	-0.038814	45	-0.123289	44	0.000126	44	0.722607	46	0.133889	43	-0.276852
AAD14 sg10	5	0.906296	7	1.011333	6	0.528179	5	0.713663	7	0.891658	6	-0.053133	9	0.710648	8	0.553850	4	-1.036157	6	1.417575	6	-0.099142	5	0.253680	5	-0.380338	5	-0.064970	5	1.161714
AAD14 sg11	3	NaN	7	0.541451	3	NaN	3	NaN	8	1.782500	7	0.429932	7	0.199109	6	0.571431	1	NaN	3	NaN	3	NaN	3	NaN	4	NaN	3	NaN	4	NaN
AAD14 sg12	4	NaN	1	NaN	3	NaN	4	NaN	1	NaN	2	1.090057	2	-0.020775	2	-0.078238	0	NaN	3	NaN	4	NaN	3	NaN	5	NaN	3	NaN	3	NaN
AAD15 sg1	4	0.580131	1	NaN	4	-0.823315	4	0.416194	1	NaN	1	NaN	1	NaN	1	NaN	1	NaN	4	-0.783181	4	0.359995	4	0.041906	4	0.418406	4	-0.070884	4	0.981670
AAD15 sg2	4	-0.291193	5	0.148217	4	-0.461466	4	-0.660479	5	-0.224749	5	0.131285	5	-0.266878	5	-0.337954	2	1.072457	4	-0.064943	4	0.826177	4	-0.184440	4	0.145835	4	0.051137	4	0.227599
AAD15 sg3	4	-0.060884	3	0.726423	4	0.777788	5	0.360478	4	1.210751	3	0.266308	3	0.490391	3	0.238762	1	NaN	4	-0.976826	5	0.370685	5	1.284402	4	-0.890337	5	0.981235	5	1.140129
AAD15 sg4	7	-1.126993	10	0.130555	7	-0.441727	7	-0.270907	11	1.047523	11	0.229474	10	-0.227422	11	0.425995	5	-0.849230	7	-0.766632	7	-0.902465	7	0.210175	7	0.476802	7	-0.699287	7	-0.661173
AAD15 sg6	8	NaN	0	NaN	5	NaN	6	NaN	0	NaN	0	NaN	0	NaN	0	NaN	0	NaN	4	NaN	4	NaN	5	NaN	6	NaN	3	NaN	5	NaN
AAD15 sg7	3	NaN	4	-0.472752	3	NaN	3	NaN	5	1.167693	5	1.283678	6	1.035746	4	0.623125	1	NaN	3	NaN	3	NaN	3	NaN	3	NaN	3	NaN	3	NaN
AAD15 sg8	10	-0.624535	13	0.403720	9	0.139531	11	-0.016399	15	0.635320	13	-0.205796	14	0.422735	14	0.284607	3	0.066547	10	-0.459467	10	-0.390441	11	-0.846218	11	-0.260150	10	0.824472	11	-0.204157
AAD15 sg9	22	-0.904544	39	0.309166	18	-0.901971	24	-0.499546	41	-0.256577	38	-0.038691	41	-0.059061	38	-0.034668	16	-0.044018	20	-0.463327	19	-0.348223	22	-0.192847	21	-0.059746	19	-0.018202	20	0.186224
AAD15 sg10	3	0.370911	4	0.376410	3	-1.105346	3	0.403972	4	1.725653	5	0.957902	6	1.370692	6	1.404846	2	0.485303	3	1.017966	3	0.106710	3	0.584026	3	-0.036996	3	-1.460077	3	-0.669632
AAD15 sg11	6	NaN	6	NaN	6	NaN	6	NaN	6	NaN	6	NaN	6	NaN	6	NaN	6	NaN	6	NaN	6	NaN	6	NaN	6	NaN	6	NaN	6	NaN
AAD15 sg12	12	-0.628863	5	0.109793	12	0.165848	12	-1.314881	7	-1.457217	6	-0.315105	6	-1.259762	6	-1.135312	5	-0.416992	12	-0.721551	13	-0.223186	13	0.131111	11	0.189882	13	-0.833575	12	-0.965514
AAD3 sg1	8	0.707300	12	0.889878	8	0.124188	8	0.636456	12	0.081192	12	0.446308	12	0.145645	12	0.877683	3	0.206035	8	0.249129	8	-0.029059	8	0.599895	8	-0.234170	8	-0.030613	8	0.206314
AAD3 sg2	6	NaN	8	-0.461921	5	NaN	5	NaN	8	-0.020170	8	-0.500712	8	-0.300303	8	0.437568	3	NaN	5	NaN	4	NaN	4	NaN	5	NaN	4	NaN	5	NaN
AAD3 sg3	26	-0.163819	38	-0.710084	27	0.273193	27	-0.827912	40	-0.726244	35	-0.445351	39	-0.994502	42	-0.431668	13	-1.392416	27	0.120140	30	-0.089599	25	-0.156015	24	-0.670038	26	0.406244	28	0.118169
AAD3 sg4	7	0.074363	11	-0.771745	7	0.389840	7	-0.032454	11	0.060848	10	-0.020857	11	0.063617	11	-0.629686	6	-0.401988	7	-0.397070	7	-0.775031	7	-0.383571	7	-0.090146	7	0.187035	7	0.552463
AAD3 sg5	4	0.747950	4	-0.062126	4	1.077298	4	0.406200	5	-0.363335	5	0.199806	5	-0.115333	5	0.368101	3	-0.667970	4	-0.701677	4	0.401432	4	0.847725	4	0.608071	4	1.125089	4	1.274808
AAD3 sg6	3	NaN	4	0.596102	3	NaN	3	NaN	4	0.475721	2	1.507023	3	0.683871	3	1.011166	0	NaN	3	NaN	3	NaN	3	NaN	3	NaN	3	NaN	3	NaN
AAD3 sg7	4	NaN	5	0.798308	3	NaN	3	NaN	4	0.486522	4	-1.035816	4	0.078703	5	0.253514	1	NaN	4	NaN	3	NaN	3	NaN	2	NaN	3	NaN	3	NaN
AAD3 sg8	6	NaN	13	0.883693	6	NaN	7	NaN	13	-0.591682	13	0.114387	12	-0.145631	13	0.067537	3	NaN	7	NaN	6	NaN	6	NaN	5	NaN	6	NaN	7	NaN
AAD3 sg9	4	NaN	5	-1.729058	3	NaN	4	NaN	5	-0.397712	5	-1.593422	5	-1.532789	5	-1.234132	1	NaN	4	NaN	4	NaN	4	NaN	3	NaN	3	NaN	4	NaN
AAD3 sg10	5	NaN	5	0.219453	5	NaN	6	NaN	7	-0.359577	6	0.093800	6	-0.590124	6	-0.201814	2	NaN	6	NaN	6	NaN	6	NaN	5	NaN	5	NaN	6	NaN
AAD3 sg11	13	-0.443796	12	-0.508893	13	0.238176	13	-0.201799	14	-0.165415	12	-0.316207	13	-0.351211	13	-0.160316	9	0.219719	13	-0.090757	12	-0.537736	13	-0.107532	14	0.321614	14	1.599498	12	-0.310198
AAD3 sg12	3	-0.110304	1	NaN	3	-0.262352	4	-0.177023	1	NaN	1	NaN	1	NaN	1	NaN	1	NaN	3	-0.700462	4	0.722448	3	1.167141	3	-0.582352	5	0.027905	3	-1.300427
AAD4 sg1	8	0.796803	8	0.859638	7	0.204503	7	-0.816665	9	-0.087346	8	1.052568	7	0.146447	8	0.360889	3	0.775170	7	0.700029	7	0.203270	6	0.200557	7	-0.490663	7	0.195309	6	0.644894
AAD4 sg2	21	-0.216990	22	-0.326458	21	-0.064457	22	0.308989	24	0.069142	24	-0.201871	25	0.332382	23	-0.125438	9	0.497401	22	0.168450	21	0.317214	22	-0.564909	21	-0.355799	22	-0.126049	22	-0.168031
AAD4 sg3	17	-0.130126	19	0.623807	17	-0.282823	17	0.661825	19	-0.182029	17	1.178808	19	0.219722	18	0.497762	8	0.385538	16	-0.238169	18	0.279376	18	0.923245	18	0.493562	17	0.359661	17	0.146118
AAD4 sg4	21	1.432813	12	-0.035534	19	0.504436	18	0.960521	11	0.558899	12	-0.355129	14	0.411344	12	-0.464993	8	-0.076815	21	0.535085	18	0.636986	17	0.031491	19	0.828304	17	-0.095808	19	0.624592
AAD4 sg5	6	-0.834961	8	-0.897646	6	-0.172866	6	-0.830817	8	0.568408	8	-0.502159	8	0.057332	8	-0.094279	4	-0.311139	6	0.603465	6	-0.323308	6	0.154256	6	0.500553	6	0.635955	6	0.199970
AAD4 sg6	44	-0.154126	70	0.467620	42	-0.265601	43	-0.245842	74	0.221252	70	0.305149	73	-0.015698	75	0.104062	24	0.330984	42	-0.038814	45	-0.123289	44	0.000126	44	0.722607	46	0.133889	43	-0.276852
AAD4 sg7	20	0.515709	34	0.344164	19	0.381483	19	-0.295868	36	0.477736	33	-0.261779	33	0.621408	35	0.235815	8	0.258989	19	0.601573	18	-0.014076	19	0.149487	18	0.255076	19	-0.129994	18	0.002312
AAD4 sg9	12	-0.423644	15	0.279600	13	0.463634	13	0.792825	17	0.482219	14	0.378125	19	1.187869	16	0.973721	2	1.898260	12	-0.675396	15	0.070832	14	0.541006	13	0.791538	13	-0.391586	14	0.763857
AAD4 sg10	9	-0.141330	2	0.040018	8	-0.107914	7	-0.941629	3	1.021428	3	1.217155	3	1.279463	3	0.725633	5	1.564208	9	-0.218763	7	-0.746995	9	-0.283928	7	-0.543621	10	0.095598	9	0.028971
AAD4 sg11	6	0.554012	8	-0.134647	6	0.437690	6	-0.702602	8	-0.295933	8	-0.350182	9	0.158363	8	0.613916	6	0.550450	5	-0.641166	6	0.390269	7	0.299052	6	0.114408	6	-0.822061	6	-0.792676
AAD4 sg12	5	NaN	9	0.521678	5	NaN	6	NaN	9	1.052598	9	0.524937	9	0.279541	8	-0.620084	0	NaN	5	NaN	6	NaN	6	NaN	6	NaN	5	NaN	5	NaN
AAD6 sg1	30	0.494891	48	-0.079937	30	-0.469663	31	0.264793	51	0.198602	47	-0.212403	51	0.063393	51	0.185189	10	0.278715	30	0.262793	31	0.151481	30	0.517756	30	0.010633	30	0.260822	30	-0.045942
AAD6 sg2	6	0.517326	5	-0.068644	7	2.121219	8	0.094172	6	0.372391	3	0.574459	3	-0.084416	3	-0.354131	1	NaN	9	0.942890	7	0.851207	6	0.128526	5	1.514445	5	1.079394	8	1.973007
AAD6 sg3	9	-0.917440	18	-0.224806	10	-0.980934	9	-0.172710	22	0.009299	19	-0.211285	20	0.439827	19	0.118208	7	0.091115	9	0.589178	10	0.185477	10	0.053714	10	0.096472	10	1.062521	10	0.055595
AAD6 sg4	5	NaN	11	0.832642	4	NaN	5	NaN	11	-0.467332	11	0.325115	13	0.544804	11	0.480315	3	NaN	5	NaN	5	NaN	5	NaN	5	NaN	5	NaN	5	NaN
AAD6 sg5	3	NaN	7	-0.686612	2	NaN	4	NaN	7	0.376664	7	0.728186	7	0.594467	7	0.510595	0	NaN	4	NaN	3	NaN	4	NaN	3	NaN	3	NaN	4	NaN
AAD6 sg6	4	-0.217434	0	NaN	4	0.163860	5	1.071031	0	NaN	0	NaN	0	NaN	0	NaN	2	NaN	4	-0.180121	4	-0.955544	4	0.155780	5	1.913973	4	-1.143857	5	0.354467
AAD6 sg7	3	NaN	7	-0.155989	3	NaN	3	NaN	7	-1.639254	7	0.158400	7	-0.456336	7	-0.899390	1	NaN	3	NaN	3	NaN	3	NaN	3	NaN	3	NaN	3	NaN
AAD6 sg8	4	NaN	4	-0.093195	3	NaN	3	NaN	3	0.193400	3	-0.648247	3	0.086541	4	0.903436	1	NaN	3	NaN	3	NaN	3	NaN	3	NaN	3	NaN	3	NaN
AAD6 sg9	11	0.124598	15	0.352847	11	0.352806	11	0.493314	16	0.434504	15	0.205108	17	0.537175	15	-0.660696	8	0.089956	11	0.165028	11	0.677888	11	-0.003953	11	-0.260242	11	-0.035094	12	0.143598
AAD6 sg10	4	1.329867	4	-0.507149	2	-0.331540	4	0.488167	5	-0.636097	3	1.026833	4	-0.484441	4	-0.269281	1	NaN	3	0.400831	3	0.765633	4	0.506946	2	0.217071	2	0.407683	2	-1.096089
AAD6 sg11	4	1.089223	2	-0.414376	4	-0.505042	4	1.243192	2	-1.037142	2	0.372870	2	0.505812	2	-1.382194	3	0.068905	4	1.054535	4	0.647559	4	1.015901	4	-0.017519	4	1.503086	4	-0.619330
AAD6 sg12	0	NaN	0	NaN	0	NaN	0	NaN	0	NaN	0	NaN	0	NaN	0	NaN	0	NaN	0	NaN	0	NaN	0	NaN	0	NaN	0	NaN	0	NaN
AAH1 sg1	5	0.386499	4	-0.524789	3	0.048657	5	-0.239945	4	-0.354237	3	0.501804	4	0.355364	4	-0.761805	2	-0.174139	4	-0.501784	5	0.955958	4	-0.937519	5	-0.840129	5	-0.671410	4	-0.805705
AAH1 sg2	8	0.254552	6	-0.698881	7	0.221625	7	0.684477	7	0.243839	5	-0.559269	5	-0.388069	5	-1.018598	1	NaN	7	-0.049447	7	0.035795	7	-0.370537	6	0.453160	7	-0.821744	8	-0.521570
AAH1 sg3	4	0.416652	2	NaN	5	1.535627	4	-0.536138	2	NaN	2	NaN	3	2.685330	4	2.383427	2	NaN	5	0.483536	4	-0.137252	6	0.645537	4	0.468474	4	-0.190881	4	2.013143
AAH1 sg4	1	NaN	3	1.387877	1	NaN	1	NaN	2	-0.831947	3	1.418613	3	0.432813	2	-0.267038	0	NaN	1	NaN	1	NaN	1	NaN	1	NaN	1	NaN	1	NaN
AAH1 sg6	8	-0.179689	15	-0.133946	8	-1.279192	9	0.372974	17	-0.148988	15	0.480481	18	0.188782	16	-0.075000	3	0.325391	7	-0.265584	9	-1.412535	8	-0.085851	7	-0.791536	7	-0.173821	8	-0.786421
AAH1 sg9	32	-0.110244	48	0.618789	31	-0.615226	33	0.144725	50	0.044728	48	-0.094551	48	-0.055818	48	-0.138366	21	0.305198	31	-0.086999	31	-0.045919	32	0.036975	33	-0.183532	32	0.082178	32	-0.090552
AAH1 sg10	9	2.363070	13	0.642596	9	1.260891	9	1.092820	14	0.523385	13	0.731230	14	0.429389	14	0.481599	2	0.793894	8	1.962234	9	-0.218262	9	1.432783	9	0.288914	9	2.223921	9	1.253946
AAH1 sg11	11	0.109092	20	-0.036739	12	0.144890	12	0.640548	21	0.020331	20	0.374653	19	0.442628	20	0.150171	5	-0.066131	12	1.115589	12	0.328095	12	0.846205	9	-0.266095	12	0.072777	11	0.757197
AAH1 sg12	4	0.485260	4	0.028887	2	0.707664	5	0.357014	6	0.745224	2	-1.871013	6	0.091839	4	0.170029	1	NaN	2	-0.415457	4	0.216875	3	0.539335	2	0.430608	4	-0.185464	3	0.070949
AAP1 sg1	2	NaN	2	NaN	2	NaN	2	NaN	2	NaN	2	NaN	2	NaN	2	NaN	2	NaN	2	NaN	2	NaN	2	NaN	2	NaN	2	NaN	2	NaN
AAP1 sg2	15	0.116748	14	0.055845	16	0.326628	16	0.203181	16	-0.051528	15	0.186927	14	-0.027694	14	0.186911	8	-0.282171	18	-0.091387	16	0.088550	17	0.801582	16	0.061088	17	-0.075988	16	0.326459
AAP1 sg3	3	NaN	5	-0.495941	2	NaN	2	NaN	5	-0.269401	5	0.329639	5	-0.333026	5	0.049532	1	NaN	2	NaN	3	NaN	2	NaN	2	NaN	3	NaN	2	NaN
AAP1 sg4	9	0.452090	16	-0.597308	9	0.042610	9	-0.001622	16	-1.119748	16	0.021879	16	-0.453154	16	-1.347650	6	-0.495148	9	-0.302277	9	-0.300504	9	-0.419080	9	-0.971308	9	-0.044211	9	-0.157560
AAP1 sg5	3	1.338595	5	-0.181016	3	0.907743	3	0.556244	5	-0.135589	5	0.060098	5	-0.247361	5	-0.395558	1	NaN	3	0.043548	3	-0.068181	3	0.127596	3	-0.169696	3	0.205461	3	-0.386736
AAP1 sg6	1	NaN	3	0.420231	0	NaN	0	NaN	3	-0.736286	3	2.630290	3	0.419969	3	0.074433	0	NaN	0	NaN	2	NaN	0	NaN	0	NaN	0	NaN	0	NaN
AAP1 sg7	15	-0.374610	23	0.057890	15	-0.357103	15	-0.139666	23	-0.126480	23	0.313184	24	0.061675	23	-0.177431	7	0.745153	15	-0.531105	16	-0.801332	15	0.584738	15	0.940143	15	-1.124354	16	-0.276880
AAP1 sg8	4	NaN	5	0.712125	4	NaN	4	NaN	6	0.099302	5	1.217867	7	1.203735	6	0.562091	2	NaN	4	NaN	4	NaN	4	NaN	6	0.722163	4	NaN	5	NaN
AAP1 sg9	15	0.755705	25	0.546991	17	0.119547	17	0.066323	25	0.444721	25	1.098343	26	0.552384	24	0.424776	7	0.930603	14	0.124479	17	0.586948	16	0.961636	16	0.595074	16	0.128699	15	-0.107003
AAP1 sg10	5	NaN	4	-0.422423	4	NaN	5	NaN	5	-0.477338	5	0.255851	5	-0.026610	4	-0.352728	0	NaN	6	NaN	5	NaN	5	NaN	4	NaN	4	NaN	5	NaN
AAP1 sg11	15	0.134037	26	0.522479	15	0.185977	14	0.295175	26	0.813476	26	0.290804	26	0.599049	26	0.365001	10	-0.136333	15	0.070103	15	0.099051	15	0.746506	14	0.056005	14	-0.072669	14	-0.159520
AAP1 sg12	3	NaN	4	0.194501	2	NaN	4	NaN	3	1.539880	4	1.234090	5	0.988245	4	-0.208821	0	NaN	3	NaN	3	NaN	3	NaN	2	NaN	4	NaN	3	NaN
AAR2 sg1	5	0.155579	6	0.073712	4	1.297791	4	-0.180694	5	-0.066539	4	-0.571651	5	0.429077	5	-0.195662	1	NaN	5	0.256096	4	-0.152783	4	-0.846818	5	0.269795	4	-0.179968	4	-1.242621
AAR2 sg2	20	0.316160	24	-0.496680	22	0.239508	25	0.118016	24	-0.338654	23	0.503580	26	0.253338	25	0.569056	6	0.152726	22	0.175542	24	-0.010136	23	0.425742	21	-0.343804	21	-0.279897	23	-0.118225
AAR2 sg3	1	NaN	1	NaN	1	NaN	2	-0.790901	0	NaN	0	NaN	0	NaN	0	NaN	1	NaN	2	0.129140	1	NaN	2	-0.722120	1	NaN	1	NaN	2	-0.459464
AAR2 sg4	40	0.237902	65	0.767877	42	0.623872	43	1.062994	68	0.874057	61	0.324856	68	1.044751	63	0.739217	25	0.212221	42	-0.180111	41	-0.019465	43	1.251616	42	1.035311	39	-0.962004	42	0.331795
AAR2 sg5	27	0.113982	25	0.151654	28	0.107844	31	0.036686	31	0.945694	30	0.478430	29	0.437621	27	0.212510	12	0.157904	30	0.023156	30	-0.212819	30	0.638948	28	0.007127	29	-0.244613	32	0.924068
AAR2 sg6	4	0.249402	1	NaN	5	0.527289	5	0.485995	0	NaN	1	NaN	0	NaN	2	NaN	1	NaN	5	0.631780	5	2.287806	5	0.530116	4	0.614368	6	1.942973	6	1.767332
AAR2 sg7	17	0.123761	17	0.169077	17	0.159189	17	0.276592	17	0.186705	17	0.228129	17	0.145839	17	0.141048	17	0.072685	17	0.193021	17	0.154903	17	0.144998	17	0.128315	17	0.173935	17	0.215575
AAR2 sg8	0	NaN	0	NaN	0	NaN	0	NaN	0	NaN	0	NaN	0	NaN	0	NaN	0	NaN	0	NaN	0	NaN	0	NaN	0	NaN	0	NaN	0	NaN
AAR2 sg9	7	0.008947	8	0.336878	6	0.024826	6	0.117740	7	-0.123092	8	0.732405	8	-0.305236	7	-0.342318	2	-1.357143	6	-0.513118	8	-0.219815	7	-0.052463	7	-0.056523	7	-0.947860	7	-0.234587
AAR2 sg10	7	-0.235911	4	0.710124	6	-0.396851	6	-0.138699	4	-0.661739	4	0.709763	4	0.344969	4	-0.099245	2	NaN	6	0.120590	5	-0.060017	5	0.852300	6	-0.399966	6	0.803051	7	-0.002110
AAR2 sg11	1	NaN	2	NaN	0	NaN	1	NaN	2	NaN	0	NaN	1	NaN	3	NaN	0	NaN	0	NaN	0	NaN	1	NaN	0	NaN	1	NaN	0	NaN
AAR2 sg12	10	0.592165	8	-0.303902	9	0.153050	9	0.230904	8	0.047960	7	-0.135938	8	-0.163784	8	-0.636388	5	-0.570802	9	-0.236748	9	-0.078314	9	0.705163	9	-0.806313	10	0.927349	9	-0.043324
AAT1 sg1	16	-0.389329	33	0.404014	16	-0.115371	17	0.860214	33	-0.031428	30	0.056302	31	-0.222229	31	-0.054670	6	-0.029909	16	-0.597605	16	-0.261148	16	0.333761	16	0.156792	17	-0.020994	15	0.313178
AAT1 sg2	18	-0.312590	31	-0.083872	21	0.211343	20	-0.129170	32	-0.009867	27	-0.444704	33	-0.080460	29	-0.577858	9	0.098298	20	0.210586	21	0.369060	21	1.354440	18	-0.051858	21	-0.046782	20	0.276293
AAT1 sg3	4	0.739421	2	0.040018	6	1.331870	5	0.855958	3	-0.569828	2	1.194451	3	0.474425	3	1.106191	2	NaN	5	-0.891470	6	1.171611	5	1.303940	5	0.028801	4	-0.715434	4	0.380781
AAT1 sg4	3	NaN	4	0.503134	3	NaN	4	NaN	4	1.066743	4	0.673387	4	-0.170079	4	0.089655	1	NaN	3	NaN	2	NaN	3	NaN	2	NaN	2	NaN	1	NaN
AAT1 sg5	0	NaN	3	0.010399	2	NaN	2	NaN	3	-0.988330	3	0.169962	3	-1.552117	3	-0.409993	1	NaN	1	NaN	2	NaN	2	NaN	0	NaN	0	NaN	0	NaN
AAT1 sg6	27	0.160552	32	-0.312334	24	-0.740665	24	-1.107727	36	-0.612879	34	-0.012162	36	-0.040756	32	-0.360180	10	-0.072120	25	-0.459292	27	-0.450577	25	0.020960	25	0.261240	25	-0.698451	24	-0.794201
AAT1 sg7	16	0.412001	10	0.330353	16	0.677655	16	-0.165543	11	0.923530	9	-0.109472	11	0.295755	11	0.305554	6	1.288609	15	0.279093	15	0.039203	16	-0.131639	15	-0.559757	15	-0.089475	15	-0.044449
AAT1 sg8	11	-0.006112	18	0.022245	11	-0.925494	12	0.433492	19	-0.633356	18	0.394548	18	0.105425	19	0.426656	8	-0.315854	14	0.559333	13	-0.581446	12	0.066199	13	-0.179587	12	0.677641	12	-0.222241
AAT1 sg9	23	-0.808952	39	-0.049273	25	-0.153291	25	-0.462917	39	0.432946	38	-0.141042	38	0.077102	38	-0.022411	15	-0.047956	24	0.282562	26	0.856113	24	-1.101363	22	-0.536043	23	-0.454708	23	-0.299344
AAT1 sg10	15	-0.779431	27	0.337759	15	0.160938	15	0.312431	26	-0.494544	27	-0.176028	27	-0.181585	27	-0.261084	6	0.609855	13	-0.384476	15	-0.068345	15	-0.350139	14	-0.039593	14	-0.009639	14	-0.275680
AAT1 sg11	5	NaN	5	NaN	5	NaN	5	NaN	5	NaN	5	NaN	5	NaN	5	NaN	5	NaN	5	NaN	5	NaN	5	NaN	5	NaN	5	NaN	5	NaN
AAT1 sg12	7	0.175112	11	0.012217	7	0.127898	7	0.518280	13	0.246916	11	-1.213403	14	0.641360	11	-1.072400	5	0.089287	7	0.594636	7	0.890794	7	0.378006	8	-0.789128	7	0.549605	7	-0.802304
AAT2 sg1	11	0.262119	25	-0.712259	11	0.083482	13	-0.543199	24	-0.220511	24	-0.873018	25	-0.484802	24	0.008222	8	0.252182	13	-0.666894	13	-0.138612	13	-0.806597	12	-0.419673	12	0.729893	13	0.591499
AAT2 sg2	8	-0.141592	8	-0.065572	7	0.342824	8	-0.773729	8	-0.076411	8	-1.177867	12	1.273883	11	0.574036	5	-0.306528	8	-0.260456	8	0.490899	8	0.080503	9	-0.483634	9	-0.200723	9	0.591085
AAT2 sg3	14	-0.496017	10	-0.108473	13	-0.532620	14	0.751537	11	0.499067	9	0.588679	11	0.580694	10	-0.215001	6	-1.393236	14	0.391803	13	0.120149	13	-0.094140	13	0.130902	13	-0.109985	13	0.191720
AAT2 sg4	3	1.318650	4	-0.122790	3	0.766912	3	-0.690087	4	-0.446551	4	0.367245	4	-0.260789	4	0.136793	3	-0.275343	3	1.028805	4	0.387782	3	0.982457	4	-0.396913	4	-0.056894	3	-0.355559
AAT2 sg5	12	-1.019630	17	0.536629	10	-0.314967	11	0.394705	16	-0.361720	16	1.053027	15	0.186014	15	0.357331	6	0.612885	11	-0.736985	12	-0.644432	11	0.783409	12	-0.479069	10	-0.890407	11	-1.387313
AAT2 sg6	11	-0.449692	4	1.013425	12	0.205067	13	-0.169036	4	-0.198730	4	0.263322	4	1.001953	4	0.210843	6	-0.086670	12	0.105833	12	-0.256709	11	-0.533778	10	-0.785056	11	-1.028966	10	0.083612
AAT2 sg7	3	-2.062461	1	NaN	2	-1.694225	3	-0.914083	2	0.527412	1	NaN	2	0.083060	2	-0.527447	1	NaN	3	-1.099662	3	-1.393838	3	-0.871744	2	0.105170	3	-1.503663	3	-0.246880
AAT2 sg8	5	0.075078	8	0.516954	5	0.683533	7	1.117465	10	0.342656	7	-0.787528	8	-0.456280	8	0.373001	2	-0.097542	6	1.102301	5	0.190086	5	0.118775	5	-0.630967	5	0.330268	4	1.442611
AAT2 sg9	5	0.528148	6	-0.212747	5	-0.607832	6	-0.553108	6	-0.130411	4	-0.651390	6	0.505089	5	0.950719	2	1.178643	5	0.844477	4	-0.812124	5	-0.815530	6	0.226819	6	-0.984913	4	-0.143819
AAT2 sg10	12	0.669354	7	-0.256759	12	0.853872	13	1.525812	6	-0.457873	5	-0.575835	8	0.293493	7	-0.588891	4	1.092828	13	0.570256	12	-0.097560	11	-0.343766	13	1.589449	10	0.584340	14	0.572321
AAT2 sg11	4	0.356284	8	-0.614238	5	1.531530	5	-0.539247	8	0.112525	8	-0.004382	8	0.389494	8	-0.127055	2	1.069918	5	-0.230892	4	-0.008623	4	-1.628607	4	-0.887782	4	-0.894302	5	0.047929
AAT2 sg12	5	0.550102	5	-0.470981	4	0.499934	6	1.135919	6	-0.569437	4	-0.588692	6	-0.719048	4	-1.852986	1	NaN	5	0.359411	8	-0.491075	4	-0.764133	6	1.080038	6	0.422173	5	0.591851
ABD1 sg1	3	NaN	5	0.253344	4	NaN	3	NaN	4	0.219130	3	1.235020	4	1.683544	3	1.117584	0	NaN	3	NaN	3	NaN	4	NaN	4	NaN	3	NaN	3	NaN
ABD1 sg2	1	NaN	2	-1.397534	2	NaN	2	NaN	2	-1.563630	2	-1.116506	2	0.119049	2	-2.154209	1	NaN	1	NaN	1	NaN	3	NaN	2	NaN	1	NaN	2	NaN
ABD1 sg3	2	NaN	0	NaN	2	NaN	2	NaN	0	NaN	0	NaN	0	NaN	0	NaN	0	NaN	2	NaN	2	NaN	2	NaN	2	NaN	2	NaN	2	NaN
ABD1 sg4	1	NaN	3	-0.169319	1	NaN	1	NaN	2	-0.667762	3	0.698137	3	0.695902	3	0.683193	1	NaN	0	NaN	1	NaN	0	NaN	1	NaN	0	NaN	2	NaN
ABD1 sg5	6	0.517654	6	-0.066297	6	1.030110	6	1.660784	7	-0.035347	5	0.384561	6	-0.166446	6	0.188336	5	-1.035853	6	-0.571842	7	-1.038485	7	0.158923	7	1.275064	8	0.369685	6	0.817074
ABD1 sg6	3	NaN	2	0.432246	2	NaN	3	NaN	2	-1.816347	2	-0.131309	2	-0.737545	2	-0.373839	0	NaN	2	NaN	3	NaN	3	NaN	3	NaN	3	NaN	3	NaN
ABD1 sg7	6	0.884816	0	NaN	6	1.735740	5	-1.531588	0	NaN	0	NaN	0	NaN	0	NaN	1	NaN	7	0.231676	6	-0.223115	6	-0.260690	5	0.048777	6	-0.315298	5	-0.140053
ABD1 sg8	5	-1.027984	4	0.562988	7	0.431495	7	-1.237422	4	1.969772	4	0.886214	4	0.729723	4	0.855287	4	0.170630	7	0.026268	6	0.508151	5	-0.128232	6	-0.209428	5	-0.759933	12	1.151458
ABD1 sg9	4	NaN	4	-0.253030	3	NaN	3	NaN	4	0.298851	4	-0.065870	4	0.687994	4	-0.603696	0	NaN	4	NaN	4	NaN	3	NaN	3	NaN	3	NaN	4	NaN
ABD1 sg10	8	-0.170731	6	-0.120210	8	-0.236438	8	-1.080198	6	-0.952943	6	-1.102754	6	0.162082	6	-1.707415	3	-1.517908	8	-0.168208	8	-0.209401	9	-0.430104	7	-1.058400	7	0.230943	7	0.143793
ABD1 sg11	1	NaN	2	-1.169005	1	NaN	2	NaN	3	0.137691	3	-0.201064	3	-0.081201	3	-0.350280	0	NaN	1	NaN	1	NaN	1	NaN	1	NaN	1	NaN	1	NaN
ABD1 sg12	5	0.708540	7	0.572379	4	-1.507812	5	-1.150227	7	-0.227669	7	0.935868	7	0.161431	7	0.800431	3	1.788142	4	-1.849470	4	0.134938	4	0.682213	5	-1.046832	4	0.426053	5	-0.108305
ABF1 sg1	8	0.089552	14	0.275309	8	0.223236	8	0.369196	14	0.415982	13	0.598067	14	0.567226	14	0.760755	4	-1.601283	8	1.066096	9	-0.183884	8	0.379791	8	0.374254	8	0.143350	8	-0.044031
ABF1 sg5	1	NaN	1	NaN	1	NaN	1	NaN	1	NaN	1	NaN	1	NaN	1	NaN	1	NaN	1	NaN	1	NaN	1	NaN	1	NaN	1	NaN	1	NaN
ABF1 sg6	2	NaN	0	NaN	2	NaN	2	NaN	0	NaN	0	NaN	0	NaN	0	NaN	0	NaN	2	NaN	2	NaN	2	NaN	2	NaN	3	NaN	2	NaN
ABF1 sg7	5	1.593949	6	1.833224	5	1.754990	5	1.214351	7	0.611417	6	0.646722	6	1.090674	6	0.978641	3	-0.056159	6	0.724992	5	1.625194	4	0.416940	4	1.994234	5	0.244901	4	2.205121
ABF1 sg8	7	-0.006721	11	0.446332	6	0.074434	6	-0.252593	10	0.328292	10	0.625691	11	1.162829	10	-0.023020	2	0.025915	6	0.413251	8	1.408206	7	-0.404415	5	0.320938	7	0.400578	7	0.675274
ABF1 sg9	12	-0.376034	15	0.733454	12	-0.035888	12	-0.560053	16	0.736935	15	-0.693729	15	-0.144635	15	0.351656	8	-0.077123	12	0.074291	13	-0.662585	12	0.759150	12	-0.671945	12	0.272690	12	-0.306590
ABF1 sg10	2	NaN	1	NaN	1	NaN	2	NaN	1	NaN	1	NaN	1	NaN	1	NaN	1	NaN	2	NaN	2	-0.723986	1	NaN	2	NaN	2	NaN	2	NaN
ABF1 sg11	2	NaN	0	NaN	2	NaN	2	NaN	1	NaN	0	NaN	0	NaN	0	NaN	0	NaN	2	NaN	2	NaN	2	NaN	2	NaN	2	NaN	2	NaN
ABF1 sg12	6	1.006933	4	-0.346031	5	-1.291780	5	-0.018173	6	0.813714	5	0.035594	5	-0.520619	5	-1.698667	1	NaN	5	-1.134617	5	0.583014	5	-1.377222	5	-0.759062	5	-0.101823	6	-0.144388
ABF2 sg1	18	0.028149	44	-0.256771	17	0.003840	18	0.321326	44	0.053647	41	-0.505544	43	0.017165	42	-0.555643	10	-0.331139	18	0.413084	18	-0.353225	17	0.536425	18	-1.110967	20	1.087144	21	0.585669
ABF2 sg2	6	-0.685710	3	0.552370	6	-0.817035	6	-0.130251	1	NaN	1	NaN	2	0.240833	1	NaN	0	NaN	6	-0.261208	5	NaN	6	0.625153	6	0.071441	5	NaN	6	0.517194
ABF2 sg3	2	0.445734	5	1.212275	2	-0.959876	3	-0.469665	6	0.572410	4	-0.333922	5	-0.345985	5	0.770660	1	NaN	2	-0.904130	2	-1.473499	3	-0.142990	2	0.317255	3	-0.864117	3	-0.057847
ABF2 sg5	17	0.779024	21	0.469290	15	0.068789	18	1.186378	23	0.401725	22	0.711284	21	0.444831	23	0.365871	7	0.469363	15	-0.395257	16	0.416258	16	0.586861	16	0.409160	15	-0.217859	17	0.885751
ABF2 sg6	6	1.258448	2	NaN	7	-0.007522	6	1.486555	2	NaN	1	NaN	2	NaN	2	NaN	1	NaN	5	-0.516498	5	0.706720	5	-0.341398	7	1.585206	5	-1.268649	5	0.028746
ABF2 sg7	5	-0.188742	1	NaN	8	1.034034	9	1.595340	2	0.322834	2	-0.029222	2	0.606680	2	-0.720050	1	NaN	5	-1.119037	6	0.374406	6	-0.771437	9	1.766836	5	-1.000933	6	0.335490
ABF2 sg8	3	-0.492848	0	NaN	4	0.658748	4	-1.057766	0	NaN	0	NaN	0	NaN	0	NaN	1	NaN	3	NaN	3	-1.510672	3	-0.852932	2	NaN	4	0.772617	3	1.591963
ABF2 sg9	11	-0.634513	5	0.364399	11	0.943598	13	1.746424	5	0.085442	4	0.608031	5	-1.196994	5	0.183522	3	-1.301854	11	-0.056856	12	-0.829198	11	-0.677836	14	2.271295	11	-0.044963	12	1.117492
ABF2 sg10	8	-0.117470	5	-0.399029	8	0.280434	9	0.138269	5	-0.816183	5	0.938542	5	-0.266482	5	-0.176394	4	-0.091296	8	-0.657556	8	-0.124702	8	-0.237685	9	1.427576	8	-0.720980	9	0.492765
ABF2 sg11	8	-0.586886	7	-0.405857	7	0.104598	7	0.785960	7	-0.714110	7	1.153279	7	-0.295611	7	1.153478	3	0.366579	6	-0.264102	9	0.579186	7	0.478751	9	0.616588	5	-0.316257	9	0.991103
ABF2 sg12	13	0.044871	17	0.832434	11	-0.429791	14	-0.775866	18	0.055720	17	0.462463	17	0.403413	16	-0.049218	5	-0.802263	12	-0.314318	13	-0.111976	13	-1.082931	12	-0.246573	13	-0.263453	13	-0.328250
ABM1 sg1	15	-0.112216	15	-0.907377	14	-0.001886	14	0.094310	16	-0.529129	15	-0.104439	15	-0.637319	14	-0.698303	7	-0.186497	15	0.258038	15	0.270344	15	-0.124550	15	0.494102	15	-0.061441	16	0.373294
ABM1 sg2	17	-1.407254	33	-0.389774	18	-0.307926	18	-0.007132	35	-0.145153	34	-0.011589	36	0.493759	35	-0.333518	12	0.010515	18	-0.841265	18	-0.070928	17	0.023333	17	0.057343	18	-0.955839	17	-0.715712
ABM1 sg3	5	-1.344150	4	-1.136444	5	-0.420179	6	-0.276906	5	-0.435746	4	-0.106965	4	-0.759539	4	-0.807536	3	-0.839832	5	0.006726	6	-0.239281	5	-1.142920	6	0.465883	5	-0.161698	5	-0.512947
ABM1 sg4	5	-0.083388	6	-0.456502	4	0.070526	5	0.710715	6	-0.103913	6	0.977897	6	-1.147452	6	0.586700	3	1.038364	5	0.274915	5	0.392888	5	0.483036	5	0.160964	5	0.489168	4	0.057194
ABM1 sg5	2	-0.350083	1	NaN	2	-1.016717	2	-1.178432	1	NaN	1	NaN	1	NaN	1	NaN	2	0.775560	2	0.404875	2	0.016654	2	-1.496790	2	-0.828777	2	-1.126122	2	-1.519789
ABM1 sg6	17	0.376530	19	0.531256	16	-0.535362	17	0.305718	20	0.155236	13	0.054532	18	-0.471414	18	0.041160	5	0.093520	17	-0.213642	16	0.108369	16	-0.380850	17	-0.044763	17	0.135744	18	-0.394976
ABM1 sg7	3	NaN	5	-0.364660	3	NaN	3	NaN	5	-1.159398	5	-0.483731	5	-0.232529	5	-0.616838	1	NaN	3	NaN	3	NaN	3	NaN	3	NaN	3	NaN	3	NaN
ABM1 sg8	10	0.355895	7	-0.995920	10	-0.976068	10	0.538295	6	-0.427520	6	-0.613868	7	-0.158316	7	-0.603544	3	2.162839	10	-0.503503	10	-0.986839	10	-0.738944	10	-0.022522	10	-0.560669	10	-0.047724
ABM1 sg9	7	NaN	11	-0.599366	6	NaN	6	NaN	11	-0.076083	10	-0.105366	12	0.287172	10	-0.969971	0	NaN	3	NaN	6	NaN	6	NaN	7	NaN	5	NaN	6	NaN
ABM1 sg10	12	-0.518291	16	0.035604	12	0.218828	13	-0.832280	17	-0.026422	15	0.107064	16	0.134913	15	-1.240442	5	-0.486317	12	-0.028806	12	-0.367111	12	-1.161477	12	-1.350738	13	0.047688	12	-1.041592
ABM1 sg11	8	0.099865	15	0.302128	9	-0.651988	10	0.236360	15	-0.155610	15	0.111882	18	-0.014978	17	-0.045920	4	0.128535	10	-0.142998	9	0.436131	9	0.457669	9	0.000290	9	0.001178	10	-0.216550
ABM1 sg12	30	0.941733	30	1.025286	30	0.974145	30	1.085172	30	1.043375	30	1.045501	30	1.009630	30	0.988586	30	0.728202	30	1.042699	30	1.006741	30	0.921721	30	0.865504	30	1.018943	30	1.040635
ABP1 sg1	9	-0.511323	10	-0.817676	8	-0.197440	8	0.517366	10	-0.262892	10	-0.689991	10	0.399450	10	-0.581369	3	-1.155701	9	-0.105726	9	-0.055648	8	-0.533717	9	-0.089335	8	-0.393175	8	0.111492
ABP1 sg2	4	NaN	6	0.185807	4	NaN	5	NaN	6	0.313389	6	-0.208318	6	0.055284	6	0.191767	0	NaN	4	NaN	4	NaN	4	NaN	3	NaN	4	NaN	4	NaN
ABP1 sg3	4	NaN	5	-0.113855	3	NaN	3	NaN	4	1.395107	4	-0.467669	4	-0.993172	4	-0.669897	1	NaN	3	NaN	3	NaN	3	NaN	3	NaN	4	NaN	3	NaN
ABP1 sg4	4	-1.642718	3	1.303154	5	0.099872	4	-1.938457	3	0.907529	2	NaN	2	NaN	2	1.950015	2	NaN	5	0.197487	4	-1.676433	4	-1.482168	5	-0.377954	4	-0.913078	4	-0.785590
ABP1 sg5	12	0.058525	13	0.390745	11	-0.248394	11	-0.033463	14	0.523130	12	-0.158265	12	-0.067679	12	-0.154464	6	-0.754146	12	-0.334277	11	-0.406012	11	-0.189014	12	-0.149182	11	0.655275	12	-0.841205
ABP1 sg6	14	0.121506	14	0.042141	14	0.143949	14	0.263970	14	0.055752	14	0.109551	14	0.018814	14	0.011605	14	-0.033277	14	0.178554	14	0.155545	14	0.127361	14	0.110367	14	0.158731	14	0.200055
ABP1 sg7	12	0.256044	15	0.139860	11	-0.566722	12	-1.816008	17	-0.860830	17	0.842735	16	-0.172237	16	0.132155	9	0.476778	11	-0.277576	12	-0.160881	10	0.348341	10	-1.299065	11	0.156689	13	0.387458
ABP1 sg8	3	NaN	4	-0.890911	3	NaN	3	NaN	4	-0.192725	4	-1.500964	6	-0.469501	4	-1.373260	0	NaN	3	NaN	3	NaN	3	NaN	3	NaN	3	NaN	3	NaN
ABP1 sg9	5	-0.384546	3	1.398372	5	0.515404	4	-0.851792	3	0.205640	3	0.549986	4	0.369756	4	0.955628	3	0.194348	4	0.681998	5	0.584742	4	0.538916	5	-0.540608	4	-0.504428	5	-0.309168
ABP1 sg10	12	0.525987	19	1.283507	11	1.085517	12	0.108642	19	-0.080146	18	0.173776	17	-0.140556	18	0.246942	2	-1.529470	11	-0.243142	11	1.053461	12	1.566084	11	-0.647189	10	0.849973	11	-0.942286
ABP1 sg11	1	NaN	6	-0.655688	1	NaN	2	NaN	6	-1.064671	7	0.912878	7	0.933326	7	-0.395642	0	NaN	1	NaN	1	NaN	1	NaN	1	NaN	2	NaN	1	NaN
ABP1 sg12	1	NaN	0	NaN	1	NaN	1	NaN	0	NaN	0	NaN	0	NaN	0	NaN	0	NaN	1	NaN	1	NaN	2	NaN	1	NaN	2	NaN	1	NaN
ABP140 sg1	4	-0.710595	2	-0.982806	4	0.335313	4	0.234589	3	-0.289054	2	-0.954363	2	-1.725809	2	-0.939977	2	0.934377	4	-0.443044	4	0.260006	3	-1.130072	4	0.424832	4	-0.329867	4	0.812905
ABP140 sg2	17	-0.305784	33	0.296932	19	-0.377756	18	-0.027362	34	0.693966	33	-0.442594	33	0.504925	33	0.421102	11	-0.737098	17	0.460363	18	0.650352	19	0.093187	18	0.028724	20	-0.154337	18	-0.542134
ABP140 sg3	5	-0.700037	8	0.861904	6	-0.371919	6	-0.567069	8	-1.745149	8	-0.161650	8	-1.339945	8	-1.378650	5	0.102841	6	0.132988	6	-0.854260	5	-0.217339	5	-1.078611	6	1.426306	5	-0.625905
ABP140 sg4	0	NaN	1	NaN	1	NaN	0	NaN	1	NaN	1	NaN	1	NaN	1	NaN	1	NaN	1	NaN	1	NaN	2	NaN	1	NaN	2	NaN	2	NaN
ABP140 sg5	4	-0.360668	14	1.035108	3	-1.122608	4	1.442047	12	0.157973	14	0.322895	12	0.663074	14	0.946659	3	1.863525	4	-0.563214	4	0.215959	4	1.136511	4	1.812445	4	-1.003293	3	-0.075437
ABP140 sg7	12	-0.583138	19	0.284528	12	-0.060094	12	0.010411	20	-0.141840	18	-0.067342	19	0.549291	21	-0.105784	5	0.258114	12	0.436821	13	0.457210	12	0.466599	12	0.049694	12	0.460778	12	0.022771
ABP140 sg8	10	1.611331	10	1.919924	10	1.661481	10	1.763245	10	1.944635	10	1.895513	10	1.910580	10	1.880061	10	1.426794	10	1.757107	10	1.699411	10	1.581651	10	1.493725	10	1.730695	10	1.736633
ABP140 sg9	11	-0.503579	14	0.679107	11	-0.502912	11	1.378145	15	0.285901	13	0.620500	15	1.148406	14	1.203906	2	0.287502	11	-0.847761	9	0.104371	11	0.759982	11	1.868579	11	-0.749008	10	-0.439518
ABP140 sg10	8	NaN	16	-0.031281	9	NaN	9	NaN	16	-0.159964	16	-0.445267	16	-0.542965	16	-0.274947	6	NaN	9	NaN	9	NaN	8	NaN	8	NaN	9	NaN	9	NaN
ABP140 sg11	10	-0.358608	17	-0.993185	10	0.211272	10	-0.266790	17	0.007141	16	-1.053475	18	-0.137048	16	-0.738946	6	0.252688	10	-0.090400	10	0.341595	10	0.568271	10	-0.985420	10	0.090346	10	-0.446377
ABP140 sg12	10	-0.162201	10	0.113956	10	-0.100246	10	0.014286	10	0.139293	10	0.170408	10	0.088199	10	0.093920	10	0.047693	10	-0.080257	10	-0.148760	10	-0.096167	10	-0.098206	10	-0.096240	10	-0.046901
ABZ1 sg1	5	NaN	6	-1.033733	5	NaN	5	NaN	7	-0.486242	6	0.245412	7	-0.600507	7	-0.363815	0	NaN	7	NaN	5	NaN	7	NaN	7	NaN	5	NaN	5	NaN
ABZ1 sg2	2	NaN	8	-0.583335	2	NaN	5	NaN	7	-0.456666	6	0.516152	8	-0.258065	8	-0.048014	0	NaN	6	NaN	5	NaN	5	NaN	3	NaN	5	NaN	5	NaN
ABZ1 sg3	15	0.232712	26	0.794855	15	0.020964	16	1.191771	26	0.531028	26	0.642585	28	0.294701	26	0.673181	10	1.018417	15	0.646269	17	0.785998	17	1.046068	16	0.970065	16	0.149888	15	0.640757
ABZ1 sg4	2	NaN	0	NaN	2	NaN	3	NaN	0	NaN	0	NaN	0	NaN	0	NaN	0	NaN	2	NaN	2	NaN	2	NaN	4	1.783572	2	NaN	5	NaN
ABZ1 sg5	41	0.338875	81	-0.080676	43	0.057611	44	0.469061	81	0.303460	76	-0.927324	82	0.346988	82	-0.092937	25	0.663435	43	-0.220479	44	-0.349239	44	0.111861	43	0.185866	41	-0.050032	44	0.179377
ABZ1 sg6	13	-0.176943	2	-1.470533	14	0.447615	10	-1.501250	2	1.883187	2	0.335684	2	1.300884	2	-1.537169	5	0.250545	13	0.024551	10	-0.964188	13	0.169087	13	0.167360	14	0.037258	12	-0.312499
ABZ1 sg7	4	-0.876084	6	0.152604	5	-0.135359	5	-0.214778	6	-1.377643	6	-1.019499	6	-1.827220	6	-1.053084	2	-1.306397	5	-1.029747	5	-0.175295	5	-0.852818	5	-1.066368	5	-1.796224	5	-0.367034
ABZ1 sg8	9	-0.253727	14	0.181264	9	0.515664	9	-0.354679	15	0.709792	14	0.267121	16	0.977622	15	0.321958	5	0.174643	9	-0.035597	9	-0.084470	9	-0.809169	9	-0.906785	9	-0.826448	9	0.515358
ABZ1 sg9	3	NaN	3	-1.602339	3	NaN	3	NaN	3	-1.110232	3	-0.603648	3	-2.073263	3	-2.241101	0	NaN	3	NaN	3	NaN	3	NaN	3	NaN	3	NaN	3	NaN
ABZ1 sg10	18	0.093916	23	0.066882	15	-0.456986	19	-0.206605	25	0.112828	24	0.423584	25	0.278001	25	-0.092957	9	-0.512894	18	0.097191	19	0.368990	19	0.321094	15	0.310647	15	0.174002	17	-0.352420
ABZ1 sg11	18	-0.099902	33	0.105299	19	-0.187446	18	-0.133001	35	0.471352	31	0.370822	35	0.692323	34	0.606491	10	0.216715	19	-0.000520	21	0.139741	20	-0.520188	18	-0.565565	19	-0.052348	19	-0.380484
ABZ1 sg12	8	-0.416995	11	-0.347859	9	-0.480459	9	-0.804773	14	0.518072	11	-0.064267	13	0.415015	11	0.329933	5	-0.280084	8	-1.474917	9	-0.687696	8	-0.445929	8	-0.726000	10	-0.506115	9	-1.001745
ABZ2 sg1	5	NaN	5	-1.239769	5	NaN	5	NaN	6	-0.296500	5	-1.549233	5	-1.926864	6	-0.386929	1	NaN	5	NaN	5	NaN	5	NaN	5	NaN	5	NaN	5	NaN
ABZ2 sg2	3	0.543873	2	-0.159296	3	-1.006540	3	-0.622916	3	-0.228002	2	-1.134396	2	0.047024	2	-0.363164	1	NaN	3	0.116786	3	-0.375089	3	-0.315812	3	-0.057076	3	-1.642739	3	0.195138
ABZ2 sg3	11	0.142119	19	-0.648371	11	0.519027	11	-0.620183	19	0.173656	17	-0.740163	19	0.191331	17	0.538112	6	0.489466	12	-0.879406	12	-0.753446	12	-0.153704	12	-1.207390	12	-0.288341	12	0.231104
ABZ2 sg4	3	NaN	5	-0.467434	3	NaN	3	NaN	6	0.025193	5	-0.333337	5	0.410713	5	-0.328621	0	NaN	3	NaN	3	NaN	3	NaN	3	NaN	3	NaN	3	NaN
ABZ2 sg5	16	NaN	21	-0.299013	16	NaN	16	NaN	21	-0.583177	20	-0.071375	20	-0.687521	21	0.007501	7	NaN	16	NaN	16	NaN	15	NaN	16	0.605046	16	NaN	17	NaN
ABZ2 sg6	4	0.832949	4	1.159202	3	0.353703	4	0.739791	4	0.730306	3	1.603372	4	1.092135	3	1.019743	1	NaN	3	0.853193	4	1.150348	3	0.826772	3	0.101558	3	1.534972	4	0.910226
ABZ2 sg7	3	NaN	4	-0.634725	3	NaN	3	NaN	4	-0.899376	4	-0.471448	4	-1.008283	4	0.018299	2	NaN	3	NaN	3	NaN	3	NaN	3	NaN	3	NaN	3	NaN
ABZ2 sg8	12	-0.103987	12	0.674413	14	0.332834	13	0.067418	13	-0.116728	12	0.565699	12	0.349697	12	0.593920	6	1.536644	12	0.682574	13	0.283847	13	-0.362417	11	-0.507545	13	0.299514	13	-0.108421
ABZ2 sg9	18	-0.439999	29	0.579850	18	-0.133107	18	-0.830449	28	0.223224	28	-0.222870	28	0.223037	29	0.307197	10	-0.521130	18	-0.694091	19	-0.556034	18	-0.169034	18	-0.287093	19	0.272006	18	-0.490176
ABZ2 sg10	13	-0.055578	10	0.616401	11	0.179912	12	0.172439	11	0.771022	8	-1.436862	10	-0.144526	10	0.002086	5	-0.780621	12	0.472855	12	0.203081	11	-0.099829	11	-1.020500	12	0.783065	12	-0.014898
ABZ2 sg11	9	-0.112229	10	-0.459770	8	0.350783	9	0.462311	12	-0.251220	11	0.008547	11	-0.168759	11	-0.412714	6	0.405590	9	-0.415850	8	0.316490	9	0.465017	8	-0.535238	9	-0.249380	8	-0.472073
ABZ2 sg12	6	0.531596	8	0.009649	6	-0.515860	6	-0.531084	8	0.401925	8	0.827833	8	0.257415	8	0.171706	4	-0.252767	7	0.131613	7	0.591426	6	0.042385	6	-0.002358	7	0.786498	6	-1.596810
ACA1 sg1	3	-0.826276	6	-0.938694	3	-1.956620	3	0.466636	7	-0.578907	6	-0.128288	7	-0.256308	6	-0.781076	2	-0.096623	3	0.046949	3	0.830517	3	-0.957790	3	-1.197809	3	-0.601459	3	-1.000913
ACA1 sg2	7	-0.312702	9	0.088845	7	-1.403764	7	0.755598	10	0.247293	9	0.634990	10	0.955372	9	0.230951	5	-0.103761	7	-0.384724	7	0.664220	7	0.370053	6	-0.402242	7	0.177243	6	-1.417358
ACA1 sg3	1	NaN	5	0.928453	3	NaN	2	NaN	5	0.223403	5	-0.169322	5	0.026848	5	0.381434	0	NaN	0	NaN	1	NaN	1	NaN	2	NaN	1	NaN	1	NaN
ACA1 sg4	2	NaN	2	0.163722	3	0.003174	3	0.113024	2	-1.372804	2	1.045578	2	-1.262771	2	-0.760805	2	NaN	2	NaN	2	NaN	2	NaN	2	NaN	3	1.924995	4	0.853980
ACA1 sg5	4	NaN	7	-0.809903	4	NaN	4	NaN	7	-0.188030	7	-1.487067	7	-0.443630	7	-1.400911	2	NaN	4	NaN	4	NaN	4	NaN	4	NaN	4	NaN	4	NaN
ACA1 sg6	3	NaN	2	-0.282296	2	NaN	2	NaN	2	-0.808345	2	0.267791	2	0.805275	2	-0.357193	1	NaN	2	NaN	3	NaN	3	NaN	2	NaN	3	NaN	2	NaN
ACA1 sg7	5	NaN	7	-0.177283	4	NaN	4	NaN	8	0.480664	8	-0.613979	8	-0.386328	8	-0.007006	1	NaN	4	NaN	4	NaN	4	NaN	4	NaN	5	NaN	3	NaN
ACA1 sg8	3	NaN	1	NaN	3	NaN	3	NaN	1	NaN	1	NaN	1	NaN	0	NaN	0	NaN	3	NaN	3	NaN	3	NaN	3	NaN	3	NaN	2	NaN
ACA1 sg9	1	NaN	0	NaN	2	NaN	1	NaN	0	NaN	0	NaN	0	NaN	0	NaN	0	NaN	1	NaN	1	NaN	1	NaN	0	NaN	1	NaN	1	NaN
ACA1 sg10	4	0.521413	3	-2.474001	4	-0.643195	4	0.112948	4	1.088335	3	0.772183	5	1.207315	4	1.508231	2	0.695667	5	0.136305	4	0.369829	4	-1.219259	4	-1.700803	5	0.810097	4	-0.458189
ACA1 sg11	10	0.898232	8	0.964778	10	0.140295	11	1.115366	6	0.276581	7	0.413242	9	0.743149	7	-0.047900	5	-0.394300	10	-1.115726	11	0.026842	10	0.134156	10	-0.069911	11	-0.741123	10	1.067718
ACA1 sg12	6	0.540477	4	-2.210548	6	-0.721538	7	0.959877	6	-0.516763	4	-1.846482	5	-0.241552	5	-0.829508	5	0.389934	6	1.319397	5	0.792159	7	0.508716	7	0.480248	6	0.905326	6	0.028755
ACB1 sg1	27	0.470234	45	-0.034392	28	0.660897	28	-0.427283	50	0.449782	46	-0.152842	46	0.480701	43	0.304017	11	0.313599	27	-0.019171	31	-0.042230	31	-0.110379	29	0.362526	28	-0.242069	33	0.311579
ACB1 sg2	6	0.148333	8	0.228457	6	0.392547	6	0.592978	9	0.755724	8	0.437276	8	0.695354	8	0.416022	5	-0.304550	6	0.057482	6	0.504985	6	-0.508474	6	0.403031	6	0.773461	6	-0.229492
ACB1 sg3	24	0.100058	23	-0.251790	24	-0.468641	25	-0.605274	26	-0.248567	21	-0.809315	23	-0.531756	23	-0.516802	9	0.193597	25	0.216968	25	-0.111466	25	-0.310703	23	-0.559847	24	0.242515	25	-0.396017
ACB1 sg4	18	0.358181	30	-0.101978	17	-0.523952	21	-0.543464	31	-0.020776	29	0.142149	30	-0.029817	30	0.358824	5	1.072731	17	-0.583530	21	-0.097127	20	0.055559	20	0.829770	19	0.086161	19	-0.149440
ACB1 sg5	12	1.180388	14	-0.428428	11	-0.239528	11	0.460454	14	0.409466	14	0.311222	14	0.336413	14	0.319451	7	0.465272	12	1.034898	11	-0.209175	11	0.494854	12	1.023526	12	1.265776	12	0.464995
ACB1 sg6	2	NaN	0	NaN	2	NaN	2	NaN	0	NaN	0	NaN	0	NaN	0	NaN	0	NaN	2	NaN	1	NaN	1	NaN	2	NaN	2	NaN	2	NaN
ACB1 sg7	8	0.227352	8	0.252663	8	0.259806	8	0.376920	8	0.269548	8	0.308442	8	0.230371	8	0.223031	8	0.134927	8	0.298209	8	0.263380	8	0.240274	8	0.218500	8	0.278382	8	0.317421
ACB1 sg8	11	-0.394214	15	0.134699	11	-0.307014	12	0.044287	17	0.076389	15	0.551318	14	0.179360	14	0.029954	5	-0.286116	12	-0.482241	11	0.327159	12	-0.129863	11	0.840634	11	0.017094	11	-0.248396
ACB1 sg9	16	1.003307	14	-0.365379	15	0.582098	15	-0.042573	14	-0.220947	15	0.297532	15	0.874904	15	-0.153978	5	0.758486	15	-0.253942	14	-0.141345	14	0.154655	14	0.537343	14	0.577954	14	-0.570768
ACB1 sg10	1	NaN	4	-0.610217	1	NaN	2	NaN	4	-0.051119	4	0.227382	4	0.600915	4	-0.577039	1	NaN	2	NaN	2	NaN	1	NaN	1	NaN	2	NaN	2	NaN
ACB1 sg11	4	NaN	5	0.206998	4	NaN	4	NaN	6	0.491740	5	0.808888	6	-0.227975	5	0.287839	0	NaN	4	NaN	4	NaN	4	NaN	4	NaN	4	NaN	4	NaN
ACB1 sg12	3	0.220483	3	-0.797755	2	1.249342	4	0.545925	3	-2.357010	3	-1.930489	3	-3.200206	3	-4.102205	1	NaN	3	0.103460	3	0.972161	4	-0.774772	3	1.166289	2	-0.642295	3	0.320378
ACC1 sg1	2	-0.509828	3	-2.287182	2	0.963982	2	-0.057283	3	-0.520520	3	-1.828226	3	0.984787	3	-0.363142	2	0.430053	2	0.301414	2	0.099360	2	0.156842	2	-1.536624	2	-0.037243	2	-1.337699
ACC1 sg2	9	-0.392649	0	NaN	7	-0.357484	7	-0.629550	0	NaN	0	NaN	0	NaN	0	NaN	2	NaN	8	-0.696493	9	-0.918629	7	-0.662944	9	2.340823	7	-0.616130	6	-0.707724
ACC1 sg3	6	NaN	6	NaN	6	NaN	6	NaN	6	NaN	6	NaN	6	NaN	6	NaN	6	NaN	6	NaN	6	NaN	6	NaN	6	NaN	6	NaN	6	NaN
ACC1 sg4	16	-0.023544	20	0.632342	15	-0.338290	15	-0.050159	20	-0.742002	19	-0.970207	20	-1.475913	21	-0.683283	7	0.350032	15	0.302239	16	0.081579	15	-0.054892	15	-0.648902	15	0.402052	15	-0.644715
ACC1 sg5	5	-0.483314	0	NaN	5	1.396292	4	0.328316	1	NaN	0	NaN	0	NaN	0	NaN	1	NaN	5	0.944599	6	-0.036257	4	0.505733	4	0.638604	6	0.147932	5	1.053006
ACC1 sg6	16	0.812928	7	0.319567	17	0.468088	17	-0.387626	9	-0.864632	5	-0.438952	7	-0.494520	8	-0.648467	2	NaN	18	0.347947	17	-0.246889	17	-0.435412	16	-0.392797	16	0.149452	18	0.735685
ACC1 sg7	3	1.583351	1	NaN	3	-0.707332	6	-0.027389	2	1.710399	1	NaN	1	NaN	1	NaN	2	NaN	3	-0.137899	4	1.066592	5	-0.093790	2	NaN	2	-0.473251	4	-0.043016
ACC1 sg8	2	NaN	3	-0.130810	2	NaN	2	NaN	3	-0.326795	3	-0.146095	3	-1.049754	3	0.116527	0	NaN	2	NaN	2	NaN	2	NaN	2	NaN	2	NaN	2	NaN
ACC1 sg9	4	1.952295	4	0.392716	4	0.511369	4	-0.149497	6	0.552269	3	NaN	5	0.500318	4	-0.771879	1	NaN	2	-1.230121	3	-0.964682	3	-0.867673	3	-0.336432	4	-0.109752	3	1.368025
ACC1 sg10	20	0.109982	20	0.096390	20	0.139384	20	0.258110	20	0.112132	20	0.159955	20	0.072992	20	0.067323	20	0.012929	20	0.173037	20	0.141952	20	0.124666	20	0.108453	20	0.153679	20	0.195481
ACC1 sg11	3	NaN	2	-0.492256	3	NaN	4	NaN	2	NaN	2	-1.119857	3	0.353245	4	1.228171	0	NaN	4	NaN	4	NaN	4	NaN	3	NaN	3	NaN	4	NaN
ACC1 sg12	2	NaN	2	NaN	2	NaN	2	NaN	1	NaN	1	NaN	2	NaN	1	NaN	0	NaN	2	NaN	2	NaN	2	NaN	2	NaN	2	NaN	2	NaN
ACE2 sg1	13	-0.473663	16	-0.007599	12	-0.130269	11	-0.996435	18	0.676928	16	-1.262524	19	0.995885	18	-0.498071	7	-0.365721	11	-0.914576	11	-0.036412	12	0.427338	12	0.189086	12	-0.776656	11	0.108754
ACE2 sg2	7	NaN	8	0.586486	6	NaN	7	NaN	8	-0.323097	8	0.129402	8	-0.076892	8	-0.240822	2	NaN	5	NaN	7	NaN	6	NaN	7	NaN	7	NaN	7	NaN
ACE2 sg3	5	0.022951	2	1.996159	6	-0.164126	5	0.947720	2	0.902821	1	NaN	2	0.149586	2	1.169781	2	NaN	6	1.342757	7	2.258160	5	1.726345	5	2.490879	7	3.072573	7	0.553440
ACE2 sg4	4	NaN	1	NaN	5	0.277623	5	1.187601	1	NaN	1	NaN	1	NaN	2	1.462810	2	1.341285	5	2.062933	5	0.213402	4	NaN	6	1.249488	5	-0.104650	5	0.517739
ACE2 sg5	2	NaN	1	NaN	2	NaN	2	NaN	1	NaN	1	NaN	1	NaN	1	NaN	3	NaN	1	NaN	2	NaN	2	NaN	4	2.930600	2	NaN	2	NaN
ACE2 sg6	12	-0.293437	21	0.296199	14	0.512941	14	0.462293	21	0.248178	19	-0.011449	21	-0.596573	20	-0.984731	4	0.196504	14	-0.122788	12	-0.493201	11	-1.478446	12	-0.593703	13	0.411188	13	-0.205907
ACE2 sg7	6	-0.075105	5	-2.263463	6	0.684551	5	0.217049	5	-1.210975	5	-1.727212	5	-0.892978	5	-1.033569	3	-0.984621	7	1.231414	5	0.462893	6	1.414300	5	0.461017	6	-0.019764	5	-0.991073
ACE2 sg8	16	-0.369352	22	0.207739	17	-0.570517	16	-0.556716	23	-0.573528	22	-0.209151	23	-0.548056	23	-0.053147	8	0.136648	16	0.073207	18	0.123674	17	-0.381529	16	-0.300482	17	-0.088495	15	-0.907926
ACE2 sg9	3	NaN	5	-1.045435	3	NaN	5	NaN	5	0.517785	5	-1.508721	5	0.094379	5	0.562621	0	NaN	3	NaN	3	NaN	3	NaN	4	NaN	4	NaN	4	NaN
ACE2 sg10	4	1.729530	2	-0.733064	4	0.560953	5	0.102663	3	-0.432170	2	0.833436	2	-0.772428	2	-0.329164	1	NaN	4	0.445540	5	1.273173	5	-0.381808	4	-0.237009	3	-0.947979	5	1.212121
ACE2 sg11	6	NaN	1	NaN	5	NaN	3	NaN	1	NaN	1	NaN	1	NaN	1	NaN	0	NaN	5	NaN	5	0.218229	8	2.146106	5	NaN	3	NaN	6	NaN
ACE2 sg12	4	2.001835	12	0.571226	4	0.644387	4	0.040879	12	0.446877	12	0.110346	12	0.762347	12	0.711283	5	-0.528927	4	-1.472978	4	0.637778	4	0.115278	4	-1.063963	4	-0.118273	4	-0.394347
ACF2 sg1	17	-0.154292	17	-0.271506	15	-0.009547	17	-0.303594	20	0.243341	18	0.168618	20	0.367807	20	0.240178	7	-0.606191	16	0.189751	16	0.229931	18	0.338367	15	-0.072060	15	0.418434	17	0.170523
ACF2 sg2	8	NaN	4	-0.823412	7	NaN	9	NaN	5	0.043867	4	-0.040701	4	-0.547060	4	0.493159	0	NaN	6	NaN	8	NaN	9	NaN	8	NaN	7	NaN	7	NaN
ACF2 sg3	10	-1.042994	16	0.585212	10	0.048453	11	0.367106	15	-0.048311	13	0.439521	14	0.405113	14	0.475930	5	-0.018562	13	-1.416515	11	-0.256935	12	0.715291	12	-0.100888	10	-0.845510	11	-1.201288
ACF2 sg4	6	-1.002404	3	0.687854	6	-0.293874	6	-1.454967	3	-0.548706	3	-0.873264	3	-0.223289	3	-2.066051	1	NaN	6	-0.475764	6	-1.101665	6	-0.075140	6	0.086641	5	-0.030685	6	-0.243425
ACF2 sg5	10	0.508488	1	NaN	8	0.002299	8	-0.599802	2	NaN	2	NaN	2	NaN	3	1.329766	3	NaN	10	-0.382627	10	-0.312918	8	0.585783	10	0.412557	8	0.213115	10	0.688863
ACF2 sg6	24	0.362151	32	-0.590312	24	-0.612447	26	-0.230995	36	-0.068795	32	0.080030	35	-0.074461	35	0.035364	9	-0.849857	22	-0.021098	27	0.021697	26	-0.025401	23	0.308452	23	-0.421358	26	0.388074
ACF2 sg7	2	NaN	4	-0.742110	2	NaN	2	NaN	4	-0.566565	4	-0.466256	4	0.202012	4	-1.218492	2	NaN	2	NaN	2	NaN	2	NaN	2	NaN	2	NaN	2	NaN
ACF2 sg8	0	NaN	1	NaN	0	NaN	0	NaN	0	NaN	0	NaN	0	NaN	0	NaN	0	NaN	0	NaN	0	NaN	0	NaN	0	NaN	0	NaN	0	NaN
ACF2 sg9	17	0.450818	38	0.385031	18	-0.920591	19	0.506877	38	-0.287956	38	0.087529	39	-0.058056	38	0.542225	7	0.105072	21	0.333229	21	0.490570	21	0.099346	18	0.083666	19	0.166593	21	-1.007386
ACF2 sg10	6	-1.284757	3	NaN	6	0.268629	7	0.506947	6	-0.570531	6	1.154409	8	0.006382	5	-0.511476	2	NaN	7	-0.713824	6	-1.436849	7	-0.850334	6	-0.763197	8	-0.328674	6	-0.493973
ACF2 sg11	10	NaN	16	0.462509	7	NaN	9	NaN	16	-0.124385	16	0.062993	17	0.006152	16	0.229965	3	NaN	8	NaN	9	NaN	8	NaN	7	NaN	9	NaN	7	NaN
ACF2 sg12	40	0.211770	58	0.165761	41	0.403985	39	0.420305	59	0.264297	59	-0.221084	58	-0.236332	59	-0.002975	25	-0.192236	40	-0.127507	42	0.246360	41	0.746095	38	0.404976	40	-0.401043	43	-0.029462
ACF4 sg1	6	0.183019	14	1.021533	7	1.077119	8	-0.244353	14	0.442552	14	0.352333	14	0.844974	14	0.770467	5	0.594171	7	1.085831	7	0.692952	7	1.681999	7	0.316403	8	0.261673	7	0.779132
ACF4 sg2	28	-0.721645	26	0.199285	29	-0.427085	29	-0.227135	31	0.280285	26	-0.321855	28	-0.383041	29	-0.139144	13	0.054930	30	-0.010257	29	-0.102307	32	0.319763	30	0.288776	28	0.177648	29	-0.614105
ACF4 sg3	22	0.194905	29	-0.732808	20	0.112978	23	-0.140566	30	-0.104101	30	-0.228216	30	0.506441	29	0.291919	12	-0.499844	22	-0.306327	23	0.242035	22	0.317022	22	0.313917	21	0.068902	23	-0.173325
ACF4 sg4	17	-0.202034	17	-0.872165	21	0.422143	21	-0.315785	19	0.456389	19	1.068058	19	0.193607	19	0.946982	9	-0.454779	17	-0.401763	23	0.011818	23	0.972774	16	0.412295	18	-0.016538	21	0.046183
ACF4 sg5	17	0.075624	26	-0.270226	18	-0.416809	18	-0.028065	26	0.380936	26	-0.903022	25	0.509950	25	-0.092275	9	-0.162518	17	0.081557	18	0.042097	18	0.415016	16	0.172854	17	-0.082129	19	-0.488290
ACF4 sg6	26	0.252038	31	0.058039	26	-0.188169	28	-0.027027	32	0.116323	30	-0.549516	33	0.399451	34	0.421348	15	0.069018	25	-0.168939	26	0.152547	26	0.610850	25	0.255481	26	-0.059927	25	-0.126632
ACF4 sg7	26	1.159400	22	-0.600192	24	-0.037139	26	0.833313	26	-0.457567	21	-0.283787	24	-0.598866	23	-0.372081	6	-0.326727	24	0.833847	25	0.759016	26	0.460969	25	-0.206305	25	0.222993	24	-0.012389
ACF4 sg8	3	-0.373169	4	0.794830	3	-2.606688	3	-1.174239	4	-0.179089	4	2.141585	4	0.803041	4	1.028637	3	0.072735	3	-0.164680	3	1.139056	3	1.690862	3	0.672686	3	0.182706	3	-0.480152
ACF4 sg9	15	0.706054	19	0.600786	14	-0.114690	15	0.417414	19	0.585357	18	0.534912	19	0.239535	18	0.399363	7	0.082058	15	0.062844	14	-0.329236	14	0.170391	14	-0.434934	11	-0.436236	12	-0.028500
ACF4 sg10	19	-0.163666	20	-0.514216	19	-0.183432	18	0.340457	20	0.282561	21	-0.123405	20	-0.033030	20	0.056336	14	-0.392751	18	0.050997	18	-0.083674	19	0.449510	18	0.349471	18	0.021822	19	-0.701815
ACF4 sg11	5	0.460240	12	-0.412710	5	0.287627	4	-0.162899	13	-0.782373	13	-0.021267	12	-0.264774	12	0.244453	3	-0.795618	4	-0.240132	6	-0.249187	4	-0.478424	4	-0.322925	4	0.235654	4	0.636453
ACF4 sg12	11	0.585597	8	-0.285096	12	0.809036	13	0.276029	8	0.502532	8	-0.883671	8	-0.052434	8	-0.702020	4	0.489218	11	0.413147	12	0.264882	14	1.271850	11	1.054564	11	-0.048097	11	-0.004018
ACH1 sg1	13	0.223007	22	-0.039572	12	0.176946	12	-0.111057	22	-0.664358	20	-0.018887	21	0.110017	23	0.564104	7	0.125488	12	-0.051346	11	0.457037	12	0.777927	14	0.778158	12	1.367614	12	-0.129244
ACH1 sg2	22	0.142169	29	0.496058	22	-0.893912	22	0.040105	30	0.348504	29	0.582495	30	0.155595	30	0.618677	13	-0.050099	22	0.053263	22	0.362624	22	0.481132	22	-0.382948	22	-0.019397	22	-0.295848
ACH1 sg3	12	-0.561146	7	-0.207017	11	-0.720909	12	0.620782	8	-0.916881	7	-1.770013	8	-0.232664	7	-1.561953	3	-0.195391	12	0.366677	12	-0.548431	12	1.128220	13	0.042687	12	0.039610	13	0.357019
ACH1 sg4	8	0.533707	5	-0.180035	10	0.470342	8	-0.732632	5	0.654801	5	0.804181	4	0.925945	4	0.753686	3	NaN	9	0.637428	9	0.309695	9	1.677659	9	0.210940	8	0.476918	9	-0.003150
ACH1 sg5	7	NaN	15	-0.158389	6	NaN	6	NaN	15	0.909874	14	-0.411085	15	0.914649	13	0.057724	3	NaN	6	NaN	6	NaN	7	NaN	6	NaN	6	NaN	6	NaN
ACH1 sg6	29	-0.345177	22	-0.235910	28	-0.136755	33	-0.730827	22	-0.940608	24	-0.009025	23	-0.377582	22	-0.620249	11	-0.251134	29	-0.236010	34	0.350890	33	0.117933	34	2.007985	33	-0.681595	35	-0.551611
ACH1 sg7	10	-0.352231	10	-0.514080	10	-0.334334	10	-0.209361	10	-0.502681	10	-0.420179	10	-0.541830	10	-0.540819	10	-0.463375	10	-0.319418	10	-0.336356	10	-0.329991	10	-0.324293	10	-0.336899	10	-0.284202
ACH1 sg8	1	NaN	1	NaN	1	NaN	1	NaN	1	NaN	1	NaN	1	NaN	2	0.718708	0	NaN	1	NaN	1	NaN	1	NaN	1	NaN	1	NaN	1	NaN
ACH1 sg9	1	NaN	2	-0.490476	3	NaN	1	NaN	2	-2.141194	1	NaN	2	0.923093	2	-0.510348	0	NaN	1	NaN	1	NaN	1	NaN	1	NaN	1	NaN	2	NaN
ACH1 sg10	9	0.686126	15	0.946926	10	-0.467725	10	-0.335626	15	0.304477	15	0.179186	15	-0.476887	15	0.308792	7	1.388927	11	0.327513	10	0.655786	9	1.026894	11	1.026356	10	0.295659	10	-0.627183
ACH1 sg11	4	NaN	6	-0.612590	4	NaN	3	NaN	6	-0.142654	6	0.739371	6	-0.678273	6	-0.806471	0	NaN	4	NaN	4	NaN	3	NaN	3	NaN	4	NaN	4	NaN
ACH1 sg12	5	1.201424	11	-1.109179	5	0.331157	7	0.602751	11	-0.409935	11	0.905498	11	-0.927281	11	-0.931273	1	NaN	6	0.349136	6	1.350863	6	0.053366	7	0.660619	6	1.295552	6	0.105128
ACK1 sg1	9	NaN	16	0.333653	10	NaN	10	NaN	16	0.538490	16	0.455812	17	0.378346	16	0.519036	4	0.372339	10	NaN	9	NaN	10	NaN	10	NaN	9	NaN	11	NaN
ACK1 sg2	17	0.161680	26	0.213463	17	0.656677	18	1.481223	26	0.542576	25	0.017775	26	1.102934	25	0.425207	10	0.620189	16	0.083604	18	0.248166	16	1.235758	16	0.715485	16	-0.041503	18	0.229111
ACK1 sg3	19	0.307568	20	0.242461	19	0.142765	19	0.775290	25	0.810576	21	-0.100099	23	0.843916	22	0.511846	4	0.762933	15	-0.387330	18	0.474277	18	0.827173	16	0.790589	18	-0.169070	19	-0.626819
ACK1 sg4	6	0.580441	4	0.153915	5	1.072413	5	0.235016	4	1.049234	4	1.024751	6	0.482874	5	1.192258	2	-1.162888	5	0.294260	5	0.221729	5	-0.172599	5	0.316704	4	-0.485342	5	0.584798
ACK1 sg5	9	0.169534	9	0.071583	9	-0.170655	10	0.721785	11	0.250319	8	-0.423849	11	0.074745	10	-0.209154	4	-0.477644	8	0.040061	10	-0.337381	10	-0.251768	8	-0.256997	9	0.603255	10	0.684163
ACK1 sg6	5	NaN	5	0.062790	4	NaN	5	NaN	4	-0.405136	4	0.173167	4	0.109069	4	-0.211361	1	NaN	4	NaN	5	NaN	4	NaN	4	NaN	4	NaN	4	NaN
ACK1 sg7	12	-0.286201	12	-0.576582	12	-0.388947	13	0.493166	12	-0.610668	13	1.036329	13	0.054231	12	0.256952	6	0.298592	12	0.148017	13	-0.248469	13	0.369839	12	0.113567	13	0.340396	13	0.262702
ACK1 sg8	2	-1.688390	0	NaN	3	-0.634709	2	-0.881411	0	NaN	0	NaN	0	NaN	0	NaN	1	NaN	3	-2.113944	2	-1.924337	2	-4.526729	3	0.381713	3	-2.544035	4	-0.466579
ACK1 sg9	4	-0.994321	4	0.382403	4	-2.402216	4	-0.259045	5	1.138140	3	-0.378844	4	0.918367	4	0.686471	2	0.803055	4	-0.747580	4	0.366192	4	-0.445925	4	-0.269661	4	-1.386584	4	-1.600048
ACK1 sg10	13	-1.080547	13	0.102958	12	-0.404697	13	-1.064585	15	-0.023600	14	-0.736031	14	0.506115	14	-0.235688	7	-0.072793	12	-0.099728	13	0.176498	13	-0.653158	12	0.580486	13	0.368751	13	-1.314547
ACK1 sg11	3	NaN	6	0.385841	3	NaN	3	NaN	6	1.713580	5	-1.244227	6	-0.008594	5	-0.587317	1	NaN	2	NaN	2	NaN	3	NaN	3	NaN	3	NaN	3	NaN
ACK1 sg12	16	-0.750727	20	-0.588182	14	-0.398702	16	0.384569	20	-0.089588	20	-0.888214	20	-0.388652	20	-0.356224	7	0.384278	14	-0.031691	15	-1.062375	15	-0.103448	17	1.129247	13	-0.778138	15	0.205468
ACM1 sg1	5	NaN	6	-0.708242	5	NaN	5	NaN	6	-0.171152	6	-0.869956	7	-0.053328	6	-1.677059	2	NaN	4	NaN	5	NaN	4	NaN	4	NaN	5	NaN	5	NaN
ACM1 sg2	4	-1.709434	2	-1.075554	4	-1.659372	4	-0.437009	3	1.686680	2	-1.320006	3	-0.121456	2	-0.895552	2	-1.204474	4	-0.356848	4	-0.847675	4	0.441122	4	-1.087743	4	-0.609648	4	-1.764333
ACM1 sg3	6	-0.235653	7	-0.521389	6	0.388294	6	0.225338	8	-0.928806	8	0.623382	8	-0.125926	7	-1.056830	2	NaN	7	-0.549132	5	0.506422	5	-0.111293	6	-0.260432	6	-0.469975	6	0.658932
ACM1 sg4	4	0.814153	7	-0.811898	4	-0.860064	4	0.815200	7	0.930094	6	0.194235	6	-1.313450	6	1.180570	2	0.528072	5	-0.023029	6	0.858616	4	0.579342	4	-0.592577	5	0.409999	5	-0.115257
ACM1 sg5	4	-0.422574	2	-0.684132	4	2.487120	4	-0.376928	2	0.581114	2	-0.147452	2	-1.344465	2	-1.795910	2	-0.109153	5	1.046524	4	1.659981	3	0.612366	3	-0.631618	3	1.525071	4	2.045163
ACM1 sg6	1	NaN	2	NaN	1	NaN	1	NaN	2	NaN	1	NaN	2	NaN	1	NaN	0	NaN	0	NaN	0	NaN	0	NaN	1	NaN	1	NaN	1	NaN
ACM1 sg7	13	0.171280	21	-0.352716	13	0.298266	13	0.073951	22	0.478913	21	-0.680640	21	0.485839	21	0.138386	5	-0.429690	13	-0.217772	13	0.980423	13	-0.084961	13	0.080797	13	-0.333085	12	0.132864
ACM1 sg8	6	-0.100694	12	-0.537160	7	-0.429218	7	-0.794383	12	-0.175128	11	0.331476	12	-0.236470	12	-0.633223	4	-1.246616	6	-0.590876	7	0.154017	6	0.541234	6	-0.261968	6	-1.001397	7	-1.118612
ACM1 sg9	5	0.707354	5	-0.086016	5	-1.559897	5	0.914701	5	-1.379663	5	0.710204	6	-0.061957	5	-0.432442	3	-2.109631	4	0.715123	5	1.242968	5	-0.200610	5	-0.553897	5	0.667092	5	0.893163
ACM1 sg10	2	NaN	7	0.287237	2	NaN	2	NaN	7	-0.835656	7	1.753219	7	-0.953681	7	1.058825	2	NaN	2	NaN	3	NaN	3	NaN	2	NaN	3	NaN	3	NaN
ACM1 sg11	14	0.124963	9	-0.453935	13	0.041058	13	0.205159	9	-0.597511	10	0.279039	10	0.119194	9	0.746537	5	1.398043	14	0.523297	13	0.123541	13	0.189385	13	-0.330404	14	0.313373	14	0.951190
ACM1 sg12	7	0.585656	9	0.865446	5	0.080221	5	-1.108911	9	0.219791	10	0.441090	10	0.559825	9	-0.150462	2	NaN	5	0.702479	6	0.246032	6	-0.789999	6	-0.365626	5	-0.721199	5	-0.565206
ACO1 sg1	6	0.006444	4	0.048564	5	-0.767272	5	0.041919	5	-2.044422	5	-1.796636	4	-3.084848	4	-2.187549	2	-1.417829	5	-0.241258	5	0.334838	5	-0.856740	5	-1.423664	6	0.016038	5	-0.375437
ACO1 sg3	14	-0.067117	21	-0.030482	14	0.466449	15	-0.634876	24	0.502898	21	-0.689181	23	0.724721	23	0.585213	4	-1.211064	14	-0.605579	15	-0.490578	16	-0.280444	15	-0.317915	13	-0.014047	15	-0.341364
ACO1 sg4	4	0.550200	2	0.798630	2	NaN	4	0.515060	2	-0.233636	1	NaN	2	-0.618445	2	-0.210035	2	NaN	3	0.822109	5	1.100986	3	-0.264511	3	0.008740	4	3.204827	3	1.084646
ACO1 sg5	7	0.569180	2	0.257509	6	0.353521	5	-0.232948	2	0.748011	2	-1.516027	2	0.356235	2	-0.911590	1	NaN	5	-0.352454	6	-0.955881	6	-1.108576	7	0.886657	6	-0.269297	5	1.184696
ACO1 sg6	4	2.097125	0	NaN	3	0.216277	3	1.583949	0	NaN	0	NaN	0	NaN	0	NaN	2	NaN	4	0.438360	3	0.186311	3	1.207737	4	1.404117	4	0.618064	4	0.639510
ACO1 sg7	3	NaN	0	NaN	4	NaN	4	NaN	0	NaN	0	NaN	0	NaN	0	NaN	0	NaN	5	NaN	5	NaN	4	NaN	6	NaN	4	NaN	3	NaN
ACO1 sg8	13	0.341652	24	-0.324579	12	-0.906640	13	-1.397938	24	0.350348	24	0.316222	25	0.363149	24	0.117245	6	-0.269093	12	-0.675124	12	0.968800	13	0.873270	13	-1.062550	12	0.706752	13	-0.871975
ACO1 sg9	3	NaN	6	0.058638	3	NaN	3	NaN	6	0.590197	6	0.525715	6	1.319902	6	0.665791	2	NaN	2	NaN	3	NaN	3	NaN	3	NaN	2	NaN	3	NaN
ACO1 sg10	12	-0.234387	16	0.265845	12	-0.899530	12	-0.214505	16	0.572003	16	-0.225987	16	0.239851	16	0.333712	1	NaN	12	0.279305	12	0.026088	11	-0.180921	11	NaN	12	0.693448	11	0.167688
ACO1 sg11	7	-0.475884	6	-0.695972	6	-1.557489	7	-0.498971	5	-0.158411	5	-1.874346	6	-0.547177	5	-0.673872	4	0.088450	7	-0.844173	7	0.320681	7	0.277865	7	-0.040780	6	0.368500	6	-0.176444
ACO1 sg12	8	-1.094983	13	-0.552559	7	-0.269702	7	-0.740474	15	0.160882	13	-0.657739	15	0.149364	14	-0.165117	3	-0.241182	7	-1.124750	8	-0.154620	8	-0.203138	6	-0.523217	6	-0.092060	9	-0.947599
ACO2 sg1	5	-0.264689	2	0.294483	6	0.419662	5	-0.011134	4	0.423721	2	0.432667	4	0.319720	3	-0.972392	2	-0.950127	4	-1.442722	5	0.336817	4	0.523772	4	0.009845	4	0.737671	3	-2.628162
ACO2 sg2	74	-0.631613	69	0.749391	69	-0.931911	76	-0.566965	73	0.092433	64	-0.097647	73	0.377437	69	0.233061	28	-0.543080	77	-0.071797	76	-0.246460	76	-0.158509	73	-0.236343	72	0.010022	75	-0.492342
ACO2 sg3	3	NaN	2	-0.385556	3	NaN	2	NaN	2	-1.423554	2	-0.585906	2	-0.249904	2	-0.740867	0	NaN	2	NaN	2	NaN	2	NaN	2	NaN	2	NaN	2	NaN
ACO2 sg4	9	0.353043	13	0.821430	8	0.272830	8	0.713422	13	0.395024	12	0.711884	13	1.412708	13	0.240512	2	-0.579379	8	0.462571	9	-0.319606	9	-0.226782	8	-0.931299	8	-0.027404	8	-0.719455
ACO2 sg5	9	-0.207879	15	-0.049346	8	-0.526570	8	-0.805963	15	-0.055937	15	0.086086	15	-0.232741	15	0.103297	7	-0.054497	9	-0.407022	9	-0.546708	10	0.023686	9	-0.223961	9	0.067257	9	-0.140193
ACO2 sg6	11	0.135455	8	0.086818	11	0.592447	11	-1.242047	8	-0.203745	8	-0.823337	8	0.483101	8	-0.466468	2	NaN	11	-0.177265	11	0.119485	11	1.581085	10	-0.649744	11	-0.266837	11	0.930058
ACO2 sg7	1	NaN	0	NaN	1	NaN	1	NaN	0	NaN	0	NaN	0	NaN	0	NaN	0	NaN	1	NaN	1	NaN	1	NaN	1	NaN	1	NaN	1	NaN
ACO2 sg8	2	NaN	1	NaN	2	NaN	2	NaN	2	NaN	1	NaN	1	NaN	1	NaN	0	NaN	2	NaN	2	NaN	2	NaN	2	NaN	2	NaN	2	NaN
ACO2 sg9	15	-0.116109	17	0.197298	15	0.294931	15	1.132966	17	0.630892	17	0.391820	17	0.542911	17	0.718605	11	-0.004866	15	-0.528920	15	0.353369	15	0.286666	15	0.774692	15	-1.001767	15	-0.674634
ACO2 sg10	23	0.688057	30	0.058492	24	0.134694	27	-0.011786	32	0.015913	27	-0.067309	31	0.233910	29	0.452818	8	-0.528831	24	-0.618398	25	0.659087	24	1.542881	24	0.742230	24	-0.623945	26	0.803227
ACO2 sg11	13	0.462529	15	-0.548762	12	1.512786	12	-0.850761	16	-0.504327	13	-0.430272	14	-0.283652	13	-0.064675	4	0.284157	12	-0.308120	12	-1.066638	12	-0.217803	12	0.289653	12	-0.483651	13	0.308322
ACO2 sg12	11	0.018498	2	0.774728	11	0.873239	13	0.894076	2	0.140000	2	0.248140	2	-0.363941	2	-3.598499	4	1.071099	11	0.572187	10	0.083287	12	0.453439	15	1.561737	11	0.779604	12	0.141228
ACP1 sg1	5	-1.313213	5	-1.359476	4	-0.521900	4	-1.417759	5	-0.661125	4	-0.910407	4	-0.638144	4	-1.543681	2	NaN	5	0.121529	4	-1.551290	4	-0.597669	5	-0.024833	5	1.599696	6	0.412485
ACP1 sg2	11	0.234254	14	-0.607787	10	-0.511883	10	-0.487605	13	-0.664814	12	0.094924	13	-0.787735	12	0.149022	6	0.117484	12	0.063455	10	-0.235211	10	-1.409203	10	-1.040049	11	-0.741907	10	-0.411493
ACP1 sg3	6	NaN	10	0.780421	6	NaN	6	NaN	9	-0.351886	9	0.082418	10	0.032489	11	0.549685	1	NaN	6	NaN	6	NaN	6	NaN	6	NaN	6	NaN	6	NaN
ACP1 sg4	3	0.279471	3	-0.761244	3	-1.129179	3	-0.421370	3	0.496781	3	0.188239	3	-1.248201	3	-0.654920	3	-0.905619	3	0.046766	4	0.203648	3	0.578378	3	-0.290805	3	0.114368	4	0.717944
ACP1 sg7	1	NaN	3	-0.621573	1	NaN	1	NaN	3	0.298531	2	0.465313	3	0.230336	2	0.815442	1	NaN	1	NaN	1	NaN	1	NaN	1	NaN	1	NaN	1	NaN
ACP1 sg8	1	NaN	0	NaN	1	NaN	1	NaN	0	NaN	0	NaN	0	NaN	0	NaN	0	NaN	0	NaN	0	NaN	1	NaN	1	NaN	0	NaN	1	NaN
ACP1 sg9	19	-0.304445	25	-0.119382	20	-0.036033	21	0.176946	28	0.041010	26	-0.665724	26	-0.643123	26	-0.704818	11	-0.678776	20	0.076797	20	0.087160	22	-0.139382	18	-0.107131	21	-0.033840	20	0.349952
ACP1 sg10	6	NaN	6	NaN	6	NaN	6	NaN	6	NaN	6	NaN	6	NaN	6	NaN	6	NaN	6	NaN	6	NaN	6	NaN	6	NaN	6	NaN	6	NaN
ACP1 sg11	9	NaN	9	NaN	9	NaN	9	NaN	9	NaN	9	NaN	9	NaN	9	NaN	9	NaN	9	NaN	9	NaN	9	NaN	9	NaN	9	NaN	9	NaN
ACP1 sg12	3	0.579086	5	-0.325843	3	1.863928	3	0.377607	5	-0.782948	3	0.676348	4	-1.125038	4	0.099717	2	2.247559	3	0.378784	3	0.656966	3	2.345742	3	0.617564	3	0.727505	3	-0.662344
ACS1 sg1	3	0.291526	1	NaN	3	0.625265	3	0.473888	1	NaN	1	NaN	2	3.999339	1	NaN	1	NaN	3	1.263251	3	-0.761515	3	0.123975	3	0.631654	3	-0.571080	3	-1.395787
ACS1 sg2	18	0.158260	18	0.205096	18	0.193552	18	0.310687	18	0.222740	18	0.262516	18	0.182177	18	0.176699	18	0.100254	18	0.228849	18	0.190833	18	0.177746	18	0.159395	18	0.209565	18	0.250363
ACS1 sg3	3	NaN	1	NaN	2	NaN	2	NaN	1	NaN	1	NaN	2	0.754854	1	NaN	0	NaN	3	NaN	3	NaN	3	NaN	2	NaN	2	NaN	2	NaN
ACS1 sg4	3	NaN	10	-0.598961	3	NaN	4	NaN	10	0.227174	10	-0.758100	11	-0.753333	11	-0.023195	1	NaN	3	NaN	4	NaN	3	NaN	4	NaN	3	NaN	3	NaN
ACS1 sg5	10	NaN	12	0.034390	8	NaN	8	NaN	15	-0.016549	13	-0.561437	15	-0.435503	14	-1.147985	2	NaN	8	NaN	10	NaN	8	NaN	8	NaN	9	NaN	8	NaN
ACS1 sg6	6	NaN	11	0.261138	7	0.437969	7	-0.199175	10	0.489437	10	-0.065488	11	0.442172	12	-0.115598	3	-0.131461	7	0.604346	7	0.741727	6	NaN	7	0.017127	7	0.365305	8	0.877424
ACS1 sg7	6	1.577132	2	0.145899	7	0.803970	5	-0.120273	2	1.097410	1	NaN	2	1.202273	1	NaN	3	0.879402	5	-0.143714	5	0.255255	5	-0.242322	5	0.055733	5	-0.401219	7	0.991742
ACS1 sg8	1	NaN	1	NaN	0	NaN	0	NaN	2	1.318538	2	0.833037	1	NaN	2	0.797127	0	NaN	0	NaN	0	NaN	0	NaN	0	NaN	0	NaN	0	NaN
ACS1 sg9	7	-0.086664	12	-0.302563	7	0.463835	7	0.836004	12	1.062959	12	-0.267263	12	0.624239	12	0.394647	3	1.436005	7	0.384325	7	1.697493	7	0.723213	7	1.316693	7	0.999404	7	-0.039311
ACS1 sg10	18	-0.419409	33	0.467086	15	-0.599290	16	-0.646448	31	0.174249	32	-0.306234	33	0.243834	33	0.218452	14	0.264665	16	-0.424850	16	-0.055078	16	-0.112719	16	-0.108123	17	-0.782875	16	-0.961000
ACS1 sg11	2	NaN	4	-1.031374	1	NaN	1	NaN	4	-0.883223	4	-0.817696	4	-0.495601	4	-0.759509	2	NaN	2	NaN	2	NaN	2	NaN	1	NaN	2	NaN	2	NaN
ACS1 sg12	1	NaN	1	NaN	1	NaN	1	NaN	1	NaN	1	NaN	1	NaN	1	NaN	1	NaN	1	NaN	1	NaN	1	NaN	1	NaN	1	NaN	1	NaN
ACS2 sg1	0	NaN	0	NaN	1	NaN	1	NaN	0	NaN	0	NaN	0	NaN	0	NaN	0	NaN	0	NaN	2	NaN	0	NaN	0	NaN	0	NaN	1	NaN
ACS2 sg2	10	-0.352335	19	0.397973	10	-0.025051	10	-0.797737	19	0.504852	19	0.970499	19	0.046865	19	0.525258	10	0.281454	10	0.469992	10	0.448186	10	-0.017574	11	0.211918	10	-0.873330	10	-0.435355
ACS2 sg3	10	-4.827135	10	-4.893460	10	-4.760952	10	-4.607466	10	-4.874766	10	-4.607277	10	-4.962526	10	-4.866570	10	-3.794776	10	-4.938118	10	-5.003845	10	-4.541329	10	-4.318328	10	-4.928217	10	-4.765484
ACS2 sg4	2	NaN	3	-0.765393	2	NaN	2	NaN	3	1.769099	3	0.267340	3	0.509598	3	2.017593	1	NaN	2	NaN	2	NaN	2	NaN	2	NaN	2	NaN	2	NaN
ACS2 sg8	1	NaN	2	-0.281224	1	NaN	1	NaN	2	-0.542858	2	0.012228	2	-3.317540	2	-1.432184	1	NaN	1	NaN	1	NaN	1	NaN	1	NaN	1	NaN	1	NaN
ACS2 sg9	3	-0.880646	1	NaN	2	-0.956509	2	-1.259867	1	NaN	0	NaN	1	NaN	0	NaN	1	NaN	3	0.616558	2	-1.547476	2	-1.418184	2	-1.581072	2	-0.050158	3	-0.246637
ACS2 sg10	5	0.241891	5	0.500709	5	-0.173159	5	-0.807810	5	-0.793259	4	-1.039549	5	-0.291642	5	-1.589023	2	-0.805968	5	0.192537	5	0.073010	5	-0.360516	5	-0.579418	5	-0.911831	5	-0.075255
ACS2 sg11	3	-0.797978	4	-0.511300	3	-0.222782	3	0.125407	3	0.662455	3	-0.477564	4	0.457956	3	-2.169258	2	-0.197947	3	-0.609227	3	-1.647494	3	-0.446413	3	-0.651650	3	0.112148	3	0.735669
ACS2 sg12	6	0.976729	2	-1.159829	5	0.437546	8	0.694534	3	-1.647313	2	1.301507	3	-1.695709	3	0.023126	2	NaN	7	-0.054076	7	1.109852	7	-0.929193	7	-0.540034	6	0.210858	5	1.123109
ACT1 sg1	0	NaN	0	NaN	0	NaN	0	NaN	0	NaN	0	NaN	0	NaN	0	NaN	0	NaN	0	NaN	0	NaN	0	NaN	0	NaN	0	NaN	0	NaN
ACT1 sg2	0	NaN	0	NaN	0	NaN	0	NaN	0	NaN	0	NaN	0	NaN	0	NaN	0	NaN	0	NaN	0	NaN	0	NaN	0	NaN	0	NaN	0	NaN
ACT1 sg3	3	NaN	3	NaN	3	NaN	3	NaN	3	NaN	3	NaN	3	NaN	3	NaN	3	NaN	3	NaN	3	NaN	3	NaN	3	NaN	3	NaN	3	NaN
ACT1 sg4	4	NaN	4	NaN	4	NaN	4	NaN	4	NaN	4	NaN	4	NaN	4	NaN	4	NaN	4	NaN	4	NaN	4	NaN	4	NaN	4	NaN	4	NaN
ACT1 sg6	1	NaN	0	NaN	0	NaN	1	NaN	0	NaN	0	NaN	0	NaN	0	NaN	0	NaN	0	NaN	0	NaN	0	NaN	0	NaN	1	NaN	0	NaN
ACT1 sg7	5	1.508233	2	0.040018	4	-0.847331	5	0.038621	3	-0.251489	3	NaN	2	NaN	4	0.321828	2	NaN	5	0.036609	5	0.016408	5	0.258451	5	-0.201735	4	-0.113096	6	0.292149
ACT1 sg8	9	-0.165788	13	0.412425	9	0.051230	11	0.003028	12	0.796470	14	0.596009	14	0.420528	14	1.259802	6	0.078301	10	0.435558	11	-0.216429	9	0.604022	9	0.047199	9	0.530873	10	0.059967
ACT1 sg9	6	0.282937	11	-0.727197	6	-1.463227	6	-0.171514	10	0.819960	9	1.045397	11	0.905475	10	1.393297	2	0.412495	6	0.664880	7	1.359346	6	-0.562695	6	-0.180763	6	1.024750	7	0.655026
ACT1 sg10	5	-1.225858	4	-0.732193	5	-0.942410	5	-0.730786	6	0.885108	5	-0.010313	6	0.156392	5	-0.902085	2	NaN	5	-1.538210	5	-0.320750	5	-0.293663	5	-1.434259	5	-1.165516	5	1.035550
ACT1 sg11	14	-0.354826	13	0.163817	15	-0.462127	15	0.128313	13	0.273849	13	-0.133549	13	0.075111	13	0.643866	8	0.900810	15	-0.167461	14	0.063498	15	-0.049112	14	-0.738041	15	-0.155031	15	-0.178700
ACT1 sg12	5	0.955161	2	-1.230774	5	1.304844	4	-0.104735	2	1.288403	2	-0.603659	2	-0.444098	2	-0.315577	2	NaN	4	0.009631	5	0.108064	3	0.030071	4	-0.053064	5	0.831158	5	0.258680
ADA2 sg1	9	NaN	13	0.298310	8	NaN	9	NaN	13	-0.158270	10	0.780328	13	0.994147	13	-0.168338	1	NaN	8	NaN	9	NaN	9	NaN	9	NaN	9	NaN	9	NaN
ADA2 sg2	9	-0.661325	12	-0.161719	9	0.406397	9	-0.242301	12	0.292033	11	0.158320	12	0.399625	12	-0.245605	4	0.153228	9	-0.589266	9	-0.716775	9	0.259141	9	-1.445151	9	-0.862203	9	-0.270109
ADA2 sg3	8	NaN	19	-0.461380	9	NaN	8	NaN	20	0.738478	18	0.118041	19	0.509040	18	0.199161	4	NaN	9	NaN	9	NaN	9	NaN	9	NaN	9	NaN	9	NaN
ADA2 sg4	7	1.099250	7	1.361567	7	1.148958	7	1.255180	7	1.385269	7	1.362949	7	1.347464	7	1.326679	7	0.997739	7	1.223003	7	1.166665	7	1.092614	7	1.029363	7	1.199380	7	1.217740
ADA2 sg5	9	0.267695	9	0.025710	8	-0.004339	10	-0.901653	9	-1.127174	9	0.954972	9	-0.958933	10	0.671396	2	0.086657	10	-1.401195	10	-0.881868	10	-0.287044	9	-0.537173	8	-0.561934	9	-0.761800
ADA2 sg6	7	NaN	7	NaN	7	NaN	7	NaN	7	NaN	7	NaN	7	NaN	7	NaN	7	NaN	7	NaN	7	NaN	7	NaN	7	NaN	7	NaN	7	NaN
ADA2 sg7	6	NaN	6	0.209652	7	NaN	7	NaN	7	0.596543	6	2.238140	6	0.299795	6	1.229738	1	NaN	6	NaN	6	NaN	5	NaN	5	NaN	7	NaN	7	NaN
ADA2 sg8	2	0.322522	0	NaN	2	1.301953	2	-1.197543	0	NaN	0	NaN	0	NaN	0	NaN	1	NaN	2	-0.166794	2	0.068858	1	NaN	2	-0.695269	2	0.808045	2	0.940477
ADA2 sg9	11	0.163149	10	0.713646	10	-0.438729	11	0.415341	11	0.751945	11	0.549387	10	0.394297	11	1.164586	5	0.921832	10	-0.311930	10	0.164579	11	0.336266	10	0.110230	12	-0.058585	11	0.756840
ADA2 sg10	2	NaN	2	-0.409111	2	NaN	2	NaN	2	0.396626	3	0.673282	3	1.917255	3	2.180572	1	NaN	1	NaN	2	NaN	2	NaN	2	NaN	2	NaN	2	NaN
ADA2 sg11	10	0.060454	9	0.208779	11	0.863057	11	0.530479	8	0.746853	8	-0.734042	8	0.368850	9	-0.654024	7	1.326937	11	0.006729	9	-1.094130	9	-1.279931	9	-0.806239	11	0.560746	10	0.196419
ADA2 sg12	10	0.486825	5	-0.795836	9	0.392646	9	-0.205678	5	0.558947	5	0.358368	6	0.789291	5	-0.488090	5	1.449865	9	0.591709	10	-0.032314	8	-0.507869	8	-0.814964	9	-0.496935	9	-0.371270
ADD37 sg1	20	0.475465	33	0.315688	18	-0.003945	19	0.239811	35	0.286880	33	0.677290	35	0.231307	32	0.387152	14	0.296285	18	-0.743808	18	0.672869	18	0.021785	17	-0.905260	19	-0.384566	19	-0.308978
ADD37 sg2	11	-0.592528	5	-0.414214	11	-1.219087	11	0.009195	5	0.835066	4	0.290800	4	-0.592846	4	0.507671	5	0.749153	11	0.206723	11	-0.607314	11	-1.250566	11	1.340611	11	0.330964	11	-0.489263
ADD37 sg3	9	-0.669784	17	-0.678521	9	-0.929771	10	-0.628653	17	0.163434	17	-0.171162	17	0.363371	17	0.166437	5	-0.231858	8	-0.079827	9	0.011139	10	-0.479194	9	-0.835314	8	-0.755208	10	0.019206
ADD37 sg4	34	-0.211506	62	0.094420	32	-0.435040	35	0.042857	62	-0.204460	58	-0.163357	62	-0.226006	60	-0.146952	15	0.312530	32	-0.180150	35	0.010324	32	-0.024514	31	-0.113064	33	-0.099842	33	-0.133130
ADD37 sg5	2	NaN	6	-1.377254	1	NaN	2	NaN	7	-0.579433	6	-0.462444	6	0.243580	7	0.865489	1	NaN	3	NaN	3	NaN	2	NaN	2	NaN	2	NaN	3	NaN
ADD37 sg6	3	-0.745535	0	NaN	3	-1.018063	4	1.204838	0	NaN	0	NaN	0	NaN	0	NaN	1	NaN	3	0.565585	4	0.434539	3	-0.980496	3	0.005083	3	-0.561261	3	-0.102680
ADD37 sg7	6	NaN	6	NaN	6	NaN	6	NaN	6	NaN	6	NaN	6	NaN	6	NaN	6	NaN	6	NaN	6	NaN	6	NaN	6	NaN	6	NaN	6	NaN
ADD37 sg8	9	0.124742	20	0.250454	10	1.381057	10	-0.355992	19	-1.210088	19	0.156811	19	-1.517841	18	-1.243425	4	0.796216	9	1.469878	10	0.667890	9	-0.839187	10	-0.050186	10	-0.127550	10	-1.464688
ADD37 sg9	8	0.031686	10	-0.285980	9	0.074259	9	-1.417434	10	-0.907346	8	-1.392474	10	-1.453509	9	-0.901836	1	NaN	10	-0.448687	9	0.978207	10	-0.374039	8	-0.947434	8	0.616360	9	1.065883
ADD37 sg10	2	NaN	5	2.066454	2	NaN	2	NaN	4	0.448928	4	0.188851	5	0.086315	4	1.694186	1	NaN	2	NaN	2	NaN	2	NaN	2	NaN	2	NaN	2	NaN
ADD37 sg11	5	0.745766	5	-0.147751	3	0.055454	3	0.276037	6	0.158860	4	0.092343	4	-0.041280	4	-0.732266	1	NaN	3	1.289441	4	0.818255	3	-0.728850	3	-0.583952	4	0.296376	4	-0.126726
ADD37 sg12	5	0.793946	5	0.931769	5	0.567710	5	0.867289	5	0.478763	5	0.910749	5	-0.071674	5	0.520050	2	0.433018	5	0.337187	4	-0.566006	5	0.752652	5	1.199462	4	-2.044230	5	0.793002
ADD66 sg1	8	NaN	0	NaN	7	NaN	8	NaN	1	NaN	0	NaN	1	NaN	0	NaN	0	NaN	6	NaN	7	NaN	7	NaN	7	NaN	6	NaN	9	NaN
ADD66 sg2	16	-0.664026	23	-0.521200	17	-0.170638	16	0.144161	24	0.336559	22	-0.516401	24	0.481334	24	0.062904	11	0.036429	16	-0.113627	16	-0.621283	16	-0.241546	16	-0.504352	16	-0.157871	16	0.211449
ADD66 sg3	20	0.389617	15	-0.011273	21	-0.121269	21	0.407191	18	0.639091	16	0.600189	17	-0.017292	19	0.229881	8	0.728610	21	0.103583	20	-0.728799	22	-0.654653	18	-1.299972	20	0.392931	22	0.081599
ADD66 sg4	15	-0.165480	12	-0.008316	15	0.329952	15	0.598775	14	-0.131118	13	0.229410	13	0.518308	12	0.046596	9	0.678171	15	0.326194	15	-0.362867	14	-0.187659	14	-0.137122	15	-0.082425	15	-0.108022
ADD66 sg5	5	0.683319	4	0.717133	5	-0.534817	6	-1.266962	5	1.728539	4	-0.577073	5	1.238170	4	0.800023	2	0.787372	6	-0.057390	5	0.156952	5	-0.631405	6	-0.887601	5	-0.349559	5	0.675369
ADD66 sg6	3	NaN	6	0.279733	4	NaN	4	NaN	7	0.123597	6	-0.780637	6	0.435719	6	-0.274730	1	NaN	4	NaN	4	NaN	3	NaN	3	NaN	4	NaN	4	NaN
ADD66 sg7	12	-0.022784	24	0.146577	12	0.041996	11	0.325383	24	0.144141	24	0.737732	24	0.086317	24	0.318507	5	-0.137586	12	0.656653	12	0.897324	12	0.820022	12	0.815276	10	-0.947581	12	0.119926
ADD66 sg8	7	0.376642	4	1.045555	6	0.008915	6	-0.818305	4	-0.928495	4	0.188036	4	-1.316659	4	-1.323663	1	NaN	7	-0.356272	6	-0.021532	7	0.014841	5	-0.967397	8	0.315717	9	0.020302
ADD66 sg9	14	-0.149683	2	2.133081	11	-0.294244	13	-0.462031	1	NaN	2	-3.250306	3	-1.072307	2	NaN	3	NaN	13	-0.122377	13	0.759132	13	-0.326950	10	-0.297952	14	0.192322	14	-0.371662
ADD66 sg10	4	-0.536529	2	0.400337	4	0.029369	4	1.406406	3	1.588788	2	-0.809533	2	-0.098473	2	0.312498	1	NaN	4	-0.778089	4	-0.080094	4	0.862648	4	-0.059875	4	-0.154551	3	-0.185111
ADD66 sg11	5	0.428615	8	-0.482441	5	-0.879298	5	0.123699	8	0.422497	8	-0.072803	9	0.127690	8	-0.385484	3	0.443820	5	0.242095	5	-0.424530	5	0.109951	5	-1.021286	5	1.224340	5	-0.575985
ADD66 sg12	17	0.269771	18	0.881060	18	-0.515735	18	0.827966	22	0.814384	16	1.784108	19	1.563515	18	1.196503	8	0.185840	17	-0.212294	17	0.494377	17	0.988103	18	2.513620	16	-0.417782	19	0.504629
ADE1 sg1	8	1.318279	14	0.120766	6	-0.011444	7	1.330509	16	1.071942	14	0.426067	16	0.217231	14	0.754449	4	0.116817	6	0.791184	8	-0.090308	8	0.542639	7	-0.937355	6	0.424921	7	-0.279717
ADE1 sg2	9	NaN	9	NaN	9	NaN	9	NaN	9	NaN	9	NaN	9	NaN	9	NaN	9	NaN	9	NaN	9	NaN	9	NaN	9	NaN	9	NaN	9	NaN
ADE1 sg3	12	-0.217381	20	0.352292	12	-0.523899	12	0.130049	20	0.141220	21	0.216020	20	1.089880	21	0.606067	8	0.142555	12	-0.138900	12	0.964131	12	0.325379	12	0.449909	12	0.740768	12	-0.645802
ADE1 sg4	0	NaN	0	NaN	2	NaN	0	NaN	0	NaN	0	NaN	0	NaN	0	NaN	0	NaN	0	NaN	2	NaN	1	NaN	1	NaN	0	NaN	1	NaN
ADE1 sg5	11	-0.212291	11	-0.294550	11	-0.187291	11	-0.064934	11	-0.280718	11	-0.212133	11	-0.320964	11	-0.321289	11	-0.290154	11	-0.166944	11	-0.192376	11	-0.188022	11	-0.188841	11	-0.184785	11	-0.135283
ADE1 sg6	8	-0.993697	4	2.006083	8	-0.871908	8	0.031611	4	0.809057	3	1.468367	4	0.651619	4	-0.739581	3	-0.872611	9	-0.147532	8	-0.208709	8	-0.766138	9	-0.681435	8	-1.022927	9	-0.775998
ADE1 sg7	3	-0.857745	7	-0.108892	3	1.216129	3	1.088541	7	-0.037023	7	0.017735	7	-0.642479	7	0.212101	3	0.811520	3	-0.276877	3	1.312726	3	-0.103990	3	0.472113	3	0.476831	3	0.181644
ADE1 sg8	6	NaN	15	0.524905	5	NaN	5	NaN	15	0.142977	15	0.090457	16	0.355769	16	0.174682	3	NaN	5	NaN	6	NaN	6	NaN	6	NaN	6	NaN	5	NaN
ADE1 sg9	4	0.446705	7	1.050357	5	0.210589	6	0.578507	6	0.399307	6	-0.081590	7	0.954939	7	0.768106	2	1.635476	4	0.251955	5	-0.032081	5	-0.830031	5	-0.989920	4	0.134711	4	-0.467224
ADE1 sg10	6	NaN	7	-1.091023	6	NaN	6	NaN	8	-0.088533	7	-0.043000	8	-0.002023	7	0.473110	0	NaN	6	NaN	6	NaN	6	NaN	6	NaN	6	NaN	6	NaN
ADE1 sg11	6	0.317745	5	0.524477	6	0.324577	6	-0.610328	4	-0.969124	5	0.162215	4	-0.568188	4	-0.242247	5	0.027854	6	-0.103127	6	-0.775825	6	0.269271	6	-0.359659	6	-0.018231	6	-0.683861
ADE1 sg12	21	0.045578	30	0.079342	20	-0.314090	20	0.150254	33	-0.251340	28	-0.027438	32	-0.134553	31	0.123107	10	-0.338104	20	0.607105	21	0.372369	20	-0.372273	21	-0.958317	21	0.676555	20	-0.017503
ADE12 sg1	1	NaN	1	NaN	1	NaN	1	NaN	1	NaN	1	NaN	1	NaN	1	NaN	0	NaN	1	NaN	1	NaN	1	NaN	1	NaN	1	NaN	1	NaN
ADE12 sg2	2	-0.032218	3	0.772596	2	0.420576	3	-0.031993	3	1.578001	2	0.861047	3	0.896035	3	-0.834992	2	0.412695	3	1.155924	2	1.325631	2	-0.110420	2	1.251489	3	0.721468	2	0.772718
ADE12 sg3	6	0.693164	5	-0.209786	6	-0.072811	6	0.266158	6	1.001171	5	1.387863	5	1.884107	6	1.729864	2	NaN	6	-0.265194	6	-0.197193	6	0.499662	6	0.142381	5	-0.302627	6	0.223926
ADE12 sg4	1	NaN	1	NaN	1	NaN	1	NaN	1	NaN	1	NaN	1	NaN	1	NaN	1	NaN	1	NaN	1	NaN	1	NaN	1	NaN	1	NaN	1	NaN
ADE12 sg5	10	0.615508	13	-0.200568	10	0.506503	10	0.903104	14	-0.524288	13	-0.132540	13	-0.037528	14	-0.031711	6	-0.587192	10	0.009400	10	-0.731698	10	-0.589602	10	-0.355358	10	-0.182496	10	0.284451
ADE12 sg6	4	NaN	5	0.123442	4	NaN	4	NaN	6	-1.253858	6	-0.149338	6	-0.687744	6	0.043817	0	NaN	4	NaN	4	NaN	4	NaN	4	NaN	4	NaN	4	NaN
ADE12 sg7	6	1.155939	3	0.964619	6	-0.125599	6	0.990952	5	-0.517566	6	2.079790	5	0.567072	5	0.815669	3	0.865482	6	0.347775	6	-0.102897	6	0.251661	7	-0.755208	6	0.031240	6	-0.822047
ADE12 sg8	7	NaN	13	0.339894	7	NaN	7	NaN	14	0.108718	13	0.470136	13	-0.075938	13	-0.481802	4	NaN	7	NaN	7	NaN	7	NaN	7	NaN	7	NaN	7	NaN
ADE12 sg9	5	-0.741885	1	NaN	6	-0.451968	5	-0.266718	1	NaN	1	NaN	1	NaN	1	NaN	3	-1.097539	4	-0.770669	5	0.238250	5	-0.623284	5	0.548372	5	0.098066	6	-0.101012
ADE12 sg10	5	1.230043	3	0.436741	4	0.693382	5	0.867621	2	2.208702	2	-2.237555	3	2.332916	3	0.973909	2	-0.996045	5	0.843120	4	-0.110473	5	0.712997	5	1.409882	4	-0.278229	5	1.112992
ADE12 sg11	18	0.014619	21	-0.328584	19	0.304900	19	0.112903	22	0.100731	18	0.380364	21	0.255749	21	0.120987	6	1.119769	19	0.108240	21	0.088577	19	-0.531153	17	-0.335957	20	0.004690	20	0.304128
ADE12 sg12	21	-0.429082	21	-0.588911	19	-0.363446	21	-0.703008	23	-0.024529	21	0.345353	23	0.115081	23	0.417378	5	-1.060076	20	-0.313941	19	-0.353322	19	-1.111267	19	-0.859718	19	-0.433686	19	0.269113
ADE13 sg1	13	0.478184	6	-0.164495	15	-0.222772	14	0.753266	7	0.433343	5	-0.061109	6	0.447865	5	0.262360	7	-0.060779	15	-0.309854	15	0.432615	15	-0.725096	14	0.154952	15	0.731286	13	0.074108
ADE13 sg2	2	1.525024	2	2.515797	2	0.894817	2	0.596206	0	NaN	2	1.967657	2	1.623118	0	NaN	2	0.789706	2	1.658930	2	2.052202	2	0.302091	2	0.305732	2	0.443778	2	1.580993
ADE13 sg3	8	-0.181511	12	-0.158973	7	0.367554	7	1.303575	13	-0.171507	12	-1.214431	14	-0.136480	13	-0.493250	5	0.878591	7	-0.091724	7	-0.280399	8	-0.033413	7	0.725520	7	-0.042892	8	1.004345
ADE13 sg4	23	0.513297	34	0.379087	22	0.337946	25	0.766899	36	0.265105	35	-0.452420	36	0.192807	36	0.239497	12	-0.395701	22	-0.031365	22	0.109461	24	0.190543	22	0.253599	20	0.303304	24	0.299930
ADE13 sg5	8	0.080812	7	0.273773	7	0.365766	7	-0.499303	7	0.820672	8	-0.109936	9	1.080764	8	0.307538	2	NaN	7	0.838235	7	-0.037875	7	-0.370701	7	-0.154633	7	-0.523013	7	-0.844445
ADE13 sg6	33	-0.789746	50	-0.229812	33	-0.977751	33	-0.813214	50	0.060264	50	-0.995235	49	-0.463664	52	-0.438252	21	-0.580078	32	0.163630	34	-0.242036	34	-0.231467	31	0.199416	31	0.352230	33	-0.580868
ADE13 sg7	15	1.179796	21	0.777115	15	0.290643	14	-0.201468	23	0.204113	19	0.925841	20	-0.277873	20	0.061126	3	0.621988	15	-0.751845	15	1.503660	13	0.488487	14	0.095615	15	-0.604622	14	0.139798
ADE13 sg8	7	NaN	12	-0.411949	7	NaN	7	NaN	13	-0.987607	13	0.136894	17	-1.019902	14	-0.895299	3	NaN	7	NaN	8	NaN	7	NaN	8	NaN	6	NaN	8	NaN
ADE13 sg9	4	NaN	6	0.755618	4	NaN	4	NaN	5	0.924501	3	1.023082	5	1.053794	6	1.367771	2	NaN	4	NaN	4	NaN	4	NaN	4	NaN	4	NaN	3	NaN
ADE13 sg10	28	-0.184508	43	-0.344478	24	-0.785971	26	-0.893234	42	-0.661041	40	-0.482879	43	-0.740354	44	-0.279000	10	-0.148936	25	-0.195912	26	0.106247	28	-0.132554	25	-0.785140	26	0.639464	27	-0.727490
ADE13 sg11	7	-0.523342	6	0.482186	7	-0.836268	7	-0.354438	6	1.605448	5	-0.944275	6	0.760195	4	0.144557	3	0.306744	7	-0.116595	7	-0.624438	7	-1.515649	7	-0.281088	7	-0.795961	7	-0.467074
ADE13 sg12	9	-0.047650	9	-0.378211	9	0.346250	9	-0.053501	9	-0.102189	8	-0.227201	8	-0.366252	8	0.087239	5	-0.943230	9	-0.710267	8	0.467590	9	-0.438578	9	-0.780680	8	0.174046	9	0.042802
ADE16 sg1	12	NaN	14	-0.033520	11	NaN	11	NaN	14	-0.469790	12	-0.125411	16	0.237587	13	-0.053036	0	NaN	12	NaN	11	NaN	13	NaN	11	NaN	12	NaN	13	NaN
ADE16 sg2	8	-0.580834	10	-0.205500	7	0.047676	7	-1.382020	11	-0.017723	10	-1.298137	10	-0.362300	11	-0.897747	5	0.249980	9	-0.627769	8	0.670870	7	-0.899063	7	-1.271566	9	-0.122615	9	0.686757
ADE16 sg3	2	NaN	3	-0.177674	2	NaN	2	NaN	3	-0.120309	3	-0.292404	3	1.244818	3	-0.897444	1	NaN	2	NaN	2	NaN	2	NaN	2	NaN	2	NaN	2	NaN
ADE16 sg4	2	NaN	1	NaN	4	0.576876	4	0.709221	1	NaN	1	NaN	1	NaN	1	NaN	2	NaN	4	1.772157	4	1.101975	3	0.046576	3	0.770007	4	0.179595	4	1.857599
ADE16 sg5	2	NaN	1	NaN	2	NaN	2	NaN	1	NaN	1	NaN	1	NaN	1	NaN	0	NaN	2	NaN	2	NaN	2	NaN	2	NaN	2	NaN	2	NaN
ADE16 sg6	10	0.438519	13	0.067933	10	0.038892	10	-0.135047	13	0.262558	13	0.898282	13	-0.051084	13	-0.214449	3	-1.335027	10	-0.868909	10	-0.282489	10	0.424618	10	0.022146	10	-0.567468	11	0.274489
ADE16 sg7	11	-0.624914	9	0.630876	11	0.277655	12	1.210051	12	0.647135	9	-0.220543	8	-0.369037	10	-0.322918	3	-0.377605	11	-0.032060	12	0.560068	10	-0.413906	12	0.701764	11	0.275898	12	0.017664
ADE16 sg8	5	0.623436	5	-0.125143	5	1.047364	5	-0.102208	4	-1.160774	4	-2.070501	5	-0.829101	4	-1.769952	3	-0.700453	5	0.171478	5	-0.637307	5	0.906663	5	0.298466	6	0.588266	6	0.980384
ADE16 sg9	7	-0.301870	19	0.465852	7	0.059150	7	0.044926	19	0.427509	17	0.753275	19	0.285167	17	0.225249	4	-0.552569	7	0.584388	8	0.329806	8	0.641175	8	0.332806	7	0.094676	8	-0.498575
ADE16 sg10	1	NaN	4	-1.026904	1	NaN	1	NaN	4	-0.608865	4	-1.546965	4	-1.024346	4	-1.257365	1	NaN	1	NaN	1	NaN	1	NaN	1	NaN	1	NaN	1	NaN
ADE16 sg11	8	-0.120278	8	-0.891688	8	-0.789686	9	1.508164	8	-0.170128	8	-0.320697	8	-0.266696	8	-0.020761	4	0.653634	9	0.361011	10	0.994775	8	-0.126090	8	1.628894	9	1.016477	9	0.143230
ADE16 sg12	5	NaN	14	-0.156113	6	NaN	5	NaN	14	-1.001374	14	-0.618774	14	-0.930600	14	-0.892211	4	NaN	7	NaN	6	NaN	6	NaN	5	NaN	5	NaN	6	NaN
ADE17 sg1	5	-1.160404	8	-0.180376	5	0.772944	7	-0.806047	7	-1.410857	7	-1.582522	7	-1.398892	6	-0.891493	4	-1.376674	5	-1.102211	6	-0.688428	5	0.084140	8	-0.156564	6	0.311377	7	0.230811
ADE17 sg2	27	0.013251	46	0.470824	25	0.032680	26	-0.545625	47	0.162838	46	0.242343	47	0.320185	47	0.016670	12	0.499688	26	0.063472	27	0.694162	25	0.447411	25	0.165561	26	-0.451206	26	-0.834638
ADE17 sg3	8	0.378920	8	0.085297	7	-1.700084	8	-0.244196	9	-0.469605	8	0.175893	10	0.026661	8	-0.006116	3	-0.398664	8	0.509976	8	0.502220	8	0.657652	8	0.233103	9	0.959693	7	0.002694
ADE17 sg4	3	-0.174743	4	-0.170447	2	0.562003	3	-0.016031	4	0.147847	3	-1.397228	3	-0.783600	4	0.092210	2	-2.082313	3	0.466791	3	-0.841286	3	0.553787	2	-0.052251	2	-0.091969	3	0.137279
ADE17 sg5	5	0.565337	4	2.099665	5	-0.024911	5	-0.732165	3	0.632210	3	1.417346	5	1.335220	4	2.030039	3	-0.852095	6	0.230584	6	-1.076612	5	-0.238448	5	-0.028170	6	-0.688161	6	1.416007
ADE17 sg6	6	1.336831	13	0.825402	5	-0.057988	6	0.670488	12	0.085481	12	0.536083	12	0.927430	13	1.025685	4	0.172340	6	-0.279315	6	0.568906	6	1.219539	6	0.304778	6	1.118031	6	-1.032783
ADE17 sg7	5	NaN	12	0.155242	6	NaN	6	NaN	12	0.263135	10	0.239967	11	0.330165	10	0.788458	1	NaN	6	NaN	6	NaN	6	NaN	6	NaN	5	NaN	6	NaN
ADE17 sg8	3	NaN	7	0.975725	3	NaN	3	NaN	7	-0.193613	7	0.217909	7	-0.218865	7	0.145881	1	NaN	3	NaN	2	NaN	3	NaN	3	NaN	3	NaN	3	NaN
ADE17 sg9	4	NaN	8	-0.714152	4	NaN	4	NaN	9	0.393969	8	-0.071159	7	0.035306	9	0.106974	2	NaN	5	0.104475	5	-0.108482	5	0.315923	5	0.772091	5	-0.182083	5	0.208757
ADE17 sg10	5	NaN	9	0.395027	5	NaN	4	NaN	9	0.716952	8	0.153256	10	0.564543	8	-0.412933	2	NaN	5	NaN	6	NaN	5	NaN	5	NaN	5	NaN	5	NaN
ADE17 sg11	4	-0.073079	4	-1.526165	4	0.159098	4	-0.684663	4	0.174226	4	0.132242	4	1.359165	4	-0.868026	2	0.037003	4	-0.064213	4	-0.327993	4	0.400970	4	-0.402381	4	0.191763	4	-1.061244
ADE17 sg12	0	NaN	2	1.734754	0	NaN	0	NaN	2	-0.845827	2	4.044020	2	-0.225881	2	0.880210	0	NaN	0	NaN	0	NaN	0	NaN	0	NaN	0	NaN	0	NaN
ADE2 sg1	6	0.069001	8	0.359448	5	-0.326492	6	0.109312	8	-0.278692	7	0.710795	8	-0.236770	7	0.340354	2	NaN	6	-0.692843	6	0.872691	5	-0.601508	5	0.297279	5	-0.228875	5	-1.265566
ADE2 sg2	15	-0.628983	28	-0.641351	16	-0.891915	17	-0.124335	28	-0.118488	28	-0.360948	28	0.022874	28	-0.407349	10	-0.879446	15	-0.559714	16	-0.474645	17	-0.429041	15	-0.097041	16	-0.324632	16	-0.992725
ADE2 sg3	11	-0.540994	14	-0.132093	12	-0.652318	13	0.578875	18	0.491682	14	0.927062	16	0.374277	15	0.427385	1	NaN	12	-0.201321	12	-0.758648	13	-0.071698	12	-0.081856	11	-0.462796	11	-0.613021
ADE2 sg4	5	NaN	5	NaN	5	NaN	5	NaN	5	NaN	5	NaN	5	NaN	5	NaN	5	NaN	5	NaN	5	NaN	5	NaN	5	NaN	5	NaN	5	NaN
ADE2 sg5	7	-0.289158	6	-1.028085	6	-0.401471	7	-1.430073	7	-1.010245	6	0.003338	6	-1.250963	7	-0.370538	2	-0.865427	7	-0.263866	7	-1.778318	6	-2.539395	6	-1.317800	6	-0.872809	7	-0.210320
ADE2 sg6	13	-1.075274	21	0.110828	14	-1.477794	14	0.367148	21	-0.051760	22	0.239755	23	-0.409286	23	-0.271591	5	-0.225871	14	-1.212054	14	-1.432771	13	-1.043725	14	-0.197321	13	0.031188	13	-0.735096
ADE2 sg7	20	-0.561000	20	-0.656292	20	-0.534373	20	-0.409367	20	-0.642552	20	-0.557535	20	-0.685937	20	-0.679268	20	-0.566875	20	-0.528851	20	-0.555601	20	-0.518739	20	-0.502694	20	-0.544682	20	-0.486666
ADE2 sg8	7	-0.276692	11	-0.203614	8	0.639164	8	-0.756212	11	-0.641834	11	-0.098954	11	-0.199908	11	-0.415223	3	-1.196432	8	-0.095600	8	0.142329	8	-0.679766	7	-0.671358	7	0.237345	7	-0.869496
ADE2 sg9	13	0.463717	18	0.593347	11	-1.119190	11	-0.283868	18	0.718081	18	-0.088951	16	-0.155948	16	0.611469	6	1.219796	11	-0.651950	13	-0.018332	12	0.374210	12	0.119498	12	0.280672	11	-0.418317
ADE2 sg10	16	-0.408508	25	-0.051450	20	-0.092155	20	0.276022	28	-0.200383	25	-0.460049	28	0.242889	26	-0.178632	7	-0.445581	18	-0.177544	18	-0.288357	19	0.500801	20	0.785013	16	-0.499769	17	-0.696270
ADE2 sg11	10	0.319955	11	-0.983371	8	-0.810904	10	-0.255431	12	-0.469285	13	-0.097921	13	0.308250	13	-0.058031	4	0.288600	9	-0.241944	12	0.474139	10	-0.055497	10	-0.077252	11	-0.493298	11	-0.498821
ADE2 sg12	10	-0.269607	9	-0.789765	10	-0.396392	11	1.193766	10	-0.034070	9	-0.652515	12	-0.071897	11	-0.103806	6	0.456725	11	-0.351854	10	-0.270843	10	-0.630709	9	-0.390358	9	-1.001539	10	-0.407708
ADE3 sg1	16	-0.001748	25	0.362616	15	0.416681	17	0.448651	28	0.249049	23	0.076631	27	0.229337	25	0.135959	7	-0.777372	17	-0.013262	17	0.491836	17	0.361056	15	-0.200462	18	0.544666	16	0.150527
ADE3 sg2	37	-0.716996	41	0.420039	38	-0.300929	37	-0.434975	43	-0.022439	39	0.067541	45	-0.044008	41	-0.042881	17	-0.817345	36	-0.142142	38	-0.099296	39	0.128047	37	-0.346198	37	-0.447136	36	-0.395151
ADE3 sg3	11	1.347082	15	-0.759897	11	0.565163	11	-0.076398	16	-0.091965	15	0.229210	15	-0.454457	16	0.251143	3	-0.946104	10	-0.406482	11	0.242525	10	-0.796628	10	-0.271837	11	-0.393080	11	-0.249129
ADE3 sg4	27	0.579154	37	0.291102	26	-0.218577	28	-0.069322	38	0.264831	34	-0.336312	37	0.593710	37	0.228780	8	-0.440846	27	0.507800	27	-0.129980	29	0.070045	27	-0.320850	28	0.156717	27	-0.043003
ADE3 sg5	10	-0.166311	15	-0.291737	10	-0.174669	10	-0.141948	14	-0.301979	13	0.202517	13	-0.601710	13	-0.569854	5	0.144547	10	-0.869867	11	-0.390107	10	0.435731	10	1.229795	10	-0.379091	11	0.463073
ADE3 sg6	3	NaN	7	0.762228	3	NaN	3	NaN	7	0.851837	6	0.145135	7	0.840352	7	-0.282708	1	NaN	3	NaN	2	NaN	3	NaN	3	NaN	3	NaN	3	NaN
ADE3 sg7	2	-0.201507	2	NaN	2	0.035721	2	-1.309657	2	NaN	2	NaN	2	NaN	2	NaN	1	NaN	2	-1.355052	2	-0.084237	2	-0.662500	2	-0.705734	2	-0.024922	2	0.085302
ADE3 sg8	3	NaN	4	-0.206526	2	NaN	1	NaN	4	-0.131195	4	-0.106537	3	-0.082856	5	0.815499	0	NaN	1	NaN	1	NaN	2	NaN	1	NaN	1	NaN	3	NaN
ADE3 sg9	12	0.032655	22	0.189900	11	0.332654	11	-0.356070	21	-0.078334	21	-0.580596	22	0.670138	21	-0.546309	8	0.161977	12	-0.015171	12	0.014129	13	-0.189240	13	-0.481686	12	0.093968	13	0.446256
ADE3 sg10	8	-0.206316	12	0.347879	8	-0.232081	8	-0.555732	13	0.440916	12	0.552972	13	0.655584	11	0.507912	1	NaN	7	-1.111749	8	-0.263425	8	-0.481854	7	-0.745619	7	-0.161288	8	0.178232
ADE3 sg11	17	-0.155475	18	-0.151976	17	-0.249376	17	0.213071	19	-0.710290	16	-0.238047	16	-0.271808	16	-0.210914	11	1.487148	17	0.006390	18	0.274157	17	-0.197612	18	1.246286	16	-0.045666	17	0.164818
ADE3 sg12	3	NaN	5	-0.292237	3	NaN	4	NaN	5	-1.057037	5	-0.295824	5	-1.353948	5	-1.811351	1	NaN	3	NaN	4	NaN	3	NaN	4	NaN	3	NaN	3	NaN
ADE4 sg1	3	-0.667349	3	NaN	3	1.091451	4	0.875920	5	1.371141	4	1.366069	4	0.127186	4	0.111812	1	NaN	4	0.273227	4	-0.072536	2	-1.047488	2	-0.623479	3	0.297074	2	-1.107494
ADE4 sg2	12	NaN	7	0.305990	11	-0.271704	10	0.030318	9	0.244444	7	0.106342	8	-0.322292	8	0.260018	4	0.239048	12	-0.470560	11	0.416818	12	0.588810	10	0.019572	10	-0.609582	11	0.290794
ADE4 sg3	12	0.192729	21	-0.290396	11	-0.177318	11	0.476734	21	0.487125	20	0.064312	23	0.808433	21	0.369834	6	-0.227406	11	-0.791955	11	0.992450	11	0.784882	11	-0.105570	11	0.354246	11	1.124612
ADE4 sg4	2	NaN	1	NaN	1	NaN	2	-0.116338	1	NaN	1	NaN	1	NaN	1	NaN	1	NaN	1	NaN	3	-0.332654	2	0.791855	1	NaN	2	-0.119071	3	-0.072201
ADE4 sg5	7	-0.503057	11	-0.589084	7	-0.014658	7	-0.929954	10	-0.055292	10	-0.430253	12	-0.388372	10	-0.448247	5	0.416595	6	-2.250518	7	-0.646567	7	-0.623905	7	0.377413	8	-0.196796	6	-0.518745
ADE4 sg6	7	NaN	5	0.643513	7	NaN	6	NaN	6	-0.077846	5	0.258880	5	0.207511	5	-0.175754	1	NaN	6	NaN	9	NaN	7	NaN	6	NaN	5	NaN	7	NaN
ADE4 sg7	3	0.099040	3	-1.135645	3	1.497061	5	0.470550	3	-0.202076	3	2.294892	3	-0.124238	3	0.967625	2	0.612852	5	0.789958	4	0.125213	3	1.161010	4	1.483507	4	0.898255	4	0.553148
ADE4 sg8	21	-0.031098	46	0.264107	23	-0.203240	24	-0.672625	49	0.244002	42	-0.081310	46	0.393505	46	0.215574	11	-0.383935	23	-0.554865	23	0.307579	21	-0.278254	22	-0.548746	24	0.398914	23	-0.290180
ADE4 sg9	10	-1.263299	14	0.034809	9	-0.339401	9	-0.430451	14	0.046673	12	0.232893	14	0.364690	12	-0.236961	4	1.026412	9	-1.035404	9	0.052828	9	-1.721835	9	-0.839034	10	-0.012870	10	-0.938125
ADE4 sg10	3	1.026133	4	-0.390982	4	-1.280070	4	-0.468241	4	-1.294064	4	-0.121453	4	-1.177143	4	0.090809	1	NaN	3	-0.820502	3	-0.399832	3	-1.594436	3	-0.646264	3	-1.768616	4	0.203963
ADE4 sg11	7	-0.232435	8	-0.081231	6	0.429170	7	0.411198	10	0.278569	9	0.181550	9	-0.563315	8	-0.396527	2	-1.870533	7	-0.112599	7	-0.366754	6	-1.284211	7	0.003967	7	0.990589	7	-0.798192
ADE4 sg12	3	0.346754	6	0.220883	4	0.617603	5	1.544810	6	0.177531	6	-0.523634	6	0.820100	6	-0.874686	3	-0.109180	3	0.016203	5	0.746058	3	-0.063571	3	-1.082471	4	0.399365	4	0.915845
ADE5,7 sg1	4	-0.328837	8	-0.543257	4	-1.178172	5	-0.457220	8	0.519771	8	0.577345	8	0.221388	8	0.646627	2	-0.719776	4	-1.148896	5	-0.640624	3	NaN	5	0.026301	4	-0.525250	4	-0.747559
ADE5,7 sg2	12	-0.545707	3	-0.292198	11	0.220712	11	-0.278135	6	1.057780	3	-0.037515	3	-1.359053	5	0.141012	4	-0.308518	11	-0.183052	12	0.173172	11	-0.066066	12	0.669487	11	0.387187	11	-0.422410
ADE5,7 sg3	7	-0.474272	8	-0.667885	6	0.260610	7	-0.092378	8	-1.893827	8	-1.768381	8	-1.274247	8	-2.465119	3	0.449653	6	0.682828	7	0.718730	6	-0.431674	6	-0.879936	6	-0.411437	7	-0.266286
ADE5,7 sg4	5	-0.702598	7	-0.690169	5	-0.705977	6	-0.432838	7	0.242330	7	-0.826314	7	-0.099446	7	-0.059548	4	0.014381	5	-0.638410	5	-0.558324	5	-1.047494	5	-0.956128	5	-0.699681	5	0.161732
ADE5,7 sg5	8	-0.241275	12	0.221470	8	-0.428111	8	-0.272075	12	0.165603	12	-0.065724	12	-0.563967	12	0.258362	4	-0.697910	8	-0.728488	8	-0.169407	8	-0.226395	7	-0.074057	7	0.751995	7	0.220418
ADE5,7 sg6	6	-0.035236	1	NaN	5	1.105606	6	0.134606	1	NaN	1	NaN	2	1.041314	1	NaN	1	NaN	7	-0.505802	7	-0.268970	7	0.308970	6	0.361731	7	-0.114524	7	-0.008609
ADE5,7 sg7	16	-0.530120	15	0.270435	18	-0.149720	18	0.073149	15	-0.169943	15	0.104183	15	0.014004	15	-0.359762	7	-0.394849	18	0.514046	18	-0.003609	18	0.658591	17	1.381692	17	0.173777	17	0.095483
ADE5,7 sg8	12	-1.759919	18	-0.540107	13	-2.876280	12	-2.685792	17	-0.809806	17	-1.564414	17	-0.993098	17	-1.563648	4	-1.976876	14	-0.648617	12	-2.109043	13	-1.282762	10	-0.347465	12	-0.993215	11	-2.466243
ADE5,7 sg9	5	NaN	8	-1.050964	6	NaN	6	NaN	8	-1.835427	8	-0.197326	8	-0.599540	8	-0.776380	2	NaN	6	NaN	6	NaN	6	NaN	6	NaN	6	NaN	6	NaN
ADE5,7 sg10	6	NaN	16	0.025476	6	NaN	6	NaN	16	-1.062681	17	0.449664	15	-0.554924	14	-0.241420	2	NaN	6	NaN	6	NaN	6	NaN	6	NaN	7	NaN	6	NaN
ADE5,7 sg11	6	NaN	12	-0.327945	5	NaN	6	NaN	12	-0.167179	12	-0.069808	12	0.405666	12	-0.128608	3	NaN	6	NaN	6	NaN	5	NaN	5	NaN	6	NaN	5	NaN
ADE5,7 sg12	16	-0.564591	16	-0.639604	16	-0.535818	16	-0.411211	16	-0.625207	16	-0.542031	16	-0.669271	16	-0.662127	16	-0.552658	16	-0.530592	16	-0.559832	16	-0.519606	16	-0.503318	16	-0.546279	16	-0.488114
ADE6 sg1	16	0.593205	17	0.679953	16	0.391213	18	0.110323	19	-0.178489	19	0.157960	18	-0.173839	18	-0.603801	10	-0.106375	15	0.348619	16	-0.327586	16	0.048573	14	-0.283130	18	0.259405	16	0.414427
ADE6 sg2	4	-0.324390	8	-0.487204	5	-0.489904	5	0.192368	8	-0.925968	8	0.866289	8	-0.739635	8	-0.406855	2	0.192087	4	-1.125086	4	-0.286757	5	0.179971	5	-0.283902	4	-1.172499	4	0.610537
ADE6 sg3	6	-0.372622	10	0.499712	6	-0.103691	6	1.349896	11	-0.683119	9	0.460003	11	0.077733	9	-0.345292	2	-0.234194	6	0.048800	6	0.040291	6	0.619824	6	0.474008	6	0.082594	6	-0.349093
ADE6 sg4	6	0.202962	7	-0.743355	5	-0.874381	5	1.011125	8	0.356329	5	-1.226027	8	0.776675	6	-0.538466	3	-0.141731	5	1.317822	5	0.125072	5	0.809023	6	0.812963	5	-1.136345	5	-0.306879
ADE6 sg5	1	NaN	0	NaN	1	NaN	2	0.855422	0	NaN	0	NaN	0	NaN	0	NaN	1	NaN	3	1.986992	1	NaN	1	NaN	2	2.953986	1	NaN	1	NaN
ADE6 sg6	7	0.503242	7	-0.588277	6	-0.045678	7	0.140733	8	0.513744	7	-0.855550	8	0.238619	8	-0.259865	2	-0.741276	7	-0.310287	8	0.157137	8	0.351031	6	-0.609029	7	0.191864	7	0.510001
ADE6 sg7	7	-0.048058	11	-0.280819	8	-0.703994	7	0.324879	12	-0.462980	10	-0.353576	11	0.242945	12	0.815047	2	-1.667639	7	-0.376486	7	-0.144868	7	0.044801	8	-0.020566	8	0.133463	6	-0.053125
ADE6 sg8	3	-0.121922	3	1.881928	2	2.201802	2	-0.791275	3	1.383663	3	0.680758	3	1.284672	3	1.160653	2	0.341072	3	0.799115	3	1.570570	2	1.198067	2	0.464434	2	1.129543	2	-1.290897
ADE6 sg9	25	-0.096312	25	-0.008626	25	-0.054580	25	0.063438	25	0.010574	25	0.057386	25	-0.033876	25	-0.033253	25	-0.059655	25	-0.030458	25	-0.075545	25	-0.057427	25	-0.063297	25	-0.047970	25	-0.000807
ADE6 sg10	8	-0.044802	11	-0.060784	7	0.219560	7	0.389968	11	-0.020378	11	-1.294271	11	-0.410002	11	-0.571874	5	-1.286223	7	0.715050	7	-0.860470	7	-0.306946	7	-0.693711	7	0.642418	7	0.139421
ADE6 sg11	15	0.056680	11	-1.009990	15	0.079796	15	0.409275	14	0.590987	11	-0.684126	13	-0.312400	12	-0.179207	5	0.472480	16	-1.152909	15	-0.448628	16	-0.699063	14	-0.575782	14	-0.265984	15	-0.157433
ADE6 sg12	11	0.495147	16	-0.385923	11	-0.403289	11	0.140202	14	-0.351436	15	-0.392226	15	0.242610	15	0.058416	7	-0.437017	10	-0.057072	12	-0.029776	10	-0.240238	10	-0.136795	12	0.441580	10	-0.226123
ADE8 sg1	3	NaN	9	-0.997291	5	NaN	6	NaN	9	-0.185502	8	-0.713675	11	0.346493	10	-0.496226	1	NaN	5	NaN	5	NaN	4	NaN	4	NaN	4	NaN	5	NaN
ADE8 sg2	5	NaN	8	0.125707	5	NaN	5	NaN	8	1.143998	8	0.337944	8	0.286933	8	-0.137709	1	NaN	5	NaN	5	NaN	5	NaN	5	NaN	5	NaN	5	NaN
ADE8 sg3	1	NaN	0	NaN	1	NaN	2	NaN	0	NaN	0	NaN	0	NaN	0	NaN	0	NaN	2	NaN	1	NaN	1	NaN	2	NaN	1	NaN	3	NaN
ADE8 sg4	11	NaN	15	0.555492	10	NaN	11	NaN	14	0.447888	11	0.185036	13	-0.278240	12	0.769696	1	NaN	12	NaN	11	NaN	10	NaN	11	NaN	11	NaN	11	NaN
ADE8 sg5	2	NaN	4	-0.195946	1	NaN	2	NaN	4	0.323346	4	1.347928	4	-0.077035	4	0.064818	1	NaN	2	NaN	2	NaN	2	NaN	2	NaN	2	NaN	1	NaN
ADE8 sg6	4	-0.320777	4	-0.129397	3	0.889617	4	0.182254	4	-1.038539	4	-2.670871	4	-0.233212	4	-2.275568	1	NaN	4	1.208753	3	-0.400541	4	0.032105	3	0.966867	3	-0.369635	4	-0.487729
ADE8 sg7	7	0.186101	10	0.889239	6	-0.804796	8	0.925877	11	-0.844240	11	0.334480	10	-0.296303	10	-0.217745	2	-0.141078	6	-0.745391	7	-0.158123	7	-0.583080	6	-0.991466	8	0.453429	7	0.225764
ADE8 sg8	2	NaN	4	-0.509456	2	NaN	2	NaN	4	0.063039	4	-0.607979	4	-0.489934	4	0.087286	2	NaN	2	NaN	2	NaN	2	NaN	2	NaN	2	NaN	2	NaN
ADE8 sg9	12	-0.408941	16	-0.429100	11	-0.401040	12	0.439795	19	0.144519	16	0.039964	16	-0.290007	17	0.379152	6	0.696554	11	0.149987	11	0.298011	11	0.609850	11	-0.199525	11	-0.579514	11	-0.642433
ADE8 sg10	10	-0.044434	10	0.041002	10	-0.177963	10	0.002425	10	0.431682	9	0.250384	10	0.856409	10	0.141701	8	0.104275	10	-0.483894	9	-0.435475	10	-0.207905	10	-0.413829	9	0.138855	9	0.935149
ADE8 sg11	5	-0.210534	9	-0.784489	5	0.142101	6	-0.265171	9	1.053720	9	-0.065069	9	0.497488	9	-0.190744	1	NaN	6	0.443980	5	-1.049473	6	-0.940463	6	-0.176669	5	0.025948	6	-0.151006
ADE8 sg12	11	-0.884506	18	0.795045	12	0.263415	11	0.332867	18	0.592357	17	0.517020	18	0.486151	20	0.407536	8	-0.270325	11	-0.668265	12	0.017834	12	-0.330474	11	-0.106673	11	-0.501871	11	-0.450105
ADF1 sg1	25	1.362312	11	0.102427	21	1.113789	20	-0.323112	10	0.536003	10	-0.059354	11	0.689816	11	0.710227	7	-0.141385	22	-0.317644	24	0.446639	26	2.076415	24	0.956293	18	-0.194153	24	0.235517
ADF1 sg2	11	-0.140488	8	-1.264516	13	0.349680	13	0.679468	8	-0.035101	9	0.865214	8	-0.661421	8	-0.237797	5	2.222331	12	0.600150	12	-0.136046	12	0.312141	11	-0.410639	12	0.808421	13	0.280704
ADF1 sg3	3	NaN	0	NaN	3	NaN	2	NaN	0	NaN	0	NaN	0	NaN	0	NaN	0	NaN	2	NaN	3	NaN	2	NaN	2	NaN	2	NaN	3	NaN
ADF1 sg4	9	-1.035890	5	-0.217201	9	-0.036582	8	-0.829096	6	-1.059166	8	0.375503	5	0.143488	6	-0.604158	2	NaN	7	-1.729834	8	-0.622460	10	0.247304	8	-0.054330	9	-0.527894	8	0.195466
ADF1 sg5	10	0.499816	3	1.107208	10	0.573401	10	-0.752506	3	1.553157	2	-0.333238	3	0.010376	3	-0.914454	4	0.234832	11	0.849066	12	0.272634	12	-0.034046	14	0.485174	11	-0.262446	15	1.002048
ADF1 sg7	2	NaN	0	NaN	1	NaN	1	NaN	0	NaN	0	NaN	0	NaN	0	NaN	0	NaN	2	NaN	1	NaN	3	-0.563559	1	NaN	1	NaN	2	NaN
ADF1 sg8	0	NaN	0	NaN	0	NaN	0	NaN	0	NaN	0	NaN	0	NaN	0	NaN	0	NaN	0	NaN	0	NaN	0	NaN	0	NaN	0	NaN	0	NaN
ADF1 sg9	7	0.281732	4	0.177249	7	1.012738	6	-0.539867	5	0.768055	5	-0.584924	4	0.652714	4	-0.943858	3	NaN	7	0.486978	8	0.732677	8	1.296135	6	-0.624126	7	0.000172	8	0.376177
ADF1 sg10	17	0.428569	18	-0.969219	17	0.996293	18	0.225685	19	-0.666703	17	-0.362956	18	0.255431	18	-0.337401	4	1.280355	17	-0.485475	16	0.293303	18	2.015170	17	0.239824	17	0.052307	15	-0.490463
ADF1 sg11	28	0.041002	36	0.044632	27	0.396126	29	-0.171252	34	-0.179944	37	0.339563	36	0.058649	35	0.167638	13	-0.180889	27	0.025363	27	0.656356	28	1.425096	28	0.128843	28	0.061385	29	0.810347
ADF1 sg12	5	NaN	7	0.515224	5	NaN	7	NaN	6	-0.940990	5	0.901032	7	1.043591	5	0.524562	0	NaN	6	NaN	7	NaN	7	NaN	7	NaN	7	NaN	6	NaN
ADH1 sg1	5	NaN	4	-0.458285	5	NaN	5	NaN	4	-0.742602	4	0.098831	4	-0.089990	4	-0.103977	2	NaN	5	NaN	5	NaN	5	NaN	5	NaN	4	NaN	6	NaN
ADH1 sg3	5	NaN	1	NaN	5	0.038175	6	NaN	1	NaN	1	NaN	1	NaN	1	NaN	2	1.452416	4	NaN	8	-0.052069	8	1.292012	4	NaN	4	NaN	7	-0.028057
ADH1 sg4	8	0.842691	9	0.190904	9	0.025857	9	0.063049	10	0.240345	9	0.279331	9	-0.530162	9	0.323430	5	1.420188	8	-0.229411	12	0.767625	10	1.286100	6	-1.565092	10	0.014873	9	0.121242
ADH1 sg5	4	NaN	8	0.152977	4	NaN	4	NaN	8	-0.066534	8	-0.442536	8	-0.035584	8	-0.570220	1	NaN	4	NaN	4	NaN	4	NaN	4	NaN	4	NaN	4	NaN
ADH1 sg6	2	NaN	2	-0.216423	2	NaN	2	NaN	1	NaN	2	-0.442117	1	NaN	1	NaN	0	NaN	3	5.554181	2	NaN	2	NaN	2	NaN	2	NaN	2	NaN
ADH1 sg7	2	NaN	0	NaN	2	1.298373	2	0.222751	1	NaN	1	NaN	1	NaN	1	NaN	3	NaN	2	NaN	3	NaN	4	1.947710	2	NaN	2	NaN	2	NaN
ADH1 sg8	4	NaN	4	1.397011	4	NaN	4	NaN	4	-0.793910	4	-0.239751	4	-3.253233	4	-0.986756	2	NaN	4	NaN	5	NaN	5	0.735926	4	NaN	4	NaN	5	-0.079360
ADH1 sg9	3	0.745017	4	0.609202	3	0.100484	3	-0.991025	4	-0.780927	4	1.321113	4	-0.382442	4	0.038158	3	1.060614	3	-0.618468	3	0.561085	3	-0.211947	3	-0.034612	3	0.860067	3	-1.179109
ADH1 sg10	2	NaN	2	NaN	2	NaN	2	NaN	2	NaN	2	NaN	2	NaN	2	NaN	2	NaN	2	NaN	2	NaN	2	NaN	2	NaN	2	NaN	2	NaN
ADH1 sg11	4	1.027727	1	NaN	4	-1.126538	4	-0.641761	1	NaN	1	NaN	1	NaN	2	1.040022	1	NaN	4	-0.539109	4	1.728053	4	-0.107216	4	-1.417575	4	-0.381552	4	-0.296894
ADH1 sg12	9	0.074973	17	0.205190	10	0.486993	10	-0.431885	16	-0.577040	16	0.152388	17	0.209466	17	0.361073	4	-0.204460	10	0.377482	10	-0.488875	10	0.641670	8	-0.525467	10	-0.260504	10	0.492725
ADH2 sg1	12	NaN	21	0.203374	11	NaN	12	NaN	21	-0.747228	20	-0.142597	20	-0.902619	20	-0.278272	5	NaN	12	0.450808	12	NaN	13	0.049943	11	NaN	13	0.679716	12	NaN
ADH2 sg2	3	-1.414599	1	NaN	3	0.414529	3	-0.256425	1	NaN	1	NaN	1	NaN	1	NaN	1	NaN	4	0.338501	4	-0.162113	3	-0.670898	4	0.253851	3	-0.757175	3	-0.919925
ADH2 sg3	7	-0.097894	10	0.644052	6	-0.439433	6	-0.985063	10	0.704943	10	0.361351	10	1.404051	10	-0.436763	4	0.739183	7	-0.668508	7	-0.475216	6	0.626660	6	0.076212	6	0.206864	7	0.887715
ADH2 sg4	9	0.055270	15	0.060312	8	-0.581948	10	-0.206746	15	0.286889	14	0.096679	14	-0.130889	14	0.169216	5	-0.245306	8	0.080400	8	-0.023056	8	-0.137473	7	-0.624536	10	0.182075	8	0.520105
ADH2 sg5	10	0.435033	14	0.431223	10	-0.560487	10	0.688195	13	-1.814489	13	-0.860243	13	-1.316737	13	-1.053597	3	-0.664023	10	-0.563742	10	0.777371	9	-0.601239	9	1.029271	10	0.415002	9	-0.082403
ADH2 sg6	9	-0.876810	17	-0.818082	9	-0.408679	9	-0.881760	18	0.269284	16	-0.698949	17	0.227885	17	-0.093619	3	-0.136547	9	0.101243	9	-0.914373	9	-1.157730	9	-0.604856	9	-0.159948	9	0.208561
ADH2 sg7	4	NaN	8	-0.086874	4	NaN	4	NaN	8	-0.207416	8	1.577745	8	0.176072	8	0.859193	3	NaN	4	NaN	4	NaN	4	NaN	4	NaN	4	NaN	4	NaN
ADH2 sg8	9	-0.384501	16	0.174651	9	-0.754060	9	-0.037241	16	0.273638	16	0.019804	16	-0.027621	16	0.662663	4	-0.532048	9	-1.368238	9	-0.124221	9	-1.042795	9	-0.165138	9	0.614699	9	0.153621
ADH2 sg9	9	-0.599023	7	-0.179140	8	-0.831099	8	-0.507654	7	-0.925241	7	0.457898	7	-0.720141	7	-0.383137	1	NaN	9	-0.346846	9	0.082678	8	-0.384745	8	-0.390642	9	0.469554	8	-0.738299
ADH2 sg10	5	0.570537	7	0.324556	4	-0.044526	5	0.181695	6	1.131557	7	0.701737	6	1.072266	7	0.848412	3	1.065026	5	-0.334568	5	2.152456	5	0.375672	5	0.862343	5	0.239813	4	-0.664146
ADH2 sg11	8	0.884111	9	-0.006382	7	0.592815	8	0.261085	10	-0.125927	8	0.654118	10	0.032695	9	0.140979	4	0.660710	8	0.369161	7	0.755999	7	0.407891	7	-0.832383	8	0.620043	8	0.492810
ADH2 sg12	2	NaN	10	0.183687	3	NaN	2	NaN	11	0.289233	10	0.034345	10	-0.054280	10	-0.455023	1	NaN	3	NaN	3	NaN	3	NaN	3	NaN	2	NaN	3	NaN
ADH3 sg1	3	NaN	0	NaN	2	NaN	3	NaN	0	NaN	0	NaN	0	NaN	0	NaN	1	NaN	2	NaN	3	NaN	2	NaN	3	NaN	3	NaN	3	NaN
ADH3 sg2	5	NaN	0	NaN	5	NaN	5	NaN	0	NaN	0	NaN	0	NaN	0	NaN	1	NaN	4	NaN	5	NaN	4	NaN	5	NaN	6	NaN	7	0.904467
ADH3 sg3	3	NaN	1	NaN	3	NaN	3	NaN	2	-0.330483	1	NaN	1	NaN	1	NaN	0	NaN	3	NaN	3	NaN	3	NaN	3	NaN	3	NaN	3	NaN
ADH3 sg4	1	NaN	0	NaN	0	NaN	0	NaN	0	NaN	0	NaN	0	NaN	0	NaN	0	NaN	0	NaN	0	NaN	0	NaN	0	NaN	0	NaN	1	NaN
ADH3 sg5	3	NaN	2	2.938113	3	NaN	3	NaN	2	2.274901	2	1.602506	2	2.110863	2	1.226908	1	NaN	3	NaN	3	NaN	3	NaN	3	NaN	3	NaN	5	NaN
ADH3 sg7	1	NaN	0	NaN	1	NaN	1	NaN	0	NaN	0	NaN	0	NaN	0	NaN	0	NaN	1	NaN	1	NaN	1	NaN	1	NaN	1	NaN	1	NaN
ADH3 sg8	3	NaN	0	NaN	3	NaN	4	NaN	0	NaN	0	NaN	0	NaN	0	NaN	0	NaN	4	NaN	5	NaN	3	NaN	3	NaN	3	NaN	3	NaN
ADH3 sg9	7	NaN	2	NaN	6	NaN	8	0.216998	2	NaN	1	NaN	1	NaN	2	NaN	1	NaN	6	NaN	7	-1.231970	5	NaN	5	-0.723354	9	-0.035398	8	NaN
ADH3 sg10	14	0.432750	17	-0.344700	12	0.365004	12	-0.612238	18	0.384627	17	-0.367659	17	0.270395	17	-0.040986	5	-0.662019	13	-0.228531	13	0.390752	13	-0.577494	12	-0.347515	12	0.736048	13	0.825241
ADH3 sg11	5	NaN	4	1.268954	4	NaN	6	1.157484	4	0.613243	3	NaN	4	1.431515	4	1.374177	2	NaN	5	NaN	5	NaN	6	NaN	4	NaN	5	NaN	6	0.958125
ADH3 sg12	9	-0.601197	13	-0.069769	9	-1.154871	10	0.688215	13	0.274423	12	0.899773	13	0.114395	12	0.992347	4	0.503084	9	-0.587596	9	0.645983	9	-0.088775	9	-0.417644	9	-0.044091	9	-0.398005
ADH4 sg1	8	NaN	13	-0.125393	8	NaN	8	NaN	14	0.309581	13	-0.343547	14	-0.330176	13	-0.322202	3	NaN	8	NaN	8	NaN	8	NaN	8	NaN	8	NaN	8	NaN
ADH4 sg2	0	NaN	0	NaN	0	NaN	1	NaN	0	NaN	0	NaN	0	NaN	0	NaN	0	NaN	0	NaN	0	NaN	0	NaN	2	NaN	0	NaN	0	NaN
ADH4 sg3	4	NaN	7	-0.737694	4	NaN	4	NaN	9	-0.559191	6	-0.258832	8	-0.488694	7	-0.232913	1	NaN	2	NaN	4	NaN	4	NaN	2	NaN	4	NaN	2	NaN
ADH4 sg4	9	-0.983118	2	NaN	8	-1.688822	10	-0.802662	1	NaN	2	NaN	1	NaN	2	-0.552658	3	NaN	7	-1.582911	8	-1.394420	8	-1.469466	8	-0.964182	9	-1.617783	7	-1.263678
ADH4 sg5	1	NaN	2	NaN	2	1.739240	1	NaN	2	NaN	2	NaN	2	NaN	2	NaN	1	NaN	1	NaN	2	1.443449	2	0.271347	1	NaN	2	1.548027	2	1.313766
ADH4 sg6	4	NaN	7	0.379080	4	NaN	6	NaN	7	1.169815	5	0.908640	6	0.945871	6	0.925690	0	NaN	3	NaN	5	NaN	3	NaN	4	NaN	4	NaN	5	NaN
ADH4 sg7	2	0.760954	3	1.212024	2	-1.464884	2	1.636052	3	-0.159339	3	0.123030	3	1.023729	3	0.338594	1	NaN	3	0.419517	2	0.165851	2	-0.963944	2	0.770350	2	0.890698	2	1.085214
ADH4 sg8	12	0.092837	18	0.178828	13	0.230975	13	0.129277	18	-0.479992	17	-0.089097	18	0.007299	18	-0.058964	7	-0.309887	14	-0.325617	11	-0.365952	12	-0.340130	13	0.388011	12	0.148050	14	0.392968
ADH4 sg9	4	NaN	6	0.871041	4	NaN	3	NaN	7	0.130679	6	-0.038426	7	0.522419	7	0.329983	2	NaN	3	NaN	3	NaN	3	NaN	4	NaN	3	NaN	3	NaN
ADH4 sg10	6	0.940271	2	-0.098891	5	0.057556	5	0.290554	2	0.092765	2	1.411281	2	0.588564	2	0.225552	3	0.293851	4	0.591249	5	0.856745	5	2.146571	5	1.221085	5	-0.591072	4	-0.456446
ADH4 sg11	2	NaN	1	NaN	1	NaN	2	NaN	2	NaN	1	NaN	0	NaN	0	NaN	0	NaN	2	NaN	2	NaN	2	NaN	2	NaN	1	NaN	2	NaN
ADH4 sg12	4	NaN	10	-0.645870	4	NaN	4	NaN	10	-0.809744	10	0.100221	10	-0.997872	9	-0.291537	1	NaN	5	NaN	4	NaN	4	NaN	4	NaN	6	NaN	4	NaN
ADH5 sg1	8	-0.172613	12	-0.856756	8	-0.305047	8	1.234986	12	0.158771	12	0.497580	10	0.162679	11	0.501420	3	0.334892	8	-0.147029	8	-0.511108	8	0.318441	8	1.054690	8	-0.795037	8	-0.834597
ADH5 sg2	27	0.350433	44	-0.251756	25	0.686298	27	0.697835	45	0.252968	43	-0.742761	43	-0.008632	44	-0.252950	18	0.269759	24	0.117391	28	0.446185	24	0.173023	24	0.381722	25	-0.090709	25	0.460110
ADH5 sg3	4	-0.160444	5	0.646371	4	-0.632770	4	-0.025357	4	-0.302506	5	1.691446	6	1.125592	5	1.477485	2	0.717214	5	0.080535	5	1.287867	4	0.341197	4	0.243474	4	1.064526	4	-0.327191
ADH5 sg4	5	-0.859261	3	-0.954411	5	-0.387815	5	-0.032387	4	-0.177201	4	1.520980	3	-0.273256	4	-0.974819	4	1.864280	5	0.176518	5	-1.523415	5	-0.382411	5	1.269489	5	-0.823901	6	0.157980
ADH5 sg5	20	-0.011721	29	-0.150732	19	-0.272183	20	0.182462	30	-0.536685	28	-0.934569	29	-0.098496	30	-0.495146	13	0.638713	20	-0.088178	20	0.591038	20	0.361619	20	-0.320678	20	0.010237	20	-0.173814
ADH5 sg6	11	0.032429	8	-0.378809	12	0.440355	11	0.919125	11	0.505681	7	-0.554998	9	-0.079340	9	0.382072	2	NaN	11	0.713200	9	0.394356	11	0.682810	10	0.023205	11	0.246171	10	0.751983
ADH5 sg7	11	-0.307737	9	-1.151182	10	0.559123	9	-0.620276	9	-1.202065	9	-0.800468	9	-0.879861	9	-0.961209	2	-0.118806	9	-0.762116	9	-0.279230	9	0.145067	9	-0.210843	9	-0.678389	9	-0.453047
ADH5 sg8	16	-0.479236	29	0.456361	17	-1.164771	16	-0.075846	33	0.609808	29	0.110664	30	0.207262	30	0.632441	9	0.161657	16	-0.488492	17	0.007712	17	0.024592	17	0.108252	15	0.381466	15	-0.034797
ADH5 sg9	10	0.130391	16	-0.398089	11	0.403202	11	-0.716333	16	0.185319	16	0.768154	16	-0.175762	16	0.702065	8	0.709631	10	0.162222	11	-0.682462	11	0.059634	11	-0.196365	11	0.242751	11	-0.659148
ADH5 sg10	13	-0.184052	8	-0.021137	12	0.602349	11	0.160397	10	0.142879	9	0.260109	10	0.166061	8	0.965053	5	0.036070	12	0.144272	13	-0.037236	11	-0.471634	11	-0.618908	11	-0.436267	11	-0.257485
ADH5 sg11	21	-0.498567	38	0.159379	22	-0.313610	22	-0.392719	38	-0.109779	40	-0.192077	39	-0.130643	39	-0.066176	9	-0.200075	20	-0.611651	23	-0.193658	22	-0.827589	21	-0.416210	22	-0.378368	22	-0.274912
ADH5 sg12	14	-0.522909	20	0.884626	14	0.491041	14	0.178917	20	0.512153	19	-0.298823	20	0.512697	19	-0.461070	6	0.331345	14	0.044795	14	-0.249012	14	-0.549834	14	0.015573	14	1.008132	14	0.392438
ADH6 sg1	5	-0.684738	6	-0.612590	6	1.588119	6	1.806469	7	0.821942	7	0.604044	7	0.117096	6	0.741800	1	NaN	5	-0.801176	5	0.897478	6	-0.119809	6	0.544959	5	-0.511209	5	-1.330956
ADH6 sg2	17	0.666742	26	-0.616300	18	0.279598	18	0.008193	29	0.466777	25	-0.328831	30	0.118076	27	-0.243165	10	0.256986	17	-0.659363	17	0.198245	17	-0.186524	19	-0.223110	16	-0.109430	17	-0.518539
ADH6 sg3	10	NaN	21	0.134103	9	NaN	10	NaN	19	-0.140752	17	-0.103825	17	-0.120778	17	0.082789	1	NaN	10	NaN	10	NaN	9	NaN	10	NaN	10	NaN	8	NaN
ADH6 sg4	9	0.102776	10	0.967294	9	-0.490300	9	-0.163325	11	0.953917	10	0.331929	10	0.779799	10	0.491266	5	-0.094509	9	-0.487995	9	-0.408248	9	0.578279	9	-1.211636	9	-0.543070	10	-0.401664
ADH6 sg5	7	-1.378685	8	-0.876952	7	-0.187392	6	-0.619759	9	-0.052863	8	-0.328093	8	-1.031398	8	-0.239771	4	-0.463039	7	0.037995	6	-2.100649	7	-1.672727	6	0.198658	7	0.474143	7	-0.673921
ADH6 sg6	10	1.858138	10	-1.164306	9	0.117405	9	0.070630	13	0.100335	11	0.019579	12	-0.359647	10	0.148049	4	0.227052	9	0.262093	8	0.984356	8	0.325593	8	-0.596299	8	0.401091	7	0.467428
ADH6 sg7	2	NaN	5	0.245841	2	NaN	2	NaN	5	0.411544	4	0.204498	5	-0.440374	5	-0.044237	2	NaN	2	NaN	2	NaN	2	NaN	2	NaN	2	NaN	2	NaN
ADH6 sg8	22	0.014131	22	0.070838	22	0.051687	22	0.169599	22	0.088935	22	0.134000	22	0.046592	22	0.044306	22	-0.001364	22	0.080749	22	0.040338	22	0.042951	22	0.031622	22	0.062389	22	0.106751
ADH6 sg9	9	-0.704305	11	0.368138	9	-0.561952	9	0.386819	11	0.916826	12	-0.094110	11	0.374567	11	0.361056	7	-0.112267	10	0.191977	9	-0.130635	9	0.173824	10	-0.245336	8	0.264628	9	0.692356
ADH6 sg10	5	-0.166450	4	1.098526	4	-0.026930	4	-0.358276	4	-0.223952	4	-1.594605	4	-1.482617	4	-2.361375	2	0.784028	5	0.174806	4	-0.434819	5	-0.112548	4	-2.176163	4	0.171187	4	0.803642
ADH6 sg11	6	-0.067634	7	-0.030062	6	-1.229746	6	-0.050215	8	0.836071	7	-0.295339	8	0.872235	7	-0.108465	3	0.306310	6	-1.183705	7	0.769841	7	-0.232690	5	0.562308	5	0.751265	6	-0.298006
ADH6 sg12	11	1.521497	18	0.522904	12	0.927357	12	0.309000	19	0.617330	18	0.717654	19	0.407929	19	0.174099	7	0.241453	11	0.161675	11	0.371773	11	0.233697	10	-0.227531	13	0.835863	12	0.157353
ADH7 sg1	1	NaN	0	NaN	0	NaN	0	NaN	0	NaN	0	NaN	0	NaN	0	NaN	0	NaN	1	NaN	1	NaN	0	NaN	1	NaN	0	NaN	1	NaN
ADH7 sg2	5	NaN	15	-0.481797	5	NaN	4	NaN	15	0.441105	13	-0.497616	14	0.020294	12	-0.395099	1	NaN	7	NaN	6	NaN	6	NaN	4	NaN	6	NaN	5	NaN
ADH7 sg3	15	-0.156372	21	0.623387	16	0.424352	15	0.196466	20	0.462838	20	0.655574	21	0.847580	23	0.998683	9	0.477311	15	-0.638104	15	-0.018691	15	0.235728	15	0.628317	14	-0.495981	15	-0.292565
ADH7 sg4	6	1.113214	3	0.822751	8	0.692035	7	1.601647	3	NaN	5	0.970271	4	-0.791183	5	1.057863	1	NaN	6	1.581697	7	0.537073	6	1.747928	9	3.722596	6	0.152918	6	0.741645
ADH7 sg5	5	-0.324831	4	-2.188575	4	0.845592	5	0.318573	4	0.903864	4	-0.221941	4	-0.538230	4	0.243655	3	-0.723194	6	0.395374	4	0.449119	6	-0.107969	5	-0.110740	6	0.389826	5	0.253217
ADH7 sg6	16	0.081110	15	-0.105999	15	-0.151404	17	0.396641	16	0.019024	16	-0.636004	16	-0.441025	14	-0.200413	7	-0.147075	17	0.237443	18	-0.291349	17	-0.342100	16	-0.216021	17	0.392204	16	-0.034400
ADH7 sg7	4	NaN	3	0.417059	5	NaN	6	NaN	3	-0.150517	2	-0.321136	3	0.416035	2	0.702470	0	NaN	6	NaN	5	NaN	5	NaN	5	NaN	6	NaN	5	NaN
ADH7 sg8	3	NaN	9	1.064850	3	NaN	3	NaN	9	-0.496223	8	0.189676	9	-0.444515	8	0.210291	2	NaN	3	NaN	3	NaN	3	NaN	3	NaN	3	NaN	3	NaN
ADH7 sg9	10	-0.088267	11	0.172608	9	-0.518528	10	-0.236071	10	-0.252870	10	-0.652119	9	-0.070044	10	-0.978039	4	0.391888	9	-0.300134	9	-1.303490	9	-1.097169	9	-0.909882	10	0.086808	9	-0.088506
ADH7 sg10	2	NaN	4	0.535168	2	NaN	2	NaN	4	1.613224	4	0.876016	4	1.744655	4	0.660979	2	NaN	2	NaN	2	NaN	2	NaN	2	NaN	2	NaN	2	NaN
ADH7 sg11	7	NaN	15	0.285558	6	NaN	8	0.472066	15	-0.438700	14	-0.250709	15	-0.275038	14	0.281341	1	NaN	6	NaN	8	-0.329629	8	0.170048	7	NaN	7	NaN	8	0.000978
ADH7 sg12	4	-0.882352	3	0.911650	4	-0.120006	4	1.037270	3	0.365787	3	0.348395	3	0.225573	3	0.176300	2	0.112542	3	0.840826	4	0.438836	4	-0.982838	3	-0.426336	3	-0.269807	4	-0.749384
ADI1 sg1	2	NaN	0	NaN	2	NaN	3	NaN	1	NaN	0	NaN	1	NaN	2	1.615297	0	NaN	1	NaN	1	NaN	1	NaN	1	NaN	1	NaN	1	NaN
ADI1 sg2	18	0.401689	25	-0.310993	14	-0.338553	14	0.052363	26	-0.482520	25	-0.401315	25	-0.259512	26	-0.537611	7	-1.294333	15	0.379861	15	-0.041984	15	0.151685	14	-0.138259	18	-0.207798	16	0.055462
ADI1 sg3	10	0.539344	12	-1.214632	10	0.326663	11	-0.373389	12	0.143427	12	-0.336564	12	-0.209920	12	-0.003166	4	0.214210	10	-0.154687	11	-0.161921	10	-0.827040	10	-0.964467	11	-0.121536	10	-0.307160
ADI1 sg4	4	NaN	4	-0.292490	3	NaN	5	NaN	4	0.568090	4	-0.236546	4	-0.167635	4	-0.372792	0	NaN	4	NaN	4	NaN	3	NaN	3	NaN	4	NaN	3	NaN
ADI1 sg5	3	NaN	5	0.795503	3	NaN	3	NaN	4	-0.007503	5	0.500708	4	1.618669	4	1.431683	1	NaN	3	NaN	3	NaN	3	NaN	2	NaN	2	NaN	3	NaN
ADI1 sg6	0	NaN	0	NaN	1	NaN	1	NaN	0	NaN	0	NaN	0	NaN	0	NaN	0	NaN	0	NaN	1	NaN	0	NaN	0	NaN	1	NaN	0	NaN
ADI1 sg7	14	NaN	14	NaN	14	NaN	14	NaN	14	NaN	14	NaN	14	NaN	14	NaN	14	NaN	14	NaN	14	NaN	14	NaN	14	NaN	14	NaN	14	NaN
ADI1 sg8	8	-0.483739	8	-0.022881	8	1.211425	8	0.922082	8	0.761030	8	0.268717	7	-0.159053	9	0.574383	2	NaN	8	0.044313	9	0.298298	7	-0.653704	6	-0.070358	6	-1.144456	10	0.505252
ADI1 sg9	9	0.065486	10	-0.398931	9	0.001648	9	0.128482	10	0.367482	10	-0.266162	10	0.291282	10	-0.092394	5	-0.735002	9	-0.398044	9	-0.120624	9	-0.162863	9	0.029066	9	0.526712	10	-0.220799
ADI1 sg10	9	0.004053	10	-0.104132	8	-0.550292	8	-0.759612	9	-0.214095	9	-0.388562	9	-0.852975	9	-0.322471	3	-0.677244	8	0.365056	7	0.368070	9	-0.247820	7	-0.628992	8	0.153234	8	-0.345523
ADI1 sg11	7	0.671674	6	-0.830885	7	0.644017	7	0.343145	8	-0.055878	6	-1.435839	7	-1.394908	7	0.146310	5	0.822338	7	0.455292	7	0.586483	7	-0.131457	6	-0.347486	6	-0.643775	7	0.331544
ADI1 sg12	6	0.165047	11	0.364040	7	-1.653674	8	0.102416	10	-1.073566	9	-0.479949	11	-0.134694	10	-0.291610	3	0.412591	8	-0.761324	8	-0.783500	8	-1.173580	7	-0.913675	6	0.399219	6	-0.175780
ADK1 sg1	1	NaN	3	2.683203	1	NaN	1	NaN	3	-0.872933	3	0.168882	3	-0.667336	3	0.727301	1	NaN	1	NaN	1	NaN	1	NaN	1	NaN	1	NaN	1	NaN
ADK1 sg3	9	-0.235581	14	0.788734	8	-0.106562	8	0.597784	14	-0.565008	14	-0.043363	14	-0.246411	14	-0.107949	7	0.038813	8	-0.537458	8	0.482455	8	-0.216103	7	-0.260012	7	0.361910	8	-0.101223
ADK1 sg4	7	-0.307067	5	-0.122837	8	0.871042	8	-0.686095	6	-0.164540	5	0.314850	7	0.247103	6	-0.134520	2	NaN	8	0.924369	8	-0.239776	8	-1.170581	7	-0.585263	9	0.510764	9	-0.488903
ADK1 sg5	7	-0.086640	15	-0.325799	7	0.076668	7	-0.495766	15	0.376572	14	0.405731	15	-0.182556	15	0.194029	1	NaN	7	-0.227631	7	-0.107944	7	0.810060	8	-0.094149	7	-0.188309	7	0.744168
ADK1 sg6	3	0.289336	2	0.857482	3	-0.055604	3	-0.399974	2	-0.398481	2	2.133122	2	-0.346483	2	0.488025	2	NaN	3	-0.864674	3	0.030591	3	-0.479909	3	-0.717038	3	-0.462533	3	0.112122
ADK1 sg7	20	-0.374697	31	-0.310619	20	0.168608	18	0.374111	31	0.321205	30	0.310604	32	0.932259	32	0.388237	11	0.378227	20	0.117184	22	0.084909	19	-0.439375	18	-0.329872	18	0.022938	20	0.137814
ADK1 sg8	1	NaN	1	NaN	1	NaN	2	NaN	2	1.179855	1	NaN	1	NaN	1	NaN	0	NaN	1	NaN	1	NaN	1	NaN	1	NaN	1	NaN	1	NaN
ADK1 sg9	6	-0.606591	6	-0.547118	5	0.513256	6	0.669531	6	-0.050058	6	0.224658	5	0.674548	5	-0.512482	2	0.077465	6	-0.070440	6	-0.171550	5	0.828543	5	0.120206	6	0.211151	6	0.497636
ADK1 sg10	3	NaN	8	-0.982120	3	NaN	4	NaN	9	-1.283456	8	-0.337734	8	-1.203273	9	-1.246287	1	NaN	4	NaN	5	NaN	4	NaN	4	NaN	4	NaN	6	NaN
ADK1 sg11	13	-0.959657	17	1.083370	13	0.312640	13	0.403223	19	0.688268	17	1.040767	17	0.661670	18	0.507886	6	0.277049	13	-0.425978	13	0.384763	13	0.303116	13	0.887287	13	-0.414164	13	-0.798733
ADK1 sg12	8	0.048860	5	-0.549971	10	0.328710	11	0.035128	4	-2.187322	5	0.145038	5	-1.508273	4	-1.272955	6	0.997245	7	0.286084	11	0.099782	7	-0.721143	8	0.612955	9	0.526907	9	1.265076
ADK2 sg1	11	0.332569	23	0.361501	11	0.250344	11	-1.445348	23	-0.293591	22	0.993276	23	-0.457194	22	0.508703	8	0.505372	11	0.269782	12	0.172075	11	-0.589479	11	-1.775741	11	0.881984	11	0.409157
ADK2 sg2	2	NaN	4	-0.620178	2	NaN	3	NaN	5	0.789178	5	0.183733	5	0.160357	4	-1.669747	1	NaN	2	NaN	2	NaN	2	NaN	2	NaN	3	NaN	2	NaN
ADK2 sg3	2	NaN	4	-0.431392	2	NaN	2	NaN	4	1.629368	4	-0.332623	5	1.681488	5	0.797009	0	NaN	2	NaN	2	NaN	2	NaN	2	NaN	2	NaN	2	NaN
ADK2 sg4	4	-1.213466	4	-0.173955	4	-0.562761	5	-0.153959	4	1.271891	3	1.684983	4	1.582180	4	0.720323	3	-0.115141	5	0.432051	5	0.125131	4	-2.716226	5	-1.372529	4	-1.725649	6	-0.160238
ADK2 sg5	0	NaN	3	NaN	0	NaN	0	NaN	3	NaN	3	NaN	3	NaN	3	NaN	0	NaN	1	NaN	0	NaN	0	NaN	0	NaN	1	NaN	1	NaN
ADK2 sg6	4	-0.098938	2	NaN	4	0.923103	5	0.766223	4	0.508371	3	NaN	3	NaN	3	NaN	3	-0.089009	4	0.167440	4	0.824342	4	-0.108818	4	-0.658588	5	0.894840	5	1.261835
ADK2 sg7	1	NaN	6	-0.713380	1	NaN	2	NaN	6	0.421665	6	0.096714	6	0.290161	6	-0.701230	1	NaN	1	NaN	2	NaN	2	NaN	1	NaN	1	NaN	2	NaN
ADK2 sg8	17	1.296407	29	-0.347623	16	0.149642	16	-0.009627	31	0.337340	31	0.828234	31	0.092917	30	-0.019613	10	0.436301	17	0.653753	18	0.011680	16	0.694869	16	-0.480761	16	0.087043	16	0.584468
ADK2 sg9	8	-0.003227	11	-1.099054	8	-0.153017	8	-0.453002	12	-0.434140	11	-0.448465	11	0.090502	11	-0.236868	5	0.330251	8	-0.183285	8	0.366657	8	0.858172	8	-0.093951	8	0.254861	8	0.477907
ADK2 sg10	12	-0.957460	8	-0.434230	13	-1.019988	14	-0.508404	8	-0.141168	7	0.108958	8	0.313006	8	-0.804022	6	-0.090497	13	-0.683217	13	-0.980732	13	-1.119428	16	1.870826	13	-1.151753	13	-0.507803
ADK2 sg11	2	NaN	2	NaN	2	NaN	2	NaN	2	NaN	2	NaN	2	NaN	2	NaN	2	NaN	2	NaN	2	NaN	2	NaN	2	NaN	2	NaN	2	NaN
ADK2 sg12	5	0.105491	8	-0.266693	5	0.324379	5	0.135062	8	-0.015419	7	-0.864605	9	0.687415	6	-0.210018	4	0.352648	5	-1.054814	6	1.184043	5	-0.030765	5	-0.835623	5	0.402314	5	0.796077
ADO1 sg1	14	-0.073043	9	-1.700317	13	0.220857	14	0.204672	10	1.215284	9	-0.721822	9	0.241349	9	-0.587782	6	0.674823	14	-0.088862	13	0.210155	14	-0.894251	13	-1.241119	13	0.377297	15	-0.101403
ADO1 sg2	17	-0.117275	26	-0.528877	18	0.252839	16	-0.126533	26	-0.045714	26	0.044998	27	-0.448580	27	-0.156088	8	-0.510424	17	-0.400232	17	-0.166245	16	-0.425524	18	-0.181102	18	-0.568959	18	-0.138414
ADO1 sg3	2	-0.012469	5	-1.038706	2	2.395736	2	2.320611	6	0.103808	4	-3.143403	5	0.365978	4	0.006069	1	NaN	2	2.508515	2	1.846055	2	0.828367	2	-1.297116	2	2.703562	2	1.716537
ADO1 sg4	10	-0.110748	13	-0.936159	8	-0.400093	10	-0.635125	13	0.448600	13	0.159579	13	0.870840	13	0.561138	5	0.081660	9	0.176522	10	0.332585	9	0.427071	10	0.209540	10	0.187928	9	-0.313600
ADO1 sg5	3	NaN	0	NaN	1	NaN	1	NaN	0	NaN	0	NaN	0	NaN	0	NaN	0	NaN	0	NaN	2	NaN	2	NaN	1	NaN	2	NaN	2	NaN
ADO1 sg6	0	NaN	0	NaN	2	1.652797	1	NaN	0	NaN	0	NaN	0	NaN	0	NaN	1	NaN	1	NaN	1	NaN	3	1.912871	2	NaN	1	NaN	1	NaN
ADO1 sg7	1	NaN	1	NaN	1	NaN	2	NaN	1	NaN	2	1.410844	1	NaN	1	NaN	0	NaN	1	NaN	1	NaN	1	NaN	1	NaN	1	NaN	1	NaN
ADO1 sg9	3	NaN	4	-0.118250	4	0.722552	3	NaN	5	0.743485	4	-0.041272	4	0.005968	4	-0.226195	0	NaN	5	-0.558651	5	0.085956	4	0.169242	3	NaN	5	0.902366	3	NaN
ADO1 sg10	3	NaN	1	NaN	3	0.346582	4	0.016531	1	NaN	1	NaN	0	NaN	1	NaN	1	NaN	4	0.133192	4	0.419265	4	0.323433	4	0.842593	3	NaN	4	1.273354
ADO1 sg11	9	1.104587	12	-0.626592	7	3.833080	7	-1.844319	13	0.480953	12	-1.380355	12	-0.706996	12	-0.310669	4	0.919562	6	-3.206718	7	0.698258	7	2.473229	7	-0.246090	7	-1.681928	7	-2.170073
ADO1 sg12	2	NaN	3	-0.906333	2	NaN	3	NaN	3	1.618916	3	0.273949	3	1.251948	3	1.348105	1	NaN	3	NaN	2	NaN	3	NaN	3	NaN	2	NaN	3	NaN
ADP1 sg1	12	-0.431993	7	0.785603	14	0.753099	15	-0.287871	9	0.204274	6	0.720112	6	0.112060	6	0.155172	2	1.050063	13	-0.768409	12	0.229990	13	-0.672004	13	0.919529	12	0.733922	14	0.341559
ADP1 sg2	2	NaN	0	NaN	1	NaN	1	NaN	0	NaN	0	NaN	0	NaN	0	NaN	0	NaN	1	NaN	1	NaN	1	NaN	1	NaN	1	NaN	1	NaN
ADP1 sg3	13	-0.138342	13	-0.573983	13	1.912685	13	0.214536	13	-0.961437	13	-0.717592	12	-1.680241	12	-1.479793	6	-0.958434	12	0.948115	14	0.443887	13	0.274244	13	-0.511906	16	0.465938	15	1.235533
ADP1 sg4	11	0.057025	14	0.274821	11	-0.094504	12	0.571126	15	0.758051	15	-0.180200	14	0.877632	14	-0.172765	7	-1.105063	12	-0.264208	12	0.301698	11	0.417738	9	0.239379	11	0.069581	12	0.493004
ADP1 sg5	9	0.505041	12	-0.578318	9	0.868669	9	0.247724	12	-0.717181	12	0.665501	12	-0.084931	12	-0.141287	7	-0.383934	9	-0.490359	9	-0.029455	9	-0.496344	9	0.075413	9	0.048870	9	-0.213082
ADP1 sg6	9	0.031399	4	-1.000187	10	0.370983	10	-0.113561	3	-3.086685	4	-0.788775	4	-1.638904	3	-1.922905	1	NaN	9	0.946458	9	-0.007167	8	1.016265	9	0.725919	10	-1.220653	8	0.728467
ADP1 sg7	5	-0.877875	3	-0.592690	4	-1.141971	5	-0.254073	3	-0.495086	3	0.326224	3	-0.036518	3	-0.110705	1	NaN	6	0.717051	6	0.093282	5	0.750731	5	-0.274547	5	0.502957	5	0.450023
ADP1 sg8	4	-0.257556	9	-0.578688	3	NaN	4	-0.358453	8	-0.813265	7	-0.716460	9	0.271085	8	-0.677529	1	NaN	4	-0.059878	7	-0.614918	3	NaN	4	-0.282171	5	NaN	6	0.958865
ADP1 sg9	6	0.730948	0	NaN	4	1.193657	5	-0.010220	0	NaN	0	NaN	0	NaN	0	NaN	1	NaN	4	0.287389	6	-0.208233	4	-0.160870	5	-0.325823	5	-0.244862	5	-0.162832
ADP1 sg10	3	-0.126247	2	-1.818057	3	0.212501	3	-0.486274	2	0.261666	2	-0.526743	3	0.957078	2	-0.689123	1	NaN	3	-0.194697	3	-0.157649	3	1.973561	3	1.750543	3	-0.107063	3	0.615321
ADP1 sg11	10	0.662767	15	-0.098555	9	NaN	11	NaN	15	-0.213597	15	0.017487	15	-0.220264	14	0.075442	2	NaN	10	NaN	9	NaN	10	0.403563	9	NaN	10	NaN	9	NaN
ADP1 sg12	6	NaN	3	0.220233	6	NaN	6	NaN	3	-0.174838	3	-0.745501	3	0.547112	3	0.328530	0	NaN	6	NaN	6	NaN	6	NaN	6	NaN	6	NaN	6	NaN
ADR1 sg1	7	0.725777	2	NaN	7	0.805955	7	1.004098	2	NaN	2	NaN	2	NaN	1	NaN	2	NaN	6	0.664751	7	0.403670	7	0.796199	7	1.369308	7	-0.598109	7	1.284473
ADR1 sg2	7	-0.028155	11	0.769826	7	0.511109	6	-1.165856	11	0.776235	11	0.527826	11	1.240562	10	1.217961	3	-1.341772	6	-0.225283	6	0.035073	7	0.219678	6	-0.951780	6	0.978345	7	0.415974
ADR1 sg3	7	0.627783	11	-0.755141	8	0.253760	9	1.165661	12	0.607740	12	0.513813	12	0.350243	12	0.862541	3	0.194305	7	-0.193859	8	0.843516	8	-0.113692	8	0.552593	8	0.814106	8	0.091204
ADR1 sg4	16	-0.265588	12	-0.740812	15	0.293040	16	0.425013	14	0.054942	11	-0.886750	14	-0.180726	13	-0.550213	5	0.435764	16	0.150122	16	-0.299028	16	0.301209	16	0.599312	15	0.201484	15	0.214610
ADR1 sg5	23	-0.287726	32	0.109603	21	-0.933511	23	-1.064830	34	-0.408384	32	0.127116	36	-0.088373	33	0.282905	10	-0.329787	22	-0.290830	22	-0.390300	23	0.141182	22	0.070227	21	-0.797878	21	-1.853852
ADR1 sg6	6	1.719398	12	-0.771087	7	0.634415	6	0.670522	12	-0.113908	12	0.595566	12	0.113479	12	-0.025192	2	-0.294815	6	1.605143	7	0.808644	7	1.201468	5	1.439526	6	0.239708	5	1.851105
ADR1 sg7	9	-0.367249	3	-1.669602	8	0.161313	9	-0.500652	4	-0.261719	3	-0.989538	4	-1.204052	3	-0.654739	3	0.847754	8	-0.711154	7	-0.194752	9	0.665857	8	-0.317113	8	0.111065	8	0.358676
ADR1 sg8	4	NaN	4	NaN	4	NaN	4	NaN	4	NaN	4	NaN	4	NaN	4	NaN	4	NaN	4	NaN	4	NaN	4	NaN	4	NaN	4	NaN	4	NaN
ADR1 sg9	1	NaN	0	NaN	1	NaN	1	NaN	0	NaN	0	NaN	0	NaN	0	NaN	0	NaN	1	NaN	1	NaN	1	NaN	1	NaN	1	NaN	2	NaN
ADR1 sg10	15	0.361286	21	0.867534	14	-0.227455	14	-0.173743	21	-0.544823	20	0.176223	20	-0.184531	21	-0.044784	10	0.597158	14	-0.848878	15	0.766459	15	0.722821	14	0.267256	15	-0.516584	14	-0.339374
ADR1 sg11	11	-0.493994	15	-1.024406	11	-1.081396	11	-0.162213	15	0.176215	14	-0.151030	17	0.008100	16	-0.259674	5	-0.292479	11	-0.764855	11	0.235569	11	0.894473	11	-0.709341	11	0.316196	11	-0.684257
ADR1 sg12	4	0.605518	6	0.109228	4	-0.797814	5	0.826888	6	0.483284	4	-0.957968	5	-0.437407	4	-1.218574	2	NaN	4	0.321213	6	0.249866	5	0.631565	3	0.927487	4	0.636969	5	-0.548867
ADY2 sg1	13	-0.204606	26	0.257172	14	-0.732760	14	-0.245465	26	-0.301830	25	0.115387	26	0.155724	26	0.378504	11	-0.057922	15	0.272254	14	0.172814	14	-0.004937	14	-0.922970	13	-0.387498	15	-0.537222
ADY2 sg2	6	-0.209948	7	0.427753	6	-0.446452	6	0.039681	8	-0.229745	7	-0.378467	7	0.716400	7	0.809931	3	-1.389267	6	-0.651178	6	-0.679322	6	-0.862426	6	-0.547174	6	-0.819335	6	-0.769837
ADY2 sg3	18	-0.283953	13	-0.254819	19	1.129423	19	-0.279067	14	-0.202978	12	0.044131	12	-0.126139	12	0.101322	8	0.144781	18	0.044268	20	-0.416066	19	-0.901459	18	0.312650	18	-0.713282	20	1.364085
ADY2 sg4	2	NaN	2	NaN	1	NaN	2	NaN	2	NaN	2	NaN	2	NaN	2	NaN	0	NaN	1	NaN	1	NaN	1	NaN	1	NaN	1	NaN	1	NaN
ADY2 sg5	9	NaN	9	NaN	9	NaN	9	NaN	9	NaN	9	NaN	9	NaN	9	NaN	9	NaN	9	NaN	9	NaN	9	NaN	9	NaN	9	NaN	9	NaN
ADY2 sg6	8	-1.179809	7	0.420334	8	-1.184178	8	-0.239523	10	0.473323	7	-0.832508	8	-0.299391	10	0.785964	5	0.114693	8	-0.236403	8	0.189186	8	-0.541521	8	-0.251402	8	-0.193862	8	-0.842064
ADY2 sg7	5	0.693942	8	-0.321517	5	0.051426	5	-0.049151	8	-0.042981	7	-0.056335	8	0.021496	8	-0.471833	3	-1.109120	5	-0.300913	5	0.250771	5	-0.028962	6	0.026587	5	-0.130051	6	0.466636
ADY2 sg8	5	0.570252	10	-0.688236	4	-2.077143	4	-0.608056	9	0.269643	10	0.087072	11	0.230163	10	-0.348501	2	-0.217602	5	0.413852	5	-0.142471	6	-0.454680	5	-0.824981	4	-0.580845	4	-1.332452
ADY2 sg9	6	NaN	10	-0.610721	4	NaN	7	NaN	12	0.597436	11	0.346383	10	-0.106775	11	-0.467469	2	NaN	4	NaN	6	NaN	5	1.731571	5	1.564877	6	NaN	6	NaN
ADY2 sg10	10	-1.029838	13	0.332189	9	-0.684029	10	-0.134964	13	0.220255	13	0.205688	12	0.052901	12	-0.085440	5	0.086671	8	-1.045926	10	-0.491411	10	0.163732	9	0.272320	10	0.355145	9	-0.025714
ADY2 sg11	8	0.327927	13	-0.025320	9	0.567432	10	0.126939	13	0.150738	13	-0.442217	14	0.600299	14	0.183849	4	-0.303431	9	0.232614	9	-0.285130	8	-0.715954	11	0.517343	9	-0.032295	8	0.532913
ADY2 sg12	3	NaN	7	-0.458001	3	NaN	3	NaN	8	0.906014	7	-1.210595	7	0.852138	7	-0.300420	3	NaN	3	NaN	3	NaN	3	NaN	3	NaN	3	NaN	3	NaN
ADY3 sg1	11	NaN	13	0.264203	12	NaN	11	NaN	15	-0.035255	13	-0.125987	15	-0.047016	13	0.047493	4	NaN	11	NaN	9	NaN	10	NaN	9	NaN	10	NaN	11	NaN
ADY3 sg2	4	NaN	5	1.613297	2	NaN	1	NaN	4	-1.091264	3	1.341560	5	-0.037753	4	1.296466	1	NaN	2	NaN	5	NaN	2	NaN	3	NaN	2	NaN	2	NaN
ADY3 sg3	4	NaN	4	0.429791	4	NaN	4	NaN	4	0.426981	4	-1.291136	5	0.102711	4	-1.333869	0	NaN	3	NaN	4	NaN	4	NaN	4	NaN	4	NaN	4	NaN
ADY3 sg4	2	NaN	0	NaN	1	NaN	2	NaN	0	NaN	0	NaN	0	NaN	0	NaN	2	NaN	2	NaN	2	NaN	2	NaN	2	0.713243	3	1.089594	2	0.198252
ADY3 sg6	3	NaN	5	1.597111	3	NaN	3	NaN	5	0.343292	5	0.620662	5	0.050505	5	-0.212159	1	NaN	3	NaN	4	NaN	3	NaN	3	NaN	4	NaN	3	NaN
ADY3 sg7	15	-0.290202	26	0.565861	15	-0.496147	14	-1.125893	24	-0.626115	26	0.464599	24	-0.453333	26	-0.250051	4	0.783825	14	-1.972775	14	-0.737958	14	0.048896	14	-0.014830	15	-0.953905	16	-0.664306
ADY3 sg8	2	-0.415993	4	-1.382677	3	-0.229831	3	-1.086822	5	-0.164660	4	-0.400280	5	-0.428464	4	0.188317	1	NaN	4	-0.870086	3	-1.656928	3	0.231013	3	0.520373	3	-0.522686	3	0.423962
ADY3 sg9	0	NaN	1	NaN	0	NaN	0	NaN	1	NaN	0	NaN	0	NaN	0	NaN	0	NaN	0	NaN	0	NaN	0	NaN	0	NaN	0	NaN	0	NaN
ADY3 sg10	1	NaN	3	-1.289022	0	NaN	0	NaN	3	-0.263665	3	-1.170012	3	-1.059006	3	-1.238460	0	NaN	1	NaN	1	NaN	0	NaN	1	NaN	0	NaN	1	NaN
ADY3 sg11	3	-0.083508	3	1.133725	3	-0.302969	3	0.465856	3	0.145948	2	NaN	3	0.465862	3	1.506398	2	0.037780	3	-0.773003	3	0.151544	3	-1.212142	2	-0.492149	3	0.256535	2	-0.020539
ADY3 sg12	7	0.617938	11	0.516148	7	-0.560987	8	0.628560	12	0.296788	10	0.079879	12	0.526731	11	-0.396604	3	-1.034351	8	0.049965	8	0.333153	8	1.265572	7	0.556792	7	0.081508	6	-0.004660
ADY4 sg1	6	-0.082217	5	-0.150943	7	0.551927	6	0.392095	6	-0.523340	5	-0.117434	5	-0.923370	6	0.075025	2	NaN	5	0.063067	6	0.517502	5	-1.262593	5	-0.704859	5	-0.673010	5	-0.121687
ADY4 sg2	5	0.717385	5	-0.223071	3	-0.436442	5	-0.148690	6	-0.884967	5	-1.120858	6	0.306942	5	-0.309173	2	-1.210704	4	1.822520	5	0.310693	4	-0.437813	4	-0.364164	4	0.996490	4	-0.124476
ADY4 sg3	7	-0.033746	4	0.105513	6	0.867548	7	-1.080931	5	-0.980087	4	-0.695847	5	-0.947082	5	-1.177847	3	0.595545	5	-0.884937	7	0.441372	5	-1.839842	5	-1.048575	7	0.656098	7	0.276035
ADY4 sg4	4	-0.063281	9	-0.755783	5	1.333722	5	0.637924	9	-0.113270	10	1.019059	11	-0.342745	10	-0.044285	3	0.091747	4	0.179182	5	0.261231	4	0.022344	5	0.161201	4	-0.634831	5	0.173576
ADY4 sg5	1	NaN	1	NaN	1	NaN	1	NaN	2	0.953278	2	0.868593	1	NaN	2	1.844702	0	NaN	1	NaN	1	NaN	1	NaN	1	NaN	1	NaN	1	NaN
ADY4 sg6	4	NaN	4	NaN	4	NaN	4	NaN	4	NaN	4	NaN	4	NaN	4	NaN	4	NaN	4	NaN	4	NaN	4	NaN	4	NaN	4	NaN	4	NaN
ADY4 sg7	11	-0.752313	18	0.423184	11	0.002199	12	0.335995	19	-0.426211	18	0.027429	20	-0.307768	19	0.058197	6	-0.071087	12	-0.498097	12	-0.669153	12	0.673391	12	0.169437	12	0.429513	10	-0.803629
ADY4 sg8	7	-0.008526	0	NaN	8	0.573725	11	1.140354	0	NaN	0	NaN	0	NaN	0	NaN	2	NaN	5	0.497765	6	-0.039770	7	-0.106854	6	1.087185	5	0.658534	7	0.783875
ADY4 sg9	6	NaN	9	-0.380674	6	NaN	6	NaN	9	-0.155698	9	-0.731848	9	-0.557221	9	-0.352536	4	NaN	5	NaN	6	NaN	6	NaN	6	NaN	6	NaN	6	NaN
ADY4 sg10	3	1.152320	7	0.004022	4	-0.249484	4	0.448343	7	0.434225	8	0.353066	8	0.992961	8	0.187494	2	1.631987	5	1.212409	5	2.406367	4	0.712587	5	0.835499	5	0.145696	4	1.772248
ADY4 sg11	8	0.303210	13	-0.061982	8	-0.865874	8	0.635322	13	-0.291220	12	-0.252923	12	0.127346	12	0.313154	7	0.228079	8	0.514535	8	1.102137	8	0.482563	8	0.166082	8	-0.097711	8	0.807021
ADY4 sg12	5	0.108946	6	-0.244217	4	-0.074880	5	-0.190911	6	-0.231885	6	0.074136	6	0.141985	6	-0.865898	2	-1.204749	4	-0.316166	4	-0.097216	5	-0.472649	5	-0.058208	4	-0.587983	5	-0.211071
AEP1 sg1	11	-0.236687	12	-0.290809	11	-0.276348	11	-0.009660	13	0.489750	13	-0.308511	13	0.141317	13	-0.055432	7	0.881908	11	-0.058586	11	0.132872	11	-0.197073	10	-1.402401	11	-0.064677	11	-1.139317
AEP1 sg2	5	0.870147	7	-0.008994	5	0.816718	5	0.754564	7	-0.163967	7	-0.066626	7	-0.122205	7	-0.013025	2	0.579935	5	0.923057	5	1.587728	5	0.138270	5	-0.458034	5	0.756144	5	1.170615
AEP1 sg3	6	0.117749	9	0.658346	5	-0.275420	5	-0.317926	9	0.776434	8	-0.074609	9	1.036944	9	-0.190695	3	-0.869274	6	-0.860662	5	-1.018838	5	-0.120989	5	-0.890878	6	-0.189253	7	-0.833873
AEP1 sg4	3	0.689782	4	-0.655020	3	0.337481	3	0.971868	4	0.048212	4	0.004844	5	0.490128	4	0.396395	1	NaN	3	0.587489	3	1.398697	3	-1.148149	3	0.303531	3	1.133560	3	-0.312521
AEP1 sg5	4	NaN	7	-0.173261	4	NaN	4	NaN	8	0.934308	6	-0.523521	7	0.238209	6	-0.297187	1	NaN	4	NaN	4	NaN	4	NaN	4	NaN	4	NaN	4	NaN
AEP1 sg6	3	NaN	1	NaN	3	NaN	3	NaN	2	0.609660	2	0.439349	1	NaN	1	NaN	1	NaN	3	NaN	2	NaN	3	NaN	3	NaN	2	NaN	2	NaN
AEP1 sg7	6	0.392658	3	-0.272995	5	-1.259866	7	0.543393	2	0.182245	3	0.029229	2	-0.073818	4	0.498388	3	NaN	5	-1.217978	8	-0.760366	7	-1.400764	13	2.123333	5	-1.625240	5	-1.321476
AEP1 sg8	2	-0.654503	1	NaN	1	NaN	2	-1.135641	1	NaN	1	NaN	1	NaN	1	NaN	1	NaN	1	NaN	2	0.371351	2	-0.706274	1	NaN	1	NaN	2	0.143862
AEP1 sg9	3	-0.764730	7	-1.500825	3	-1.005734	3	-0.056728	7	-0.831437	7	-0.306140	7	-0.464456	7	-0.252888	3	-1.151671	3	-0.632828	3	-1.129727	3	-0.734020	3	-0.469254	3	-1.215121	3	-0.551997
AEP1 sg10	5	NaN	10	0.333983	5	NaN	5	NaN	10	-0.480699	9	0.719680	10	0.725610	9	0.218896	2	NaN	5	NaN	6	NaN	6	NaN	6	NaN	4	NaN	6	NaN
AEP1 sg11	4	NaN	5	-0.378497	4	NaN	4	NaN	7	0.161588	6	-0.079434	7	1.017112	7	1.021365	1	NaN	4	NaN	4	NaN	4	NaN	4	NaN	4	NaN	4	NaN
AEP1 sg12	3	NaN	5	-0.548485	3	NaN	3	NaN	5	0.340233	5	-0.268321	5	0.411464	5	-0.575697	3	-0.177797	4	-0.206133	3	NaN	4	-0.024048	3	NaN	4	0.560261	3	NaN
AEP2 sg1	13	-0.048628	14	-0.512420	14	-0.403538	13	-0.520176	17	0.352206	15	-1.082090	17	0.199089	16	-0.576057	8	1.140266	13	0.069023	14	-0.269714	13	-0.577714	12	-0.010350	14	0.125234	13	-0.562386
AEP2 sg2	17	0.022012	20	0.106377	17	0.217194	18	0.181355	20	0.373999	20	-0.216631	20	0.604202	20	0.345449	9	-0.540396	17	0.124214	18	-0.376667	16	-0.060891	18	-0.119227	17	-0.803938	18	0.270038
AEP2 sg3	5	0.207892	12	0.538770	6	-0.033285	6	0.478516	11	0.924886	13	-0.166029	12	0.581078	12	0.483045	4	0.627501	6	0.335518	6	0.521996	6	0.772246	6	-0.223258	5	0.340281	7	-0.420348
AEP2 sg4	2	-0.059818	1	NaN	2	0.221089	2	0.653926	1	NaN	1	NaN	1	NaN	1	NaN	1	NaN	2	-1.005995	2	-0.649694	2	0.527537	2	0.902192	2	-0.268335	2	0.991077
AEP2 sg5	5	-0.482314	2	NaN	5	0.264758	5	2.446049	1	NaN	1	NaN	0	NaN	2	2.875240	1	NaN	5	-0.445735	6	-1.875026	5	-0.309107	5	2.108752	5	-0.769300	6	0.455392
AEP2 sg6	11	-0.442695	2	NaN	12	-0.350166	13	1.075172	2	NaN	2	NaN	2	NaN	2	NaN	6	NaN	11	-0.148879	13	0.291175	11	-0.032139	14	2.329844	11	0.407396	12	0.334698
AEP2 sg7	14	-0.846842	22	0.373846	15	-0.807803	15	-0.492379	23	0.597181	22	0.133820	23	0.343228	23	0.297554	13	-0.000117	13	-0.291105	15	0.422261	15	0.263073	15	0.163499	14	-0.680753	14	-0.129449
AEP2 sg8	4	NaN	2	-0.368932	3	NaN	4	NaN	2	-0.685130	2	-0.641001	2	0.888007	2	0.775073	1	NaN	4	NaN	4	NaN	4	NaN	3	NaN	3	NaN	4	NaN
AEP2 sg9	3	NaN	0	NaN	2	NaN	3	NaN	0	NaN	0	NaN	0	NaN	0	NaN	0	NaN	2	NaN	3	NaN	3	NaN	3	NaN	3	NaN	3	NaN
AEP2 sg10	7	1.128223	11	-0.141342	7	-0.095498	8	0.479224	11	0.188177	11	-0.771025	11	0.490934	11	0.026551	2	2.805032	7	-0.489580	7	0.170939	8	-0.068404	6	0.345861	7	0.390738	8	0.663939
AEP2 sg11	8	0.687295	10	-0.743779	10	1.005819	9	1.155640	11	-0.516412	10	-0.649598	10	-0.449349	10	-0.108769	5	-0.281173	8	0.289639	8	1.566324	7	0.874582	7	-0.817492	8	1.720500	9	0.751979
AEP2 sg12	6	-0.945265	3	-1.001975	6	-0.562927	6	-0.293177	2	-1.835225	2	-0.046093	2	-1.601751	2	-1.235224	3	NaN	6	-0.512327	6	-1.025074	6	-0.026051	7	2.849078	6	-0.891585	6	-0.856083
AEP3 sg1	2	0.388377	3	0.736855	2	1.015576	2	-0.356126	3	1.589052	2	1.881779	3	1.343229	3	2.217130	2	-0.524484	2	1.107076	2	0.993184	2	0.749744	2	0.694988	2	-0.048445	2	0.103781
AEP3 sg2	7	-0.251715	9	-0.057036	8	-0.564358	7	0.116013	10	-0.063461	8	-0.224014	10	0.369286	10	0.608455	3	0.133877	7	0.024835	8	0.341645	6	0.175391	6	0.261637	8	0.829271	7	-0.456380
AEP3 sg3	15	0.012959	22	-0.075874	13	0.440532	17	-0.159387	23	0.002168	20	-0.660674	23	-0.350786	24	-0.356743	9	-0.340821	13	-0.007105	17	-0.196910	17	-0.002777	15	-0.228481	17	-0.363329	15	0.242395
AEP3 sg4	4	0.772916	3	-1.015953	3	0.099080	4	-0.047609	3	-0.352748	3	0.665191	3	0.688714	4	0.813624	1	NaN	3	-0.350705	3	1.062380	3	0.879660	3	-0.023284	3	-0.460978	3	0.011258
AEP3 sg5	5	NaN	5	0.856359	6	NaN	5	NaN	5	1.101473	5	0.630699	5	0.318485	5	0.950377	2	NaN	4	NaN	6	NaN	5	0.802869	8	1.907917	5	NaN	4	NaN
AEP3 sg6	3	NaN	0	NaN	4	NaN	7	NaN	0	NaN	0	NaN	0	NaN	0	NaN	0	NaN	4	NaN	3	NaN	3	NaN	5	NaN	3	NaN	4	NaN
AEP3 sg7	6	0.027133	5	1.894248	6	0.298228	6	1.503072	4	NaN	4	NaN	5	0.513634	5	0.994652	2	0.669169	6	-0.687717	6	-0.250854	6	0.018789	6	2.873092	6	-0.439860	6	-0.860270
AEP3 sg8	2	NaN	5	-0.221018	1	NaN	2	NaN	5	-0.989828	5	-0.399484	5	-1.095579	5	-1.861128	0	NaN	0	NaN	3	NaN	2	NaN	1	NaN	2	NaN	3	NaN
AEP3 sg9	4	-0.423668	2	-1.696758	4	0.773502	4	-1.052661	2	-0.105180	2	-1.032681	2	-2.284779	2	-2.606712	2	NaN	4	0.403591	4	1.643189	4	-0.456994	4	-1.594672	4	-0.009074	4	-1.182938
AEP3 sg10	8	1.277691	13	-0.067229	7	1.166404	7	0.829901	11	-0.826761	10	0.247296	13	0.408626	12	0.043419	1	NaN	8	0.476357	8	-0.218915	8	0.599388	8	1.012057	8	1.111478	8	1.059153
AEP3 sg11	11	0.103072	11	0.517887	9	-0.662284	10	0.405845	11	0.565484	11	-0.467449	11	0.777304	11	0.391647	5	0.800728	10	-0.184498	10	-1.439243	9	-0.374181	9	-0.176309	9	-0.189927	9	-0.138578
AEP3 sg12	1	NaN	2	NaN	1	NaN	0	NaN	2	NaN	2	NaN	1	NaN	2	NaN	1	NaN	1	NaN	0	NaN	1	NaN	0	NaN	0	NaN	2	1.823263
AFB1 sg1	3	NaN	3	-1.835649	3	NaN	3	NaN	4	-1.061968	4	0.975707	4	-0.194796	4	-2.426868	1	NaN	3	NaN	3	NaN	3	NaN	2	NaN	3	NaN	3	NaN
AFB1 sg2	4	-0.659968	6	0.845799	4	-0.809510	4	-0.963482	6	-1.533447	6	-1.393066	6	-2.055048	6	-1.688079	2	-1.899248	4	0.239768	4	0.867981	4	-1.096521	4	-0.223389	4	0.940585	4	-0.314810
AFB1 sg3	10	0.165339	7	1.017427	10	-0.758248	9	-2.918900	7	-0.243909	7	-1.153537	7	-0.192375	7	-0.525537	4	-1.307356	10	-1.372256	9	-1.732925	9	-1.125082	9	-1.727641	9	-1.189175	9	-0.400254
AFB1 sg4	9	NaN	9	NaN	9	NaN	9	NaN	9	NaN	9	NaN	9	NaN	9	NaN	9	NaN	9	NaN	9	NaN	9	NaN	9	NaN	9	NaN	9	NaN
AFB1 sg5	20	-0.076176	20	0.006895	20	-0.035097	20	0.082880	20	0.025927	20	0.072319	20	-0.018171	20	-0.018058	20	-0.048164	20	-0.010081	20	-0.054442	20	-0.038998	20	-0.045859	20	-0.027742	20	0.018913
AFB1 sg6	12	0.825452	24	-0.252060	11	0.249587	12	0.621331	25	-0.047610	22	-0.117735	24	-0.426305	22	-0.130725	4	-0.132791	12	0.459576	11	0.343175	11	-0.262592	10	-0.553552	11	0.897617	10	1.448251
AFB1 sg7	10	1.283219	20	-0.655951	11	0.046146	9	0.527388	23	-0.393326	22	-0.090317	23	-0.012632	22	0.118407	6	0.161612	11	0.948163	10	0.795669	11	0.752390	10	-0.005056	10	0.097885	11	0.764849
AFB1 sg8	4	NaN	5	-0.118297	4	NaN	4	NaN	5	0.939108	4	0.745096	6	1.247299	4	0.978303	0	NaN	5	NaN	4	NaN	4	NaN	4	NaN	4	NaN	4	NaN
AFB1 sg9	15	1.558424	11	0.648921	15	0.913721	15	0.512171	12	1.053693	10	-0.749957	10	1.353546	10	0.755040	8	1.610467	15	-0.313441	15	0.081870	16	0.303294	15	0.739584	14	-0.125084	16	1.175218
AFB1 sg10	6	0.191845	5	-0.034833	5	-0.238124	5	0.689647	5	-0.549897	5	-0.496443	6	0.180608	5	-1.181195	3	0.551517	6	0.051549	6	0.185228	6	0.046497	5	-0.280408	5	0.282540	6	-0.449179
AFB1 sg11	16	0.431413	33	0.370159	17	-0.388604	18	-0.150797	37	-0.320628	33	0.093095	37	0.159151	35	-0.026653	8	0.540926	16	-0.163134	16	-0.553960	16	0.194936	17	-0.189161	16	-0.284665	16	-1.321651
AFB1 sg12	18	-0.288987	16	-0.515160	18	-0.466205	17	-0.028702	17	-0.290020	15	0.445781	16	-0.493744	18	0.489619	10	1.051384	16	-0.102220	18	0.027902	17	0.119966	17	-0.308408	17	0.078049	17	-0.382723
AFG1 sg1	6	0.930218	5	0.600429	7	-0.932276	9	0.149431	4	-0.296058	5	-0.075979	5	0.920429	4	0.097751	2	1.793684	6	0.762831	6	-1.068081	7	-0.044115	7	-0.772542	7	-1.264166	8	0.113702
AFG1 sg2	9	-0.428112	15	0.158787	9	-1.431521	11	0.122976	16	-0.179752	15	-0.315300	15	-0.004205	16	0.162445	4	-0.094874	9	-0.603974	11	0.232859	11	0.191872	9	-0.249420	9	-0.105968	10	0.017560
AFG1 sg3	18	0.244638	12	-0.751666	16	-0.465119	17	-1.545166	12	-0.296501	9	-0.357303	12	0.637406	10	0.030806	4	NaN	17	0.337972	19	-0.363231	20	-0.431616	18	-0.787515	17	-0.520556	17	-1.081690
AFG1 sg4	1	NaN	0	NaN	1	NaN	1	NaN	0	NaN	0	NaN	0	NaN	0	NaN	0	NaN	2	NaN	0	NaN	1	NaN	0	NaN	1	NaN	0	NaN
AFG1 sg5	8	0.190719	14	0.030321	8	0.508866	8	-1.029774	14	1.306093	13	-0.937020	14	0.421242	13	-0.620585	5	0.351103	9	1.041838	8	-0.284924	8	0.741975	7	-0.615174	7	-0.473442	9	0.217011
AFG1 sg6	16	0.838371	20	0.295212	16	-0.310382	17	-0.058198	22	0.476690	19	0.503070	22	0.100013	19	0.441101	6	0.862170	16	-0.651439	17	0.798908	16	0.346215	15	-0.132580	16	0.279672	15	-1.129796
AFG1 sg8	15	-0.767163	20	-0.003387	17	0.115415	17	-0.439625	20	-0.131499	19	-0.284115	20	-0.441489	18	-0.289984	9	-0.593143	17	-0.956584	16	-0.263384	18	-1.018499	16	-0.985322	15	-0.578234	17	-0.446830
AFG1 sg9	16	0.388723	15	0.296061	15	-0.107969	17	-0.014287	16	0.866739	15	-0.104393	16	0.442151	15	0.394410	7	0.915505	17	-0.159121	17	0.173746	17	-0.399172	17	-0.523548	17	-0.601567	17	-0.433026
AFG1 sg10	8	0.001110	17	0.227655	8	-0.197053	8	1.393033	17	1.164010	16	0.403577	18	0.873835	16	0.933542	4	-0.436034	8	0.251375	8	0.931477	8	0.023675	8	0.972780	8	-0.478356	9	0.022276
AFG1 sg11	6	-1.206605	9	0.564587	5	0.650881	6	0.033997	10	0.699606	9	-0.445004	9	0.044729	9	0.067026	4	0.860834	5	-0.162491	5	-1.156545	7	-0.228149	6	-0.545817	5	-1.329856	6	-0.125260
AFG1 sg12	6	NaN	14	0.368799	6	NaN	7	NaN	15	0.331825	13	0.372271	15	0.823829	14	0.396184	4	NaN	7	NaN	7	NaN	6	NaN	7	NaN	6	NaN	6	NaN
AFG2 sg1	5	-0.307572	9	0.154004	5	-0.471459	5	0.014173	8	1.007483	9	-0.623443	9	0.649050	9	-0.243023	5	-0.147070	5	-1.331855	6	0.080435	5	-1.342260	5	-0.332197	5	0.317774	5	-0.482224
AFG2 sg2	5	-0.447469	4	1.267138	7	0.037424	9	-0.575266	3	NaN	3	NaN	3	NaN	3	NaN	2	NaN	9	-0.456703	8	-0.402430	6	-0.814597	11	2.362386	8	0.429717	5	-1.044651
AFG2 sg5	10	-0.772785	14	-0.168520	11	-0.297667	11	-0.099966	15	-0.576298	14	-0.657179	14	-0.474890	14	-0.946048	6	-0.566555	11	0.108058	11	-0.897472	11	-0.004756	11	0.387033	11	-0.173730	11	-1.012013
AFG2 sg7	5	0.522172	3	-0.479458	6	-0.099263	4	-1.682940	3	-1.630224	3	0.785045	3	-1.474357	3	0.484048	2	1.524482	5	0.817200	5	0.984845	5	0.103808	4	-0.551887	5	-0.325991	4	-0.401803
AFG2 sg8	8	0.171332	5	-1.868178	8	0.158549	8	-0.141998	6	0.368384	7	0.997708	7	0.707988	6	0.958698	4	1.065692	9	0.178910	8	-0.568998	10	0.700698	8	0.828876	8	-0.700919	8	1.010818
AFG2 sg9	6	1.395627	11	-0.166696	4	-0.888257	5	-0.078096	12	0.643573	11	0.123362	11	0.270914	11	0.772523	1	NaN	5	-0.547702	5	0.227503	4	-1.045260	6	0.412175	6	-0.815265	6	0.616602
AFG2 sg10	13	0.128204	11	0.206867	11	-0.429350	12	-0.174618	10	-1.289093	9	-1.003080	10	-0.585191	10	-0.362982	5	-0.194287	12	-0.048606	12	-0.263419	12	-0.199245	12	0.038053	12	0.553858	12	-0.512054
AFG2 sg11	11	1.292806	11	0.193018	10	0.078008	11	1.111693	11	-0.096027	12	-0.122930	11	-1.343405	11	-0.171115	2	-0.335617	10	0.176298	10	0.656401	9	-0.644354	9	0.464952	9	0.122032	10	0.933074
AFG2 sg12	1	NaN	0	NaN	1	NaN	2	NaN	0	NaN	0	NaN	0	NaN	0	NaN	0	NaN	2	NaN	2	NaN	2	NaN	1	NaN	1	NaN	2	NaN
AFG3 sg1	11	NaN	19	0.197798	11	NaN	11	NaN	22	-0.319845	22	0.161482	20	-0.391772	21	0.128637	7	NaN	10	NaN	10	NaN	11	NaN	11	NaN	11	NaN	11	NaN
AFG3 sg2	5	1.301773	10	0.319643	4	0.922890	5	0.342675	11	0.323419	12	0.312008	12	0.458400	11	-0.530819	3	-0.094954	4	1.277998	5	0.786070	5	0.423379	4	-0.675578	4	-2.410029	4	0.731991
AFG3 sg3	9	NaN	9	NaN	9	NaN	9	NaN	9	NaN	9	NaN	9	NaN	9	NaN	9	NaN	9	NaN	9	NaN	9	NaN	9	NaN	9	NaN	9	NaN
AFG3 sg4	10	0.845361	2	-0.604246	8	1.178372	10	0.482570	2	-0.041572	1	NaN	1	NaN	1	NaN	1	NaN	8	-0.078437	7	-0.542939	6	-0.436434	10	0.770643	7	-1.435678	8	0.459188
AFG3 sg5	9	-0.360596	5	-1.675016	9	0.670696	11	0.881446	5	-0.059829	5	-1.074802	6	-1.349483	5	-1.928715	3	1.276599	9	-0.088355	11	-0.713991	9	-0.456650	11	2.563549	11	0.383822	12	1.557129
AFG3 sg6	4	NaN	2	-1.122718	2	NaN	4	NaN	2	1.447814	2	-2.140284	2	-0.485252	2	-1.462533	1	NaN	3	NaN	4	NaN	2	NaN	5	NaN	4	NaN	3	NaN
AFG3 sg7	7	NaN	5	-0.391686	7	NaN	7	NaN	5	-1.051231	4	1.217706	4	-0.626816	4	-0.125826	0	NaN	6	NaN	7	NaN	6	NaN	7	NaN	7	NaN	7	NaN
AFG3 sg8	5	0.251455	3	-1.176956	5	-1.211699	5	0.736270	4	0.882274	4	0.095586	4	0.181040	4	-0.271101	2	-1.827487	5	-2.048975	5	-1.340222	5	-1.094024	5	-0.003484	5	-0.972240	5	0.398114
AFG3 sg10	4	-0.481572	2	0.025255	4	1.174501	5	0.996948	2	1.150162	2	0.724585	2	0.802240	2	0.487497	3	-0.335605	4	-0.220277	4	0.602099	4	0.537716	5	2.092524	3	-0.765974	4	0.202651
AFG3 sg11	9	0.863598	5	-0.100652	10	0.335725	9	2.083322	5	0.274469	5	0.737436	5	0.537418	5	-0.129592	4	0.239822	9	0.479693	9	0.780969	9	1.317972	9	2.035313	10	0.122930	9	1.151613
AFG3 sg12	11	-0.195585	5	-0.794814	11	0.736179	11	1.027777	6	-1.410192	5	-0.985696	6	-1.103330	5	-1.648062	3	NaN	11	-0.031101	12	-0.473360	9	-1.307947	13	0.970811	10	-0.708998	10	0.322249
AFI1 sg1	3	-0.183229	3	-1.599019	3	0.016529	3	-0.985153	3	-0.885165	3	-1.579025	5	-0.088212	4	-1.985000	2	0.396569	3	-0.006670	3	-0.672277	3	0.480143	4	-0.501515	3	-0.939825	3	-0.523923
AFI1 sg2	1	NaN	2	-0.317913	2	NaN	2	NaN	2	-0.004483	1	NaN	2	-0.038767	1	NaN	0	NaN	1	NaN	1	NaN	1	NaN	1	NaN	1	NaN	2	NaN
AFI1 sg3	5	NaN	5	0.151040	6	NaN	6	NaN	6	-0.152227	6	1.166386	7	0.875988	6	0.505037	0	NaN	7	NaN	7	NaN	6	NaN	5	NaN	5	NaN	5	NaN
AFI1 sg4	10	0.122286	17	0.128499	9	0.120348	11	0.379240	18	-0.034951	17	-0.068348	18	-0.127889	17	-0.611848	7	0.129842	12	0.490256	11	0.188632	11	0.181599	10	-0.066560	10	1.267125	10	0.341551
AFI1 sg5	10	-0.801880	10	-0.482101	9	-0.427980	10	0.408962	11	0.259326	11	-0.515202	11	-0.043628	10	-0.477597	4	-0.634043	10	-0.305936	10	-0.904038	10	-0.316032	9	-0.350281	9	-0.397016	9	-0.580514
AFI1 sg6	2	-0.307587	4	1.645504	2	1.366755	2	0.399559	4	0.828707	4	0.459322	4	0.263559	4	0.827092	2	0.865490	2	1.803281	1	NaN	2	-0.072368	1	NaN	2	NaN	3	0.766604
AFI1 sg7	4	NaN	9	0.231401	3	NaN	4	NaN	9	0.095826	9	0.460188	10	0.542936	9	-0.054081	3	NaN	4	NaN	4	NaN	4	NaN	3	NaN	4	NaN	4	NaN
AFI1 sg8	9	0.452816	15	0.917963	9	-0.130313	9	-0.142729	15	0.244703	14	0.623182	14	0.002013	14	0.375144	2	-0.168734	10	0.402345	9	-0.271244	10	-0.383049	10	-0.398499	10	-0.208205	10	0.526016
AFI1 sg9	5	-0.009327	6	-0.242334	5	0.349677	6	0.744712	7	-0.361303	7	0.721377	6	-0.083434	7	-0.010376	1	NaN	6	0.069570	6	0.195787	5	-0.042193	5	-1.204471	5	0.135456	5	0.315808
AFI1 sg10	3	NaN	2	0.857685	2	NaN	2	NaN	2	2.114462	2	3.584824	2	1.722512	2	2.412943	1	NaN	3	NaN	3	NaN	2	NaN	3	NaN	3	NaN	2	NaN
AFI1 sg11	6	NaN	12	0.181583	6	NaN	6	NaN	12	-0.100747	12	0.739313	14	-0.216398	12	0.097168	1	NaN	6	NaN	6	NaN	6	NaN	6	NaN	6	NaN	6	NaN
AFI1 sg12	3	0.220512	5	0.530489	3	0.628037	3	0.682210	5	-0.483360	5	0.343774	5	0.206201	5	0.497022	2	NaN	3	-0.305778	3	1.182822	3	-0.484337	3	-0.330924	3	0.042452	3	-0.478168
AFR1 sg1	7	-0.387512	8	-0.343776	8	-0.800173	8	0.498591	8	0.350108	9	0.966473	8	-0.013848	8	0.683997	3	0.670399	7	-0.580330	8	0.156881	7	-0.834360	7	-0.477771	8	1.720851	7	0.011213
AFR1 sg2	3	-0.959080	3	-0.824183	3	-0.906077	3	0.109751	2	-0.690655	2	-0.787749	3	-0.941958	3	-0.702480	3	0.463690	3	-0.443526	3	-0.335678	3	-1.535870	3	-0.853860	4	0.652928	3	0.070951
AFR1 sg3	12	0.710197	17	-0.488406	9	-0.321687	12	-1.484667	18	-0.618558	15	-0.145539	17	-0.792935	16	-0.803245	7	-0.676321	12	0.115202	11	-0.025987	11	0.399390	12	-0.384704	12	0.637977	13	0.485179
AFR1 sg4	6	0.183992	5	-0.408566	6	0.333895	5	0.436378	5	0.358614	5	-0.418883	4	0.087824	4	0.651498	2	NaN	4	0.234035	6	0.018202	5	0.393738	4	-0.453845	6	0.727082	4	-0.391726
AFR1 sg5	5	0.203944	9	0.081332	4	-0.088807	6	0.436998	9	-0.933598	9	0.313877	9	-0.352830	9	0.244249	3	-0.986253	5	-0.719773	5	-0.816050	6	-0.597519	6	-0.071352	4	-0.840143	6	0.354445
AFR1 sg6	3	NaN	6	0.393808	2	NaN	4	NaN	6	0.949465	6	1.290453	7	1.029577	7	0.979148	1	NaN	2	NaN	4	NaN	4	NaN	3	NaN	3	NaN	3	NaN
AFR1 sg7	6	-1.081152	7	0.142697	6	-1.479439	5	-1.139183	7	0.333955	5	-0.103545	7	1.240032	6	0.002420	2	NaN	5	0.428418	5	-1.683612	5	-0.159509	6	-0.715812	5	-0.280997	5	-1.082944
AFR1 sg8	4	1.535250	2	-1.412717	4	-0.742872	6	-0.305224	2	0.500214	2	0.960840	2	1.128490	2	0.567547	3	1.044924	4	-0.696395	4	2.084297	4	1.552495	5	1.347582	6	1.333971	5	-0.206782
AFR1 sg9	12	0.488010	10	-0.227684	11	0.589358	12	0.613574	8	0.165162	9	-0.113723	11	-0.563873	9	-0.150961	7	-0.768326	12	0.191504	14	-0.691923	13	-0.128849	12	-0.813143	12	0.241505	12	0.132319
AFR1 sg10	7	-0.957779	0	NaN	8	0.085205	6	-1.234133	0	NaN	1	NaN	0	NaN	0	NaN	2	NaN	7	0.003502	9	-0.315412	5	-0.565533	8	1.652288	6	-0.841853	9	0.404590
AFR1 sg11	7	NaN	7	-0.196854	7	NaN	7	NaN	8	-0.106400	6	-0.374800	6	-0.819658	7	0.365117	2	NaN	7	NaN	7	NaN	7	NaN	8	NaN	7	NaN	7	NaN
AFR1 sg12	11	NaN	9	-0.052109	10	NaN	10	NaN	10	-0.025563	9	0.096455	9	-1.167448	9	-0.319158	1	NaN	9	NaN	10	NaN	10	NaN	10	NaN	10	NaN	10	NaN
AFT1 sg1	24	0.297884	24	0.405169	24	0.338284	24	0.453206	24	0.424630	24	0.452388	24	0.383574	24	0.376388	24	0.257231	24	0.379132	24	0.334943	24	0.317036	24	0.292118	24	0.359376	24	0.396929
AFT1 sg2	6	0.754146	8	-1.098408	5	-0.339747	7	0.490605	8	1.246651	7	-1.274037	9	1.065727	8	0.324879	4	-1.107226	6	0.563790	5	-0.250649	5	0.199178	6	-0.509690	5	-1.220862	5	0.131128
AFT1 sg3	3	1.082303	0	NaN	3	-0.031950	2	-1.151259	0	NaN	0	NaN	0	NaN	0	NaN	1	NaN	3	-1.321631	2	-3.399633	2	-0.305385	3	1.220658	3	1.007015	4	-1.698710
AFT1 sg4	5	NaN	2	NaN	4	NaN	6	NaN	2	NaN	3	NaN	2	NaN	2	NaN	0	NaN	5	NaN	4	NaN	5	NaN	5	NaN	5	NaN	6	NaN
AFT1 sg5	7	0.003252	7	0.095799	7	0.348330	7	-0.730106	7	-0.116529	7	-0.519554	7	0.128120	7	-0.298485	2	-0.675324	7	-0.058241	8	-0.489122	7	-0.260627	7	0.513748	7	-0.224690	7	-0.221450
AFT1 sg6	13	-0.322411	20	0.331690	13	-0.915117	12	0.219698	23	0.441888	19	-0.350645	23	0.294072	22	-0.640686	7	-0.450564	13	-1.056549	13	-0.081955	13	1.404157	13	0.165253	13	0.419907	12	-0.548251
AFT1 sg7	14	-0.931196	18	0.899894	15	-0.609664	15	-0.744071	18	-0.556141	15	-0.577268	16	-1.344050	16	-1.243914	3	-0.709527	17	0.753879	15	-1.270775	14	0.201948	15	-0.911588	14	-0.113104	17	-1.178847
AFT1 sg8	12	-0.587609	19	0.691145	12	-1.121065	12	1.595855	19	0.520662	19	-0.338728	19	0.297494	19	0.171946	9	-0.421660	12	-0.572129	13	-0.687078	12	-0.908560	12	-0.334071	12	0.277915	12	-1.680843
AFT1 sg9	15	0.292978	18	-0.445249	14	-0.035199	13	-0.861410	19	0.495364	18	-0.532897	18	0.908364	19	-0.128165	7	0.194940	14	0.351257	13	0.198887	13	0.101250	13	-0.931782	13	-0.161255	14	-0.291122
AFT1 sg10	3	-0.271109	3	1.168812	3	-0.636907	4	-0.465930	3	0.258005	3	0.573541	4	0.020586	3	-0.047427	3	-0.103928	4	-0.215921	4	-0.805065	4	-0.683906	4	0.082651	4	0.804701	3	-1.280102
AFT1 sg11	1	NaN	2	-0.156641	2	-0.366838	3	0.102608	2	1.646001	2	2.030432	2	0.913737	2	1.577052	1	NaN	3	-0.272220	1	NaN	3	-0.202208	3	-0.406593	2	-0.621486	1	NaN
AFT1 sg12	1	NaN	4	0.552294	1	NaN	1	NaN	4	0.616158	4	-0.324299	4	1.147356	4	-0.402879	1	NaN	1	NaN	1	NaN	1	NaN	1	NaN	1	NaN	1	NaN
AFT2 sg1	17	-0.415449	14	1.524992	15	-0.320763	19	0.017783	13	0.679342	15	1.068610	14	0.852709	13	1.201690	5	0.547984	17	-0.366735	17	0.126836	18	0.372195	17	-0.475049	16	-0.312234	16	-0.204650
AFT2 sg2	10	0.851727	14	-0.037699	9	0.384785	9	0.438622	15	-0.803633	14	-0.813653	14	-0.745725	14	-0.577528	7	0.640934	9	-0.641645	10	0.025304	10	0.416230	9	1.448421	10	0.515621	11	0.089029
AFT2 sg3	7	-0.564469	13	-0.813420	7	-0.136036	8	0.547979	15	0.010335	13	0.109025	13	-0.851055	13	-0.896153	5	1.473818	8	-0.373062	10	0.271032	8	0.228959	8	-0.151913	8	-0.173025	8	-0.197014
AFT2 sg4	2	NaN	5	1.613424	2	NaN	2	NaN	6	-0.038553	5	1.566349	6	0.952277	5	0.754461	1	NaN	2	NaN	2	NaN	2	NaN	2	NaN	3	NaN	2	NaN
AFT2 sg5	11	0.489811	1	NaN	12	-0.086465	14	-0.235413	2	NaN	1	NaN	2	NaN	2	NaN	4	NaN	13	-0.224947	13	0.635466	12	1.081035	15	1.326250	12	0.045970	12	0.816327
AFT2 sg6	3	-0.154870	4	0.459673	3	1.451677	3	-0.757867	4	-0.341188	4	-0.367884	4	-0.702183	3	-1.768637	2	0.012625	3	-0.357058	3	0.019763	3	-1.158274	3	0.758023	3	0.714763	3	0.634789
AFT2 sg7	2	NaN	1	NaN	3	NaN	2	NaN	1	NaN	1	NaN	1	NaN	1	NaN	0	NaN	3	NaN	3	0.284251	3	-0.094972	2	NaN	2	NaN	3	-0.089258
AFT2 sg8	0	NaN	3	2.566675	0	NaN	0	NaN	3	-2.292024	3	-0.908196	3	-1.583519	3	-2.564942	0	NaN	0	NaN	0	NaN	0	NaN	0	NaN	0	NaN	0	NaN
AFT2 sg9	1	NaN	3	-1.325521	1	NaN	1	NaN	3	-1.222645	3	0.034475	3	0.091927	3	-0.615022	1	NaN	1	NaN	1	NaN	1	NaN	1	NaN	1	NaN	1	NaN
AFT2 sg10	11	0.070823	14	-0.340034	10	-0.482172	12	0.387745	14	-0.612378	14	0.441139	14	0.083859	14	-0.712105	8	-0.382164	10	-0.191419	11	0.223724	12	0.443953	11	0.570751	10	-0.383835	10	-0.495412
AFT2 sg11	8	NaN	8	-0.243394	8	NaN	8	NaN	9	-0.041475	8	-0.658500	8	-0.596934	9	-0.092833	2	NaN	8	NaN	8	NaN	8	NaN	8	NaN	8	NaN	8	NaN
AFT2 sg12	10	-0.680125	12	0.280440	10	-0.508109	10	-0.526328	12	-0.031551	12	-0.012162	13	0.212838	13	0.445502	7	-0.764796	10	-0.537127	10	-0.336290	10	0.366702	10	-0.614581	10	-0.164594	10	-0.590534
AGA1 sg1	3	NaN	0	NaN	3	NaN	3	NaN	0	NaN	0	NaN	0	NaN	0	NaN	0	NaN	3	NaN	3	NaN	3	NaN	3	NaN	3	NaN	3	NaN
AGA1 sg2	3	NaN	2	NaN	2	NaN	4	NaN	2	NaN	2	NaN	2	NaN	2	NaN	0	NaN	3	NaN	4	NaN	3	NaN	3	NaN	3	NaN	2	NaN
AGA1 sg3	14	0.174000	19	0.560804	14	-0.018549	14	0.441597	18	0.131158	17	0.304839	20	0.562846	18	0.158442	3	-0.528761	15	-1.132971	15	-0.788884	15	0.156896	14	-0.223922	14	-0.333375	14	0.119547
AGA1 sg4	8	-0.090751	12	-1.115465	8	-1.583585	8	0.441850	11	-0.451207	11	-0.596354	11	0.120252	12	-0.467366	3	0.303605	8	-1.228418	8	-0.590263	8	0.132501	8	-0.881082	8	0.073606	8	0.399460
AGA1 sg5	5	NaN	7	-0.247908	5	NaN	6	NaN	10	0.222532	8	0.599951	7	-0.052044	8	-0.739949	3	NaN	5	NaN	7	NaN	6	NaN	6	NaN	5	NaN	7	NaN
AGA1 sg6	9	0.413488	11	-0.066084	9	0.191678	9	-0.057105	11	0.738772	10	-0.244887	12	0.412026	10	-0.386474	3	-0.826343	9	0.069916	9	0.243835	9	0.098018	9	-0.502135	9	0.015965	9	0.108526
AGA1 sg7	7	NaN	8	0.736325	7	NaN	7	NaN	10	0.279755	8	0.811331	9	0.743970	8	0.348841	4	NaN	7	NaN	7	NaN	7	NaN	7	NaN	7	NaN	7	NaN
AGA1 sg8	7	NaN	10	1.018878	6	NaN	8	-0.197271	10	1.496606	9	-0.059358	9	-0.559502	10	-0.664716	3	NaN	8	NaN	8	-0.414776	8	-0.508270	7	0.083550	6	NaN	7	NaN
AGA1 sg9	8	-0.753047	14	0.584876	7	0.074008	8	-0.657116	15	0.583236	12	0.486724	13	0.179185	14	0.393209	2	NaN	9	-0.824013	10	-1.212799	8	-1.329035	7	-0.856595	7	-0.333234	7	-0.510804
AGA1 sg10	5	-1.060493	8	-0.255461	6	-0.627057	6	-0.738289	8	-0.144364	8	-0.268938	8	0.232102	8	-0.349147	3	0.298350	6	-0.129123	5	-2.233178	6	-0.841657	6	-0.687184	5	-1.696290	6	-0.072516
AGA1 sg11	5	-1.041915	7	-0.161207	5	-0.292630	5	0.031213	8	-0.820842	7	-0.330579	7	-1.080387	7	-0.993680	3	0.896855	5	-1.019409	5	-1.107824	5	-0.873451	5	-1.053086	5	-0.955590	5	-0.507123
AGA1 sg12	12	0.286093	13	-0.404535	11	-0.609815	11	0.546655	14	-0.163163	14	-0.358134	12	-0.678299	12	-0.701505	7	-0.401098	11	-1.089074	12	-0.099885	11	-1.020886	12	-0.110434	11	0.163756	11	-0.311164
AGA2 sg1	5	-1.091205	4	1.053246	6	0.187532	5	-0.924389	3	-0.202651	4	0.366671	4	1.349032	4	2.400676	2	-0.609041	5	-0.412068	5	-0.807178	6	-0.083736	5	-0.299199	6	0.849592	6	-0.428788
AGA2 sg2	4	NaN	4	-1.556935	3	NaN	3	NaN	4	-0.275470	4	-0.837691	4	0.157318	4	0.557344	1	NaN	3	NaN	4	NaN	4	NaN	4	NaN	3	NaN	3	NaN
AGA2 sg3	5	NaN	2	-0.704412	5	NaN	6	NaN	2	-0.208667	2	0.822961	2	-1.262906	2	-0.980215	1	NaN	6	NaN	5	NaN	6	NaN	7	NaN	5	NaN	5	NaN
AGA2 sg4	1	NaN	2	NaN	1	NaN	2	NaN	1	NaN	1	NaN	1	NaN	1	NaN	0	NaN	1	NaN	2	NaN	2	NaN	1	NaN	2	NaN	2	NaN
AGA2 sg5	8	0.429014	12	0.514355	9	0.577023	8	-0.200274	12	0.109649	12	-0.578444	12	0.350970	12	0.417399	5	-0.245481	9	0.463930	8	-0.137143	8	0.236808	8	-0.607384	8	0.484519	7	0.211955
AGA2 sg6	6	NaN	6	NaN	6	NaN	6	NaN	6	NaN	6	NaN	6	NaN	6	NaN	6	NaN	6	NaN	6	NaN	6	NaN	6	NaN	6	NaN	6	NaN
AGA2 sg7	2	NaN	3	-0.281717	2	NaN	2	NaN	3	0.105240	3	0.030337	3	0.824147	3	-0.157284	0	NaN	2	NaN	2	NaN	2	NaN	2	NaN	2	NaN	2	NaN
AGA2 sg8	9	0.022852	14	-0.199099	10	0.241826	12	-0.464167	15	0.420794	15	-0.067072	15	0.094008	15	-0.127503	6	-0.035439	12	-0.130945	11	-0.683777	11	-1.126339	9	-0.879967	11	-0.066903	11	-0.237505
AGA2 sg9	6	NaN	6	-0.545006	7	NaN	6	NaN	8	-0.512306	7	1.600166	8	0.049253	7	0.954927	0	NaN	7	NaN	6	NaN	7	NaN	6	NaN	6	NaN	7	NaN
AGA2 sg10	10	-0.542132	12	0.064915	9	0.179135	10	0.386804	14	0.311595	12	-0.230343	13	-0.237050	12	-0.977816	9	0.195108	10	1.198795	11	0.028198	10	-0.199404	10	0.503017	10	-0.382216	10	0.035120
AGA2 sg11	6	-0.010356	4	-0.806006	6	-0.710041	6	0.236263	5	-0.289283	5	0.593489	4	-1.191260	3	-1.161671	2	NaN	6	-0.770210	6	-1.098026	6	-1.163223	6	-0.601024	6	0.074456	6	0.095082
AGA2 sg12	7	0.240229	10	0.922046	6	-0.172199	6	-0.275385	10	0.868727	9	-1.189431	10	-1.033672	10	-0.535389	5	0.588550	6	0.989150	7	0.094685	7	-0.107760	6	0.741153	7	0.885617	7	-0.428519
AGC1 sg1	14	-0.450285	19	0.781217	13	-0.891930	14	-0.075623	21	0.864764	19	-0.119333	21	0.483925	18	0.275725	7	0.203692	14	0.524888	13	1.186039	13	0.431284	13	0.005944	13	1.275037	15	0.471355
AGC1 sg2	2	NaN	3	-1.565138	2	NaN	2	NaN	3	0.628562	3	-0.845101	3	-0.432366	3	-1.760604	1	NaN	2	NaN	2	NaN	2	NaN	2	NaN	2	NaN	2	NaN
AGC1 sg3	18	0.257221	31	0.330351	17	-0.321831	18	0.883352	31	0.390607	30	0.622000	31	0.504403	31	0.729269	12	0.085663	19	-0.660974	18	0.890376	18	-0.130819	19	0.574045	18	0.231540	18	-0.523012
AGC1 sg4	10	0.526270	23	0.633263	11	0.134723	12	-0.174568	23	0.120619	23	0.611778	23	0.216245	23	0.207649	5	-0.575744	10	0.818230	11	-0.114151	11	-0.147645	11	-0.518931	10	0.582627	11	0.375673
AGC1 sg5	11	-0.297166	12	0.060110	11	-0.548044	12	0.557121	13	0.505168	11	0.826753	12	0.034042	14	1.183658	4	-1.643185	11	-0.993766	11	-0.435506	12	0.605382	12	-0.212177	12	-0.546772	11	-0.103166
AGC1 sg6	7	-0.028416	1	NaN	8	0.284450	7	1.607452	1	NaN	1	NaN	1	NaN	1	NaN	1	NaN	9	0.212805	8	-0.455972	7	0.252554	8	1.056316	7	-0.496942	6	1.425519
AGC1 sg7	6	1.379355	8	-0.604847	7	0.652647	7	0.839092	9	0.515317	8	-0.717659	8	0.114032	8	0.143193	5	0.544249	6	-0.408143	7	0.124260	6	0.220740	6	-0.639539	6	0.123279	6	0.023611
AGC1 sg8	3	NaN	3	NaN	3	NaN	3	NaN	3	NaN	3	NaN	3	NaN	3	NaN	3	NaN	3	NaN	3	NaN	3	NaN	3	NaN	3	NaN	3	NaN
AGC1 sg9	6	-0.177580	7	0.408686	5	NaN	5	NaN	8	0.124672	8	-1.423818	8	-0.432464	8	-0.455095	2	NaN	6	-1.171807	5	NaN	5	NaN	5	NaN	5	NaN	6	-0.965825
AGC1 sg10	8	-0.730548	10	-0.388316	7	-0.210648	8	0.400773	9	-0.743644	9	0.587974	10	-1.371211	9	-0.073167	3	-0.159562	7	0.419010	9	-0.390046	7	0.228430	8	-0.403002	7	-0.498122	8	-0.523307
AGC1 sg11	2	NaN	4	0.777283	2	NaN	2	NaN	4	-0.768173	4	-0.508379	4	0.111175	4	0.561427	2	NaN	2	NaN	2	NaN	2	NaN	2	NaN	2	NaN	2	NaN
AGC1 sg12	13	0.416673	15	0.682104	12	-0.287043	15	-1.023593	13	0.321597	12	-0.111577	14	-0.593947	14	0.152696	4	2.282301	13	-0.169385	12	-0.451805	12	-0.145142	14	-0.382330	12	0.048122	13	-0.006820
AGE1 sg1	18	0.448107	18	0.603130	18	0.492201	18	0.605101	18	0.623988	18	0.640519	18	0.582950	18	0.573584	18	0.411660	18	0.539141	18	0.490408	18	0.464748	18	0.432707	18	0.518773	18	0.552783
AGE1 sg2	7	0.562365	17	-0.709056	7	0.475886	9	0.526461	16	-0.397425	18	-0.475835	17	-0.208075	16	-0.537087	2	-0.082567	6	0.343569	6	-0.597210	7	-0.020199	6	-0.087814	7	0.912536	7	0.616709
AGE1 sg3	21	-1.012643	24	0.845713	20	-1.212080	20	-0.172923	29	-0.110418	25	-0.892988	27	-0.781790	27	-0.736957	12	-0.040801	22	0.034340	21	-1.150137	20	-0.582692	21	-0.119975	21	0.046034	22	-1.466171
AGE1 sg4	18	-0.212402	33	0.337396	17	-0.779861	18	-1.057286	33	0.121269	30	-0.608834	33	0.341556	32	0.471779	7	1.460248	19	0.048162	18	0.030866	17	-0.132989	18	-0.842069	18	0.281348	19	-0.830206
AGE1 sg5	1	NaN	0	NaN	2	0.916618	2	NaN	0	NaN	0	NaN	0	NaN	0	NaN	1	NaN	2	NaN	2	-0.429323	1	NaN	2	1.077909	2	-0.009161	2	0.057127
AGE1 sg6	22	0.313538	50	0.082835	22	-0.005188	25	0.379789	51	-0.158653	48	-0.784127	49	-0.247908	49	-0.136217	15	0.448492	25	1.124431	25	0.335618	24	0.469787	22	-0.317111	23	0.476789	23	0.110961
AGE1 sg7	6	NaN	6	-1.052879	6	NaN	6	NaN	7	0.167319	6	-0.332543	6	0.350070	6	-0.362444	2	NaN	6	NaN	6	NaN	6	NaN	6	NaN	6	NaN	6	NaN
AGE1 sg8	3	1.049970	4	1.859125	2	0.071887	2	-0.192716	4	0.958905	4	1.337100	4	1.451349	4	1.006756	3	0.504045	2	1.027005	3	0.312289	2	0.753516	2	0.134544	3	0.946557	3	-0.063327
AGE1 sg9	1	NaN	2	-0.204706	1	NaN	1	NaN	2	0.172683	2	-1.693686	2	-0.985828	2	-0.008695	0	NaN	1	NaN	2	NaN	2	NaN	2	NaN	1	NaN	2	NaN
AGE1 sg10	1	NaN	1	NaN	1	NaN	1	NaN	1	NaN	1	NaN	1	NaN	1	NaN	0	NaN	1	NaN	1	NaN	1	NaN	1	NaN	1	NaN	1	NaN
AGE1 sg11	4	0.703809	5	-1.238077	4	0.198598	4	-0.505527	6	-0.574432	6	-0.493837	6	-0.109277	6	0.127327	3	0.116261	4	0.466364	4	-0.174054	4	0.163874	4	-0.223828	4	0.972133	4	-0.062527
AGE1 sg12	25	0.496230	11	0.513137	24	0.612642	26	-0.409912	14	0.244757	11	0.075429	13	0.983945	13	0.315653	12	-0.656706	24	-0.455405	24	0.067249	25	0.583040	23	0.090686	25	-0.379588	25	0.139537
AGE2 sg1	5	-1.286981	2	-1.903975	4	-0.331198	5	-0.619467	2	2.038920	3	-0.577595	2	0.780261	2	-1.153223	2	0.806706	5	1.077576	4	-1.032404	4	-0.144145	6	0.694295	4	-0.516276	5	-0.378259
AGE2 sg2	9	-0.291002	10	0.038417	9	0.102076	9	-0.019404	11	-0.047264	9	0.045571	11	0.221463	10	-0.262233	4	1.082039	9	1.122099	9	-0.287776	9	0.282161	9	0.403085	9	-0.161719	10	0.245901
AGE2 sg3	3	NaN	3	1.534779	3	NaN	3	NaN	3	-0.636929	3	0.426389	2	0.505580	4	0.492906	1	NaN	3	NaN	3	NaN	3	NaN	3	NaN	4	NaN	4	0.042695
AGE2 sg4	0	NaN	0	NaN	0	NaN	0	NaN	0	NaN	0	NaN	0	NaN	0	NaN	0	NaN	0	NaN	0	NaN	0	NaN	0	NaN	0	NaN	0	NaN
AGE2 sg5	11	NaN	24	0.511959	11	NaN	11	NaN	22	-0.421505	23	-0.053264	23	-0.313601	24	-0.531603	4	NaN	12	NaN	12	NaN	12	NaN	12	NaN	12	NaN	11	NaN
AGE2 sg6	3	NaN	8	-0.529021	3	NaN	3	NaN	9	-0.792575	9	0.255108	9	-0.224167	9	-1.167707	0	NaN	3	NaN	3	NaN	3	NaN	3	NaN	3	NaN	3	NaN
AGE2 sg7	11	-2.680381	15	-0.128775	11	-1.555899	11	-0.255836	15	-0.541959	16	-0.447044	15	-0.312330	15	0.021682	8	-0.091728	11	-0.191054	11	-0.810172	11	-0.568228	11	-0.061918	11	0.595270	11	-0.800885
AGE2 sg8	3	0.622556	3	0.749836	3	0.241114	3	0.578526	2	-2.093445	2	-0.221042	3	-0.757279	2	-3.204580	0	NaN	3	1.187280	3	0.515222	3	1.623453	2	1.685832	3	0.710317	2	-0.889612
AGE2 sg9	23	-0.591197	34	-0.501466	21	-0.292106	22	-1.154208	35	-0.392575	36	-0.400303	36	-0.407717	34	-0.576725	13	-0.340619	21	-0.717731	21	-0.577678	22	-0.502152	22	-0.915710	20	-0.207864	23	-0.320488
AGE2 sg10	7	-0.428878	10	0.503184	7	-0.534758	7	-0.175336	11	-0.056905	10	0.227658	10	0.081460	10	0.647834	6	0.953710	7	0.279643	7	-0.335268	7	-0.184686	7	-0.355976	7	-0.478361	7	-0.721719
AGE2 sg11	11	-1.002184	13	0.649709	11	-0.782464	11	-0.441722	14	0.261609	13	0.449963	13	0.217196	13	-0.035302	4	-0.137384	11	-0.126978	11	-0.440790	11	-0.996460	11	-0.069338	11	-0.211990	11	-1.418686
AGE2 sg12	6	-1.061212	5	0.319730	6	0.005785	7	-0.306823	6	-1.245981	4	-0.304387	5	0.335484	5	0.213631	1	NaN	7	0.174189	11	-0.207219	10	0.828175	9	1.083833	7	-0.553260	10	-0.411027
AGP1 sg1	3	NaN	5	-0.513252	2	NaN	3	NaN	5	0.027847	5	0.011172	5	0.480769	5	0.020386	1	NaN	3	NaN	3	NaN	2	NaN	3	NaN	3	NaN	2	NaN
AGP1 sg2	0	NaN	2	-3.481334	0	NaN	0	NaN	2	0.307800	2	-0.251385	2	-0.848129	2	0.204190	0	NaN	0	NaN	0	NaN	0	NaN	0	NaN	0	NaN	0	NaN
AGP1 sg3	6	0.973820	12	0.099530	6	0.393491	7	0.833871	11	-0.302176	11	0.232968	12	0.737533	11	0.397813	2	1.020482	7	-0.283735	6	0.321857	6	0.884161	5	0.303842	5	-0.399315	6	0.071175
AGP1 sg4	7	0.664398	6	-0.306089	7	-0.131530	7	1.102378	7	0.208929	7	-0.163714	8	-0.220985	7	-0.498720	5	-0.537542	7	0.478000	7	-0.118616	7	-0.977457	7	-0.319121	7	0.772916	7	-0.450372
AGP1 sg5	8	NaN	14	-0.770125	8	NaN	9	NaN	13	-0.495991	11	-0.471998	13	-0.302819	14	0.011417	4	NaN	9	NaN	8	NaN	8	NaN	9	NaN	8	NaN	8	NaN
AGP1 sg6	12	-0.835813	20	0.073461	11	-1.138586	13	-0.425454	20	-0.297023	16	-1.572524	19	-0.622961	19	-0.981408	8	-1.188970	12	0.470113	12	-0.525176	12	-0.914519	11	-0.133719	12	0.129479	13	-0.273843
AGP1 sg7	6	-0.218830	13	0.247867	8	1.043128	7	-0.910248	14	-0.936339	12	-0.674713	14	-1.361608	13	-0.636894	3	-2.474299	6	0.251172	7	0.076075	5	-0.078930	6	-0.105064	5	-0.469744	7	-0.601892
AGP1 sg8	10	0.293671	17	-0.000966	9	0.374323	10	-0.740733	15	0.062159	14	-0.765617	17	-0.237594	16	-0.249285	5	-0.416864	9	-0.075960	10	0.506280	11	-0.421499	10	0.599755	9	-0.553290	9	0.013245
AGP1 sg9	4	NaN	8	1.456363	4	NaN	4	NaN	7	-0.074790	7	-0.145966	9	-0.180837	7	0.110837	1	NaN	3	NaN	4	NaN	3	NaN	3	NaN	4	NaN	3	NaN
AGP1 sg10	12	0.063520	20	0.386700	13	-0.151522	14	0.510510	19	-0.160705	19	0.087456	20	-0.250784	19	-0.337642	6	-1.418278	12	-0.379143	14	-0.073482	14	0.138219	12	0.106377	13	0.153386	12	0.219847
AGP1 sg11	7	0.144980	12	1.110710	6	2.273094	6	-0.191695	12	0.556397	12	0.509818	12	0.754066	11	0.903223	3	1.208274	6	-0.019924	8	0.430964	6	0.425948	6	-0.328365	5	0.024288	6	-0.508151
AGP1 sg12	5	NaN	4	0.547055	5	NaN	5	NaN	4	0.942981	4	0.855882	4	-0.163722	3	1.174188	2	NaN	5	NaN	5	NaN	5	NaN	5	NaN	7	NaN	5	NaN
AGP2 sg1	10	0.492255	4	0.116335	9	0.482758	10	0.502926	5	-0.156308	2	-2.051100	3	-0.920583	2	-1.626188	1	NaN	8	-0.145878	12	-0.480382	8	-1.090727	11	0.011943	9	0.297980	10	0.938323
AGP2 sg2	9	-0.530839	11	-0.081163	9	1.425804	9	-0.238788	10	0.531153	10	-0.465364	11	0.521970	11	-0.363675	5	0.098917	9	-0.456049	9	-0.060413	9	0.553133	9	-0.139429	9	-1.005469	9	0.559060
AGP2 sg3	8	0.114055	7	0.570313	8	-0.455574	8	-0.240360	6	-0.656137	5	0.651187	6	-0.101075	4	0.185719	1	NaN	8	0.279010	8	-0.750723	8	-0.714975	8	-0.964485	8	-0.106779	8	0.518411
AGP2 sg4	9	1.253157	9	1.035774	9	1.251513	9	1.366699	9	1.043870	9	1.062100	9	1.022834	9	0.989363	9	0.713999	9	1.335487	9	1.338632	9	1.178196	9	1.105864	9	1.308054	9	1.321213
AGP2 sg5	6	0.152126	2	-0.289175	5	0.598859	6	-0.334943	2	0.669393	2	-1.746027	2	0.413756	2	-1.049949	1	NaN	7	-0.160877	8	-0.180872	8	1.103366	7	0.630356	5	0.058495	7	-0.241409
AGP2 sg6	4	NaN	6	-0.131611	4	NaN	4	NaN	8	0.105121	7	0.430479	7	0.337035	7	-0.000215	0	NaN	5	NaN	4	NaN	4	NaN	4	NaN	4	NaN	4	NaN
AGP2 sg7	5	0.963591	10	-0.261784	8	0.787806	5	0.351119	9	0.616159	9	-0.792128	8	-0.359074	7	-1.528821	4	-0.405513	6	1.318905	7	-0.069851	6	-0.776196	6	0.832759	5	0.230644	6	0.264552
AGP2 sg8	8	1.379770	10	0.406035	7	-0.442230	7	-0.280189	11	0.606086	10	-0.009092	12	1.226895	10	-0.143977	4	1.186105	7	-1.264502	8	-0.260946	8	-0.142307	7	-0.058936	7	-1.610418	7	-0.356773
AGP2 sg9	9	-0.054378	11	-0.247207	8	-0.246782	13	0.448822	11	0.002784	11	-0.165775	12	0.087959	11	-0.219926	6	0.033742	11	0.685658	12	-0.702995	9	0.080908	10	-0.396206	9	-0.618708	9	-1.010065
AGP2 sg10	3	0.526564	10	-0.220953	3	-0.257439	3	0.588002	10	0.571241	11	0.419845	10	0.479800	10	0.820268	4	-0.063404	3	-0.399202	3	1.247818	3	0.715208	3	0.950198	4	0.378591	3	0.901015
AGP2 sg11	11	0.758319	16	-0.460545	11	-0.964437	12	-0.192408	17	0.219996	16	-0.552293	17	-0.518199	16	0.000369	6	0.347962	10	0.872585	12	0.129645	11	0.345077	10	-0.885892	11	0.239065	11	1.031263
AGP2 sg12	2	NaN	2	-1.624079	2	NaN	2	NaN	2	0.246019	2	-1.878269	2	-1.646584	2	0.053308	0	NaN	2	NaN	2	NaN	2	NaN	2	NaN	2	NaN	3	NaN
AGP3 sg1	19	0.592944	21	-0.314921	18	0.174824	21	0.988775	22	0.305841	22	0.448533	22	0.093672	22	0.238662	8	0.231194	19	0.350515	20	0.460164	17	-0.217110	17	-0.197092	18	0.471327	20	0.143431
AGP3 sg2	1	NaN	0	NaN	1	NaN	1	NaN	0	NaN	0	NaN	0	NaN	0	NaN	0	NaN	1	NaN	1	NaN	1	NaN	1	NaN	1	NaN	1	NaN
AGP3 sg3	7	-0.188812	6	-0.849770	7	-0.085371	7	-0.493312	6	-0.691698	7	0.680635	7	-0.034467	7	0.376559	2	NaN	6	-0.520763	7	0.067543	6	-0.832153	6	-0.561632	7	-0.309335	8	-0.359283
AGP3 sg4	3	NaN	1	NaN	2	NaN	3	NaN	1	NaN	1	NaN	1	NaN	1	NaN	0	NaN	3	NaN	3	NaN	2	NaN	2	NaN	2	NaN	2	NaN
AGP3 sg5	3	0.095028	2	0.593067	2	-0.803295	3	-0.879345	3	1.152686	2	-0.755730	4	1.595030	2	1.313079	2	-1.446226	3	-0.364560	3	1.240678	3	0.479572	3	-1.030687	3	-1.510962	3	-0.241301
AGP3 sg6	6	-0.504555	9	0.424552	7	-0.569212	7	1.268285	9	0.320746	9	0.458294	9	-0.039510	9	0.522884	5	-0.193640	6	0.219853	9	-0.220349	6	0.150246	6	-1.142425	7	-0.205896	6	0.589465
AGP3 sg7	4	0.737982	8	-0.253892	4	-0.510964	4	0.452709	8	0.907593	8	0.108129	8	0.757079	8	1.153131	4	-0.300602	4	-0.092916	5	0.004754	3	0.953623	4	0.099771	4	-0.523804	4	-0.423185
AGP3 sg8	18	0.104357	8	0.296628	16	0.630777	17	0.190983	8	0.367615	7	0.024994	8	0.231302	8	-0.156495	6	0.305327	17	-0.311815	17	-0.038866	14	-0.869086	15	0.999187	14	0.071715	22	0.582885
AGP3 sg9	2	NaN	1	NaN	2	NaN	2	NaN	2	0.188855	1	NaN	2	0.906389	1	NaN	0	NaN	2	NaN	2	NaN	2	NaN	2	NaN	2	NaN	2	NaN
AGP3 sg10	4	NaN	7	-0.105766	4	NaN	4	NaN	7	0.571204	7	0.067847	7	0.137459	7	-0.102662	2	NaN	4	NaN	4	NaN	4	NaN	4	NaN	4	NaN	4	NaN
AGP3 sg11	3	NaN	6	-0.371338	3	NaN	3	NaN	6	0.207901	6	-2.154906	6	-0.055885	6	-0.583972	1	NaN	2	NaN	3	NaN	3	NaN	2	NaN	5	NaN	2	NaN
AGP3 sg12	3	0.250950	3	0.845334	3	-0.507296	3	-0.458799	4	1.749779	4	0.664621	4	1.267741	4	0.527740	3	-1.021258	3	-0.338851	3	-0.691910	3	0.610694	3	1.558677	3	0.406286	3	-0.482818
AGX1 sg1	9	0.557359	9	-1.054571	8	-0.256836	9	1.239637	11	0.137581	10	-0.041149	11	1.108886	9	0.362320	4	-0.579863	9	-0.038071	8	-0.087385	8	0.305488	8	0.123230	9	-0.038422	9	-0.087752
AGX1 sg2	8	0.321470	6	0.662618	10	0.172827	10	-0.961075	8	0.587558	7	0.121324	7	1.084691	8	1.098108	3	-1.223240	10	0.577037	10	-0.956719	10	-0.919808	8	-0.457288	10	-0.188131	10	0.143329
AGX1 sg3	9	-0.411827	17	0.351846	10	-0.554617	11	-0.478086	17	-0.458582	17	-0.530010	18	-0.293094	17	0.071223	7	-0.639552	10	-0.234682	10	0.642966	9	0.193678	10	0.136021	10	0.256825	10	0.294100
AGX1 sg4	3	NaN	5	0.197882	3	NaN	3	NaN	4	-0.370942	5	-0.509112	4	0.014828	5	-0.614367	1	NaN	3	NaN	3	NaN	3	NaN	3	NaN	3	NaN	3	NaN
AGX1 sg5	15	0.165224	28	-0.141266	15	0.033955	17	0.425840	30	-0.136091	28	-0.127910	30	0.324456	29	0.236225	11	0.306558	17	0.127660	17	0.685365	17	0.268453	17	0.395367	14	0.245522	17	-0.275883
AGX1 sg6	2	0.054339	0	NaN	3	1.043187	3	-0.013381	1	NaN	0	NaN	1	NaN	0	NaN	1	NaN	2	-1.036800	3	-0.425937	3	0.868791	2	-1.384063	2	-1.453554	2	-0.492984
AGX1 sg8	4	-0.271747	6	-0.572767	4	0.655154	5	-1.556693	7	0.018355	6	-0.674343	5	-0.431719	6	-0.588106	2	-1.334149	4	-0.282971	4	-1.290035	4	-1.792358	4	-1.464422	4	0.240042	4	-0.021890
AGX1 sg9	8	-0.292589	9	-0.141044	7	-0.998495	8	0.306525	10	0.209978	9	-0.334398	9	0.188812	9	0.279703	4	0.085100	9	-0.227759	7	-0.265912	7	-0.004076	7	-0.629999	7	-0.381669	8	-0.753830
AGX1 sg10	7	NaN	12	0.446414	7	NaN	7	NaN	12	0.112556	12	0.448120	12	-0.099827	13	0.292930	3	NaN	7	NaN	6	NaN	7	NaN	6	NaN	7	NaN	7	NaN
AGX1 sg11	12	-0.317464	14	0.347855	12	-0.087097	12	-0.423695	14	-0.608546	13	-0.793838	13	-0.442866	15	-0.695880	3	-0.361920	12	-0.028229	13	0.080385	12	0.580977	10	-0.200293	12	1.055888	12	-0.508453
AGX1 sg12	2	NaN	0	NaN	2	NaN	2	NaN	0	NaN	0	NaN	0	NaN	0	NaN	0	NaN	3	2.674718	2	NaN	2	NaN	3	NaN	1	NaN	2	NaN
AHA1 sg1	4	-0.147172	4	0.926506	4	-0.163125	4	-0.346532	3	-0.533949	3	0.325827	4	0.097877	4	0.330620	2	-0.785696	4	-0.026311	4	-0.192652	4	-0.433541	5	0.070585	4	0.579776	4	-1.101147
AHA1 sg2	4	NaN	4	-0.169017	4	NaN	4	NaN	5	0.465199	4	0.378527	5	0.433855	4	-0.556129	0	NaN	4	NaN	4	NaN	4	NaN	4	NaN	4	NaN	4	NaN
AHA1 sg3	7	-1.367773	7	0.756436	7	-0.302316	7	-1.526864	7	0.449499	5	-0.161403	8	-0.087038	9	-0.142086	2	-0.732518	7	-0.555016	7	0.538354	7	-0.829519	7	-0.279646	7	-0.151778	7	-0.294642
AHA1 sg4	11	-0.071768	12	-0.523077	11	0.621369	11	0.128646	13	-0.326712	11	0.617312	14	0.747090	13	-0.075641	3	-0.815749	10	0.052246	10	-0.392826	10	-0.541523	10	0.296257	11	-0.258146	10	-0.051975
AHA1 sg5	10	-0.207397	19	0.708771	10	0.146858	11	-0.287532	19	-0.267933	17	-0.679608	19	-0.665466	18	-0.375651	3	-0.399873	11	0.653116	11	-0.334896	11	0.082682	10	0.341465	9	-0.477158	10	0.094810
AHA1 sg6	8	0.780104	13	0.094258	9	0.090154	10	-0.441113	12	-0.396919	11	-0.369836	12	-0.249904	11	0.328032	5	0.079947	10	0.420005	9	-0.280285	10	0.054218	8	0.531998	10	0.087448	8	0.050438
AHA1 sg7	13	0.381985	14	0.169455	12	-0.343887	12	0.611773	15	0.130562	15	-0.102265	15	0.210110	15	0.745302	5	0.462345	12	-0.226624	12	0.081058	12	0.342331	12	-0.275874	13	-0.523571	12	0.421267
AHA1 sg8	21	-0.000511	22	0.269800	20	-0.277353	20	-0.836371	20	-0.309176	18	0.142275	20	-0.331906	18	0.020482	8	-0.139917	21	0.272353	22	-0.207045	20	0.189807	19	-0.600122	20	0.534387	21	0.496383
AHA1 sg9	16	-0.467343	27	-0.335672	16	-1.461632	16	-0.592404	27	-1.295442	27	-0.655246	27	-0.382485	28	-0.287030	10	-0.684025	16	0.663843	16	-0.363797	16	-0.839696	16	-1.563491	16	-1.087690	16	-0.577277
AHA1 sg10	6	0.640771	5	0.689355	6	-0.604248	6	0.544205	5	0.911231	6	1.466424	6	0.884869	6	1.439785	4	0.211289	5	-0.565074	6	0.200234	6	1.376091	5	1.858786	6	0.195773	6	-0.261849
AHA1 sg11	12	-0.206487	9	-1.195546	12	0.033784	11	0.102316	9	-0.119735	9	0.174008	11	-0.385433	12	0.064137	1	NaN	14	0.323298	13	-0.710561	12	-1.203459	11	-1.084161	13	0.343268	12	-0.339577
AHA1 sg12	3	0.990603	2	-1.643822	3	0.861327	3	0.252082	2	-0.829165	2	-1.726237	2	0.018700	2	-2.189055	1	NaN	3	0.347404	3	0.669183	3	0.821276	3	-0.539101	3	0.637796	3	0.986555
AHC1 sg1	6	0.228460	18	0.121902	7	-0.306158	7	0.559524	17	-0.253781	15	-0.177834	14	-0.104246	17	-0.478406	3	0.190478	8	0.476621	6	1.141718	7	0.643257	7	1.626503	6	0.916832	6	0.111157
AHC1 sg2	3	0.558562	4	-0.017483	5	2.774400	4	0.520087	4	0.111716	4	-0.298657	4	0.904937	4	-0.164104	1	NaN	4	-0.072358	6	1.028022	3	-0.067166	3	1.621880	3	0.455263	4	0.633323
AHC1 sg3	5	NaN	1	NaN	6	NaN	4	NaN	1	NaN	1	NaN	1	NaN	1	NaN	1	NaN	5	NaN	4	NaN	5	NaN	6	NaN	5	NaN	4	NaN
AHC1 sg4	32	-1.029770	53	0.436539	32	-0.606717	33	0.010776	53	-0.170019	49	-0.875610	54	-0.015941	50	-0.350316	20	0.037285	31	-0.412876	32	-0.621412	33	-0.295229	34	0.381925	32	0.043468	34	0.393258
AHC1 sg5	18	-0.899257	3	2.487814	17	-0.146555	17	-0.094077	2	-0.559291	1	NaN	1	NaN	3	1.331733	4	NaN	17	-0.215863	17	0.132787	17	-0.185164	18	1.000365	17	-1.358558	17	-0.713017
AHC1 sg6	22	-0.407723	15	0.571490	22	0.357833	21	0.316796	16	-0.299761	14	0.470405	21	0.482397	15	0.420596	8	-0.243480	22	0.393675	24	0.797830	22	0.596152	21	0.509528	23	0.331142	25	-0.284823
AHC1 sg7	10	-0.588779	13	0.147396	12	0.741398	14	1.177853	16	0.125721	11	0.176299	14	0.019206	14	0.333191	3	NaN	13	0.462905	15	0.377801	13	1.425915	13	0.716853	11	0.040494	13	1.662107
AHC1 sg8	10	-0.036100	11	0.563631	9	-0.127471	9	0.964129	12	0.085892	11	0.658434	12	0.622197	12	0.376440	4	-0.420581	10	-0.056269	10	-0.485431	10	0.454395	10	-0.678404	10	-0.306907	10	0.123256
AHC1 sg9	28	-0.633516	27	-0.676804	29	0.086445	29	1.209728	28	0.185863	25	-1.233048	28	-0.178847	28	-0.571447	9	-0.077418	28	-0.019735	28	-0.926854	29	-0.495626	30	1.650982	28	-0.200579	29	0.264457
AHC1 sg10	2	-1.300949	4	0.200444	2	-0.934992	2	-0.655021	4	-0.475580	4	-0.686964	4	0.502883	4	-0.334539	2	-0.879882	2	1.313456	2	-1.136365	2	-0.766658	2	-1.249632	3	0.482231	2	-0.270978
AHC1 sg11	62	-0.318401	100	0.228953	62	-0.201975	63	0.719963	100	-0.108206	95	0.025970	100	0.135777	99	-0.036970	29	-0.008213	62	-0.054701	68	0.387703	64	0.746183	63	1.217063	61	-0.091364	61	0.476006
AHC1 sg12	2	NaN	3	-0.492375	2	NaN	3	0.724365	4	0.177280	4	0.587994	4	0.911900	4	1.488350	0	NaN	2	NaN	4	NaN	4	1.327384	3	NaN	3	NaN	2	NaN
AHC2 sg1	15	-0.402785	6	-0.053802	18	0.015242	20	-0.234620	7	0.493832	5	0.858165	5	0.494755	5	0.217188	6	0.581632	17	-0.077846	18	-0.283945	16	-1.057976	17	-0.626317	16	-0.340518	16	0.287537
AHC2 sg2	17	0.021545	28	0.056842	17	-0.694880	17	-0.845451	26	-0.771581	26	-0.740317	29	-0.560595	26	-0.600742	13	-0.054917	18	-0.448804	17	-0.602331	17	-0.681922	17	-0.930672	17	-0.127669	17	-0.426340
AHC2 sg3	7	NaN	9	0.358540	6	NaN	7	NaN	9	0.028211	9	0.810146	8	0.328126	9	0.292654	2	NaN	6	NaN	6	NaN	7	NaN	7	NaN	5	NaN	6	NaN
AHC2 sg4	27	-0.802906	47	0.795689	26	-0.618667	27	0.052410	48	-0.250424	48	0.069243	48	-0.591420	45	-0.266243	11	0.376120	28	-0.173794	28	-0.283513	29	0.424943	27	-0.314104	27	-0.488081	28	0.064735
AHC2 sg5	18	-0.479167	40	0.552815	18	-0.607309	19	0.205598	41	0.494229	40	0.363289	41	0.301899	41	0.336327	12	1.219073	19	-0.365878	20	0.301011	19	-0.227015	19	-0.061029	19	-0.220524	19	-0.443267
AHC2 sg6	25	-0.209842	25	0.586628	21	-0.265699	27	0.709369	29	0.369890	27	0.972534	28	0.648859	26	0.645294	8	-0.536326	26	-0.005027	27	0.835075	25	0.678605	27	1.378952	24	-0.824503	24	0.084220
AHC2 sg7	2	NaN	4	0.058721	4	1.157237	3	-0.034393	5	-0.382154	4	-1.184126	5	-0.198639	4	0.310900	1	NaN	3	-0.141678	3	1.212867	3	0.451570	2	NaN	2	NaN	3	-0.347298
AHC2 sg8	10	0.759465	2	-0.212398	9	0.659106	11	0.452157	2	-0.296885	2	0.233949	2	1.102930	2	0.847683	3	0.786358	7	-0.071126	9	0.433958	9	0.781352	10	2.315489	9	0.078888	8	1.060236
AHC2 sg9	30	-0.915723	41	-0.199588	27	0.758109	31	0.638935	45	-0.286265	41	-0.642390	43	-0.260853	43	-0.170172	5	0.008404	30	1.685817	33	0.052949	32	0.766029	32	1.635446	28	-0.077813	27	0.295237
AHC2 sg10	11	0.449212	11	0.136478	6	-0.894702	9	-0.180487	12	0.540663	11	0.176834	12	0.294149	11	0.475181	3	-0.102903	10	-0.186287	9	0.463559	10	-0.315590	8	-0.790463	9	-0.956978	8	0.486225
AHC2 sg11	16	-0.463257	13	-1.270584	17	-0.380432	15	-0.414606	13	0.304856	12	-0.429675	15	0.281696	13	0.012674	4	-0.646768	16	0.094922	17	-0.070649	16	-0.803530	16	-0.371555	16	-0.082012	16	-0.382029
AHC2 sg12	19	1.052884	26	-0.413996	17	0.118331	19	1.150438	27	-0.091999	27	0.128648	27	0.513666	26	-0.013921	9	0.104378	18	0.373725	18	0.681082	19	0.825600	17	-0.131082	17	-0.110065	16	0.603491
AHP1 sg1	7	0.011086	11	-1.263532	7	0.323495	7	-0.344667	11	-0.019735	11	-1.291900	11	-0.008824	11	-0.653338	2	-1.255015	7	0.239255	6	-0.091137	7	-0.161048	7	0.215602	8	0.389202	7	-0.584586
AHP1 sg2	9	0.091123	13	0.598783	8	0.227787	8	-1.385183	13	-0.061063	12	0.174976	12	0.436889	13	-0.284955	4	-1.769564	8	0.801984	8	0.020469	9	0.997137	9	1.453095	9	0.110013	8	-1.133209
AHP1 sg3	4	NaN	0	NaN	5	NaN	3	NaN	0	NaN	0	NaN	0	NaN	0	NaN	0	NaN	5	NaN	5	NaN	3	NaN	5	NaN	5	NaN	5	NaN
AHP1 sg4	2	NaN	2	1.529949	2	NaN	2	NaN	2	0.197731	2	0.256016	2	1.436585	2	1.613714	0	NaN	2	NaN	2	NaN	2	NaN	2	NaN	3	NaN	3	NaN
AHP1 sg5	6	-0.395561	10	0.146267	5	-0.064064	5	-1.858884	9	-0.057953	9	0.314081	9	0.120322	9	0.079808	4	-0.375496	6	-0.593377	5	0.833419	6	-0.378637	6	-0.248990	7	0.569523	5	-0.480753
AHP1 sg6	6	NaN	15	0.282138	6	NaN	7	NaN	15	0.037330	12	-0.229206	16	0.649856	12	0.188180	3	NaN	8	NaN	7	NaN	8	NaN	6	NaN	5	NaN	7	NaN
AHP1 sg7	10	-0.300041	12	-0.475760	10	-1.092456	10	-2.826348	14	-0.471697	13	-0.494800	13	-0.259065	12	-0.569660	5	-0.801640	10	-0.470313	10	0.239990	10	-0.374514	10	-0.815847	10	0.660650	10	-0.874945
AHP1 sg8	19	-0.878043	19	-0.790220	19	-0.829602	19	-0.706257	19	-0.770279	19	-0.689521	19	-0.822696	19	-0.805814	19	-0.655462	19	-0.838919	19	-0.890522	19	-0.795174	19	-0.763138	19	-0.851748	19	-0.785412
AHP1 sg9	13	-0.674336	14	0.086746	13	-0.194852	13	-1.361981	14	-0.756852	14	-0.709926	14	-1.209224	14	-1.150580	7	-0.486973	13	0.074687	13	0.205628	13	-1.249634	13	-1.179457	13	0.732351	13	-0.153743
AHP1 sg10	7	0.476606	8	-0.426495	7	-0.736351	7	-0.561931	8	-1.103399	7	0.012653	10	-0.456681	9	-0.702524	5	-0.609878	7	0.184126	7	-0.473769	7	0.344030	7	-0.230419	7	1.038416	7	0.141579
AHP1 sg11	3	0.828298	3	0.191714	2	0.947899	3	-1.427457	3	2.433758	3	1.394313	3	1.894756	3	0.171112	1	NaN	2	-1.809431	2	-2.247737	3	0.092203	2	-0.974025	3	-0.452101	3	-1.301085
AHP1 sg12	14	NaN	14	NaN	14	NaN	14	NaN	14	NaN	14	NaN	14	NaN	14	NaN	14	NaN	14	NaN	14	NaN	14	NaN	14	NaN	14	NaN	14	NaN
AHT1 sg1	28	0.067719	42	0.363356	27	-0.012462	27	-0.601880	42	0.464591	40	-0.236340	40	0.050993	43	-0.091001	17	0.908558	26	0.597162	27	0.207344	27	-0.412691	27	-0.447218	26	0.098827	27	-0.137462
AHT1 sg2	3	1.391415	0	NaN	4	0.605289	5	1.048374	0	NaN	0	NaN	0	NaN	0	NaN	2	NaN	3	1.456900	3	-0.108334	4	-0.263713	4	2.053163	1	NaN	5	0.661342
AHT1 sg3	3	NaN	3	-1.836970	3	NaN	3	NaN	3	0.340130	3	-1.569265	3	-1.165316	3	-3.923241	0	NaN	3	NaN	3	NaN	3	NaN	3	NaN	3	NaN	3	NaN
AHT1 sg4	8	-0.489908	3	1.345696	7	0.199583	11	-0.610759	3	0.438242	3	-0.182873	3	0.206467	2	0.390645	4	0.308502	10	0.498427	8	0.199644	10	0.156710	12	1.616808	9	-0.003146	8	0.075480
AHT1 sg5	8	-1.253099	12	0.332534	10	0.271673	12	0.401679	14	0.395952	12	-0.133726	12	-0.276291	11	-0.333563	3	1.130170	11	0.333024	11	0.747671	11	-0.594814	12	0.420789	12	0.705730	11	0.464423
AHT1 sg6	4	NaN	1	NaN	4	NaN	4	NaN	1	NaN	0	NaN	1	NaN	0	NaN	0	NaN	5	NaN	4	NaN	4	NaN	4	NaN	5	1.828919	3	NaN
AHT1 sg7	2	NaN	5	1.216704	2	NaN	2	NaN	4	1.788722	4	0.136366	4	1.480027	5	0.403154	2	NaN	2	NaN	2	NaN	2	NaN	2	NaN	2	NaN	2	NaN
AHT1 sg8	7	1.004947	3	-0.797665	7	1.188857	7	-0.097357	2	-0.581395	3	-1.470832	3	-0.640641	3	-0.263187	5	1.759989	6	0.660064	8	0.655569	8	0.757360	7	-0.649481	7	0.263135	6	0.310625
AHT1 sg9	5	0.416796	5	-0.852818	6	0.430609	6	1.122276	5	0.467161	6	0.126056	6	-0.076588	5	0.406867	3	-0.238870	6	0.201606	6	0.925412	6	-0.553517	5	1.869243	6	-1.244770	6	0.335881
AHT1 sg10	8	0.282972	13	-0.547259	8	0.575408	8	0.345985	14	0.647492	12	0.055012	12	-0.454489	13	0.006600	5	0.745489	9	0.574370	9	1.390127	8	0.294718	7	0.155021	7	0.164549	8	-0.069091
AHT1 sg11	4	0.759708	0	NaN	2	-0.054114	4	1.713866	0	NaN	0	NaN	0	NaN	0	NaN	1	NaN	2	2.793053	4	1.462183	3	0.609735	3	0.766276	3	3.046959	2	1.051239
AHT1 sg12	7	-0.269287	6	0.744556	8	0.684815	8	0.131518	7	-1.161065	6	-1.086455	5	-2.717759	6	-0.735132	1	NaN	7	-0.530630	7	0.234705	7	0.286233	7	0.700143	8	-0.120372	9	0.093429
AI1 sg1	19	0.356310	23	-0.548128	20	0.443631	21	1.337768	25	-0.023534	23	-0.320999	25	0.669517	25	-0.199148	15	0.364081	20	0.269931	21	-0.266237	18	0.376783	20	0.337206	20	0.095908	21	0.253932
AI1 sg2	33	0.427454	60	-0.703578	29	0.072265	32	0.646834	61	0.229987	58	0.209025	63	0.038655	61	0.045213	10	0.207505	31	0.012704	35	0.578893	30	0.396971	32	0.475014	35	1.361199	31	0.586571
AI1 sg3	13	-0.226015	17	0.078137	13	0.369168	12	-0.384790	17	0.280038	17	-0.589119	17	-0.064324	17	-0.503567	7	-0.422611	12	-0.204972	13	-0.021487	13	-0.162405	13	0.692984	12	-0.905207	13	-0.122580
AI1 sg4	66	-0.083689	84	0.147742	66	0.358282	65	-0.637287	90	0.253436	84	-0.561862	87	0.279988	86	-0.206957	44	-0.295804	65	0.094958	66	0.113782	66	1.035534	65	-0.092964	67	0.109973	66	0.434366
AI1 sg5	31	0.268545	53	0.471689	31	-0.056293	34	0.212912	53	0.398623	52	-0.206333	51	0.143750	51	0.108699	22	0.184458	32	-0.276758	33	0.087872	31	0.048807	31	-0.559676	30	-0.058304	30	-0.214214
AI2 sg1	19	0.356310	23	-0.548128	20	0.443631	21	1.337768	25	-0.023534	23	-0.320999	25	0.669517	25	-0.199148	15	0.364081	20	0.269931	21	-0.266237	18	0.376783	20	0.337206	20	0.095908	21	0.253932
AI2 sg2	33	0.427454	60	-0.703578	29	0.072265	32	0.646834	61	0.229987	58	0.209025	63	0.038655	61	0.045213	10	0.207505	31	0.012704	35	0.578893	30	0.396971	32	0.475014	35	1.361199	31	0.586571
AI2 sg3	13	-0.226015	17	0.078137	13	0.369168	12	-0.384790	17	0.280038	17	-0.589119	17	-0.064324	17	-0.503567	7	-0.422611	12	-0.204972	13	-0.021487	13	-0.162405	13	0.692984	12	-0.905207	13	-0.122580
AI2 sg4	66	-0.083689	84	0.147742	66	0.358282	65	-0.637287	90	0.253436	84	-0.561862	87	0.279988	86	-0.206957	44	-0.295804	65	0.094958	66	0.113782	66	1.035534	65	-0.092964	67	0.109973	66	0.434366
AI2 sg5	31	0.268545	53	0.471689	31	-0.056293	34	0.212912	53	0.398623	52	-0.206333	51	0.143750	51	0.108699	22	0.184458	32	-0.276758	33	0.087872	31	0.048807	31	-0.559676	30	-0.058304	30	-0.214214
AI3 sg1	19	0.356310	23	-0.548128	20	0.443631	21	1.337768	25	-0.023534	23	-0.320999	25	0.669517	25	-0.199148	15	0.364081	20	0.269931	21	-0.266237	18	0.376783	20	0.337206	20	0.095908	21	0.253932
AI3 sg2	33	0.427454	60	-0.703578	29	0.072265	32	0.646834	61	0.229987	58	0.209025	63	0.038655	61	0.045213	10	0.207505	31	0.012704	35	0.578893	30	0.396971	32	0.475014	35	1.361199	31	0.586571
AI3 sg3	13	-0.226015	17	0.078137	13	0.369168	12	-0.384790	17	0.280038	17	-0.589119	17	-0.064324	17	-0.503567	7	-0.422611	12	-0.204972	13	-0.021487	13	-0.162405	13	0.692984	12	-0.905207	13	-0.122580
AI3 sg4	66	-0.083689	84	0.147742	66	0.358282	65	-0.637287	90	0.253436	84	-0.561862	87	0.279988	86	-0.206957	44	-0.295804	65	0.094958	66	0.113782	66	1.035534	65	-0.092964	67	0.109973	66	0.434366
AI3 sg5	31	0.268545	53	0.471689	31	-0.056293	34	0.212912	53	0.398623	52	-0.206333	51	0.143750	51	0.108699	22	0.184458	32	-0.276758	33	0.087872	31	0.048807	31	-0.559676	30	-0.058304	30	-0.214214
AI4 sg1	19	0.356310	23	-0.548128	20	0.443631	21	1.337768	25	-0.023534	23	-0.320999	25	0.669517	25	-0.199148	15	0.364081	20	0.269931	21	-0.266237	18	0.376783	20	0.337206	20	0.095908	21	0.253932
AI4 sg2	33	0.427454	60	-0.703578	29	0.072265	32	0.646834	61	0.229987	58	0.209025	63	0.038655	61	0.045213	10	0.207505	31	0.012704	35	0.578893	30	0.396971	32	0.475014	35	1.361199	31	0.586571
AI4 sg3	13	-0.226015	17	0.078137	13	0.369168	12	-0.384790	17	0.280038	17	-0.589119	17	-0.064324	17	-0.503567	7	-0.422611	12	-0.204972	13	-0.021487	13	-0.162405	13	0.692984	12	-0.905207	13	-0.122580
AI4 sg4	66	-0.083689	84	0.147742	66	0.358282	65	-0.637287	90	0.253436	84	-0.561862	87	0.279988	86	-0.206957	44	-0.295804	65	0.094958	66	0.113782	66	1.035534	65	-0.092964	67	0.109973	66	0.434366
AI4 sg5	31	0.268545	53	0.471689	31	-0.056293	34	0.212912	53	0.398623	52	-0.206333	51	0.143750	51	0.108699	22	0.184458	32	-0.276758	33	0.087872	31	0.048807	31	-0.559676	30	-0.058304	30	-0.214214
AI5_ALPHA sg1	19	0.356310	23	-0.548128	20	0.443631	21	1.337768	25	-0.023534	23	-0.320999	25	0.669517	25	-0.199148	15	0.364081	20	0.269931	21	-0.266237	18	0.376783	20	0.337206	20	0.095908	21	0.253932
AI5_ALPHA sg2	33	0.427454	60	-0.703578	29	0.072265	32	0.646834	61	0.229987	58	0.209025	63	0.038655	61	0.045213	10	0.207505	31	0.012704	35	0.578893	30	0.396971	32	0.475014	35	1.361199	31	0.586571
AI5_ALPHA sg3	13	-0.226015	17	0.078137	13	0.369168	12	-0.384790	17	0.280038	17	-0.589119	17	-0.064324	17	-0.503567	7	-0.422611	12	-0.204972	13	-0.021487	13	-0.162405	13	0.692984	12	-0.905207	13	-0.122580
AI5_ALPHA sg4	66	-0.083689	84	0.147742	66	0.358282	65	-0.637287	90	0.253436	84	-0.561862	87	0.279988	86	-0.206957	44	-0.295804	65	0.094958	66	0.113782	66	1.035534	65	-0.092964	67	0.109973	66	0.434366
AI5_ALPHA sg5	31	0.268545	53	0.471689	31	-0.056293	34	0.212912	53	0.398623	52	-0.206333	51	0.143750	51	0.108699	22	0.184458	32	-0.276758	33	0.087872	31	0.048807	31	-0.559676	30	-0.058304	30	-0.214214
AI5_BETA sg1	4	NaN	6	0.027640	4	NaN	4	NaN	6	0.451032	6	-0.158591	6	0.021366	6	-0.609517	1	NaN	4	NaN	4	NaN	4	NaN	4	NaN	4	NaN	4	NaN
AI5_BETA sg2	0	NaN	0	NaN	0	NaN	0	NaN	0	NaN	0	NaN	0	NaN	0	NaN	0	NaN	0	NaN	0	NaN	0	NaN	0	NaN	0	NaN	0	NaN
AI5_BETA sg3	0	NaN	1	NaN	0	NaN	0	NaN	1	NaN	0	NaN	1	NaN	1	NaN	0	NaN	0	NaN	0	NaN	0	NaN	0	NaN	0	NaN	0	NaN
AI5_BETA sg4	30	0.009813	30	-0.047940	30	0.035467	30	0.155798	30	-0.033527	30	0.022996	30	-0.072288	30	-0.076747	30	-0.100353	30	0.065144	30	0.038585	30	0.024639	30	0.013133	30	0.046120	30	0.090248
AI5_BETA sg5	2	NaN	2	NaN	3	3.708350	2	NaN	2	NaN	2	NaN	2	NaN	2	NaN	0	NaN	2	NaN	2	NaN	2	NaN	2	NaN	2	NaN	2	NaN
AI5_BETA sg6	1	NaN	1	NaN	1	NaN	1	NaN	1	NaN	0	NaN	0	NaN	1	NaN	0	NaN	1	NaN	1	NaN	1	NaN	1	NaN	1	NaN	1	NaN
AI5_BETA sg7	4	NaN	2	1.786627	4	NaN	4	NaN	1	NaN	1	NaN	2	-0.483943	2	0.745273	0	NaN	4	NaN	4	NaN	4	NaN	4	NaN	4	NaN	4	NaN
AI5_BETA sg9	6	0.179947	2	-0.649998	4	-1.400181	7	0.233193	2	-1.063064	2	0.182965	2	0.636124	2	-1.577073	2	NaN	6	0.280369	7	0.440412	6	-0.109193	6	0.210566	7	-0.147241	7	-0.010015
AIF1 sg1	12	-1.273386	24	0.451810	12	0.147658	12	-1.025880	26	-0.860936	26	-0.047514	26	-0.955456	25	-1.075375	8	0.443892	12	-1.259728	12	-0.629883	12	-1.108243	12	-0.851901	12	-0.979153	12	-1.421751
AIF1 sg2	6	1.928134	0	NaN	7	1.170243	7	0.131107	0	NaN	0	NaN	0	NaN	0	NaN	2	NaN	4	-0.024604	7	1.090149	4	0.302612	4	0.939268	5	-0.041595	7	1.158053
AIF1 sg3	5	NaN	9	0.035472	5	NaN	5	NaN	10	0.177457	10	0.246290	9	-0.480001	10	-0.370792	0	NaN	5	NaN	5	NaN	5	NaN	5	NaN	4	NaN	6	NaN
AIF1 sg4	0	NaN	3	1.880075	0	NaN	0	NaN	3	2.273784	3	0.004252	3	1.683011	3	0.022557	0	NaN	0	NaN	0	NaN	0	NaN	1	NaN	0	NaN	0	NaN
AIF1 sg5	1	NaN	1	NaN	1	NaN	1	NaN	3	1.318954	1	NaN	2	2.800742	1	NaN	0	NaN	1	NaN	1	NaN	1	NaN	1	NaN	1	NaN	1	NaN
AIF1 sg6	0	NaN	0	NaN	0	NaN	2	NaN	0	NaN	0	NaN	0	NaN	0	NaN	0	NaN	0	NaN	0	NaN	1	NaN	0	NaN	0	NaN	0	NaN
AIF1 sg7	1	NaN	1	NaN	1	NaN	1	NaN	2	2.403803	1	NaN	1	NaN	1	NaN	1	NaN	1	NaN	1	NaN	1	NaN	1	NaN	1	NaN	1	NaN
AIF1 sg8	13	-0.104276	12	-0.016553	13	0.140822	13	1.150177	16	0.045910	15	0.026982	15	-0.045200	13	-0.740962	4	0.349856	12	0.144694	14	1.183267	13	1.187628	13	0.479586	11	0.584849	13	0.612916
AIF1 sg9	9	-0.164914	22	-0.216501	9	0.085164	9	-0.543139	23	-0.377325	21	-0.177429	22	-0.420253	22	-0.383577	6	-0.835790	9	-0.180546	9	0.514284	9	0.135251	9	0.177056	9	0.679136	9	-1.276233
AIF1 sg10	36	-0.417565	46	-0.222157	34	0.045901	36	0.772491	47	0.320570	46	0.010962	47	0.338254	48	0.054079	19	-0.074386	35	0.284843	36	-0.001991	35	0.169032	36	-0.210639	36	-0.068519	36	-0.231786
AIF1 sg11	8	NaN	6	1.127414	7	NaN	8	NaN	7	-0.320087	6	0.238355	7	-0.503099	6	-0.456024	0	NaN	7	NaN	8	NaN	6	NaN	6	NaN	8	NaN	7	NaN
AIF1 sg12	8	-0.496270	13	0.491016	8	-0.217045	8	-0.528132	15	-0.021217	14	0.219501	14	-0.383194	13	-0.007583	3	-0.327543	8	-0.122057	8	0.453679	8	0.600201	8	1.602995	8	-0.415793	8	-0.662985
AIM1 sg1	9	-0.371246	2	0.172479	7	-0.862013	7	0.378171	2	2.725601	2	-2.827539	2	0.195010	2	-0.822745	4	-1.072406	8	-0.011185	8	-0.132229	7	-0.469223	8	-0.352758	7	0.150366	6	-0.211486
AIM1 sg2	21	-0.393998	25	-0.697423	21	0.052500	20	-0.207136	26	0.112034	26	0.142790	25	-0.300862	27	0.214651	12	0.385084	21	-0.333980	20	0.170646	21	-0.020836	19	0.873800	21	0.066339	20	-0.142533
AIM1 sg3	18	0.935030	27	-0.159336	18	0.485267	18	0.587914	27	0.270223	28	-0.130517	27	0.381486	27	0.289055	6	-0.016657	18	1.192701	20	0.604277	18	0.003746	18	-0.579552	18	0.838461	19	0.272795
AIM1 sg4	37	0.090945	62	-0.348921	37	0.188446	38	0.406106	62	-0.184794	58	-0.247830	61	0.029232	62	0.259304	22	0.277735	39	0.214835	38	-0.355730	37	0.261284	38	0.515322	38	0.356563	38	0.154875
AIM1 sg5	26	-0.876145	26	0.366843	27	-0.580645	29	-0.196049	30	-0.322370	24	0.068135	26	-0.173791	26	-0.251998	5	-0.324331	28	-0.627719	26	-1.136514	28	-0.702524	28	0.882774	28	-0.149114	28	-0.792641
AIM1 sg6	12	-0.401691	3	-0.348349	11	0.737433	13	0.813734	3	-0.498960	2	-2.301898	3	-1.418667	3	-2.004956	3	0.010470	11	-0.491839	11	-0.733243	10	-0.540843	12	-0.622194	10	-0.392854	13	-0.459071
AIM1 sg7	3	NaN	3	-0.611481	3	NaN	3	NaN	3	0.628560	3	0.092713	4	0.931332	4	0.051404	0	NaN	3	NaN	4	NaN	3	NaN	3	NaN	3	NaN	3	NaN
AIM1 sg8	10	-0.455856	3	0.643373	9	-0.277799	10	-0.350607	3	0.069129	3	1.415341	4	1.411794	4	1.161274	3	NaN	9	-0.249880	9	-0.296498	9	-0.611392	8	-1.476009	12	-0.299208	7	-0.287386
AIM1 sg9	32	-0.222006	34	-0.088469	35	-0.321099	39	0.875026	36	-0.344038	36	0.123326	38	0.036519	37	0.117584	9	0.021731	34	0.580975	34	-0.220770	39	0.837303	35	0.381858	32	-0.166992	35	0.032924
AIM1 sg10	8	0.400934	12	-0.703019	9	-0.390878	9	-0.793129	13	-0.090316	13	-0.406154	13	0.289721	12	0.023043	3	0.200975	10	0.374066	8	-0.312609	8	-0.585124	8	-1.062873	8	0.602641	8	0.539711
AIM1 sg11	12	-0.689445	12	-0.468894	12	-0.734810	12	-0.882239	14	0.026562	14	0.078952	14	-0.432248	14	0.394435	4	0.778553	12	-1.704504	12	-1.281303	13	-0.608812	12	-0.787236	12	-0.881540	12	-0.214839
AIM1 sg12	25	0.068748	29	-0.696920	23	-0.140065	25	0.819215	29	-0.054684	29	-0.780013	30	-0.079644	29	-0.469952	18	0.138725	25	-0.264122	23	-0.373446	24	0.187240	24	0.306115	25	0.077970	24	0.008529
AIM10 sg1	6	0.005099	7	0.232691	6	0.390402	6	-0.416536	7	0.335263	7	-0.000256	7	0.249007	7	0.560382	4	0.528264	6	-1.078711	6	-0.077860	6	1.203281	6	0.166155	6	0.136479	6	0.069976
AIM10 sg2	11	0.487622	11	-0.113539	11	-0.217572	10	-0.944188	13	-0.614101	12	-0.817859	12	-0.911726	12	-0.867522	6	-1.041417	11	-0.548300	11	-0.108584	10	-0.578527	10	-1.324864	11	-0.506164	11	0.320746
AIM10 sg3	4	NaN	7	-0.736708	4	NaN	4	NaN	7	0.569537	7	0.465848	7	0.997911	7	0.959079	3	NaN	4	NaN	4	NaN	4	NaN	4	NaN	4	NaN	4	NaN
AIM10 sg4	0	NaN	0	NaN	0	NaN	0	NaN	0	NaN	0	NaN	0	NaN	0	NaN	0	NaN	0	NaN	0	NaN	0	NaN	0	NaN	0	NaN	0	NaN
AIM10 sg5	8	-0.202670	0	NaN	8	-0.075236	8	1.849210	1	NaN	0	NaN	1	NaN	0	NaN	1	NaN	8	-1.146906	8	-0.512109	6	-0.973281	9	1.806712	8	-0.144905	9	0.979575
AIM10 sg6	9	0.559489	4	-0.094074	10	0.568293	10	0.644546	3	0.423260	3	2.001172	3	0.230314	4	0.147508	2	NaN	9	-0.047691	9	0.224300	9	0.744813	9	2.209595	10	0.707443	9	-0.100741
AIM10 sg7	6	0.137260	3	0.091373	7	-0.359175	5	2.069370	3	-0.581776	3	-0.358451	3	-0.437367	3	0.367780	3	0.539999	6	0.760957	6	0.298254	6	-0.044887	6	2.280025	6	0.040168	7	0.703653
AIM10 sg8	10	0.595022	7	-1.159333	10	-0.435239	9	-0.935230	7	0.142065	6	-0.209921	7	-0.245449	7	0.067986	2	NaN	9	-0.734604	9	-0.729031	10	-0.423130	10	-0.420617	9	-0.750649	10	-0.117453
AIM10 sg9	6	0.061070	7	-0.092097	5	-0.329443	6	1.405245	7	-0.648789	7	-0.555654	7	-1.031539	7	-0.442399	3	-0.431990	6	0.913465	6	-0.018330	6	0.623396	7	1.174969	6	0.612553	7	1.384257
AIM10 sg10	1	NaN	1	NaN	1	NaN	2	NaN	1	NaN	1	NaN	1	NaN	1	NaN	0	NaN	1	NaN	1	NaN	1	NaN	1	NaN	2	NaN	1	NaN
AIM10 sg12	5	-0.878501	1	NaN	3	-0.759639	4	-0.710374	0	NaN	0	NaN	1	NaN	1	NaN	1	NaN	4	-2.193487	5	-0.113302	5	-0.192937	3	-0.205482	4	-0.743106	4	-0.503684
AIM11 sg1	9	-0.504764	24	-0.063717	9	-0.017469	9	0.063200	24	0.415039	23	-0.614512	25	0.254891	22	-0.244601	5	-0.913413	10	0.582678	10	-0.387024	9	-0.620961	8	-0.137929	9	0.047797	9	-1.212297
AIM11 sg2	1	NaN	0	NaN	1	NaN	1	NaN	0	NaN	0	NaN	0	NaN	0	NaN	1	NaN	2	1.409706	1	NaN	1	NaN	1	NaN	2	0.658320	2	0.643758
AIM11 sg3	12	0.235930	16	-0.271263	13	0.135854	11	-0.378135	17	0.405813	15	-0.219692	15	-0.384091	16	0.036383	5	0.605832	12	-0.007544	11	0.358205	12	-0.430464	11	-0.598252	12	0.444629	11	0.074264
AIM11 sg4	14	-0.010692	6	0.255911	16	0.302738	18	0.106591	6	0.788095	7	0.113006	6	0.526754	4	0.825548	6	-0.828720	13	0.220327	16	-0.185273	14	0.093310	14	-0.176649	13	-0.612156	16	0.592463
AIM11 sg5	3	NaN	2	-0.187078	3	NaN	4	NaN	4	0.382818	2	-0.853343	3	-0.338639	2	-1.152191	0	NaN	3	NaN	3	NaN	4	NaN	4	NaN	3	NaN	3	NaN
AIM11 sg6	3	-0.377534	5	-0.790539	3	-0.751914	3	0.218515	5	1.362682	5	0.508462	5	-0.092180	5	0.965962	1	NaN	3	-0.258496	3	0.055445	4	-0.118028	3	-0.479103	3	-0.678793	3	-1.149494
AIM11 sg7	2	1.203722	2	NaN	2	-0.468985	3	-0.281858	4	0.179814	3	NaN	6	1.307085	4	NaN	1	NaN	2	-0.581968	2	-0.999023	3	0.525860	4	1.953193	2	-0.352951	2	-0.399780
AIM11 sg8	13	0.944292	20	-0.404587	13	-0.601275	14	0.300131	20	-0.446082	19	0.085659	20	-0.611320	20	-0.233525	4	0.832100	14	-0.625348	14	0.368930	13	-0.201433	13	-0.614409	13	-0.438810	14	0.301633
AIM11 sg9	5	NaN	7	0.287540	5	NaN	5	NaN	6	0.527064	6	-0.656847	6	0.475513	7	-0.020152	3	NaN	5	NaN	5	NaN	5	NaN	6	1.997968	5	NaN	5	NaN
AIM11 sg10	12	-0.121089	15	0.099863	12	-0.487978	12	-0.040331	15	0.388589	15	0.501456	16	0.151945	15	-0.073712	6	1.931389	11	0.150333	12	0.442322	11	0.820408	12	1.125029	11	1.839629	13	-0.166319
AIM11 sg11	5	NaN	9	-0.487911	5	NaN	5	NaN	10	-0.717989	8	-1.316657	9	-1.122285	8	-0.506984	2	NaN	5	NaN	5	NaN	5	NaN	5	NaN	5	NaN	5	NaN
AIM11 sg12	0	NaN	0	NaN	0	NaN	0	NaN	0	NaN	0	NaN	0	NaN	0	NaN	1	NaN	1	NaN	0	NaN	0	NaN	0	NaN	0	NaN	1	NaN
AIM14 sg1	9	-0.931676	8	-0.409409	8	-0.342321	10	-1.006410	10	0.399288	6	-1.597100	9	0.213643	6	-0.926741	2	NaN	10	-1.023071	10	-1.440147	10	-0.732530	8	-0.248715	9	0.212855	11	0.218919
AIM14 sg3	25	0.267612	27	0.262555	23	-0.468353	27	0.317158	27	-0.038786	25	-0.060941	26	-0.332054	26	0.079693	9	-0.277561	23	0.615635	28	-0.157616	24	0.182937	24	0.179074	23	-0.272856	23	-0.251900
AIM14 sg4	18	-0.160481	25	0.158151	19	-0.209250	19	-0.858092	25	-0.349000	25	-0.344239	26	-0.082415	25	-0.509786	11	-0.500737	19	-0.038319	20	-0.046046	19	0.335250	17	-0.678685	20	0.527646	18	0.098653
AIM14 sg5	31	-0.210673	47	-0.005870	31	0.343250	30	0.073294	47	0.086183	43	-0.317716	48	-0.118133	46	-0.502570	16	-0.258064	29	-0.136884	31	0.276362	29	-0.071970	27	-0.337189	29	0.105435	32	0.490960
AIM14 sg6	7	NaN	6	-0.191116	7	NaN	7	NaN	6	-0.047546	5	-1.846590	8	0.620616	7	0.066780	1	NaN	7	NaN	8	NaN	8	NaN	7	NaN	7	NaN	6	NaN
AIM14 sg7	3	NaN	1	NaN	5	NaN	4	NaN	1	NaN	1	NaN	1	NaN	1	NaN	0	NaN	3	NaN	3	NaN	3	NaN	2	NaN	3	NaN	4	NaN
AIM14 sg8	8	NaN	13	-0.473935	8	NaN	8	NaN	14	-0.327055	13	-0.503462	13	0.071873	13	-0.007946	3	NaN	8	NaN	8	NaN	8	NaN	8	NaN	8	NaN	8	NaN
AIM14 sg9	1	NaN	4	1.419437	1	NaN	1	NaN	4	-2.880439	4	-1.939843	4	-3.149847	4	-2.659786	1	NaN	1	NaN	1	NaN	1	NaN	1	NaN	1	NaN	1	NaN
AIM14 sg10	5	-0.939433	6	0.024653	5	-0.970539	5	0.874818	6	-0.869460	6	-1.148887	6	-0.392594	6	-0.009742	4	0.163476	5	-0.502958	5	-0.535092	6	0.093206	6	-0.225984	6	-0.918470	6	0.087105
AIM14 sg11	6	-1.783093	3	-0.428074	6	0.468537	6	-0.628199	3	-1.056993	3	-0.332058	3	-1.573123	3	-1.013357	1	NaN	6	0.234042	6	-1.045372	6	-0.131180	6	0.888578	6	0.296521	6	-0.136242
AIM14 sg12	7	-0.796700	10	0.031153	7	-0.460685	7	-0.255490	10	-0.625122	9	0.192996	10	-0.590823	10	-0.718298	4	-0.625447	7	-0.581044	7	-1.180159	7	-0.304717	7	-0.283555	7	-0.838177	7	-0.780999
AIM17 sg1	19	0.164992	31	0.609892	19	0.054392	19	0.043778	29	-0.245889	31	0.211612	32	0.359803	32	0.629011	14	-0.187938	18	0.093300	19	0.755537	21	0.752860	20	0.930262	20	0.207348	18	-0.026482
AIM17 sg2	2	NaN	3	-0.500162	2	NaN	2	NaN	3	-0.765756	3	1.218986	3	-0.527287	3	-0.262803	1	NaN	2	NaN	2	NaN	2	NaN	2	NaN	2	NaN	2	NaN
AIM17 sg3	9	0.975730	10	-0.447002	8	-0.397309	11	-0.428843	11	-0.369341	10	-0.322635	12	0.060061	11	0.642613	3	0.777055	9	-0.490233	11	0.816296	10	1.277948	11	0.320313	11	0.086004	11	0.042818
AIM17 sg4	3	NaN	2	-0.397758	4	NaN	5	-0.235241	1	NaN	0	NaN	1	NaN	1	NaN	0	NaN	4	NaN	3	NaN	4	NaN	3	NaN	4	NaN	4	NaN
AIM17 sg5	3	NaN	1	NaN	3	NaN	3	NaN	2	-0.406104	1	NaN	1	NaN	1	NaN	0	NaN	2	NaN	2	NaN	2	NaN	2	NaN	3	NaN	2	NaN
AIM17 sg6	6	1.895988	0	NaN	7	-0.099971	6	-0.564363	0	NaN	0	NaN	0	NaN	0	NaN	4	NaN	6	1.500254	8	0.865841	6	1.037432	8	0.433524	7	0.794357	7	1.388917
AIM17 sg7	3	NaN	2	-2.925954	3	NaN	4	NaN	2	-3.695515	2	-1.148781	3	-1.892358	2	-2.582357	0	NaN	2	NaN	3	NaN	4	NaN	4	NaN	2	NaN	2	NaN
AIM17 sg9	3	NaN	6	-0.719189	4	NaN	4	NaN	8	-0.745202	7	-0.533527	8	0.262331	7	-0.136380	2	NaN	4	NaN	4	NaN	4	NaN	4	NaN	4	NaN	4	NaN
AIM17 sg10	6	1.257438	3	-0.560883	4	0.286059	4	0.724116	5	0.249891	3	-1.612208	4	-0.031509	4	-0.278095	2	-0.958913	6	1.244381	4	-0.641120	4	0.071339	5	0.926992	4	0.176767	5	0.828725
AIM17 sg11	8	-0.814957	5	-0.660547	8	-0.324704	8	0.230869	5	-0.950883	5	-1.168388	4	-0.952733	4	-1.347129	2	NaN	8	0.112532	8	-1.135575	8	-0.080518	8	0.808932	8	-0.315563	8	-0.930147
AIM17 sg12	3	-0.165687	2	NaN	3	0.086415	3	-1.055041	3	0.457450	2	NaN	2	NaN	3	0.099899	1	NaN	3	0.661231	3	-0.383899	3	-0.194992	3	-0.861151	4	0.209378	3	-1.147168
AIM18 sg1	16	-1.557645	29	0.372418	16	-1.664511	17	-0.285438	30	0.059220	27	-0.196310	27	0.159617	28	0.041513	11	0.191192	17	-0.590686	17	-0.903723	16	-0.899038	16	0.380146	16	-0.606544	16	-0.705761
AIM18 sg2	3	NaN	3	0.133217	3	1.533387	3	1.824484	3	-0.206266	2	-0.684215	2	-1.547992	2	-0.191643	0	NaN	1	NaN	2	NaN	1	NaN	1	NaN	3	NaN	1	NaN
AIM18 sg3	3	-0.381107	2	-1.493900	3	0.841981	3	-1.464370	2	0.241784	2	-0.028333	2	-0.914841	2	0.145730	2	-0.021091	3	-0.248353	4	0.251020	3	0.170963	3	1.335252	3	-0.061260	3	-0.182554
AIM18 sg4	6	NaN	4	-1.647829	6	NaN	8	NaN	4	-0.232611	4	-1.286623	4	-1.241209	4	-0.944408	1	NaN	5	NaN	5	NaN	5	NaN	6	NaN	6	NaN	6	NaN
AIM18 sg5	10	0.536849	15	0.140581	8	-0.354168	9	0.393834	14	-0.200970	15	-0.195772	14	0.088599	14	0.099927	7	0.683871	9	-0.056596	9	0.085909	9	0.671560	9	0.516743	10	1.222876	9	-0.262990
AIM18 sg6	24	0.150237	28	0.399832	23	-0.190286	24	-0.094670	30	-0.065412	26	0.164270	27	-0.220798	26	-0.176219	12	0.584361	26	0.374252	24	0.315322	25	0.014221	24	-0.324698	25	-0.082115	24	0.664208
AIM18 sg7	3	NaN	7	-0.345167	3	NaN	3	NaN	8	-0.068002	7	-1.051815	7	-1.129957	7	-0.223418	1	NaN	3	NaN	3	NaN	4	NaN	3	NaN	4	NaN	4	NaN
AIM18 sg8	7	-0.380633	4	-0.567728	9	0.014566	9	1.483547	3	-2.077485	3	-2.255382	4	-1.533474	5	-0.488651	3	-0.292884	7	0.091312	7	-0.296292	9	0.263678	8	1.048619	8	-0.219009	8	0.398043
AIM18 sg9	7	NaN	7	NaN	7	NaN	7	NaN	7	NaN	7	NaN	7	NaN	7	NaN	7	NaN	7	NaN	7	NaN	7	NaN	7	NaN	7	NaN	7	NaN
AIM18 sg10	1	NaN	1	NaN	1	NaN	1	NaN	1	NaN	1	NaN	1	NaN	1	NaN	0	NaN	1	NaN	2	NaN	1	NaN	1	NaN	2	NaN	0	NaN
AIM18 sg11	5	NaN	15	-0.494995	7	NaN	6	NaN	15	0.063442	15	-0.344963	15	-0.034218	15	-0.112717	4	NaN	6	NaN	5	NaN	5	NaN	6	NaN	7	NaN	7	NaN
AIM18 sg12	6	-1.188479	5	0.783740	6	-0.057299	7	-0.016342	6	0.620803	4	-1.000517	5	-0.584492	5	-0.356396	3	0.291052	6	-0.285981	8	0.512847	7	0.006706	6	-0.394076	7	1.751651	6	-1.503959
AIM19 sg1	19	-1.173459	19	-1.135746	19	-1.127714	19	-1.001309	19	-1.117141	19	-1.018616	19	-1.170980	19	-1.148945	19	-0.922556	19	-1.149318	19	-1.197297	19	-1.080207	19	-1.034016	19	-1.160679	19	-1.087246
AIM19 sg2	25	1.543570	9	0.696089	22	0.131321	24	0.275370	11	-0.239049	8	0.521364	9	-0.027883	8	1.022401	5	-1.714280	22	-0.347601	23	0.323615	24	1.521469	22	0.767135	22	0.114269	21	0.440976
AIM19 sg3	15	0.068895	26	0.480008	14	0.242619	16	-0.720137	27	-0.471183	25	0.286587	24	-0.273762	26	0.103198	7	-0.590625	14	-0.562847	16	-0.107205	16	-0.303888	15	-0.299810	17	0.025927	16	0.042577
AIM19 sg4	5	NaN	5	0.982061	5	NaN	5	NaN	6	0.394238	6	0.463472	6	0.912778	6	0.003541	0	NaN	5	NaN	5	NaN	5	NaN	4	NaN	5	NaN	5	NaN
AIM19 sg5	6	-0.706228	4	1.295836	5	0.466157	6	-0.630115	7	0.871108	3	-0.425944	3	-0.078364	5	0.919685	1	NaN	6	-0.593685	6	-1.125138	5	-0.144845	5	-1.039895	6	0.178585	5	-0.416076
AIM19 sg6	5	1.026660	7	-1.051211	5	-0.510667	5	-0.700127	8	-0.101674	8	-1.261455	8	-0.851877	7	-0.773087	3	-0.742052	5	0.279768	5	-0.428310	5	-0.561731	5	-1.159282	5	0.112075	5	-0.677118
AIM19 sg7	29	0.272457	8	0.104924	28	0.385803	31	0.748038	8	-0.735369	6	0.708814	6	-1.318740	6	0.501202	8	-0.765691	29	-0.092819	29	0.092900	31	-0.156905	31	1.042489	30	-0.740451	30	0.415004
AIM19 sg8	7	NaN	12	0.442422	7	NaN	7	NaN	12	-0.324864	12	0.714513	12	0.365116	12	0.704587	5	NaN	7	NaN	7	NaN	7	NaN	7	NaN	7	NaN	7	NaN
AIM19 sg9	5	-0.308558	5	0.216279	5	0.231387	4	0.347142	6	0.599941	5	0.163058	6	-0.333116	4	0.726088	2	0.044352	4	0.929997	4	-0.600489	5	-0.248167	4	-0.777863	4	-0.361496	4	0.099664
AIM19 sg10	9	-0.142782	11	0.738128	9	-0.755289	10	-0.249196	12	0.609590	10	0.327866	13	0.481677	9	0.893110	4	0.681675	10	-0.123393	9	-0.518622	9	-0.582014	9	-0.492904	9	-0.247969	9	-0.632330
AIM19 sg11	14	0.229848	18	-0.933219	14	-0.167411	14	-0.255382	18	0.201901	19	0.029950	19	0.211476	18	0.146371	8	0.235846	15	-0.067332	15	0.010137	15	-0.672793	16	0.146040	14	0.434074	14	0.064347
AIM19 sg12	13	0.059904	18	0.436265	12	-0.304999	13	-0.137005	18	0.245712	18	0.649329	18	0.119478	18	0.479298	10	0.388147	12	-0.172201	13	1.387817	12	-0.108295	13	-0.360789	13	-0.286286	12	-0.258111
AIM2 sg1	16	0.293261	18	-0.395993	15	-0.299809	17	0.074725	19	0.430170	20	0.518052	19	0.351629	19	0.114587	6	0.772231	16	0.295977	15	0.572736	14	-0.134410	14	0.422023	18	0.042711	16	-0.121769
AIM2 sg2	4	-0.697240	4	NaN	4	0.104418	4	0.903076	5	0.625968	4	NaN	4	NaN	5	0.840056	1	NaN	4	0.028211	4	-0.101171	4	-0.765457	4	-0.477726	4	0.260713	4	-0.991469
AIM2 sg3	6	NaN	5	-0.251996	6	NaN	7	NaN	7	0.035197	6	-0.754529	7	0.311374	5	-0.846025	1	NaN	6	NaN	6	NaN	6	NaN	7	NaN	6	NaN	7	NaN
AIM2 sg4	0	NaN	3	-1.645416	0	NaN	0	NaN	3	-0.882443	3	-0.184426	3	-2.426512	3	-0.228095	0	NaN	1	NaN	1	NaN	0	NaN	1	NaN	1	NaN	1	NaN
AIM2 sg5	4	-0.565788	3	0.806027	4	0.425562	4	-0.196859	4	-0.177922	3	-0.925698	5	-0.029911	3	-1.376157	1	NaN	4	-0.335131	4	-0.516065	4	-0.071988	4	0.112377	4	-0.147720	4	-0.133732
AIM2 sg6	10	0.404985	19	-0.099619	10	0.918209	12	0.526606	19	0.361695	18	-0.636296	19	0.144858	17	-0.309583	5	1.292594	10	0.152460	11	-0.032626	12	0.908652	12	0.439726	11	3.436401	12	1.358639
AIM2 sg7	3	-0.146817	5	-0.583099	3	-0.962555	3	-0.525679	5	1.328856	4	-1.126850	4	-0.232778	5	-0.123681	4	-0.697390	4	0.782499	3	0.599030	3	-0.400115	3	-1.810870	3	0.750522	3	0.730251
AIM2 sg8	10	0.490369	9	0.765885	9	-0.125977	8	0.196301	10	0.317921	9	-0.359475	10	0.963974	10	0.576998	3	-0.834326	8	0.832114	9	0.409706	10	0.066082	10	0.928357	10	0.133575	8	0.066356
AIM2 sg9	8	-0.719120	9	-1.139633	6	-1.207357	7	-0.548378	12	0.828561	9	0.247760	10	0.706564	11	0.191615	1	NaN	7	-0.358708	6	-0.144991	7	-0.330069	7	-0.558525	6	1.812626	9	-0.525302
AIM2 sg10	2	NaN	1	NaN	3	NaN	2	NaN	1	NaN	1	NaN	1	NaN	1	NaN	0	NaN	2	NaN	3	NaN	2	NaN	2	NaN	2	NaN	3	NaN
AIM2 sg11	8	-0.042314	4	-0.360025	7	0.796239	7	0.455857	4	-0.913470	4	-0.109888	5	-0.002396	5	0.731734	4	0.094009	8	0.661242	7	0.328626	6	-0.292716	7	-0.148323	7	0.762026	8	-0.077287
AIM2 sg12	15	-0.217478	23	-0.267920	15	-0.818815	14	0.817137	24	0.130826	24	-0.650614	24	-0.110644	25	-0.027967	8	0.922615	15	-1.101481	15	1.057963	14	0.610545	12	-0.361282	14	-0.002560	16	-0.148251
AIM20 sg1	7	NaN	17	0.788105	6	NaN	8	NaN	18	0.497576	16	-0.607196	19	0.461772	16	-0.185312	3	NaN	8	NaN	6	NaN	7	NaN	7	NaN	7	NaN	7	NaN
AIM20 sg2	4	NaN	7	-0.064956	5	NaN	5	NaN	8	0.353023	5	0.745753	9	1.067692	6	0.039934	3	NaN	6	NaN	5	NaN	5	NaN	6	NaN	5	NaN	5	NaN
AIM20 sg3	9	0.041737	8	0.071001	9	0.089047	9	0.050825	8	0.444115	8	0.017148	8	-0.368253	8	0.055976	7	-0.502146	9	-0.137773	8	0.150708	9	0.005384	8	-0.510840	8	-0.271663	10	1.023165
AIM20 sg4	9	0.679071	3	0.715585	9	0.105218	10	0.875768	3	1.403819	3	1.477882	6	1.825763	5	0.197811	3	1.189117	10	1.399596	9	-0.512999	9	0.872696	9	0.697078	9	-0.017830	9	0.451927
AIM20 sg5	9	NaN	9	NaN	9	NaN	9	NaN	9	NaN	9	NaN	9	NaN	9	NaN	9	NaN	9	NaN	9	NaN	9	NaN	9	NaN	9	NaN	9	NaN
AIM20 sg6	1	NaN	1	NaN	1	NaN	1	NaN	1	NaN	1	NaN	1	NaN	1	NaN	0	NaN	1	NaN	1	NaN	1	NaN	1	NaN	1	NaN	1	NaN
AIM20 sg7	12	-0.068423	11	-0.369835	11	-0.451256	12	0.680557	12	0.432745	10	0.139629	12	0.310919	9	0.235187	6	-1.025331	10	-0.819217	11	-0.515831	11	-0.703711	11	1.238996	10	0.264925	12	0.455710
AIM20 sg8	12	0.209833	15	-0.683043	12	1.238529	12	1.142553	15	-0.440001	14	-0.238659	15	0.059458	15	0.015248	8	0.675344	12	1.104544	12	-0.468931	12	0.801535	11	0.461525	12	0.235955	12	0.168385
AIM20 sg9	26	-0.022525	41	0.212114	26	0.480381	26	0.555419	42	-0.710111	41	0.382512	44	-0.408551	44	0.006375	15	0.047318	24	-0.242480	25	0.432692	24	0.481053	24	-0.273173	27	-0.521474	27	0.079624
AIM20 sg10	9	NaN	9	1.679428	9	NaN	9	NaN	9	0.628125	7	-0.294530	9	0.892663	9	0.464310	2	NaN	9	NaN	9	NaN	9	NaN	9	NaN	9	NaN	8	NaN
AIM20 sg11	10	0.076462	8	-0.272168	9	0.231215	11	-0.005031	7	0.098475	6	0.101504	8	-0.729835	7	0.073129	3	-0.897236	8	0.226231	10	-1.058183	9	-0.296981	7	-0.769015	10	-0.718580	12	0.971237
AIM20 sg12	9	-0.248993	12	-0.485177	8	0.069657	9	-0.728782	12	-0.293632	12	-0.075065	11	-0.631060	12	-0.119077	3	0.560251	9	-0.383543	9	-1.439012	9	-0.813461	8	-0.335294	9	-0.213432	8	-0.947399
AIM21 sg2	14	0.171373	10	0.643187	13	0.442276	16	1.047546	9	0.520963	7	-0.098039	11	0.733837	10	0.323885	6	0.002380	14	0.572922	16	-0.241941	13	0.686116	13	-0.116280	15	1.004917	14	0.762204
AIM21 sg3	8	1.358242	10	0.686229	8	0.199579	9	0.421568	10	0.330918	11	-0.219245	11	0.638965	9	-0.080495	3	1.822485	8	0.353203	9	0.441525	8	-0.318146	8	0.066543	8	0.561578	9	-0.033592
AIM21 sg4	7	0.227789	7	-0.148864	7	-0.634402	7	0.515925	7	-0.217521	7	0.673395	7	-0.482747	6	-1.964933	1	NaN	7	-0.572752	7	-0.853500	6	0.096695	6	-0.654326	8	-0.178603	7	-0.005435
AIM21 sg5	5	-0.050571	3	-0.056458	5	0.674409	5	0.602745	3	-1.189320	3	-0.515476	3	-1.259841	3	-0.743306	4	-0.740058	5	0.646885	6	-0.883154	5	0.340270	5	-0.128939	5	0.087798	5	0.094845
AIM21 sg6	30	-0.857816	30	-0.917946	30	-0.824980	30	-0.698684	30	-0.902792	30	-0.808344	30	-0.950315	30	-0.936779	30	-0.763743	30	-0.832400	30	-0.865883	30	-0.794488	30	-0.763932	30	-0.846241	30	-0.780840
AIM21 sg7	12	0.948107	16	-0.216954	10	-0.262058	10	-0.122815	17	0.705821	15	0.837509	15	0.996160	17	0.758101	5	-0.220430	11	0.466072	12	0.277131	11	0.100092	10	-0.310475	11	-0.366959	11	0.105594
AIM21 sg8	12	0.460858	13	0.227971	11	-1.014844	11	0.369607	14	-0.061814	13	-0.063917	13	0.463350	14	1.093961	4	-1.492895	11	-0.435376	12	0.730415	11	-0.191001	12	0.035735	11	0.191410	12	-0.211115
AIM21 sg9	10	0.261392	12	0.383032	7	0.176412	9	0.088653	13	-0.307836	10	-0.210291	13	-0.080056	12	0.064493	5	-0.523241	7	0.731230	10	-0.482441	10	1.045936	9	-0.475566	8	-0.238740	9	-1.122652
AIM21 sg10	4	NaN	8	-0.212075	3	NaN	4	NaN	8	-0.201405	8	-0.675519	8	-0.713792	8	-0.055573	3	NaN	4	NaN	3	NaN	3	NaN	3	NaN	4	NaN	5	NaN
AIM21 sg11	3	NaN	2	2.947883	2	NaN	1	NaN	2	0.376272	2	2.175461	2	0.993008	2	2.597836	1	NaN	2	NaN	1	NaN	2	NaN	2	NaN	2	NaN	1	NaN
AIM21 sg12	8	NaN	9	-0.357851	6	NaN	7	NaN	11	0.640643	10	0.061335	10	0.240555	10	-0.573251	0	NaN	6	NaN	7	NaN	7	NaN	7	NaN	7	NaN	8	NaN
AIM22 sg1	2	NaN	2	NaN	2	NaN	2	NaN	1	NaN	2	NaN	2	NaN	2	NaN	0	NaN	2	NaN	2	NaN	2	NaN	2	NaN	2	NaN	2	NaN
AIM22 sg2	5	NaN	1	NaN	6	1.169055	8	0.420254	1	NaN	1	NaN	1	NaN	1	NaN	0	NaN	9	0.793753	7	NaN	6	NaN	7	NaN	6	NaN	5	NaN
AIM22 sg3	12	-0.008719	22	-0.437107	12	-0.605093	13	-0.333617	23	-0.254060	21	-0.303950	23	-0.536081	23	-0.236376	10	-0.297109	13	0.245760	14	-0.104941	13	0.147228	13	-0.058267	13	-0.127939	12	-0.769158
AIM22 sg4	7	-0.375526	10	-0.330017	7	0.360774	7	-0.703191	10	-0.808508	9	-0.702667	10	-1.383940	9	-0.818726	3	-0.851316	7	0.756352	6	-0.434443	7	-1.079276	7	-0.747443	7	-0.252559	6	0.431385
AIM22 sg5	10	0.788054	14	-0.673221	9	0.163112	10	-0.159494	14	-0.240442	13	-0.288381	14	0.054634	14	-0.263077	3	-0.032389	10	-1.656894	9	-0.544013	10	-0.989592	9	-1.001331	9	-2.373615	9	0.926679
AIM22 sg6	2	NaN	0	NaN	1	NaN	1	NaN	0	NaN	0	NaN	0	NaN	0	NaN	0	NaN	3	0.509844	3	NaN	1	NaN	3	NaN	2	NaN	2	-0.759188
AIM22 sg7	3	NaN	2	-1.174171	3	NaN	1	NaN	2	0.465056	2	-0.405242	2	-1.256441	2	-0.226962	0	NaN	1	NaN	2	NaN	1	NaN	1	NaN	1	NaN	2	NaN
AIM22 sg8	1	NaN	3	-0.814706	1	NaN	1	NaN	4	-0.678335	2	-0.041606	3	-1.387660	2	-0.724012	0	NaN	1	NaN	1	NaN	1	NaN	1	NaN	1	NaN	2	3.167389
AIM22 sg9	13	-0.106491	15	0.237999	12	-0.253254	12	1.250759	16	0.547230	15	-0.634539	16	0.562549	16	0.560205	9	-0.074787	12	-0.141471	13	-0.136163	12	0.196612	13	1.035864	12	0.652330	12	-0.074402
AIM22 sg10	3	NaN	0	NaN	1	NaN	3	NaN	0	NaN	0	NaN	0	NaN	0	NaN	0	NaN	2	NaN	1	NaN	1	NaN	1	NaN	2	NaN	3	NaN
AIM22 sg11	3	0.306812	1	NaN	3	-0.312834	2	-1.243624	1	NaN	1	NaN	1	NaN	1	NaN	1	NaN	3	0.407035	2	-3.146157	2	-1.403444	2	0.181067	3	1.228246	2	-0.858037
AIM22 sg12	3	NaN	5	0.243041	3	NaN	3	NaN	5	0.358088	4	-0.540857	4	-0.769045	5	0.643471	1	NaN	3	NaN	3	NaN	3	NaN	3	NaN	3	NaN	3	NaN
AIM23 sg1	13	NaN	26	0.389951	12	NaN	14	NaN	27	-0.442561	28	0.106906	27	0.199215	28	-0.008869	4	NaN	15	NaN	14	NaN	13	NaN	14	NaN	12	NaN	13	NaN
AIM23 sg2	1	NaN	1	NaN	0	NaN	1	NaN	1	NaN	0	NaN	1	NaN	1	NaN	0	NaN	1	NaN	1	NaN	0	NaN	1	NaN	1	NaN	1	NaN
AIM23 sg3	0	NaN	4	0.943341	1	NaN	1	NaN	4	0.429216	4	-0.391329	4	0.742342	4	0.784923	1	NaN	1	NaN	1	NaN	1	NaN	1	NaN	1	NaN	1	NaN
AIM23 sg4	7	0.895375	3	0.466860	6	0.730921	5	-0.515930	4	1.202037	3	0.179593	3	1.088108	4	0.421736	3	-0.190511	7	1.178877	8	0.518540	6	-0.242518	5	-0.739672	7	0.420636	7	0.207946
AIM23 sg5	7	-0.131555	8	0.130716	7	-0.513134	7	-0.863532	9	0.504727	8	-0.567280	8	0.623861	8	-0.155219	4	-0.369968	7	0.180505	7	-0.855552	7	0.088298	7	0.432778	7	-0.094067	7	0.399193
AIM23 sg6	2	0.783192	5	1.024296	4	0.435881	3	-0.802174	5	-0.940549	5	-0.287099	5	0.117771	5	-1.057186	1	NaN	4	1.459048	5	0.622672	3	-0.401783	4	0.996194	3	0.553599	3	0.330185
AIM23 sg7	3	NaN	4	0.360588	3	NaN	3	NaN	4	1.766932	4	1.122886	5	0.988763	3	NaN	0	NaN	4	0.924620	4	-0.619343	3	NaN	4	0.732616	3	NaN	5	0.548704
AIM23 sg8	6	NaN	10	-0.990028	5	NaN	7	NaN	10	0.767611	10	-0.331006	10	1.022014	11	0.633284	3	NaN	7	NaN	6	NaN	6	NaN	6	NaN	6	NaN	7	NaN
AIM23 sg9	5	0.051094	8	0.414285	4	-0.782262	4	-1.201765	9	1.338697	9	-0.078337	9	0.221332	9	0.307925	3	-0.922884	4	-0.557274	5	0.243641	5	-1.326713	5	0.565459	5	0.183720	5	0.310131
AIM23 sg10	1	NaN	1	NaN	2	NaN	1	NaN	1	NaN	1	NaN	1	NaN	1	NaN	0	NaN	1	NaN	1	NaN	3	2.347218	1	NaN	1	NaN	1	NaN
AIM23 sg11	38	-0.257239	53	-0.101784	37	-0.195232	36	-0.436669	54	0.211207	52	-0.444697	54	-0.100732	54	-0.279229	25	-0.290189	36	0.576286	39	-0.347771	36	0.142280	37	-0.080794	37	-0.120795	35	-0.330809
AIM23 sg12	8	0.706379	7	-0.660696	8	-1.169029	8	-0.511547	6	-1.541256	7	-0.828675	7	-0.262572	7	-1.171877	3	0.853294	10	-0.155497	8	-0.133720	9	-1.351400	9	-0.766091	7	-1.042512	8	-0.307269
AIM24 sg1	9	0.147340	15	-0.379489	8	-0.005576	9	0.642280	16	-0.720348	15	-0.469590	15	-0.064289	16	-0.063413	4	-1.752158	8	-0.766664	9	-0.351259	8	-0.527576	8	-1.125387	8	0.268793	8	-0.113344
AIM24 sg2	4	1.810300	2	0.273719	4	1.611953	5	1.560370	2	2.236840	2	0.106092	3	1.752193	2	1.573322	3	1.107633	4	0.700441	3	0.555442	4	-0.422217	4	1.260559	4	-0.003068	4	0.602794
AIM24 sg3	22	-0.168049	25	0.136882	22	-0.405390	23	0.543518	24	0.344088	24	-0.316507	24	0.752107	24	0.168763	13	0.259077	22	0.393694	22	0.023678	23	-0.511467	23	0.559031	23	0.448359	22	0.037279
AIM24 sg4	5	0.759914	2	NaN	4	-0.198202	5	0.860567	2	NaN	1	NaN	1	NaN	3	1.898678	1	NaN	5	-0.080468	4	-1.015832	4	1.649893	5	0.464263	4	0.337162	4	-0.127600
AIM24 sg5	13	-0.225186	18	-0.380170	12	-0.430093	12	0.028726	18	-0.015353	18	0.220496	18	-0.118999	17	-0.204047	7	-0.595695	13	0.141471	12	-0.662194	12	-0.481798	12	-0.655013	13	0.668203	12	-0.306392
AIM24 sg6	6	-0.314194	9	-0.431517	6	-0.447623	6	0.187016	10	-0.290976	9	-1.208334	9	0.010448	9	-0.184715	3	-1.160033	7	0.880378	6	-0.577820	6	0.585660	6	-0.246340	6	-0.229482	7	-0.098930
AIM24 sg7	4	-1.829751	4	-0.001747	4	0.172102	4	-0.490991	4	0.455825	4	0.479030	3	-0.045899	4	0.412996	3	-0.557985	4	-0.744376	4	-1.038754	4	0.968877	4	0.392720	4	0.207949	4	0.010204
AIM24 sg8	20	-0.176238	21	-0.132024	19	-0.026874	21	-0.325091	24	1.032714	22	1.153162	26	0.592866	23	0.632465	6	-0.399292	17	-0.090178	20	0.191523	19	-0.589346	19	-0.109333	18	-0.054609	20	0.128483
AIM24 sg9	3	-1.754238	4	-0.494277	3	-0.422166	4	-0.890013	4	0.709291	4	-0.796407	4	0.275670	4	0.297551	1	NaN	5	0.107189	4	0.306318	4	-0.531635	3	0.113371	2	0.274036	4	1.713128
AIM24 sg10	6	NaN	8	0.852750	6	NaN	7	NaN	9	0.310786	9	0.420749	11	-0.142660	10	0.623128	1	NaN	5	NaN	7	NaN	8	NaN	8	NaN	5	NaN	4	NaN
AIM24 sg11	4	NaN	7	-1.384532	4	NaN	4	NaN	7	-0.744340	7	-0.888337	7	-1.236657	7	-1.453848	0	NaN	4	NaN	4	NaN	4	NaN	4	NaN	4	NaN	4	NaN
AIM24 sg12	10	0.304701	10	-0.550458	10	0.294473	10	0.829403	9	0.256166	8	-0.860803	9	-0.695228	9	-0.480675	3	-1.327420	10	0.390618	10	0.720251	10	-0.222342	10	0.707668	10	0.606584	11	1.293820
AIM25 sg1	7	1.295293	9	-0.733706	3	-1.067358	6	1.304539	9	-0.486708	8	-0.176395	9	-0.346812	8	-0.618815	1	NaN	6	1.871855	7	0.841275	6	0.160572	6	0.528749	7	1.063870	6	-0.080069
AIM25 sg2	20	1.033392	20	1.132709	20	1.066663	20	1.176737	20	1.151220	20	1.147811	20	1.117909	20	1.095270	20	0.811255	20	1.139028	20	1.101920	20	1.010186	20	0.949578	20	1.114818	20	1.134309
AIM25 sg3	6	NaN	12	-0.140031	6	NaN	6	NaN	13	-0.615499	12	-0.211615	12	0.105467	12	-0.724103	3	NaN	6	NaN	7	NaN	6	NaN	6	NaN	6	NaN	6	NaN
AIM25 sg4	1	NaN	1	NaN	2	NaN	1	NaN	2	1.131213	2	0.629448	1	NaN	1	NaN	0	NaN	1	NaN	1	NaN	1	NaN	1	NaN	1	NaN	1	NaN
AIM25 sg5	4	-0.268846	6	-0.622414	5	-0.909198	5	-0.080643	7	-0.972995	7	-1.325646	6	-1.674634	7	-0.959542	1	NaN	4	-0.691206	5	-0.836370	4	-0.818665	5	-0.432062	5	-0.406367	5	-1.619162
AIM25 sg6	6	0.483188	6	0.690256	6	0.206977	7	0.336149	5	0.772890	5	-1.076761	6	-0.402215	6	-0.942000	4	0.154371	7	-0.158803	7	-0.376874	7	0.528340	7	0.621698	7	-0.389993	6	0.050146
AIM25 sg7	6	0.581736	2	-0.493406	5	-0.972719	5	-1.045070	2	-2.122075	2	-0.250497	2	-4.444972	2	-2.277241	3	-0.304234	4	-0.447569	4	-0.052628	3	0.862522	3	-1.215773	5	0.246275	7	-0.335397
AIM25 sg8	10	-0.682305	10	-0.703877	10	-0.646950	10	-0.522656	10	-0.687646	10	-0.604619	10	-0.734603	10	-0.723954	10	-0.597712	10	-0.647131	10	-0.683834	10	-0.624052	10	-0.601876	10	-0.661791	10	-0.600581
AIM25 sg9	5	1.378050	1	NaN	3	-0.132373	4	0.578185	2	NaN	1	NaN	1	NaN	1	NaN	1	NaN	5	1.282939	3	0.418528	4	0.149331	4	0.389921	4	1.016396	4	-0.011801
AIM25 sg10	8	-1.148630	12	-0.067336	8	-0.399590	8	0.207229	12	0.541242	12	-0.746155	12	-0.185119	12	-0.711383	5	-0.975886	8	-0.343820	8	0.195694	8	-0.406017	8	0.176920	8	-0.950356	8	-0.547162
AIM25 sg11	4	NaN	7	-0.798557	4	NaN	4	NaN	8	-0.043833	8	0.209858	8	1.001432	8	0.076081	0	NaN	4	NaN	4	NaN	4	NaN	5	NaN	4	NaN	4	NaN
AIM25 sg12	11	-0.142251	12	-0.503238	10	-0.858884	10	-0.606314	13	0.926065	12	0.640593	12	-0.504419	11	0.235300	3	-1.337812	10	-0.041204	10	-0.638001	10	-1.169240	10	-2.005728	10	-0.261510	10	0.031545
AIM26 sg1	2	NaN	8	0.773151	2	NaN	2	NaN	8	-0.111628	7	-0.447976	7	0.320306	8	0.480401	1	NaN	2	NaN	2	NaN	2	NaN	2	NaN	2	NaN	2	NaN
AIM26 sg2	7	-0.493430	9	-0.122676	7	-0.364137	7	-0.943694	11	0.014287	10	-0.000381	10	-1.276801	10	-1.214416	4	0.415834	7	0.307662	8	-0.371255	8	0.287840	7	-1.193168	7	0.888809	9	-0.481795
AIM26 sg3	3	-1.027421	2	NaN	2	NaN	2	NaN	3	-0.053957	2	NaN	2	NaN	2	NaN	1	NaN	3	NaN	2	NaN	2	NaN	2	NaN	2	NaN	2	NaN
AIM26 sg4	4	-1.311475	0	NaN	4	0.356139	4	-1.682762	0	NaN	0	NaN	0	NaN	0	NaN	1	NaN	4	0.548234	4	-0.685245	3	-2.654477	4	-0.757439	4	-0.055634	4	0.464041
AIM26 sg5	3	-0.610353	6	0.725041	3	-1.257471	4	0.008093	6	0.291354	6	-0.313655	6	-0.561520	6	-0.325673	2	-0.129229	3	0.467823	3	-0.712944	4	-0.520175	4	-0.926502	3	0.314817	4	-0.333760
AIM26 sg6	16	0.588637	23	-0.303645	15	-0.119454	15	-0.338586	23	0.514202	22	0.279641	22	0.863824	22	0.438670	9	-0.035633	15	-0.445553	16	0.829655	15	-0.210947	14	-1.279020	15	0.087116	14	-0.031710
AIM26 sg7	4	NaN	12	0.443739	5	NaN	4	NaN	11	0.014303	10	-0.970750	11	0.178625	10	-1.461857	2	NaN	5	NaN	4	NaN	5	NaN	5	NaN	4	NaN	5	NaN
AIM26 sg8	3	-0.840573	0	NaN	2	-1.121435	3	-0.606219	0	NaN	0	NaN	0	NaN	0	NaN	0	NaN	3	0.037887	3	-0.745622	3	-1.434224	3	1.445565	3	-0.625823	3	-0.294754
AIM26 sg9	4	1.217644	2	-0.098733	4	1.436149	3	-0.568634	2	-0.096527	2	0.706030	2	-0.782254	2	1.783993	1	NaN	3	0.375050	4	-0.418009	3	0.121160	3	0.454941	5	0.473774	7	1.564459
AIM26 sg10	0	NaN	0	NaN	0	NaN	0	NaN	0	NaN	0	NaN	0	NaN	0	NaN	0	NaN	0	NaN	0	NaN	0	NaN	0	NaN	0	NaN	0	NaN
AIM26 sg11	10	-0.780218	12	0.221595	10	-0.940524	10	0.394841	13	-0.529945	12	-0.852695	15	-0.294280	14	-0.319163	8	1.017140	11	0.162099	10	-0.123464	10	-0.431274	10	-0.496732	12	0.320395	10	-0.821921
AIM26 sg12	14	-0.464133	22	1.126381	12	-0.069855	15	-1.571666	24	-0.016115	17	-0.741965	21	0.092620	20	-0.387599	7	-0.741093	14	-0.481097	13	-0.402177	14	-0.744246	12	-1.039301	13	-0.793021	13	-0.748656
AIM29 sg1	17	-0.945317	11	0.135472	18	-0.175248	18	-0.597036	9	-0.295312	10	-0.584913	10	0.184864	11	-0.125415	7	0.167344	18	0.057861	19	-0.357710	17	-0.487665	18	0.153557	19	-0.133844	18	-0.509178
AIM29 sg2	4	-0.674485	0	NaN	3	-0.485699	6	-0.645906	1	NaN	0	NaN	0	NaN	1	NaN	1	NaN	3	-1.136740	4	-0.175227	5	-0.400096	6	1.538971	4	-0.293846	5	-0.122157
AIM29 sg3	11	0.496714	13	0.064107	11	0.236707	11	-0.068844	12	0.397465	13	0.063254	12	0.387627	12	0.383682	9	0.344960	10	0.267047	11	0.636572	11	0.745887	10	-0.219792	11	0.195332	10	-0.394318
AIM29 sg4	42	-0.137895	31	-0.017127	42	-0.104145	47	0.212065	41	0.361949	33	-0.169126	36	-0.298296	35	-0.619920	17	-0.713932	46	-0.042973	48	0.316989	46	0.064677	51	0.525037	44	0.013842	41	0.235361
AIM29 sg5	16	0.338950	1	NaN	16	0.760813	15	-0.171664	1	NaN	2	NaN	1	NaN	1	NaN	2	NaN	14	0.344321	14	-0.974649	13	-0.082693	15	0.310095	13	-0.010991	14	0.146390
AIM29 sg6	2	NaN	6	0.417168	2	NaN	3	NaN	6	-0.187644	6	1.040587	6	-0.076064	6	0.347390	1	NaN	3	NaN	3	NaN	2	NaN	2	NaN	3	NaN	3	NaN
AIM29 sg7	4	-2.635117	4	-1.842164	4	-0.478382	5	-1.637010	5	-0.285735	4	-0.618240	4	-1.163251	5	-1.138072	1	NaN	5	1.382117	4	-1.141350	4	-3.352438	5	-1.003509	5	1.138771	4	-1.315319
AIM29 sg8	3	NaN	1	NaN	2	NaN	3	NaN	1	NaN	1	NaN	1	NaN	1	NaN	0	NaN	0	NaN	1	NaN	2	NaN	1	NaN	0	NaN	1	NaN
AIM29 sg9	3	NaN	7	0.806787	3	NaN	3	NaN	7	0.350755	7	1.451268	7	-0.024621	7	0.931359	3	NaN	3	NaN	3	NaN	3	NaN	3	NaN	3	NaN	3	NaN
AIM29 sg10	4	NaN	4	0.566125	4	NaN	4	NaN	5	0.908204	6	0.753365	5	0.856740	7	1.842906	1	NaN	4	NaN	4	NaN	4	NaN	4	NaN	4	NaN	4	NaN
AIM29 sg11	7	-0.737524	12	-0.988352	7	0.169746	7	0.596756	11	-2.609719	11	-1.230592	11	-1.983360	11	-1.711911	3	-0.825496	6	1.588641	6	0.661994	6	-1.407708	6	0.147012	6	-0.101757	7	-0.651348
AIM29 sg12	8	-0.312988	7	-0.823278	8	0.371668	8	-0.609630	6	-1.076332	8	-0.020891	8	-1.894943	7	-1.176130	3	-0.803368	8	0.292378	8	-0.163816	7	-0.707140	8	-0.440564	8	0.149231	8	-0.300295
AIM3 sg1	10	-0.647584	10	0.166965	10	0.578720	10	-1.300276	9	-0.631332	7	-1.013489	8	-1.161537	8	-0.751109	4	-1.354725	9	0.069712	9	0.009162	10	0.010813	9	-0.077864	9	-0.603476	10	0.358420
AIM3 sg2	27	-0.738560	34	0.363237	28	-0.141715	29	-0.054022	35	-0.398734	34	-0.246429	34	-0.415865	34	-0.497681	18	-0.011193	29	0.008646	29	-0.344647	29	-0.048163	27	-0.373028	29	0.101406	28	-0.466991
AIM3 sg3	7	NaN	12	-1.111295	7	NaN	8	NaN	12	-1.261815	11	-0.656887	12	-1.125063	12	-0.952640	1	NaN	8	NaN	9	NaN	9	NaN	7	NaN	8	NaN	7	NaN
AIM3 sg4	3	-0.260559	2	-0.605132	3	0.198901	3	-0.771621	2	-2.807249	2	-0.821219	2	-4.643226	2	-2.259251	2	0.753212	2	-0.867809	3	-0.639694	3	-0.388801	2	-2.384741	3	-1.595505	2	-0.381211
AIM3 sg5	4	NaN	6	0.115925	3	NaN	5	NaN	6	0.538129	6	0.256664	6	-0.620639	5	0.976951	1	NaN	4	NaN	6	NaN	4	NaN	4	NaN	4	NaN	4	NaN
AIM3 sg6	15	0.016271	22	-0.062669	15	-0.339421	15	-0.404774	23	-0.185356	22	-0.114864	22	-0.196631	23	-0.099971	6	-0.064200	15	-0.211533	15	-0.205952	15	0.020622	15	-0.320555	15	0.298866	16	-0.384381
AIM3 sg7	6	-0.486581	1	NaN	10	1.018680	6	-1.248203	1	NaN	0	NaN	1	NaN	0	NaN	3	0.277572	7	-0.416125	7	-0.144164	6	-1.301833	6	-0.476111	7	-0.125013	8	-0.068128
AIM3 sg8	14	0.778326	8	0.669558	13	1.177847	15	0.292430	8	-0.177485	7	0.481135	8	0.914004	7	2.196284	10	0.556413	13	0.052786	14	0.478979	13	0.615032	15	1.247637	13	0.706526	14	0.552687
AIM3 sg9	3	-0.675295	6	0.293787	3	-0.102045	3	0.343917	7	-1.332536	6	-0.857779	6	-1.418505	6	-1.537961	1	NaN	3	-0.355381	4	-0.088215	3	-0.753960	4	-0.954160	4	-1.127885	4	0.138322
AIM3 sg10	3	0.998436	3	0.302728	3	0.447078	3	0.689092	3	0.640205	3	-0.022845	3	1.468375	3	0.381148	2	0.717802	2	0.070749	2	-0.969733	2	0.649270	2	1.836662	3	1.976838	2	0.953865
AIM3 sg11	10	-0.350290	20	0.357945	10	0.134483	8	0.792554	22	-0.038650	20	0.587516	22	0.147136	21	0.373268	4	-0.125172	10	0.109036	9	0.200967	10	0.497745	8	0.296298	9	-0.501466	9	0.961979
AIM3 sg12	12	-0.336645	17	0.316178	9	-0.385950	12	-0.427587	16	0.193843	16	0.642681	17	0.200825	16	0.064309	5	-0.775518	12	0.224150	12	0.059367	11	-0.085800	11	-0.218037	11	-1.151670	12	0.074655
AIM32 sg1	7	0.451102	9	-0.177789	7	-0.679141	10	-0.360173	11	0.391253	10	-0.208403	11	0.545866	10	-0.329570	5	-0.304487	9	-0.144355	8	0.482243	7	-0.240232	7	-0.078489	8	0.126486	8	-0.441124
AIM32 sg2	7	-0.882315	11	0.494100	7	0.234571	7	0.304296	14	-0.131861	13	-0.174474	12	-0.431627	14	0.533910	4	-0.760945	7	1.409416	7	-0.213581	7	0.789671	7	-0.372197	7	-0.111150	7	-0.066423
AIM32 sg3	3	NaN	4	1.081278	3	NaN	3	NaN	4	0.956661	3	-1.286465	4	-0.576845	4	-0.407367	0	NaN	3	NaN	3	NaN	3	NaN	3	NaN	3	NaN	3	NaN
AIM32 sg4	16	0.162969	22	0.608286	18	0.470942	17	0.478737	20	0.672375	19	-0.237865	18	-0.001582	18	-0.527319	8	-0.787951	18	0.309651	19	0.483493	17	0.222768	19	-0.423565	17	0.191467	18	0.864199
AIM32 sg5	22	0.983894	34	-0.117654	21	0.348615	22	0.138339	36	-0.311120	36	0.534703	35	0.137397	34	0.251492	9	1.200287	21	1.068440	23	0.540616	22	0.626783	20	-0.052865	21	0.548072	20	-0.194767
AIM32 sg6	9	0.355223	9	0.177510	7	-0.900625	8	0.182626	10	1.114097	10	0.359021	8	-0.012835	9	0.614091	3	-1.055161	9	-0.189834	8	-0.328144	9	0.327657	7	-0.358662	9	0.246994	7	-0.270572
AIM32 sg7	2	NaN	4	1.213323	2	NaN	2	NaN	4	0.307171	4	0.262914	4	0.341584	4	0.707401	2	NaN	2	NaN	2	NaN	2	NaN	2	NaN	2	NaN	2	NaN
AIM32 sg9	12	0.273216	14	0.587390	13	0.258090	12	0.441969	13	0.801351	12	-0.347318	14	0.117539	15	-0.284044	4	0.144072	11	0.446492	12	-0.094261	12	0.275339	12	0.076093	12	-0.016502	12	0.180395
AIM32 sg10	26	0.443911	15	-0.276904	24	0.637851	28	-0.061792	18	0.544898	15	-0.015902	17	-0.160155	16	-0.446541	5	-0.402955	27	-0.109468	27	-0.359049	25	0.262856	24	-0.191427	27	-0.093133	24	0.528841
AIM32 sg11	18	0.385441	31	0.287725	17	0.013076	19	-0.363454	30	0.231798	28	-0.256511	30	0.230536	30	-0.272909	8	0.186624	19	-0.447050	19	0.663349	18	0.601620	16	-0.624663	18	-0.261255	19	-0.003892
AIM32 sg12	9	0.127397	11	-0.516987	9	0.224912	9	0.106838	12	-0.213879	13	-0.698866	12	0.015243	12	-0.541217	8	0.630933	9	-0.139240	9	-0.130832	9	0.693856	9	-0.063436	9	-0.220312	10	0.554987
AIM33 sg1	3	NaN	6	0.815856	3	NaN	4	NaN	7	0.779569	6	-0.907575	6	0.275311	6	0.673763	1	NaN	3	NaN	3	NaN	4	NaN	3	NaN	4	NaN	3	NaN
AIM33 sg2	0	NaN	0	NaN	0	NaN	0	NaN	0	NaN	0	NaN	0	NaN	0	NaN	0	NaN	0	NaN	1	NaN	1	NaN	1	NaN	0	NaN	0	NaN
AIM33 sg3	2	NaN	1	NaN	2	NaN	2	NaN	1	NaN	1	NaN	1	NaN	1	NaN	0	NaN	2	NaN	2	NaN	2	NaN	2	NaN	2	NaN	2	NaN
AIM33 sg4	13	-0.401537	17	1.014069	13	-0.149629	13	-0.989859	15	0.309390	14	-0.375197	18	0.569750	16	-0.580925	9	-0.732027	14	-0.069307	13	-0.281596	13	0.008394	14	0.749345	13	-0.496572	14	-0.065261
AIM33 sg5	19	-0.645353	22	-0.176753	18	0.116021	19	0.563835	24	-0.068268	23	-0.021369	23	-0.372156	23	0.009715	5	0.137446	20	1.041440	20	-0.557463	20	0.011854	19	0.229587	18	-0.099214	18	-0.150283
AIM33 sg7	13	-0.009299	22	0.171322	13	-0.498378	13	-0.066394	23	-0.194388	22	-0.147854	24	0.104378	22	-0.287247	7	-1.046749	13	0.182401	14	-0.359197	13	0.259296	12	-0.518160	12	0.212013	13	-0.063892
AIM33 sg8	1	NaN	4	0.842769	1	NaN	1	NaN	4	-0.544711	4	0.109147	4	-0.158970	4	-0.042326	1	NaN	1	NaN	1	NaN	1	NaN	1	NaN	1	NaN	1	NaN
AIM33 sg9	6	NaN	10	-0.060767	6	NaN	7	NaN	11	-0.628731	10	0.777785	10	-0.359696	11	0.119183	1	NaN	8	NaN	6	NaN	7	NaN	7	NaN	6	NaN	5	NaN
AIM33 sg10	5	-1.782516	0	NaN	4	-2.075609	5	-0.902467	1	NaN	0	NaN	0	NaN	0	NaN	1	NaN	4	-0.577994	5	-2.055675	4	-2.679508	5	-0.326065	5	-1.071282	6	-1.194401
AIM33 sg11	11	0.025986	11	0.016283	11	0.056513	11	0.175730	11	0.032229	11	0.083318	11	-0.007889	11	-0.011735	11	-0.047851	11	0.086546	11	0.054291	11	0.045878	11	0.033750	11	0.067714	11	0.111588
AIM33 sg12	2	-1.196890	0	NaN	2	0.869684	3	-0.231594	0	NaN	0	NaN	0	NaN	0	NaN	1	NaN	2	-0.842390	3	0.278528	2	-0.593176	3	1.962893	2	-2.125527	2	0.153800
AIM34 sg2	4	NaN	10	-0.526669	4	NaN	6	NaN	12	0.041698	10	-0.716216	12	0.175216	11	-0.225636	2	NaN	4	NaN	5	NaN	6	NaN	4	NaN	4	NaN	4	NaN
AIM34 sg3	1	NaN	1	NaN	2	-0.047463	1	NaN	1	NaN	1	NaN	1	NaN	1	NaN	1	NaN	3	1.607299	2	0.553381	1	NaN	2	NaN	3	-0.183630	1	NaN
AIM34 sg4	8	0.167222	8	0.477100	8	1.293189	8	-0.045271	8	0.414129	8	-0.686288	8	-0.136819	9	-0.299716	4	1.091122	8	0.352429	8	0.811452	8	1.087306	8	-0.957079	8	0.663429	8	0.150546
AIM34 sg5	2	0.498262	1	NaN	2	-0.839411	2	-0.602907	1	NaN	1	NaN	1	NaN	1	NaN	1	NaN	2	-0.814825	3	0.064642	2	0.191085	2	-1.802596	2	-1.431299	2	0.163667
AIM34 sg6	6	1.223210	12	0.084049	6	0.198270	8	0.984159	12	0.794178	12	-0.266491	12	0.648779	12	0.383417	5	0.915344	6	0.331282	8	0.836309	6	0.346870	6	0.637696	7	0.071684	6	0.811509
AIM34 sg7	9	NaN	9	NaN	9	NaN	9	NaN	9	NaN	9	NaN	9	NaN	9	NaN	9	NaN	9	NaN	9	NaN	9	NaN	9	NaN	9	NaN	9	NaN
AIM34 sg8	6	0.228839	12	-0.974461	6	-0.274642	6	-0.433539	13	0.219394	12	0.298922	12	0.080126	13	0.876013	4	-1.285568	6	-0.785708	6	0.242144	6	0.048597	7	-0.594823	6	0.035223	7	0.189181
AIM34 sg9	6	0.574390	3	0.846809	6	0.924956	6	2.625991	4	0.366063	3	0.270642	4	-0.452542	4	0.288350	3	-0.412990	6	-0.548990	6	0.025530	6	1.842550	6	1.976256	6	-0.298766	6	0.676129
AIM34 sg10	2	0.152467	7	-0.378271	2	-0.234437	2	0.365838	7	-0.012749	6	-0.402135	8	0.039546	8	-0.383044	1	NaN	2	1.850615	2	0.838838	3	1.830675	2	1.166547	2	0.792318	2	2.328199
AIM34 sg11	8	-0.189546	12	0.236062	9	-1.070327	9	-0.718356	12	-0.175106	12	-0.588434	12	-0.158216	12	-0.926301	5	-0.200164	9	-0.796237	8	0.199599	8	-0.155601	9	0.126791	9	-0.131188	8	0.324362
AIM34 sg12	4	1.304041	0	NaN	2	NaN	3	-0.627226	0	NaN	0	NaN	0	NaN	0	NaN	2	NaN	4	0.448238	3	1.668319	4	2.385908	4	0.881907	2	NaN	4	0.755801
AIM36 sg1	9	-0.992845	17	0.119201	7	-1.075601	8	-0.525802	17	0.178033	17	-0.454738	18	0.146930	19	-0.068611	3	0.895517	9	-0.431923	9	0.324981	9	-0.094451	9	-0.764256	7	-0.998639	10	-0.299059
AIM36 sg2	30	-0.655613	39	-0.334055	30	-0.461905	30	-0.524036	40	-0.178105	40	-0.425518	40	-0.516442	41	-0.381026	9	-0.441825	31	-0.201271	31	-0.663121	30	-0.137475	30	-0.466647	30	-0.554572	29	-0.346700
AIM36 sg3	13	-0.419314	23	-0.619173	13	-0.460289	14	-0.498719	24	-0.309250	22	-0.613740	24	-0.225491	23	-0.253569	6	-0.761207	13	-0.188624	12	-0.187182	13	-0.423102	13	-0.453842	12	-0.479549	13	-0.044459
AIM36 sg4	16	0.403358	5	-0.614086	17	0.026843	18	0.692411	5	-0.754219	5	1.184155	4	-1.044009	5	-0.511475	3	-0.296448	17	0.868733	17	0.229420	16	-0.899691	17	-0.646638	16	-0.517891	17	0.638815
AIM36 sg5	9	0.296399	6	-0.154559	9	-0.004959	11	0.733532	6	-0.184666	5	0.430494	7	-0.417042	7	-0.261018	5	0.186831	9	0.067056	10	-0.223025	8	-0.812291	11	1.032453	10	-0.316146	10	0.414080
AIM36 sg6	4	NaN	1	NaN	2	NaN	4	NaN	1	NaN	1	NaN	1	NaN	2	0.140431	0	NaN	4	NaN	4	NaN	2	NaN	4	NaN	4	NaN	4	NaN
AIM36 sg7	4	-0.512198	0	NaN	5	0.939274	5	0.916686	0	NaN	0	NaN	0	NaN	0	NaN	1	NaN	3	NaN	4	0.459395	4	-0.201203	5	0.768502	5	-0.170986	6	0.105115
AIM36 sg8	7	-0.413465	8	0.503633	8	-0.421346	11	1.901068	9	-0.544801	8	0.980384	8	-1.316761	9	-0.147745	5	-0.268649	7	-0.659613	8	-0.434012	8	-1.107391	10	1.536814	7	-0.796688	8	1.228568
AIM36 sg9	7	1.333430	0	NaN	6	1.080121	7	0.116972	0	NaN	0	NaN	0	NaN	0	NaN	4	-0.647880	5	0.210172	5	-0.323495	5	0.764583	7	0.906228	5	-1.153363	5	0.261591
AIM36 sg10	31	-0.178410	40	0.335869	30	-1.039404	30	-0.504990	39	0.058632	37	-0.544866	40	-0.160832	40	-0.068096	8	-0.962335	30	-0.278929	30	-0.131431	31	-0.392908	30	0.487059	29	0.027890	30	-1.266656
AIM36 sg11	8	NaN	14	-0.069917	6	NaN	7	NaN	15	0.400979	13	0.207252	13	0.223492	13	0.514105	6	NaN	7	NaN	8	NaN	8	NaN	7	NaN	8	NaN	7	NaN
AIM36 sg12	6	-0.491461	8	-0.469256	7	0.074826	6	0.245558	8	-0.782556	6	-0.370623	7	0.717831	7	-0.104278	2	-1.648177	6	0.074959	7	-0.671245	6	-1.021435	6	0.621311	6	-0.911095	6	0.216990
AIM39 sg1	6	0.319163	7	-0.881393	6	-0.894428	6	-0.069997	8	0.542765	7	-0.328201	8	1.113966	7	0.397041	2	-0.054272	6	-0.794089	6	-0.354601	6	-0.811378	6	-1.128288	6	-0.067461	6	0.048610
AIM39 sg2	10	-0.998979	10	-0.927021	10	-0.951157	10	-0.826656	10	-0.907478	10	-0.819904	10	-0.960624	10	-0.941541	10	-0.760918	10	-0.965536	10	-1.016219	10	-0.911281	10	-0.873435	10	-0.977736	10	-0.908481
AIM39 sg3	7	-0.243889	8	-0.611227	7	-0.104183	8	0.042204	8	-1.544615	8	-0.218583	8	-0.923727	8	-0.490779	3	-0.577291	7	0.814534	7	-0.247236	7	-0.387438	8	0.802070	7	-1.081651	7	-0.371493
AIM39 sg4	4	NaN	3	-2.048959	5	NaN	4	NaN	3	-0.235900	3	1.366729	3	0.469797	3	1.774870	1	NaN	4	NaN	6	NaN	4	NaN	5	NaN	4	NaN	5	NaN
AIM39 sg5	0	NaN	3	2.585620	2	NaN	0	NaN	4	0.781449	3	0.331712	4	-0.274483	2	-0.321842	0	NaN	0	NaN	0	NaN	0	NaN	0	NaN	0	NaN	0	NaN
AIM39 sg6	15	-0.549382	24	-0.187115	15	-0.324844	15	-0.484304	24	-0.496524	25	-0.405185	24	-0.232614	24	-0.010383	9	-0.563984	15	-0.813776	15	0.481986	15	0.539190	15	0.358740	15	-0.045640	15	-0.254564
AIM39 sg7	6	NaN	13	-0.215564	5	NaN	6	NaN	13	-0.296430	12	-0.290670	13	-0.108361	12	-0.033985	1	NaN	6	NaN	6	NaN	6	NaN	5	NaN	6	NaN	7	NaN
AIM39 sg8	14	0.433117	14	0.710541	14	0.490105	14	0.600553	14	0.735358	14	0.740487	14	0.690288	14	0.683654	14	0.502569	14	0.535551	14	0.471842	14	0.465826	14	0.434925	14	0.516009	14	0.550751
AIM39 sg9	2	-1.779540	4	-0.397815	2	-1.031929	3	0.449993	4	-0.076632	5	0.579258	5	0.907451	4	0.450022	2	0.953269	2	-1.088902	2	0.107601	2	0.603684	2	1.200709	2	-0.786642	2	-0.149288
AIM39 sg10	5	-0.993231	9	0.224116	5	0.548637	5	-0.592585	8	-0.680514	8	-0.556712	9	-0.899274	9	-1.065786	3	-0.694294	4	-0.207820	6	0.319927	5	-0.624760	4	-0.704125	6	-0.304974	6	-0.107909
AIM39 sg11	6	NaN	9	-0.439186	5	NaN	5	NaN	10	0.620940	10	-0.080197	11	-0.381492	9	-0.896253	2	NaN	6	NaN	6	NaN	6	NaN	4	NaN	6	NaN	4	NaN
AIM39 sg12	2	1.096888	2	0.287689	2	0.186530	3	1.757479	2	-0.033624	1	NaN	2	0.710270	2	1.826490	1	NaN	2	1.359016	2	0.740676	2	1.369833	2	0.878998	2	-0.206070	3	5.221972
AIM4 sg1	32	0.204928	41	0.412247	31	-0.150104	31	0.562931	44	0.155419	36	-0.567244	46	0.458808	39	-0.343334	15	-0.253117	33	0.251980	32	0.028912	31	0.408475	31	0.200876	30	0.319991	30	-0.722598
AIM4 sg2	4	NaN	7	0.127165	4	NaN	4	NaN	7	-0.833914	7	-1.135939	7	-1.253097	7	-1.213450	3	NaN	4	NaN	4	NaN	4	NaN	4	NaN	4	NaN	4	NaN
AIM4 sg3	7	-0.892916	2	1.089774	6	-1.273323	6	-2.023193	3	-0.048881	2	-0.400139	2	1.002877	2	-0.327525	2	NaN	6	-1.397668	6	-2.235992	6	-1.122384	7	-0.190959	6	-0.422521	8	-1.588295
AIM4 sg4	2	NaN	2	NaN	2	NaN	2	NaN	3	0.661086	3	1.141608	3	0.240005	3	0.640037	0	NaN	2	NaN	2	NaN	2	NaN	2	NaN	2	NaN	2	NaN
AIM4 sg5	3	-1.084798	0	NaN	4	-0.324876	4	-1.555104	0	NaN	0	NaN	0	NaN	0	NaN	1	NaN	4	-1.075022	4	-1.028897	4	-0.512565	4	0.559933	4	0.021686	4	-1.019630
AIM4 sg6	13	-0.757539	17	0.778919	12	-0.182650	12	-0.339412	19	-0.015849	17	-0.605674	18	-0.162721	17	-0.860952	3	-0.908922	13	0.001110	13	0.862017	13	-0.096998	11	-0.650440	13	-0.135220	13	0.169702
AIM4 sg7	6	-0.102730	13	0.042300	8	0.614510	7	0.059837	14	-0.319470	11	0.438301	13	-0.083016	13	-0.133109	3	-0.479347	7	-0.577799	5	-0.261303	7	-0.774385	6	-0.543555	7	-0.396365	7	0.013584
AIM4 sg8	21	0.494798	11	-0.703782	17	0.424441	20	-0.332348	11	-0.892599	12	0.605193	11	-0.471988	11	-0.633427	4	1.137655	17	0.005663	20	0.485643	18	0.025985	18	-0.573939	17	0.733991	19	0.363903
AIM4 sg9	4	NaN	2	1.557169	4	NaN	4	NaN	2	-1.390877	1	NaN	1	NaN	2	-0.475914	1	NaN	3	NaN	3	NaN	5	0.384372	4	NaN	3	NaN	4	NaN
AIM4 sg10	4	NaN	5	-1.961339	4	NaN	5	NaN	6	-0.588555	6	-0.216492	7	-0.116773	6	0.167983	1	NaN	4	NaN	5	NaN	5	NaN	4	NaN	4	NaN	4	NaN
AIM4 sg11	13	0.524978	15	-0.322935	13	-0.692233	14	0.017520	16	-0.214028	13	-0.132865	15	-0.323620	14	-0.464803	5	0.189460	14	0.074322	14	-0.191893	13	-0.109053	13	-0.181477	12	-0.446677	13	-0.453103
AIM4 sg12	8	-1.024845	3	-0.722669	8	-0.424794	8	0.544838	3	-0.549431	3	-1.037050	3	0.525836	3	-0.337854	2	NaN	7	0.383576	8	-0.004081	8	-0.412817	8	0.306916	7	-0.499118	8	-0.681832
AIM41 sg1	7	1.192947	9	0.178248	7	0.064285	7	0.259992	10	-0.421506	9	-0.289363	9	-0.358151	9	-0.514911	5	0.058791	7	0.037440	7	1.569175	7	1.221187	7	0.119095	7	1.140834	7	1.300487
AIM41 sg2	5	NaN	5	NaN	5	NaN	5	NaN	5	NaN	5	NaN	5	NaN	5	NaN	5	NaN	5	NaN	5	NaN	5	NaN	5	NaN	5	NaN	5	NaN
AIM41 sg3	15	0.427772	33	0.211296	16	-0.402573	17	0.377562	34	0.610873	33	0.275493	34	0.436095	34	0.013481	11	0.319765	15	-0.477738	16	0.201771	16	-0.458677	16	-0.482533	15	0.231213	17	0.094891
AIM41 sg4	3	0.362596	3	1.082029	3	-1.092105	3	1.431840	3	-0.084815	3	-0.751825	3	0.890509	3	1.136113	3	-0.423937	3	1.842941	3	-0.530263	3	0.859681	3	-0.237973	3	-1.256150	3	0.646959
AIM41 sg5	12	-1.239269	17	-0.039308	11	-0.625117	13	-0.029311	16	-0.089283	16	-0.589914	16	-0.179267	16	-0.624392	9	-0.775295	12	-0.394547	11	-1.603215	11	-0.259107	12	0.911151	11	0.443455	13	-0.143927
AIM41 sg6	4	0.084194	2	1.517313	4	-0.707552	5	-0.478966	2	0.072619	2	2.473884	2	-0.445963	2	0.879746	3	-0.309061	5	-0.222199	4	0.027174	5	0.614607	5	1.588351	4	-0.165146	4	-0.741544
AIM41 sg7	0	NaN	0	NaN	1	NaN	0	NaN	0	NaN	0	NaN	0	NaN	0	NaN	0	NaN	0	NaN	0	NaN	1	NaN	1	NaN	0	NaN	0	NaN
AIM41 sg8	2	0.030917	3	0.369286	2	-0.949404	2	-0.383592	3	-0.073853	4	0.491228	4	1.051694	3	0.252422	2	0.015733	2	-0.653481	2	-0.957572	2	-0.133039	2	0.636875	2	-1.128067	2	-1.213355
AIM41 sg9	17	0.593962	17	0.496195	17	-0.445087	17	0.636543	19	0.556800	17	-0.741515	17	0.087291	17	-0.389745	9	-0.288881	17	-0.690091	17	0.511016	17	-0.370442	17	-0.520186	18	0.266798	17	0.545012
AIM41 sg10	7	NaN	16	0.355866	8	NaN	7	NaN	16	0.123186	15	0.505022	16	-0.201693	15	0.596673	2	NaN	8	NaN	8	NaN	9	NaN	9	NaN	7	NaN	7	NaN
AIM41 sg11	7	0.930211	11	-0.646071	8	1.071316	7	-0.417777	11	-0.170648	10	-0.475092	12	-0.304780	11	-0.870329	4	-0.383683	6	0.749417	6	0.285130	7	0.247205	6	-0.241084	7	-0.077532	6	0.636742
AIM41 sg12	2	NaN	3	0.022865	2	NaN	2	NaN	3	0.043038	3	-1.879206	3	-0.172555	3	-0.892126	1	NaN	2	NaN	2	NaN	2	NaN	2	NaN	2	NaN	2	NaN
AIM44 sg1	12	0.349911	19	0.145029	13	-0.395728	13	0.190816	18	0.324988	16	0.295899	18	0.180424	17	-0.194357	2	NaN	11	-0.476707	12	-0.160277	12	-0.422109	12	0.072653	10	-1.044760	12	0.004167
AIM44 sg2	23	0.745672	0	NaN	21	0.297733	21	-0.062981	3	1.441364	2	2.372246	0	NaN	1	NaN	4	NaN	19	-0.319829	23	0.567555	20	-1.063171	16	-0.343368	22	-0.053849	24	0.417347
AIM44 sg3	29	-0.075938	44	-0.167264	29	-0.498036	31	-0.245235	42	-0.122303	41	-0.350227	43	-0.085208	42	-0.026797	19	-0.041177	30	0.260458	30	-0.248864	31	-0.611627	30	-0.621746	30	0.233281	29	-0.108579
AIM44 sg4	11	-0.425679	11	-0.779918	10	0.431057	11	-0.475819	12	-0.144515	11	-1.120961	12	-0.413411	12	-1.076758	6	-1.722784	11	0.200500	11	-0.205710	11	0.101709	11	-0.560276	11	-0.296632	11	-0.370844
AIM44 sg5	4	NaN	9	0.188177	4	NaN	4	NaN	8	-0.030249	9	0.946703	8	0.453968	7	-0.076675	1	NaN	4	NaN	4	NaN	4	NaN	4	NaN	4	NaN	4	NaN
AIM44 sg6	10	0.249584	11	-0.525066	10	-0.453900	9	0.121300	11	0.235669	11	-0.676223	11	-0.388471	11	-0.344885	5	0.381577	10	-0.255826	9	0.699816	9	-0.041827	9	-0.023617	9	0.280695	10	0.594156
AIM44 sg7	8	-0.264137	14	0.545053	8	1.022067	9	0.507200	13	-0.130646	12	-0.058726	15	0.264706	14	-0.124811	4	-0.688435	9	0.715826	10	0.404997	9	0.987909	9	1.488306	8	-1.022009	9	0.871546
AIM44 sg8	10	0.390436	13	0.244015	10	1.405993	11	1.154876	14	0.269356	14	0.202709	14	0.341215	13	0.410718	2	0.010426	10	-0.305056	11	0.078774	10	0.714317	10	1.139059	10	-0.099309	10	-0.577857
AIM44 sg9	9	0.093238	13	0.217832	9	-0.506918	9	-0.495131	13	-0.772124	13	-0.181742	13	-0.942594	13	0.032806	8	-0.376164	9	0.058448	9	0.692781	9	0.793499	8	0.431622	10	-0.165095	9	0.091339
AIM44 sg10	11	-0.422260	11	0.254430	13	0.393367	12	-0.551254	13	-0.200874	11	-0.256416	11	-0.355103	11	-0.386002	5	0.240147	12	0.230204	11	0.154730	11	0.237628	12	0.170740	11	-0.854302	12	-0.397215
AIM44 sg11	3	NaN	5	0.071684	3	NaN	3	NaN	4	2.052984	5	2.030555	4	-0.003970	5	1.771279	1	NaN	3	NaN	3	NaN	3	NaN	3	NaN	3	NaN	3	NaN
AIM44 sg12	1	NaN	2	0.070611	3	NaN	1	NaN	3	0.196279	2	NaN	3	-0.444230	3	1.243901	1	NaN	1	NaN	1	NaN	1	NaN	2	NaN	2	NaN	1	NaN
AIM45 sg1	9	0.812871	10	-0.155115	10	-1.058784	11	0.099810	10	0.264285	9	0.771436	11	0.315930	9	0.498175	4	0.399711	10	-0.292707	9	0.321840	10	0.658246	9	-0.790467	8	0.080875	10	0.656239
AIM45 sg2	4	NaN	5	0.542865	4	NaN	4	NaN	6	0.437750	6	1.304566	5	0.325941	5	0.426473	1	NaN	4	NaN	4	NaN	4	NaN	4	NaN	4	NaN	4	NaN
AIM45 sg3	5	NaN	5	NaN	5	NaN	5	NaN	5	NaN	5	NaN	5	NaN	5	NaN	5	NaN	5	NaN	5	NaN	5	NaN	5	NaN	5	NaN	5	NaN
AIM45 sg4	3	2.226530	0	NaN	3	1.061732	3	0.502418	0	NaN	0	NaN	0	NaN	0	NaN	1	NaN	3	0.631581	2	0.536812	2	0.520600	2	0.081672	2	0.439546	3	0.625595
AIM45 sg6	5	-1.221949	7	1.012957	5	-0.959520	5	-1.647692	7	0.784892	7	1.195710	7	-0.342692	7	0.460184	2	-0.020613	5	-1.482576	5	-1.943727	5	-1.257383	5	-1.185552	5	-1.605540	5	-0.974789
AIM45 sg7	8	0.418010	17	0.057094	8	-1.230224	8	-0.665589	18	-0.256957	17	-0.096637	17	-0.975809	17	-0.256326	5	0.187673	9	0.928521	8	-1.125792	8	-0.278689	8	-0.411889	8	1.119389	8	-0.048372
AIM45 sg8	4	0.888465	9	-0.421639	4	-0.683633	4	-1.125644	9	-0.714248	9	-0.150917	9	-0.231377	9	-0.942307	2	-0.667293	5	0.644354	4	-0.623074	4	0.319439	4	0.460425	4	-0.992194	5	-0.616666
AIM45 sg9	4	0.330382	4	0.523785	4	-1.480081	4	0.378669	4	0.686314	4	0.479096	4	1.093600	4	2.239760	4	1.416606	4	-0.329553	4	0.018398	4	0.665769	4	0.000206	4	0.205398	4	-0.333294
AIM45 sg10	8	0.468922	9	-0.410335	6	0.167931	8	0.027459	9	0.303256	9	0.635494	9	0.642554	9	0.357787	3	0.115012	7	0.410219	7	-1.016240	8	0.162996	8	0.332872	9	0.483534	7	0.773879
AIM45 sg11	11	-0.546536	19	1.217910	10	-0.502644	10	0.055718	20	-0.097445	20	0.984308	19	-0.058231	20	0.955522	7	-0.067254	11	-0.677576	10	-0.271641	11	-0.362455	10	-0.129014	10	0.290626	11	-0.119847
AIM45 sg12	3	0.541960	2	-1.401390	4	1.860526	5	1.184102	2	-3.194963	2	0.502296	2	-2.917193	2	0.685266	1	NaN	2	0.812163	5	0.283066	4	0.134539	5	1.939030	5	-0.640931	4	1.149651
AIM46 sg1	0	NaN	0	NaN	2	NaN	2	NaN	0	NaN	0	NaN	0	NaN	0	NaN	0	NaN	1	NaN	1	NaN	0	NaN	0	NaN	0	NaN	1	NaN
AIM46 sg2	5	-0.459949	0	NaN	4	-0.220955	4	-0.423981	2	-1.919183	0	NaN	1	NaN	2	-0.142542	2	0.970194	4	1.030868	4	-0.309712	5	-0.154587	5	1.401346	4	-0.824785	4	-0.097555
AIM46 sg3	6	NaN	11	-0.331483	6	NaN	6	NaN	12	-0.970943	11	-0.763821	13	-1.044381	12	-0.519086	0	NaN	4	NaN	6	NaN	5	NaN	6	NaN	4	NaN	4	NaN
AIM46 sg4	11	-0.128340	7	0.260703	13	0.174591	11	-0.231957	9	-0.007779	6	0.278732	6	-0.702828	7	-0.232541	4	0.335788	11	0.691220	11	0.477102	10	0.402047	12	-0.006195	11	-0.038945	12	0.274088
AIM46 sg5	10	0.306334	15	-0.109193	11	-0.816293	11	-0.315291	14	-0.055782	14	-0.676990	15	0.278877	14	-0.212380	8	-1.085935	10	0.122280	12	-0.329676	12	0.169725	11	0.332738	11	-0.460119	10	-0.047433
AIM46 sg6	5	-0.053308	9	0.671205	5	1.942243	5	0.374389	9	-0.229100	9	0.336637	9	-0.553220	9	0.134351	5	-0.128219	5	2.014051	5	1.402644	5	-0.160555	5	0.758547	5	-0.137688	5	-0.979197
AIM46 sg7	9	-0.748865	17	-0.353324	9	-0.443720	10	-0.295442	18	-0.318690	17	0.332474	18	0.073870	17	-0.080489	6	-0.725085	9	-0.009888	9	-0.473123	9	-0.666206	10	0.426275	9	-0.545744	9	-0.313380
AIM46 sg8	5	NaN	7	-1.068478	6	NaN	5	NaN	7	-0.187995	7	-0.834728	7	-0.235049	8	0.001651	0	NaN	3	NaN	5	NaN	4	NaN	6	NaN	4	NaN	5	NaN
AIM46 sg9	3	NaN	6	0.070451	3	NaN	3	NaN	6	-0.756580	6	0.269650	6	1.027179	6	-0.342822	0	NaN	3	NaN	3	NaN	3	NaN	3	NaN	3	NaN	3	NaN
AIM46 sg10	8	0.375650	12	1.150205	7	0.129066	9	0.130818	13	0.476445	12	0.198723	12	0.524341	13	0.778215	6	0.047081	8	-0.228214	8	0.038364	9	-0.138270	8	-0.662293	9	-0.261561	7	-1.378715
AIM46 sg11	8	-0.420097	5	1.089690	8	-0.547213	8	-1.367601	6	-0.378723	4	0.982379	5	-0.294871	5	0.279815	3	-0.996179	8	-0.239242	9	-0.025646	8	0.634401	9	-0.364225	8	-0.154227	8	-0.487130
AIM46 sg12	4	0.781223	4	1.385126	4	-1.075112	4	0.645640	4	1.905199	3	1.331138	4	1.885491	4	1.378202	2	1.076801	4	-0.099899	4	1.274702	4	-0.209951	4	0.030496	4	-0.508800	4	0.199292
AIM6 sg1	6	0.889133	9	-0.803744	6	1.317881	5	NaN	10	0.401318	9	0.126943	8	0.104921	9	0.272960	5	1.024176	5	4.523824	6	-0.222747	6	0.309648	5	0.022283	6	2.070370	6	0.456857
AIM6 sg2	13	-0.339725	28	0.250469	12	-1.119939	11	-0.049693	29	0.466084	27	0.434503	28	-0.113483	27	0.199048	9	-0.077637	12	0.002997	13	-0.416492	13	1.458951	12	0.532896	12	-0.655519	13	-0.067692
AIM6 sg3	4	-0.558333	1	NaN	3	-0.054640	5	-0.545122	1	NaN	1	NaN	1	NaN	1	NaN	1	NaN	4	-1.341757	5	-0.708674	4	-0.314554	6	1.410867	3	-1.896713	4	-1.057508
AIM6 sg4	8	-0.426905	4	1.016648	11	0.027849	11	-0.077107	3	-0.547779	4	0.427960	5	0.157168	3	-0.079562	2	NaN	10	-0.007509	10	-0.013717	10	-0.207876	12	2.039612	8	-0.296327	10	-0.361656
AIM6 sg5	18	-0.264923	25	-0.285641	18	-0.059243	19	-0.089192	25	-0.397762	25	-0.576707	25	0.419599	25	0.382493	15	-0.167785	19	0.182869	18	-0.240813	18	0.582626	18	0.406659	17	0.095260	18	-0.455524
AIM6 sg6	8	NaN	15	0.497588	7	NaN	9	1.805039	15	0.404511	15	0.410617	15	0.410614	16	0.736152	4	NaN	7	NaN	7	NaN	7	NaN	8	NaN	7	NaN	7	NaN
AIM6 sg7	18	-0.018435	20	-0.248426	18	-0.197230	20	0.334277	24	-0.083305	19	0.134669	24	0.349070	22	0.241854	5	-0.131917	20	-0.161354	19	0.729228	20	0.481253	20	0.831508	20	0.264881	19	0.567156
AIM6 sg8	17	-0.477007	21	0.889183	17	-0.671434	18	-0.068953	22	-0.275349	20	-0.196724	22	-0.184616	20	-0.336351	8	-0.248666	17	-0.605355	17	0.107525	17	-0.626430	17	-0.066640	18	0.087101	16	-0.503665
AIM6 sg9	19	-0.341698	23	0.402290	18	-0.393500	20	-0.981358	26	-0.308974	23	0.338019	26	0.157824	23	0.224285	7	-0.308502	19	-0.290216	20	-0.929029	19	-0.304592	17	-0.502447	19	-0.779265	18	-0.688679
AIM6 sg10	10	NaN	22	-0.441418	9	NaN	8	NaN	25	0.602246	25	0.917239	24	1.081845	24	1.126939	7	NaN	10	NaN	10	NaN	10	NaN	8	NaN	9	NaN	8	NaN
AIM6 sg11	7	-1.168806	10	0.167833	7	-0.213986	7	-0.224205	10	-0.086106	9	0.026954	11	-0.003816	9	-0.780509	3	-0.864654	7	0.021993	7	-0.335508	7	-0.127059	7	-0.270076	7	0.013832	7	-0.631969
AIM6 sg12	15	0.699758	14	-0.551074	17	0.255293	17	-0.335029	13	-0.057388	13	0.020474	14	-0.163115	13	0.513044	7	-1.488886	16	0.143489	17	-0.433022	16	0.028762	15	-0.570621	14	-0.320068	15	-0.036482
AIM7 sg1	7	-0.652398	10	-0.531387	7	-0.573881	7	0.066416	10	0.814738	10	0.679980	11	0.702113	10	0.672019	4	0.423059	7	0.023809	7	0.075646	7	0.001692	7	-0.252902	7	-0.869493	7	0.040844
AIM7 sg2	2	NaN	0	NaN	2	NaN	3	NaN	1	NaN	1	NaN	0	NaN	0	NaN	0	NaN	3	NaN	1	NaN	3	NaN	3	NaN	3	NaN	2	NaN
AIM7 sg3	7	0.262898	12	0.012749	7	-0.031297	7	-1.450969	12	-1.525667	12	0.228282	12	-0.108956	12	-0.140989	7	-0.505411	6	0.463841	8	0.191357	7	-0.204837	7	0.449949	7	0.281522	7	0.232868
AIM7 sg4	5	-0.030185	5	1.469339	4	0.405013	4	-0.288337	6	0.025083	3	-0.615756	3	-1.421056	2	-2.199374	2	-1.438438	4	0.176119	4	0.029211	4	1.071545	5	1.262687	4	0.361507	4	-0.249638
AIM7 sg5	8	0.605546	14	0.481349	8	0.425552	9	1.944274	14	0.142503	14	0.260729	14	0.008319	15	0.182145	4	1.379884	8	-0.142614	9	-0.308175	9	0.741729	9	0.686790	9	0.542245	9	0.247800
AIM7 sg6	8	-1.434842	11	-0.336287	9	-0.761122	8	-0.238965	12	0.814769	11	0.074203	11	0.748407	12	0.666272	4	0.668000	7	-0.277403	8	-0.003337	8	-0.831250	7	-0.465132	8	-2.086360	8	0.274310
AIM7 sg7	8	0.316205	13	0.275016	7	0.286114	9	-0.010770	14	0.823861	12	-0.430511	13	0.725975	11	-0.307581	4	-0.963936	9	-0.021050	9	0.061083	7	-1.018057	8	0.084737	9	-0.669399	8	-0.103544
AIM7 sg8	5	-0.120380	7	-1.380271	5	-0.101221	5	-0.657499	8	0.061321	7	-0.463722	8	-0.478303	7	0.729240	2	-0.411746	5	-1.195886	5	-0.104301	5	0.231766	5	0.004957	6	-0.187276	5	0.061266
AIM7 sg9	5	NaN	9	-0.432061	5	NaN	5	NaN	10	0.147766	9	-0.582235	10	-0.041420	9	-1.225812	2	NaN	5	NaN	5	NaN	5	NaN	5	NaN	6	NaN	5	NaN
AIM7 sg11	6	-0.771173	9	-0.148747	6	-1.333294	6	-0.827330	8	0.289103	7	-0.120829	9	-0.393524	9	-0.131783	3	0.145383	6	-0.542535	6	-0.282836	6	-0.385568	6	-1.712944	6	0.017961	6	-0.420202
AIM7 sg12	2	NaN	1	NaN	1	NaN	1	NaN	1	NaN	1	NaN	1	NaN	1	NaN	0	NaN	1	NaN	1	NaN	1	NaN	1	NaN	1	NaN	1	NaN
AIM9 sg1	7	-0.330939	10	-0.052516	8	0.360592	7	-0.117533	10	0.176962	10	-0.311741	10	0.090703	10	0.681795	2	0.154543	7	-0.407950	9	0.215047	8	0.013507	7	-0.490118	8	0.163219	8	-0.572363
AIM9 sg2	8	-0.239415	7	-0.242810	7	0.231200	8	0.564649	7	-0.615593	7	-0.368321	7	-0.340349	7	-0.435323	4	1.159877	8	0.073735	8	-0.221812	8	0.886729	8	0.587964	8	0.035455	8	0.816760
AIM9 sg3	10	0.440880	21	-0.759475	10	0.327106	11	0.303632	21	-0.609019	20	-0.767742	21	-0.542385	20	-0.563565	8	0.787873	10	-0.237776	11	-0.346670	9	-0.140822	10	-0.545494	10	0.589408	10	-1.337078
AIM9 sg4	8	NaN	10	-0.028332	6	NaN	8	NaN	11	0.698272	9	0.307377	9	-0.115332	10	0.522242	0	NaN	7	NaN	7	NaN	7	NaN	6	NaN	7	NaN	7	NaN
AIM9 sg5	3	NaN	7	0.517526	3	NaN	4	NaN	7	-0.853241	7	-0.491815	7	-0.262830	7	0.480294	2	NaN	3	NaN	4	NaN	3	NaN	4	NaN	4	NaN	4	NaN
AIM9 sg6	6	-0.896708	6	0.352575	5	-0.355940	7	-1.239290	6	0.084442	6	0.506349	6	-1.185585	6	0.828779	3	0.040655	6	-0.120022	7	-0.604259	6	0.166411	6	0.468914	7	0.082720	6	-0.033795
AIM9 sg7	8	-0.168080	8	0.121951	8	0.515531	7	-0.746981	8	0.340511	8	1.405288	11	0.934866	8	0.851000	2	-0.775484	7	0.822847	7	0.004572	7	0.908280	8	0.462913	7	-0.852044	7	0.149043
AIM9 sg8	3	NaN	2	-0.477619	2	NaN	4	NaN	2	NaN	2	NaN	3	3.065592	2	NaN	0	NaN	3	NaN	2	NaN	5	NaN	3	NaN	4	NaN	4	NaN
AIM9 sg9	12	-0.657267	17	-0.017692	10	-0.691865	12	-0.393643	16	-0.218713	16	-0.178758	17	-0.198729	16	-0.517916	4	-0.476100	11	-0.171151	10	-0.606081	10	-0.424498	10	-1.020590	10	-0.659481	10	-0.752054
AIM9 sg10	12	0.286623	24	0.351368	12	0.149347	12	0.598480	24	-0.080158	24	-0.006098	24	-0.276986	24	0.263474	4	-0.586662	12	-0.200872	12	-0.017661	12	-0.454133	12	-0.401169	12	-0.668466	12	-1.102036
AIM9 sg11	7	0.092973	9	0.558620	6	-0.606747	7	-1.175174	10	0.178921	9	-0.225701	9	-0.216481	9	-0.414491	5	1.414964	7	0.551220	7	0.595189	6	-0.570188	6	-0.831081	6	0.788205	7	0.702624
AIM9 sg12	3	NaN	6	0.404316	3	NaN	3	NaN	6	-0.957308	6	-0.442534	5	-1.929027	6	-1.052708	2	NaN	3	NaN	3	NaN	3	NaN	3	NaN	3	NaN	3	NaN
AIP1 sg1	7	0.006303	8	-0.259220	7	-0.084583	8	0.196927	7	-0.571280	7	0.656008	7	0.321782	8	0.185291	4	0.256298	7	-0.450971	7	0.433743	7	0.844777	7	-0.829178	7	0.029090	8	0.031036
AIP1 sg2	6	0.306068	14	-0.480711	6	0.234805	6	-0.216409	15	-0.162078	13	-0.268815	14	-0.108783	14	-1.064164	4	-0.121532	6	0.612937	6	0.222253	7	-0.126026	7	-0.214881	6	-0.524370	7	0.079658
AIP1 sg3	6	NaN	6	0.237159	5	NaN	5	NaN	6	0.572049	6	0.165926	6	0.433411	6	0.649607	1	NaN	4	NaN	5	NaN	5	NaN	5	NaN	6	NaN	6	NaN
AIP1 sg4	1	NaN	0	NaN	2	NaN	1	NaN	0	NaN	0	NaN	0	NaN	0	NaN	0	NaN	1	NaN	1	NaN	1	NaN	1	NaN	1	NaN	1	NaN
AIP1 sg5	9	0.026913	11	-0.165154	9	0.286034	9	0.002697	13	-0.128682	12	0.187206	13	0.495899	13	0.199718	4	-0.457046	10	0.602573	9	0.621215	10	0.139231	8	-0.411018	9	-0.453412	9	0.258079
AIP1 sg6	3	-0.597888	3	0.237575	4	-0.072064	4	-0.554160	3	-0.289626	3	1.852873	3	-0.158270	3	-0.286686	3	-0.492589	3	-0.816657	3	-0.962664	4	-0.450313	4	1.052333	4	-0.042212	4	-0.291647
AIP1 sg7	4	-0.292921	0	NaN	4	0.040571	4	0.510074	0	NaN	1	NaN	0	NaN	1	NaN	2	NaN	4	0.126598	4	-0.391970	4	0.852617	4	-0.648666	4	0.725530	4	1.047324
AIP1 sg8	19	-0.401835	24	-0.036510	17	0.103875	19	0.015000	27	-0.192650	26	-0.341154	28	-0.333604	26	-0.469373	7	-0.769546	18	0.042067	18	0.173219	19	-0.670104	18	-0.421308	17	-1.016679	19	0.389689
AIP1 sg9	13	-0.065499	22	-0.289361	11	-0.412489	12	0.550630	22	-0.379083	22	0.096341	21	-0.479212	22	0.378668	5	0.447826	12	-0.741618	13	-0.299319	12	-0.038389	13	-0.250384	11	-0.595963	11	-1.329377
AIP1 sg10	15	0.250991	15	0.130046	15	0.267988	15	0.387994	15	0.142195	15	0.194464	15	0.107894	15	0.097170	15	0.030667	15	0.308422	15	0.291534	15	0.244391	15	0.220978	15	0.287573	15	0.325597
AIP1 sg11	10	-0.470433	20	0.101871	10	-0.070101	11	-0.168702	20	-0.127242	18	0.201554	19	0.604600	19	-0.150709	7	-0.598078	11	-0.037576	11	-0.898582	11	0.140747	11	-0.041627	11	-0.149177	11	0.191988
AIP1 sg12	10	NaN	18	-0.002623	9	NaN	11	NaN	18	-0.103383	18	0.123866	18	-0.089724	19	0.105199	5	NaN	10	NaN	12	NaN	11	NaN	12	NaN	11	NaN	10	NaN
AIR1 sg1	4	-0.365132	8	-0.231602	3	0.339566	4	0.165015	6	0.247427	6	0.097396	7	0.028541	7	0.396369	1	NaN	2	0.124586	4	-0.568711	4	-0.838264	4	-0.031728	3	-0.039365	4	0.596367
AIR1 sg2	3	NaN	0	NaN	2	NaN	1	NaN	0	NaN	0	NaN	0	NaN	0	NaN	0	NaN	3	NaN	3	NaN	2	NaN	2	NaN	2	NaN	2	NaN
AIR1 sg3	16	-0.278250	21	0.215226	14	-0.244739	14	-0.730938	21	0.047768	19	-0.446705	21	-0.261439	18	-0.842289	9	-0.490892	15	0.260060	16	-0.501964	14	-0.256041	16	0.024325	14	-0.147447	15	-0.198384
AIR1 sg4	6	-0.043834	12	-1.152779	7	-0.458724	7	-0.361916	15	0.022075	12	-0.729145	13	-0.655009	13	-1.193520	4	0.271066	8	-0.378509	8	0.782538	7	0.941134	6	-0.713315	6	0.407182	8	-0.400047
AIR1 sg5	11	0.934034	12	-1.301343	10	0.388334	11	-0.349798	13	-1.324014	13	-0.130398	11	-1.771944	13	-0.808512	4	1.649514	11	-0.463966	12	0.186904	11	0.292295	12	-0.695842	10	0.467391	11	-0.736801
AIR1 sg6	5	NaN	10	0.589123	4	NaN	4	NaN	11	0.575498	10	-0.065176	12	0.458101	11	-0.223522	0	NaN	4	NaN	3	NaN	4	NaN	3	NaN	2	NaN	5	NaN
AIR1 sg7	3	0.757969	0	NaN	3	-1.266884	3	-0.873976	0	NaN	1	NaN	0	NaN	0	NaN	1	NaN	3	0.040844	2	0.677435	3	0.529657	2	-0.622704	3	-0.978110	3	1.805256
AIR1 sg8	4	NaN	2	0.810047	6	NaN	4	NaN	2	-0.196606	2	0.928651	2	-0.267014	2	3.041614	0	NaN	4	NaN	4	NaN	4	NaN	5	NaN	5	NaN	4	NaN
AIR1 sg9	15	-0.125151	23	-0.180396	14	0.438261	14	-0.199100	22	0.076263	21	-0.124555	22	-0.527907	22	-0.242813	5	-0.383662	15	0.098052	16	0.275714	14	0.328734	16	0.659881	14	0.171243	14	-0.459264
AIR1 sg10	3	NaN	8	0.194615	3	NaN	3	NaN	10	0.153674	9	0.600248	9	-0.386886	9	0.649724	0	NaN	3	NaN	4	NaN	3	NaN	3	NaN	4	NaN	3	NaN
AIR1 sg11	3	-0.499844	1	NaN	3	0.397323	3	-0.401981	1	NaN	0	NaN	1	NaN	1	NaN	1	NaN	3	-1.332393	3	-0.850764	3	-0.046547	3	-0.086019	3	1.673939	3	-0.523903
AIR1 sg12	9	0.461054	7	-0.224477	9	0.268091	9	0.700168	7	0.791847	6	0.085180	8	1.154564	7	0.774671	3	1.526530	9	0.833703	10	0.333551	10	-0.121698	9	0.601863	9	-0.010691	9	-1.565396
AIR2 sg1	7	-0.064133	2	NaN	6	-0.511112	8	0.069293	2	-0.618920	3	0.320913	3	1.382324	1	NaN	3	0.021842	7	-0.231915	7	-0.866598	6	-1.114794	7	-0.376689	7	-0.179234	6	-0.217890
AIR2 sg2	8	1.252757	15	0.344737	8	0.787664	9	1.298609	16	0.702929	15	0.681552	16	0.551386	16	0.480478	4	1.450982	7	0.592625	9	1.699304	8	1.463312	9	1.431717	7	0.336946	8	0.624112
AIR2 sg3	8	0.293958	12	-0.636826	8	-1.044498	8	-0.466846	12	-0.486905	11	-0.549644	11	-1.564754	11	-0.691153	3	0.898454	8	0.188237	8	0.064952	8	0.246178	8	0.092560	8	0.028760	8	0.272354
AIR2 sg4	1	NaN	6	-0.360620	1	NaN	1	NaN	6	0.792721	5	0.761645	6	0.085795	6	0.566484	0	NaN	1	NaN	2	NaN	2	NaN	0	NaN	0	NaN	0	NaN
AIR2 sg5	8	0.378708	19	0.223029	8	0.625097	9	0.857213	20	1.075709	18	0.263718	19	0.431071	18	0.141176	7	-0.970133	9	0.197557	8	0.766032	8	1.013658	9	0.767401	8	-0.316011	7	0.571037
AIR2 sg6	10	0.593819	13	0.222335	11	0.603741	12	1.431603	13	0.716983	10	-0.138976	12	0.469130	11	0.981271	2	NaN	12	-0.094507	11	0.814271	10	0.808933	9	0.467279	11	1.048307	11	1.086610
AIR2 sg7	3	NaN	5	0.653257	2	NaN	4	NaN	4	-1.271224	4	0.504544	5	-0.233755	4	-2.075005	1	NaN	3	NaN	3	NaN	4	NaN	2	NaN	2	NaN	3	NaN
AIR2 sg8	9	0.443195	9	-0.869129	9	0.612720	9	0.978902	11	0.309612	10	-0.252046	10	-0.060119	9	0.194298	7	0.190500	10	0.639933	9	0.527480	9	-0.244087	8	-0.303929	9	0.726377	8	0.215462
AIR2 sg9	3	-1.760935	4	1.846186	3	-0.134407	3	-0.050240	4	0.600025	4	-0.432553	4	0.034190	4	-0.202579	2	0.813783	3	-0.973988	3	0.798277	3	1.521130	3	-0.704168	3	-0.617154	3	-0.498003
AIR2 sg10	6	-0.728419	10	1.361895	6	0.016846	8	-0.337435	10	0.123186	10	0.874487	11	0.251935	11	0.656505	2	-0.409447	7	-0.598387	8	-0.683712	6	-0.311743	6	0.265779	6	0.412603	6	-0.544464
AIR2 sg11	9	NaN	19	-0.430206	9	NaN	10	NaN	19	0.694688	19	-0.253506	19	0.427375	19	-0.033659	4	NaN	8	NaN	10	NaN	10	NaN	9	NaN	8	NaN	9	NaN
AIR2 sg12	2	NaN	9	1.128696	3	NaN	3	NaN	9	0.007896	8	1.204678	9	0.594560	9	0.634476	1	NaN	1	NaN	3	NaN	3	NaN	2	NaN	2	NaN	3	NaN
AKL1 sg1	13	-0.713847	13	-0.383613	15	0.415222	16	-0.288189	13	-0.178844	11	-0.343240	12	-1.078110	10	-1.715344	3	-0.365306	12	-0.173196	12	-1.089327	12	-0.616868	12	0.049724	13	-0.639808	12	-0.158711
AKL1 sg2	3	0.115173	4	0.330572	3	0.065028	3	-0.768961	4	-1.654886	4	1.037197	4	-0.081967	4	0.198645	2	-0.420579	3	-0.884071	3	0.768005	3	0.489080	3	0.299085	3	0.986355	3	-0.778237
AKL1 sg3	18	-0.357177	18	-0.061214	18	-0.291486	18	-0.176038	18	-0.035055	18	0.002580	18	-0.088763	18	-0.078596	18	-0.084380	18	-0.279975	18	-0.352502	18	-0.277713	18	-0.270231	18	-0.294671	18	-0.240491
AKL1 sg4	5	-0.209635	6	-1.401965	5	0.314352	6	0.468133	7	-0.721211	7	0.949212	6	-0.324910	7	0.358258	2	-0.666192	6	0.919630	7	-0.556124	6	0.360926	5	-0.694437	6	0.309835	6	0.782672
AKL1 sg5	2	NaN	4	-0.966132	2	NaN	2	NaN	4	-0.228864	5	1.523309	5	0.715428	4	0.810508	0	NaN	2	NaN	2	NaN	2	NaN	2	NaN	2	NaN	2	NaN
AKL1 sg6	12	0.182254	18	-1.100374	12	0.054520	13	-1.557594	18	-0.065166	17	-0.148545	19	0.192381	17	-0.552172	3	-0.907449	13	0.496544	13	0.144734	12	-0.382207	11	-1.425462	12	0.189074	13	0.068052
AKL1 sg7	9	0.780524	12	-0.738801	7	0.689080	7	-0.502514	13	-0.027997	13	0.636129	13	0.143168	13	0.522108	2	0.052041	9	0.281900	7	0.338132	7	1.656305	6	-0.910107	7	0.047918	8	0.347525
AKL1 sg8	30	0.163958	44	0.003401	28	-0.778190	30	-0.151331	45	-0.408650	43	-0.005334	45	0.078392	45	0.250061	24	0.117317	31	0.148786	30	-0.150345	30	0.294433	29	-0.581110	29	-0.027695	30	0.253104
AKL1 sg9	2	NaN	4	-0.454667	2	NaN	2	NaN	4	-0.158598	4	0.520386	4	-0.085667	4	0.520832	0	NaN	2	NaN	2	NaN	2	NaN	2	NaN	2	NaN	2	NaN
AKL1 sg10	8	NaN	11	-0.019246	7	NaN	7	NaN	11	-0.339962	11	0.233227	11	0.525547	11	0.402183	1	NaN	5	NaN	8	NaN	7	NaN	6	NaN	7	NaN	5	NaN
AKL1 sg11	13	0.226098	8	-1.011243	12	0.315766	12	-0.608418	8	0.168710	7	-1.405131	9	-0.722288	7	-1.573227	3	0.442600	13	1.503229	12	-0.548334	12	0.320251	12	0.372114	12	0.480300	12	0.410280
AKL1 sg12	10	0.018384	18	-0.056670	10	-0.959076	11	-0.224728	18	0.026963	17	0.430050	17	0.183464	18	0.274466	6	-0.006990	9	-1.327135	11	-0.000460	10	-0.361311	10	-0.150709	9	0.255251	10	-0.205153
AKR1 sg1	9	-1.153409	17	0.634347	9	-0.921434	9	1.301213	17	0.413971	16	0.356683	17	-0.063142	16	0.816180	4	2.227475	9	0.162506	10	1.879288	11	1.194996	10	-0.374175	8	-0.617711	9	-1.574973
AKR1 sg2	8	-1.149966	11	0.463486	7	0.480470	8	0.722226	11	0.151003	10	-1.051303	10	-0.497015	11	-0.300233	4	-0.915488	8	0.132849	8	0.219694	8	-0.219887	7	-0.292388	7	0.183464	8	-0.090962
AKR1 sg3	3	1.826598	1	NaN	3	1.498520	2	NaN	1	NaN	1	NaN	1	NaN	1	NaN	2	NaN	3	2.429591	3	0.930101	2	NaN	2	NaN	2	NaN	4	1.652272
AKR1 sg4	1	NaN	2	-1.847685	1	NaN	2	NaN	2	-0.992550	2	-1.086732	2	-1.488246	2	-0.905926	0	NaN	1	NaN	2	NaN	2	NaN	1	NaN	2	NaN	2	NaN
AKR1 sg6	2	NaN	2	NaN	2	NaN	2	NaN	1	NaN	1	NaN	2	NaN	2	NaN	0	NaN	3	1.122255	2	0.598260	2	NaN	2	NaN	2	NaN	1	NaN
AKR1 sg7	4	1.306330	4	0.939600	5	-0.413772	5	0.004882	5	0.436412	5	2.111226	4	-0.070199	4	1.442644	3	1.040575	5	1.280041	5	1.100895	4	0.485086	3	-1.195006	6	1.023130	4	-0.880013
AKR1 sg8	19	0.920683	19	1.038975	19	0.956898	19	1.067344	19	1.058203	19	1.057822	19	1.023143	19	1.003223	19	0.741200	19	1.024310	19	0.983962	19	0.906176	19	0.851097	19	1.000889	19	1.023200
AKR1 sg9	3	0.056811	2	NaN	3	0.422455	2	-0.526942	2	1.592492	1	NaN	2	NaN	2	NaN	1	NaN	2	1.670938	2	0.502756	3	-0.706802	2	-0.916000	3	0.633875	2	-0.164391
AKR1 sg10	2	NaN	3	1.092060	3	NaN	3	NaN	3	1.608762	2	NaN	4	-0.281095	3	-0.382106	0	NaN	3	NaN	2	NaN	3	NaN	2	NaN	2	NaN	2	NaN
AKR1 sg11	11	0.466372	14	-0.224209	10	0.185057	11	-0.405253	14	0.031469	12	0.267556	14	-0.459731	14	0.237525	4	0.408291	10	-0.169544	12	0.255283	10	-0.388737	9	-0.854735	10	-1.075316	11	-0.113919
AKR1 sg12	5	-0.374568	1	NaN	5	0.123977	6	-0.406668	1	NaN	1	NaN	2	NaN	1	NaN	2	NaN	6	0.191889	6	0.438217	5	-0.931049	5	-0.880174	5	0.147911	5	0.093607
AKR2 sg1	6	-0.099798	6	0.140058	8	-0.292341	8	0.043476	8	1.331084	5	-0.178229	9	0.675324	5	-0.326298	4	0.758957	9	0.409490	7	-0.798810	8	0.242749	8	0.432971	8	1.134650	8	-0.406844
AKR2 sg2	10	NaN	23	-0.522621	10	NaN	11	NaN	23	-0.085975	22	-0.855971	24	-0.712429	23	-0.920811	8	NaN	11	NaN	10	NaN	11	NaN	11	NaN	11	NaN	10	NaN
AKR2 sg3	27	0.558579	29	-0.486235	23	-0.632177	25	-0.257183	31	-0.039239	25	-0.263169	31	0.246252	28	0.197330	9	1.080934	26	0.666296	24	0.158296	24	0.035971	23	-0.697406	26	0.214581	25	-0.113742
AKR2 sg4	11	0.502591	12	-0.152815	11	0.947804	11	-0.232431	12	0.080697	12	0.415524	12	-0.183792	12	0.168372	6	0.662680	12	0.860250	13	0.482155	12	1.292764	11	0.190100	12	0.983718	11	-0.192496
AKR2 sg5	4	NaN	11	0.250207	5	NaN	5	NaN	11	1.141245	11	-0.361662	11	0.349559	11	0.737762	3	NaN	5	NaN	6	NaN	5	NaN	4	NaN	4	NaN	5	NaN
AKR2 sg6	6	0.021405	7	0.032412	5	0.583599	6	0.987652	7	0.815593	6	-0.710386	9	1.143937	7	-0.165671	2	-1.291531	5	-0.444277	5	-0.491782	5	-0.139247	8	1.179317	5	-0.454169	5	0.283005
AKR2 sg7	11	0.409199	14	0.452396	11	-1.034921	11	-0.329783	16	0.370682	16	-0.093153	15	0.204935	15	0.202478	8	0.245660	11	-0.168923	11	-0.279600	11	-1.439441	11	-0.735854	11	-0.117330	11	-0.590727
AKR2 sg8	14	-0.050569	17	-0.244769	14	-0.746037	14	-0.816803	17	0.620407	16	-0.548895	18	0.297991	17	0.017694	6	-0.634158	15	-0.130251	14	-0.198375	14	-1.055262	13	-1.065442	14	-0.605457	15	-0.351819
AKR2 sg9	4	NaN	4	-2.204929	4	NaN	4	NaN	5	0.538833	4	1.555976	5	-0.931723	4	0.461239	1	NaN	4	NaN	5	NaN	4	NaN	4	NaN	4	NaN	5	NaN
AKR2 sg10	10	NaN	10	-0.546716	8	NaN	11	NaN	10	0.642445	8	-0.458120	11	0.376650	11	0.030339	1	NaN	9	NaN	8	NaN	10	NaN	10	NaN	10	NaN	11	NaN
AKR2 sg11	5	0.541797	5	0.150471	6	0.564716	5	0.246882	4	-0.053944	4	0.340763	4	-0.506817	4	-0.636912	3	-0.792275	7	0.469723	6	0.319981	7	1.983464	6	1.504867	6	0.181632	5	0.451640
AKR2 sg12	10	0.745358	18	0.799286	11	0.610464	11	0.214423	18	-0.314237	17	0.120007	18	0.344903	18	0.042832	6	-0.316505	11	0.442230	11	0.563951	11	1.079802	11	1.069772	11	-0.948832	9	0.299959
ALA1 sg1	7	0.058067	14	0.580436	8	-0.376596	7	-0.777080	16	0.208055	15	1.006835	14	-0.318832	16	0.366665	2	0.881339	8	0.334831	8	0.220533	7	-0.203629	7	-0.574419	8	-0.428415	7	-1.457202
ALA1 sg2	1	NaN	1	NaN	1	NaN	2	NaN	0	NaN	1	NaN	1	NaN	1	NaN	0	NaN	2	NaN	1	NaN	1	NaN	1	NaN	1	NaN	1	NaN
ALA1 sg3	7	NaN	9	-0.373709	7	NaN	8	NaN	10	0.684716	9	0.512983	9	0.738926	9	0.322665	1	NaN	7	NaN	8	NaN	9	NaN	7	NaN	9	NaN	7	NaN
ALA1 sg4	19	-0.831708	19	-0.739990	19	-0.783258	19	-0.660310	19	-0.719967	19	-0.641605	19	-0.772036	19	-0.756040	19	-0.616884	19	-0.790620	19	-0.842310	19	-0.750961	19	-0.721158	19	-0.803703	19	-0.738492
ALA1 sg5	2	NaN	3	1.412281	1	NaN	2	NaN	3	0.672541	3	-0.867787	3	1.899964	3	0.776048	1	NaN	2	NaN	2	NaN	1	NaN	1	NaN	1	NaN	2	NaN
ALA1 sg6	2	NaN	2	-0.172787	1	NaN	2	NaN	2	0.101756	2	-2.285380	2	-0.131394	2	-1.579778	1	NaN	1	NaN	1	NaN	2	NaN	2	NaN	1	NaN	1	NaN
ALA1 sg7	2	NaN	4	0.813058	2	NaN	3	NaN	4	1.233838	4	0.434151	4	0.090124	4	1.217391	0	NaN	3	NaN	3	NaN	3	NaN	3	NaN	2	NaN	3	NaN
ALA1 sg8	10	-0.090560	14	0.108387	10	-0.345607	10	0.462373	14	0.179213	12	0.470132	13	0.321387	13	0.264135	5	1.722510	10	-0.102522	10	1.066101	10	0.690984	10	-0.466703	10	-0.305668	10	-1.289865
ALA1 sg9	3	-0.373366	3	1.246854	2	-0.412130	3	-0.347197	3	0.171454	3	-0.720511	3	1.061864	3	0.519405	1	NaN	1	NaN	2	0.306589	2	NaN	2	-0.134646	2	0.379340	1	NaN
ALA1 sg10	11	0.343410	25	0.062703	12	-0.316850	12	-1.024863	27	0.608688	24	0.336292	28	0.528459	25	0.108141	6	0.049806	14	-0.737042	13	0.163631	12	-0.299656	12	0.234158	13	-0.788279	13	0.200293
ALA1 sg11	6	NaN	7	-0.158614	6	NaN	6	NaN	8	-0.549519	7	0.461966	8	-0.134544	7	-0.613368	1	NaN	7	NaN	6	NaN	7	NaN	5	NaN	8	NaN	5	NaN
ALA1 sg12	2	NaN	0	NaN	2	NaN	2	NaN	0	NaN	0	NaN	1	NaN	0	NaN	0	NaN	2	NaN	1	NaN	1	NaN	1	NaN	1	NaN	2	NaN
ALB1 sg1	3	-0.037260	5	0.179409	2	-0.605447	2	-0.260215	6	-1.008547	6	-0.597825	6	-0.726824	6	-0.987249	2	-1.001400	3	-0.343493	3	-0.246541	2	-1.125087	3	-0.208468	3	0.657784	3	-0.859966
ALB1 sg2	7	-1.582210	6	-0.109907	7	-0.851371	7	-0.201728	6	0.331144	6	-0.865576	7	-0.775380	7	-1.039651	5	0.794502	7	0.524955	7	-0.723223	7	0.195949	7	-0.606407	7	-0.076750	7	-0.749269
ALB1 sg3	28	0.259046	30	-0.202342	29	-0.144234	28	-0.915761	30	-0.148984	27	0.574811	28	-0.107649	27	-0.087327	14	0.524361	27	0.049096	30	0.308728	29	-0.199270	28	-0.012413	28	0.220001	28	0.050717
ALB1 sg4	28	-0.705077	25	0.017150	29	0.089182	34	0.581513	29	0.316748	25	0.037691	26	0.098633	27	0.396266	9	0.874871	29	-0.883115	30	-0.243573	32	-0.164646	33	0.615475	29	0.447294	28	0.265159
ALB1 sg5	11	-0.499768	16	0.005159	11	-0.865970	11	-0.637807	15	-0.078378	15	-0.499574	15	-0.709447	16	0.194495	7	0.252167	11	0.042883	11	-0.241816	11	-0.088658	11	0.311614	11	-0.511634	11	0.126929
ALB1 sg6	16	-0.055007	32	0.285300	18	-0.124615	18	1.348381	37	-0.061523	33	0.236176	32	-0.469660	34	0.182124	9	-0.022348	18	0.996001	18	0.918767	17	1.151027	18	0.312783	17	0.236766	18	0.111560
ALB1 sg7	13	0.642498	24	-0.110672	13	-0.240069	13	1.102668	25	-0.350415	24	0.003015	26	-0.075484	24	-0.333209	6	0.957704	15	0.217490	15	1.080795	14	0.942060	13	0.380002	15	0.451440	14	-0.213630
ALB1 sg8	20	0.816764	20	0.959754	20	0.856445	20	0.967084	20	0.979877	20	0.981578	20	0.942975	20	0.925705	20	0.682631	20	0.919239	20	0.875031	20	0.811173	20	0.761217	20	0.896590	20	0.921523
ALB1 sg9	7	0.711059	9	0.091916	7	-0.080265	7	0.742970	10	0.475389	10	0.685755	10	0.992452	9	1.334330	4	1.755438	6	0.078129	7	-1.203010	7	0.471928	6	-0.747884	7	0.145109	7	-0.944779
ALB1 sg10	7	-0.103158	13	-0.213195	7	0.238689	6	1.045005	13	0.099820	13	-0.219496	13	0.057324	13	-0.034050	2	0.655595	7	1.140504	6	0.082729	7	-0.012429	5	0.354728	5	-0.200061	6	0.682786
ALB1 sg11	12	-0.305068	17	0.201797	11	-0.335593	11	1.356607	17	0.574519	16	0.797606	18	0.816091	15	0.401629	6	-0.051388	11	-0.074867	11	-0.102010	12	0.653997	11	0.145858	11	-0.227262	12	-1.157555
ALB1 sg12	4	NaN	6	-0.092781	4	NaN	3	NaN	6	1.180370	6	-0.046750	6	2.150189	6	1.308083	0	NaN	4	NaN	4	NaN	3	NaN	3	NaN	3	NaN	3	NaN
ALD2 sg1	9	0.183039	9	0.298642	8	-1.741065	8	-0.659728	9	0.252333	9	-0.506442	10	0.323840	10	0.487437	2	-0.197515	8	-0.636846	8	-1.379200	8	-0.977753	8	-0.764475	8	-0.861252	8	-1.626316
ALD2 sg2	15	-0.394528	5	0.496862	14	0.328844	14	-0.517468	6	-0.670205	5	-0.089700	5	-0.446127	7	0.350864	5	-1.232381	15	-0.034957	16	-0.928849	13	-0.173947	13	-1.172700	13	0.428703	13	-0.947112
ALD2 sg3	7	-1.232777	14	0.651061	7	0.067784	7	0.215779	14	-0.368792	13	0.102747	14	-0.815078	14	-0.400894	6	0.875456	7	0.507590	8	0.624908	7	-0.704084	8	-0.332984	7	1.253505	7	1.144109
ALD2 sg4	10	-0.114824	15	0.481308	9	-0.394662	11	-0.375477	14	0.178827	13	0.415535	14	0.490265	13	0.065832	6	0.312788	10	0.853473	10	NaN	11	1.152944	9	NaN	9	NaN	8	NaN
ALD2 sg5	9	NaN	9	NaN	9	NaN	9	NaN	9	NaN	9	NaN	9	NaN	9	NaN	9	NaN	9	NaN	9	NaN	9	NaN	9	NaN	9	NaN	9	NaN
ALD2 sg6	8	0.020589	10	0.602019	7	-0.597178	7	0.067164	11	-0.306510	10	-0.145949	10	-0.627388	10	-0.353007	3	-0.128133	7	0.456614	8	0.146770	8	-0.284690	6	-0.286250	7	-1.121959	8	0.543686
ALD2 sg7	8	-0.945253	12	-0.506493	9	-0.403862	10	-0.675156	12	-0.776174	12	-0.183585	12	-0.764288	11	-0.299137	4	-0.391313	9	-0.776674	8	-0.767096	9	-0.208665	9	0.564897	8	-0.185033	8	-0.214384
ALD2 sg8	13	-0.379061	15	0.408284	14	-0.409705	14	-0.659852	16	-0.207428	14	0.453893	16	0.220835	15	0.606565	6	0.108624	14	-0.789910	14	0.563595	14	0.255977	13	0.510416	13	-0.542652	13	-0.835813
ALD2 sg9	2	NaN	5	1.081671	1	NaN	3	NaN	6	-0.402793	5	-0.424374	5	-1.890531	6	-0.527573	0	NaN	2	NaN	1	NaN	2	NaN	1	NaN	2	NaN	1	NaN
ALD2 sg10	16	0.351215	25	-0.171206	17	0.393559	17	0.555185	23	-0.038471	22	-0.332021	24	0.244093	25	0.007286	11	0.194521	17	0.858072	16	0.730001	17	0.170853	17	0.111490	15	0.823480	16	0.367852
ALD2 sg11	19	-1.282321	9	0.200458	17	-0.493246	17	-0.157981	9	-0.265077	8	-0.931675	8	-0.173317	8	-0.967463	7	-0.450187	18	-0.568738	18	0.521967	20	-0.078249	19	0.924182	18	-0.300751	17	0.541653
ALD2 sg12	8	0.026568	3	-0.608861	8	0.442031	9	-0.232529	3	0.849880	3	-1.896428	3	-0.273998	4	0.247962	4	0.029496	8	0.079776	9	-0.236966	8	-0.458211	10	-0.132309	9	0.356357	9	0.293054
ALD3 sg1	6	0.101007	9	0.659032	6	-0.442246	7	-0.618856	8	-0.329778	8	0.378125	9	0.528967	9	-0.156263	2	-0.949543	6	0.321196	7	-0.328963	7	-0.706617	7	-1.240773	6	-0.269454	6	-0.693037
ALD3 sg2	9	-0.008216	19	0.131394	10	0.610477	10	1.116987	19	-0.405743	18	-0.261033	19	-0.002929	19	-0.451666	7	0.079084	11	0.203787	11	0.278376	11	0.737424	9	0.137412	11	0.697869	10	0.253740
ALD3 sg3	2	-0.317063	4	0.785314	2	0.396755	2	0.499321	5	-0.789386	5	1.257003	5	-0.125376	4	0.146935	1	NaN	2	-1.129635	2	0.392411	2	0.191765	2	-1.251413	2	-1.782708	2	-0.251857
ALD3 sg4	18	0.088988	14	-1.536590	18	0.071041	19	-0.377622	16	-0.573752	14	-1.449077	16	-0.651417	14	-1.288177	6	-0.029341	18	-0.421105	18	-0.528699	19	-0.803211	18	-1.404435	18	0.389557	17	-0.808872
ALD3 sg5	6	-0.266140	6	0.043163	6	-0.709821	6	-1.256223	5	1.442442	5	-0.559011	5	-1.330525	5	-0.608263	3	0.844326	7	0.075039	6	-0.567352	7	-0.133580	7	-0.532559	7	0.195809	7	0.090529
ALD3 sg6	1	NaN	4	1.212160	0	NaN	1	NaN	4	0.747618	3	0.154423	3	0.923818	4	-0.331170	1	NaN	1	NaN	1	NaN	1	NaN	0	NaN	1	NaN	0	NaN
ALD3 sg7	2	NaN	2	-1.666052	2	NaN	3	NaN	2	-1.329220	2	2.012524	2	0.210750	2	1.781357	1	NaN	2	NaN	3	NaN	3	NaN	2	NaN	2	NaN	3	NaN
ALD3 sg8	4	NaN	1	NaN	4	NaN	4	NaN	1	NaN	1	NaN	1	NaN	1	NaN	0	NaN	4	NaN	4	NaN	4	NaN	4	NaN	4	NaN	4	NaN
ALD3 sg9	2	NaN	5	1.081671	1	NaN	3	NaN	6	-0.402793	5	-0.424374	5	-1.890531	6	-0.527573	0	NaN	2	NaN	1	NaN	2	NaN	1	NaN	2	NaN	1	NaN
ALD3 sg10	16	0.351215	25	-0.171206	17	0.393559	17	0.555185	23	-0.038471	22	-0.332021	24	0.244093	25	0.007286	11	0.194521	17	0.858072	16	0.730001	17	0.170853	17	0.111490	15	0.823480	16	0.367852
ALD3 sg11	19	-1.282321	9	0.200458	17	-0.493246	17	-0.157981	9	-0.265077	8	-0.931675	8	-0.173317	8	-0.967463	7	-0.450187	18	-0.568738	18	0.521967	20	-0.078249	19	0.924182	18	-0.300751	17	0.541653
ALD3 sg12	8	0.026568	3	-0.608861	8	0.442031	9	-0.232529	3	0.849880	3	-1.896428	3	-0.273998	4	0.247962	4	0.029496	8	0.079776	9	-0.236966	8	-0.458211	10	-0.132309	9	0.356357	9	0.293054
ALD4 sg1	1	NaN	4	1.426882	1	NaN	1	NaN	3	NaN	3	NaN	3	NaN	3	NaN	0	NaN	2	NaN	2	NaN	1	NaN	1	NaN	1	NaN	1	NaN
ALD4 sg2	3	0.833924	2	-1.518813	3	-1.297362	3	-1.995499	2	-2.062766	2	0.646930	2	-0.112821	2	-0.149045	1	NaN	3	-1.206704	3	-0.656920	3	0.595442	3	0.104479	4	-0.527952	3	-1.032932
ALD4 sg4	8	-0.062962	7	-0.550150	8	-0.304479	9	0.090346	6	0.419121	6	-0.565100	7	0.050363	7	0.050281	3	-0.522361	10	0.194571	8	-0.293565	8	-0.239718	8	-0.139165	8	-0.409586	9	0.296443
ALD4 sg5	16	-0.496830	14	0.166855	15	-0.284573	19	0.397331	14	-0.000271	13	0.730016	14	-0.310934	13	0.662472	10	0.322055	17	-0.172938	17	0.010370	17	-0.192872	18	0.309509	16	-0.956509	15	0.065241
ALD4 sg6	8	0.919356	11	0.776992	6	0.379796	7	0.709756	11	0.937333	11	-0.534588	11	-0.017443	11	-0.427778	2	0.586557	7	0.514236	7	0.645753	7	0.538486	8	0.725192	8	0.221328	6	-0.823276
ALD4 sg7	8	0.640772	6	1.572646	9	1.430863	9	-0.314064	5	1.147960	6	1.567516	5	1.437465	5	1.018766	4	0.817862	10	-0.431179	9	-0.644404	9	-0.374074	6	-0.941075	9	0.191338	11	0.139648
ALD4 sg8	12	0.766699	3	-1.031140	11	0.552278	11	-0.471922	3	0.443374	3	0.229182	3	-0.996128	3	-0.903398	6	0.479724	11	-0.468164	10	0.408339	10	-0.779251	10	-0.231289	11	0.291989	11	-0.340859
ALD4 sg9	3	NaN	5	0.437125	3	NaN	3	NaN	4	0.847577	5	-1.501732	5	0.434771	5	-0.718561	1	NaN	3	NaN	3	NaN	3	NaN	3	NaN	3	NaN	3	NaN
ALD4 sg10	2	NaN	3	0.778059	2	NaN	2	NaN	3	-1.913907	3	-0.672822	3	-0.465419	3	-1.559278	1	NaN	2	NaN	2	NaN	2	NaN	2	NaN	2	NaN	3	NaN
ALD4 sg11	3	NaN	3	1.833646	3	NaN	2	NaN	4	0.771251	3	0.042929	4	0.841381	4	0.255014	1	NaN	3	NaN	3	NaN	3	NaN	3	NaN	2	NaN	3	NaN
ALD4 sg12	9	-0.861468	18	0.299088	9	-0.484700	9	-0.348647	18	-0.624611	17	0.153578	18	-0.165510	19	0.400144	7	-0.090388	11	0.410589	10	0.134220	9	-0.306202	9	-0.128492	10	-0.407350	10	-0.047154
ALD5 sg1	3	-3.660710	6	1.372391	3	0.408412	3	-3.106408	6	-1.941416	6	-0.814139	6	-2.138959	6	-1.660329	3	-1.613262	3	0.745283	3	-3.384481	3	-2.721069	3	-0.024676	3	-1.088933	3	0.842842
ALD5 sg2	11	NaN	21	-0.228605	13	NaN	11	NaN	22	-0.132107	21	-0.039073	22	0.031820	22	0.248154	2	NaN	12	NaN	12	NaN	12	NaN	11	NaN	11	NaN	13	0.973407
ALD5 sg3	5	0.874491	6	-0.947454	5	0.104528	5	-0.216964	7	-0.087602	6	-1.378342	7	-0.421371	7	-1.189813	3	-0.906739	5	-0.510710	6	0.053826	6	0.436109	6	-0.301403	5	0.292268	5	0.317511
ALD5 sg4	8	-0.053943	9	-0.722864	7	-0.494940	7	-0.062538	9	0.356300	8	0.136162	9	0.165674	9	-0.092719	5	0.222038	7	0.132432	7	-0.503161	8	0.964384	8	0.025523	7	-0.172579	7	-0.555412
ALD5 sg5	6	NaN	12	0.480224	6	NaN	7	NaN	11	-0.325903	11	0.351210	11	0.867994	11	-0.073824	5	NaN	7	NaN	6	NaN	7	NaN	7	NaN	6	NaN	7	NaN
ALD5 sg6	5	NaN	5	NaN	5	NaN	5	NaN	5	NaN	5	NaN	5	NaN	5	NaN	5	NaN	5	NaN	5	NaN	5	NaN	5	NaN	5	NaN	5	NaN
ALD5 sg7	5	0.330324	10	-0.278165	6	-0.419500	5	0.638998	10	-0.894340	10	-0.412610	10	-1.088086	11	-0.418841	3	-0.362315	5	0.065287	6	-0.659251	5	0.411131	5	-0.469500	5	-0.354332	5	-0.079176
ALD5 sg8	10	-0.528227	12	0.423733	10	0.895793	8	-0.613828	13	-0.680817	12	-0.485512	13	-0.586801	12	-0.261972	6	0.747302	9	0.017867	9	0.120978	9	-0.657907	9	-0.307346	8	0.890961	10	0.347401
ALD5 sg9	5	NaN	7	1.389951	6	NaN	6	1.239509	7	-0.316901	5	-1.013310	7	0.056420	6	0.717254	1	NaN	5	NaN	6	NaN	6	NaN	5	NaN	5	NaN	5	NaN
ALD5 sg10	23	-0.288529	27	-0.079419	25	-0.707361	26	0.451214	27	-0.503143	27	-0.187320	26	0.197526	27	0.189536	12	-1.011617	24	-0.718301	24	-0.140887	23	-0.939377	24	-0.072967	25	-0.314181	24	-0.354990
ALD5 sg11	14	-0.837975	19	-0.632540	12	0.480013	14	0.543229	19	-0.325566	19	0.074667	19	0.040204	19	0.268572	5	-0.980538	12	-0.210614	13	-0.299943	14	1.035338	15	-0.677098	13	0.107241	13	-0.693751
ALD5 sg12	14	0.033347	14	0.552471	14	-0.208177	16	0.637042	15	0.168741	14	-0.243253	15	0.257224	13	-0.257843	7	-0.251979	16	0.617414	17	-0.537945	14	-0.138490	16	1.223745	15	0.159306	15	0.225865
ALD6 sg1	19	-0.598966	9	0.078359	19	0.364524	18	1.030043	8	1.240952	6	-1.069788	7	0.166481	7	0.166339	3	-0.962860	18	0.376855	19	-0.410291	19	-0.240222	18	0.212927	18	0.197373	19	-0.709003
ALD6 sg2	10	NaN	7	-0.666154	8	NaN	11	NaN	9	-0.776740	8	0.277338	9	-0.883101	9	-1.125196	3	0.197128	9	NaN	11	-0.613100	10	NaN	9	0.124854	9	NaN	9	NaN
ALD6 sg3	8	-0.379620	4	0.846280	8	0.047558	8	-0.125742	5	1.393237	4	-0.469169	6	0.701463	5	0.947302	3	0.376328	8	-0.388288	8	-0.805198	8	-0.567460	8	-1.020665	8	0.030049	8	0.158138
ALD6 sg4	5	-0.181917	4	0.087085	5	-0.764208	6	0.376593	3	0.844635	3	1.230801	4	-0.033811	3	1.156032	4	-0.509188	5	-0.422205	4	0.188849	5	0.516579	7	0.873898	5	-0.624146	5	-0.773155
ALD6 sg5	6	NaN	4	0.491598	8	NaN	7	NaN	4	0.280831	2	NaN	4	0.220283	3	0.194199	2	NaN	5	NaN	6	NaN	6	NaN	6	NaN	6	NaN	7	NaN
ALD6 sg6	5	NaN	4	-1.568321	6	NaN	7	NaN	4	-0.501295	4	-0.419224	3	-0.084042	3	-1.533985	1	NaN	6	NaN	7	NaN	6	NaN	6	NaN	5	NaN	7	NaN
ALD6 sg7	17	0.566371	8	-0.125268	17	0.366960	19	1.387971	9	-1.041470	7	-0.069839	9	-0.025577	8	-0.336987	6	0.033342	17	0.096023	20	0.215466	17	-0.087184	15	-1.053962	17	-0.207286	21	0.311173
ALD6 sg8	18	-0.309209	16	-0.048288	17	-0.211136	20	0.926773	18	-0.572065	17	0.050101	18	-0.415045	18	-0.307475	13	0.355718	18	-0.390999	19	0.442568	20	-0.136246	20	0.448540	16	-0.880046	21	0.284110
ALD6 sg9	5	NaN	2	0.190643	4	NaN	5	NaN	1	NaN	1	NaN	1	NaN	2	-1.379001	2	NaN	4	NaN	5	NaN	5	NaN	5	NaN	4	NaN	4	NaN
ALD6 sg10	6	-1.570336	10	-0.365998	6	-1.329279	6	-1.737549	10	-0.137830	10	-0.286110	11	-0.467704	10	-1.012098	4	0.958549	6	-0.175468	6	-0.959132	6	-0.723363	6	-1.139868	7	-0.620019	7	0.378014
ALD6 sg11	4	NaN	4	-1.041562	4	NaN	4	NaN	6	0.146529	6	0.247384	7	0.139221	6	0.251249	0	NaN	4	NaN	5	NaN	4	NaN	4	NaN	4	NaN	3	NaN
ALD6 sg12	15	0.455292	23	-0.241649	15	NaN	16	NaN	23	-0.019516	22	0.785259	23	0.163542	22	0.717748	6	1.101693	14	NaN	16	1.780538	16	1.061989	15	0.564516	16	1.180708	13	NaN
ALE1 sg1	9	0.137061	9	-0.328943	8	0.177266	10	0.728744	10	-0.688661	9	0.106127	9	-0.532682	9	-0.365024	6	1.453824	7	-0.383824	8	0.130896	9	-0.050870	9	-0.152797	8	-0.040813	8	-0.149486
ALE1 sg2	3	NaN	5	-0.413623	3	NaN	3	NaN	5	-0.650859	5	-0.503821	5	0.061453	5	-0.200562	2	NaN	3	NaN	3	NaN	3	NaN	3	NaN	4	NaN	3	NaN
ALE1 sg3	7	NaN	4	-0.259940	6	NaN	7	NaN	5	-0.339774	4	0.793646	4	-1.352393	5	0.474503	1	NaN	6	NaN	7	NaN	6	NaN	6	NaN	6	NaN	7	NaN
ALE1 sg4	11	-0.785068	9	-1.180524	10	-0.023710	10	-0.171092	9	-1.432299	10	0.233862	9	-0.753684	9	-0.459025	7	0.646858	11	-0.235602	11	-0.053606	10	-0.094646	10	0.367985	9	-0.303990	10	0.224714
ALE1 sg5	2	-0.383727	2	1.155572	2	0.117951	3	0.531218	2	0.254601	2	-1.527815	2	0.456501	2	-1.186406	2	-0.899732	3	-0.117956	3	0.088670	3	-0.610030	2	-1.915597	2	-0.387352	2	-0.741291
ALE1 sg6	16	0.003333	20	-0.345593	15	0.311848	16	0.317311	21	0.342389	20	-0.364266	20	-0.835326	19	-0.454749	6	1.281236	16	-0.535709	17	-0.495154	15	-0.578932	16	-0.774035	15	0.397952	15	-0.053615
ALE1 sg7	12	-0.116039	10	-0.401399	13	0.085535	13	0.207985	10	-0.341290	10	-0.263134	10	-0.047639	10	-0.858324	5	0.108929	13	0.201911	14	0.468242	12	-0.003890	13	0.157862	12	-0.417039	13	-0.515336
ALE1 sg8	11	0.435531	13	0.174584	11	-0.226898	11	0.180976	13	-0.011221	13	-0.298013	13	-0.193912	13	0.077118	7	0.712129	12	0.510614	12	0.369289	11	-0.018636	11	-0.886387	12	0.439460	13	0.350785
ALE1 sg9	11	-0.391591	21	0.078352	11	-0.620812	11	-0.303315	22	0.124595	19	-0.754356	21	-0.316049	23	-0.562797	10	-0.975808	12	0.169618	12	-0.113001	11	-0.461038	12	0.193099	12	0.246102	11	-0.704815
ALE1 sg10	3	-0.162619	7	-0.079505	4	1.141609	6	0.225820	7	-0.377768	7	0.167525	7	-0.013087	7	-0.016836	2	NaN	3	0.444550	3	-0.297826	4	0.440301	5	-0.062493	3	-0.882894	4	-0.197509
ALE1 sg11	1	NaN	6	-0.995375	1	NaN	1	NaN	6	0.288163	6	0.206574	6	-0.064097	6	-0.572854	1	NaN	1	NaN	1	NaN	1	NaN	1	NaN	1	NaN	2	NaN
ALE1 sg12	4	NaN	8	-0.106384	4	NaN	4	NaN	7	0.072188	7	-0.620572	7	0.126221	8	0.230571	1	NaN	4	NaN	5	NaN	4	NaN	5	NaN	5	NaN	4	NaN
ALF1 sg1	12	-0.098787	7	0.158332	13	-0.636134	11	NaN	10	0.286874	7	0.884179	9	0.559924	8	0.396375	4	-0.378350	13	-0.765721	11	-0.532853	13	NaN	11	NaN	11	0.592660	11	-0.502007
ALF1 sg2	15	0.439633	20	0.055199	14	-0.193457	14	-0.077840	23	0.039144	21	0.332487	21	0.383710	21	0.588393	10	-0.014469	15	-0.241988	16	0.552609	15	0.433147	16	0.147845	15	0.430564	14	-0.487954
ALF1 sg3	6	-0.644258	0	NaN	6	0.025393	6	-0.386730	0	NaN	0	NaN	0	NaN	0	NaN	2	NaN	6	-0.429491	6	-0.493397	6	1.164649	6	-0.595803	6	-0.622078	6	0.267022
ALF1 sg4	3	NaN	1	NaN	2	NaN	4	NaN	1	NaN	1	NaN	1	NaN	1	NaN	0	NaN	6	1.654191	5	NaN	3	NaN	4	NaN	3	NaN	4	0.295577
ALF1 sg6	1	NaN	2	0.362395	1	NaN	1	NaN	2	0.207307	2	0.570983	2	0.051794	2	-0.654056	0	NaN	1	NaN	1	NaN	1	NaN	1	NaN	1	NaN	1	NaN
ALF1 sg7	7	-1.130459	11	0.134418	6	-0.030630	8	-0.847729	13	0.130296	10	0.013935	12	0.316312	11	-0.143767	3	-0.192685	9	0.725590	8	0.178554	10	0.466252	8	0.500037	9	0.003698	11	1.212256
ALF1 sg8	15	0.295265	12	1.035453	16	0.332649	14	0.287677	12	0.082571	12	0.331199	12	0.674675	9	1.011160	5	-0.491458	13	-0.052014	16	1.002618	14	1.352980	12	0.366455	14	0.455521	16	-0.091112
ALF1 sg9	31	-1.509495	60	-0.072345	32	-0.770452	35	-0.786054	61	-0.940467	58	-0.136851	58	-0.465922	62	-0.362666	20	-0.566290	33	-0.387857	34	-1.264796	34	-0.134380	32	-0.564219	33	-0.161519	33	-0.670439
ALF1 sg10	2	NaN	6	0.169924	3	-0.759665	4	0.054293	5	-1.637330	5	0.488416	6	0.158333	6	-0.068449	2	-0.033606	4	0.056075	2	NaN	4	0.395537	2	NaN	3	0.502023	3	-1.118081
ALF1 sg11	1	NaN	2	-0.116113	1	NaN	3	NaN	2	-1.898394	2	1.666520	2	-2.317757	2	-1.403827	0	NaN	1	NaN	1	NaN	2	NaN	1	NaN	1	NaN	2	NaN
ALF1 sg12	11	NaN	16	-0.477949	11	NaN	12	NaN	17	-0.600658	13	-0.048218	15	-0.871095	16	-0.211991	3	NaN	12	NaN	11	NaN	11	NaN	11	NaN	13	1.106399	12	NaN
ALG1 sg1	36	-0.401444	50	0.060069	37	-0.543393	36	-0.067626	50	-0.246951	51	-0.021119	52	0.064498	50	-0.106418	22	-0.289465	36	0.021988	36	0.069961	36	0.368437	37	0.012994	36	0.283936	38	0.073558
ALG1 sg2	38	0.425974	51	0.236106	37	0.034969	40	0.825309	56	0.746760	50	0.756678	54	0.630351	53	0.852780	21	-0.099353	38	-0.469488	39	0.719084	39	0.846497	38	1.407637	39	0.012691	37	-0.154247
ALG1 sg3	33	0.318930	37	-0.027660	36	0.161621	36	-0.114113	40	0.469741	36	-0.407009	38	-0.048915	35	-0.425745	17	0.073274	38	0.478240	35	0.401931	35	-0.727335	34	-0.701901	33	0.622168	32	-0.124361
ALG1 sg4	18	-0.313819	15	-0.076391	17	0.125435	19	0.903673	19	0.714023	14	0.742882	13	-0.550481	15	0.129539	5	-0.276565	18	0.386315	18	0.481783	17	-0.548197	18	0.841417	19	0.146395	19	0.156498
ALG1 sg5	9	0.092905	15	0.191441	8	-0.813783	9	-0.394042	15	-0.961853	15	0.262348	15	-1.091984	15	-0.469204	4	0.125406	9	0.181152	7	-0.057505	8	-0.308688	7	-0.502583	7	-0.142103	8	0.058215
ALG1 sg6	1	NaN	1	NaN	1	NaN	1	NaN	1	NaN	1	NaN	1	NaN	1	NaN	0	NaN	1	NaN	1	NaN	1	NaN	1	NaN	2	NaN	1	NaN
ALG1 sg7	12	1.187647	12	1.314372	12	1.222456	12	1.330906	12	1.333621	12	1.320813	12	1.301013	12	1.275708	12	0.951760	12	1.301228	12	1.262076	12	1.159174	12	1.091179	12	1.276259	12	1.292047
ALG1 sg8	8	-0.697596	5	-0.352744	7	0.419260	8	-0.958918	5	1.599299	5	-0.989955	5	-0.331834	5	-0.366008	3	0.152805	8	-0.263111	8	-0.329437	8	-0.194344	8	-0.222437	8	0.717164	8	0.006130
ALG1 sg9	15	-0.494717	33	0.320103	16	0.277224	17	-0.296168	31	-0.467757	31	-0.195895	32	-0.622442	33	-0.012372	9	0.194074	16	-0.339302	15	0.447800	16	0.654995	15	0.159833	15	0.379389	15	-0.170876
ALG1 sg10	3	0.197704	3	-0.390276	3	-0.302988	3	-0.634179	4	-0.618295	3	0.035594	4	-0.543730	3	-0.532666	1	NaN	3	-0.182430	3	-1.281714	3	-0.030927	3	-0.458483	3	-0.849906	3	-0.063129
ALG1 sg11	9	NaN	9	NaN	9	NaN	9	NaN	9	NaN	9	NaN	9	NaN	9	NaN	9	NaN	9	NaN	9	NaN	9	NaN	9	NaN	9	NaN	9	NaN
ALG1 sg12	3	NaN	3	NaN	3	NaN	3	NaN	3	NaN	3	NaN	3	NaN	3	NaN	3	NaN	3	NaN	3	NaN	3	NaN	3	NaN	3	NaN	3	NaN
ALG11 sg1	25	0.378357	35	-0.374907	24	0.553138	27	0.385873	39	0.337814	33	-0.360183	38	0.255146	37	-0.082678	13	0.214447	24	-0.001365	23	-0.274082	24	-0.118797	24	0.097544	24	0.501540	25	0.075473
ALG11 sg3	26	-0.299384	20	0.818003	25	0.105996	25	-0.395339	20	-0.742252	18	0.360091	19	-1.108989	17	-0.300074	9	0.115678	24	1.000974	26	0.559517	27	0.655766	26	0.230659	25	0.197041	26	0.022427
ALG11 sg4	16	0.255819	27	0.007709	14	0.536537	16	-0.167620	27	0.120630	27	0.119803	28	0.300579	28	0.014410	5	0.344789	16	0.734409	17	0.341336	14	-0.117880	15	-0.472359	15	0.436317	14	0.481388
ALG11 sg5	0	NaN	0	NaN	0	NaN	0	NaN	0	NaN	0	NaN	0	NaN	0	NaN	0	NaN	0	NaN	0	NaN	0	NaN	0	NaN	0	NaN	0	NaN
ALG11 sg6	0	NaN	2	-0.888740	0	NaN	1	NaN	2	0.580134	2	-1.115289	2	-1.915048	2	0.500459	0	NaN	0	NaN	0	NaN	0	NaN	0	NaN	0	NaN	1	NaN
ALG11 sg7	17	-0.465207	19	0.118338	17	-0.503350	17	-0.670941	19	-0.498076	18	0.021301	19	-0.488990	18	-0.540435	9	-0.004665	18	-0.140635	18	-0.288022	17	-0.657148	18	-0.217067	17	0.350452	18	-0.296136
ALG11 sg8	6	NaN	10	-0.312339	7	-0.218215	8	-0.256340	10	-0.484804	10	0.360483	10	-0.117287	10	-0.450229	3	-0.946179	7	-0.483842	7	0.321511	6	NaN	7	0.419910	7	0.183480	7	-0.240974
ALG11 sg9	33	0.276732	44	0.582064	32	0.390612	33	-2.667829	46	0.297596	43	0.382024	45	-0.106426	43	0.019071	16	0.126093	34	0.127673	33	0.236621	32	-1.564555	31	-0.911573	30	-0.586070	33	-0.094926
ALG11 sg10	5	-0.030787	0	NaN	3	NaN	5	NaN	0	NaN	0	NaN	0	NaN	0	NaN	0	NaN	6	-0.293430	5	-1.181751	4	NaN	9	2.045579	6	NaN	5	NaN
ALG11 sg11	9	NaN	24	-0.254863	9	NaN	10	NaN	25	-0.019167	24	-0.089531	26	0.740042	24	0.109917	6	NaN	9	NaN	9	NaN	9	NaN	9	NaN	9	NaN	10	NaN
ALG11 sg12	0	NaN	0	NaN	1	NaN	1	NaN	0	NaN	0	NaN	0	NaN	0	NaN	0	NaN	0	NaN	0	NaN	0	NaN	0	NaN	0	NaN	3	NaN
ALG12 sg1	9	0.414423	9	-0.195720	9	-0.161936	9	1.071248	9	0.542574	8	0.345967	9	-0.343666	9	0.611614	3	0.377801	9	0.034776	9	0.018270	9	0.521635	9	-0.707527	9	0.159192	9	-0.231495
ALG12 sg2	42	-0.375790	64	0.028364	42	-0.597378	43	-0.331806	66	-0.566573	59	-0.581770	65	-0.609438	64	-0.385265	24	-0.468656	42	0.118802	47	-0.254342	43	0.050414	44	-0.158194	43	0.261143	41	-0.542266
ALG12 sg4	17	0.586505	26	0.201124	16	0.533835	18	0.620701	26	0.269664	24	0.017716	26	0.272059	26	0.192037	9	0.243869	15	-0.065541	15	0.163555	17	0.894881	16	1.655090	15	-0.148752	16	0.472149
ALG12 sg5	9	NaN	21	-0.386789	8	NaN	8	NaN	21	0.572160	20	0.150906	20	0.160225	19	-0.318342	2	NaN	11	NaN	9	NaN	8	NaN	8	NaN	10	NaN	9	NaN
ALG12 sg6	8	-1.109658	10	0.051681	10	0.537492	11	1.338042	10	-0.687254	9	-0.413777	10	-0.171384	9	-0.526542	3	-0.184223	9	1.257130	9	-0.149915	9	0.371966	9	-0.578819	8	-0.976911	10	0.432447
ALG12 sg7	12	-0.020506	19	0.496448	11	0.292937	12	0.199573	20	-0.038866	18	0.465809	18	0.373568	18	0.020882	7	-0.368089	11	-0.268936	12	0.067067	11	0.213774	12	0.381901	11	0.942470	12	-0.047135
ALG12 sg8	12	-0.189179	28	-0.198287	11	0.046983	12	-0.582502	28	-0.199905	27	-0.313447	28	-0.103406	27	-0.449904	8	-0.039829	13	0.817680	12	-0.309036	12	0.314260	12	0.637299	13	-0.813688	13	-0.302137
ALG12 sg9	12	NaN	19	-0.261092	13	NaN	12	NaN	19	0.344478	20	-0.517711	20	-0.029829	20	0.231941	4	NaN	11	NaN	12	NaN	11	NaN	12	NaN	11	NaN	12	NaN
ALG12 sg10	10	0.445053	19	-0.101932	11	0.003525	11	0.820009	19	0.080784	17	-0.650423	17	0.516252	18	-0.090636	5	-1.521606	10	0.814600	11	-0.434459	9	0.213606	11	-0.753099	10	-0.212457	10	0.512307
ALG12 sg11	5	0.668642	5	1.074719	5	0.277762	5	-1.228280	5	-0.534445	6	-0.144772	5	-0.265945	5	-0.136364	4	-0.155624	5	0.084042	4	-1.202307	5	0.012581	5	-0.836538	5	1.912746	5	0.610610
ALG12 sg12	1	NaN	0	NaN	0	NaN	0	NaN	0	NaN	0	NaN	0	NaN	0	NaN	0	NaN	0	NaN	0	NaN	0	NaN	1	NaN	0	NaN	0	NaN
ALG13 sg1	1	NaN	1	NaN	1	NaN	1	NaN	1	NaN	1	NaN	1	NaN	2	0.013653	0	NaN	1	NaN	1	NaN	2	NaN	1	NaN	1	NaN	2	NaN
ALG13 sg2	2	NaN	4	0.290754	2	NaN	2	NaN	3	0.891843	3	0.644527	4	0.695940	4	-0.255584	1	NaN	2	NaN	2	NaN	2	NaN	3	NaN	2	NaN	2	NaN
ALG13 sg3	3	-0.511133	2	-1.249522	3	0.205673	3	0.748101	2	0.182579	2	-0.710192	3	0.509489	2	0.023725	1	NaN	3	1.295175	3	-0.402725	3	0.599494	3	-0.602840	3	0.491364	3	0.068894
ALG13 sg4	2	NaN	4	-0.173660	2	NaN	2	NaN	4	-0.805376	4	0.280431	4	0.690303	4	0.402844	0	NaN	2	NaN	2	NaN	2	NaN	2	NaN	2	NaN	2	NaN
ALG13 sg5	3	NaN	4	-0.176544	3	-0.492316	3	1.625585	3	-0.009059	4	0.005501	4	-2.006029	4	-0.334982	1	NaN	3	0.483728	4	1.968127	2	NaN	2	NaN	3	0.951190	2	NaN
ALG13 sg6	4	NaN	5	-1.041379	4	NaN	4	NaN	5	0.933638	5	-1.638913	4	1.092990	5	0.061184	2	NaN	4	NaN	4	NaN	4	NaN	4	NaN	4	NaN	4	NaN
ALG13 sg7	4	-0.965101	5	0.793922	5	0.669487	6	-0.131589	5	-0.441594	6	0.684357	6	-0.261597	5	0.693014	2	0.390629	4	-0.594010	6	-0.731902	4	-0.387418	4	-0.910774	5	-0.818729	6	0.544384
ALG13 sg8	5	-0.201540	4	NaN	4	-0.294353	4	-0.043834	4	NaN	3	NaN	6	0.613803	4	NaN	1	NaN	4	-0.678724	4	-0.735627	5	-0.189528	4	0.487084	4	-1.817453	4	-0.273542
ALG13 sg9	35	-0.215639	56	-0.469150	33	0.288717	36	-0.007174	59	0.182896	55	-0.396482	57	0.073242	57	-0.333078	23	-0.197426	37	0.026542	39	0.567360	35	-0.403907	35	-0.836605	35	0.250141	38	0.881346
ALG13 sg10	10	0.437579	14	0.626337	10	0.322878	9	-0.638905	14	-0.441185	13	0.059713	14	-0.402913	13	-0.549112	6	-1.256712	11	0.265162	9	0.157550	11	-0.270107	10	-0.440534	10	-0.420235	9	-0.442336
ALG13 sg11	15	0.173731	23	-0.362419	13	-1.000114	15	0.026979	23	-0.552402	23	-0.239881	23	-0.801177	23	-0.779581	10	0.063912	15	0.242884	15	1.120505	14	0.567777	14	0.443372	13	0.191968	14	-0.048275
ALG13 sg12	4	NaN	5	0.073726	4	NaN	4	NaN	4	-0.709164	3	-1.658752	4	-0.395029	4	0.773429	0	NaN	4	NaN	4	NaN	4	NaN	4	NaN	4	NaN	4	NaN
ALG14 sg1	3	NaN	14	0.073146	2	NaN	5	NaN	13	0.146736	13	-0.340924	13	0.646180	13	0.291326	1	NaN	4	NaN	5	NaN	4	NaN	2	NaN	5	NaN	2	NaN
ALG14 sg2	24	0.256922	32	-0.695970	25	-0.030577	25	0.668323	33	0.136287	32	-0.708190	33	-0.000311	33	-0.146899	12	0.356245	25	0.194699	23	0.485568	24	0.759179	24	0.062484	25	0.031583	25	0.628256
ALG14 sg3	29	-0.318057	39	0.164677	30	-0.133175	29	0.001808	38	-0.515043	36	-0.876323	37	-0.273939	37	-0.296412	18	0.299662	29	-0.471048	30	-0.028296	28	-0.083375	27	-0.620776	28	0.108463	30	-0.162284
ALG14 sg4	1	NaN	0	NaN	1	NaN	1	NaN	0	NaN	0	NaN	0	NaN	0	NaN	0	NaN	1	NaN	1	NaN	1	NaN	0	NaN	1	NaN	1	NaN
ALG14 sg5	8	0.663144	16	0.710474	8	-0.439323	8	0.751961	16	-0.107931	16	-0.089285	15	0.261637	16	0.209432	5	-0.377773	8	-0.644455	8	0.887767	8	0.065053	8	0.337664	8	-0.355639	8	-0.951933
ALG14 sg7	1	NaN	2	0.355646	1	NaN	1	NaN	2	1.977505	2	-0.870115	3	1.132406	2	1.382362	1	NaN	1	NaN	2	0.276680	1	NaN	1	NaN	1	NaN	1	NaN
ALG14 sg8	5	NaN	8	-0.965139	5	NaN	5	NaN	8	-1.236402	8	-0.442900	9	-0.333407	8	-0.340141	1	NaN	5	NaN	6	NaN	5	NaN	5	NaN	5	NaN	5	NaN
ALG14 sg9	14	-0.176248	22	0.054062	15	-0.560310	17	0.491305	24	-0.294413	21	0.670052	25	-0.003878	21	-0.197270	7	0.385372	16	0.695576	17	-0.033186	16	0.172008	16	-0.715618	16	0.245406	15	0.107216
ALG14 sg10	8	1.023299	13	0.317902	9	0.228764	8	0.328891	13	-0.122025	14	-1.120393	13	0.723748	13	-0.401854	5	1.240195	8	-0.636099	8	0.714683	8	0.744862	9	0.181391	8	0.695670	8	0.246042
ALG14 sg11	11	0.932832	13	0.571217	11	0.015505	13	1.523254	13	1.054779	11	0.384827	13	0.553139	11	0.368363	4	-0.076655	12	-0.383532	12	1.541718	10	0.943832	11	2.334369	11	0.422095	11	0.541134
ALG14 sg12	2	0.690222	4	-0.212621	2	-1.134775	2	-1.552110	5	1.525340	4	-0.498746	4	0.014795	4	0.400096	2	-0.648185	2	-0.581141	2	-0.897222	2	-1.746140	2	-1.543598	2	0.237447	2	0.083069
ALG2 sg1	10	0.074405	13	0.183622	10	-0.051541	10	-0.192444	14	-0.328553	12	-1.086394	13	-0.165590	13	-0.278669	6	-0.315968	10	1.025197	10	-0.200122	10	-0.040016	10	-0.155381	10	0.616987	10	0.320799
ALG2 sg2	6	0.773968	8	0.490751	6	-0.612865	6	0.668612	8	0.535113	6	-0.233232	8	0.957302	7	1.360224	2	-0.845971	5	0.404644	5	1.666259	7	1.842484	5	-0.145309	6	-0.001174	5	1.580055
ALG2 sg3	3	NaN	2	2.392711	3	NaN	4	NaN	1	NaN	1	NaN	2	NaN	1	NaN	0	NaN	3	NaN	3	NaN	2	NaN	3	NaN	3	NaN	3	NaN
ALG2 sg4	1	NaN	1	NaN	1	NaN	1	NaN	1	NaN	1	NaN	1	NaN	1	NaN	1	NaN	1	NaN	1	NaN	1	NaN	1	NaN	1	NaN	1	NaN
ALG2 sg5	7	0.612760	12	0.412093	7	-0.215951	9	2.029796	12	0.630268	11	-0.547127	12	0.512410	11	0.119071	4	0.263710	7	1.113075	8	1.208708	8	1.403278	7	0.775114	7	0.785633	7	1.115611
ALG2 sg6	2	NaN	4	0.510698	2	NaN	2	NaN	4	0.411398	4	-0.091486	4	-0.286815	4	-0.981462	1	NaN	2	NaN	2	NaN	2	NaN	1	NaN	2	NaN	1	NaN
ALG2 sg8	11	0.339458	14	-0.112796	11	0.212888	13	0.267682	14	-0.064695	13	0.236828	15	0.085740	14	0.886654	5	-0.226326	13	0.602731	13	0.310569	14	0.145642	12	-0.079213	11	1.046378	13	0.375283
ALG2 sg9	1	NaN	0	NaN	1	NaN	1	NaN	0	NaN	0	NaN	0	NaN	0	NaN	1	NaN	1	NaN	1	NaN	1	NaN	1	NaN	2	2.577718	1	NaN
ALG2 sg10	8	0.585893	4	0.821981	8	-0.197738	10	0.641916	4	0.270762	3	NaN	4	0.044543	4	0.567918	2	NaN	10	1.834902	10	0.377327	10	-0.018213	10	0.866633	11	-0.360831	10	0.283771
ALG2 sg11	6	1.285868	2	0.663186	5	-1.144833	5	-1.230991	3	0.147528	4	-0.770491	2	-1.288305	2	-1.704918	1	NaN	5	-0.061258	5	-0.789310	6	-0.625202	4	-1.445034	6	0.197561	7	-1.051438
ALG2 sg12	6	NaN	4	0.139681	7	NaN	6	NaN	5	-0.331356	4	-0.604221	6	0.248997	4	0.114256	1	NaN	6	NaN	5	NaN	7	NaN	7	NaN	6	NaN	7	NaN
ALG3 sg1	11	0.460422	18	-0.578279	10	-0.334164	11	-0.282778	19	0.297118	19	-0.261446	20	0.090278	20	-0.271167	6	-0.090087	11	-0.098492	13	0.902381	12	0.293302	10	-1.016468	12	0.802450	11	-0.253756
ALG3 sg2	2	NaN	4	1.214239	2	NaN	2	NaN	4	-3.023396	4	-1.246623	4	-2.253668	4	-2.927933	3	0.616257	2	NaN	2	NaN	2	NaN	2	NaN	2	NaN	2	NaN
ALG3 sg3	9	-0.393879	17	0.811941	10	0.057891	8	-0.096468	18	0.213232	17	0.614426	20	0.025550	17	-0.156969	6	-1.089328	10	0.031970	9	-0.387564	10	0.031501	10	0.137511	9	0.288503	9	0.523594
ALG3 sg4	9	-0.809701	4	1.699782	8	-0.104048	8	-0.131123	4	-0.099628	4	0.715325	4	0.614965	4	-0.220823	3	2.052964	8	-0.864660	9	-0.840136	8	-1.146157	9	1.863550	9	-0.931314	9	-0.891726
ALG3 sg5	12	-0.066105	24	-0.466698	12	0.142317	13	0.636847	24	0.322621	24	0.073953	24	0.468436	24	0.233145	10	-0.187521	13	0.191395	13	0.022251	13	0.336626	13	0.011734	14	0.053250	14	1.137396
ALG3 sg6	7	NaN	10	-0.421410	6	NaN	6	NaN	10	-1.008171	10	-0.863403	10	0.039564	9	-0.693524	4	NaN	6	NaN	6	NaN	6	NaN	6	NaN	6	NaN	6	NaN
ALG3 sg7	13	-1.279697	18	1.766301	13	-0.923292	13	-1.637775	18	-0.228436	18	-0.941292	18	-0.245213	18	-0.487591	8	-0.221493	15	-0.185720	14	-0.605553	14	-0.629673	14	-1.352806	14	0.211477	13	-1.040990
ALG3 sg8	19	-0.400594	26	0.238589	19	-0.006572	19	-0.485917	28	-0.360247	24	-0.449129	24	-0.542044	25	-0.544635	8	-0.545699	19	-0.202875	19	0.464664	19	-0.229590	19	-0.375959	19	-0.167604	19	-0.670188
ALG3 sg9	8	0.471691	11	0.627792	8	0.278997	8	0.291661	12	-0.319592	11	-0.006576	12	0.176179	12	0.193299	5	0.155272	7	1.545068	9	-0.112675	8	1.993786	8	1.590708	8	0.019481	8	0.340457
ALG3 sg10	8	-0.812879	9	0.242209	10	0.252055	10	0.454361	11	-0.128132	9	0.230881	12	0.757392	9	-0.191400	3	-1.277847	8	-0.910165	10	-0.873921	10	-0.256452	9	-0.436218	8	0.133325	10	0.281002
ALG3 sg11	5	0.999627	3	1.176507	6	0.845725	6	0.294385	3	-0.531010	3	0.564780	3	0.123584	3	0.537659	1	NaN	5	-0.203727	4	-0.421968	4	0.119500	5	-0.327415	4	0.437906	4	1.649314
ALG3 sg12	4	0.010427	0	NaN	3	0.322633	4	-0.806737	0	NaN	0	NaN	0	NaN	0	NaN	2	NaN	4	-0.556661	5	1.194401	3	0.715743	4	1.727152	3	0.879628	4	-0.251164
ALG5 sg1	5	NaN	5	NaN	5	NaN	5	NaN	5	NaN	5	NaN	5	NaN	5	NaN	5	NaN	5	NaN	5	NaN	5	NaN	5	NaN	5	NaN	5	NaN
ALG5 sg2	2	NaN	1	NaN	1	NaN	1	NaN	1	NaN	1	NaN	1	NaN	1	NaN	0	NaN	1	NaN	1	NaN	0	NaN	1	NaN	0	NaN	1	NaN
ALG5 sg3	2	NaN	2	1.862458	2	NaN	2	NaN	2	NaN	3	1.088980	3	2.010844	2	1.118579	2	NaN	2	NaN	2	NaN	2	NaN	2	NaN	3	1.573345	3	0.617254
ALG5 sg4	1	NaN	2	0.197782	1	NaN	1	NaN	2	-1.614374	2	0.780286	3	0.188980	2	-0.410773	1	NaN	1	NaN	1	NaN	1	NaN	1	NaN	2	NaN	1	NaN
ALG5 sg5	9	-0.356149	14	0.017712	9	-0.968300	9	-0.798480	14	-0.128122	14	-0.029391	14	-0.541717	14	-0.535158	4	0.665030	9	-0.824378	9	-0.729751	9	-0.383218	9	-0.911007	9	-0.176572	8	-1.238949
ALG5 sg6	5	0.698250	3	-1.567760	6	0.980904	6	1.906283	4	0.311812	2	0.339434	2	-0.488183	3	-0.903963	2	NaN	5	1.324075	5	1.486748	5	0.167571	7	1.440036	6	0.928628	6	1.199757
ALG5 sg7	8	NaN	8	-0.553648	7	NaN	7	NaN	8	0.479297	9	0.111918	8	0.568802	8	-0.240914	1	NaN	6	NaN	7	NaN	8	NaN	6	NaN	8	NaN	7	NaN
ALG5 sg8	14	-0.618316	26	-0.403986	15	0.029089	17	0.832378	28	-0.194496	26	-0.043537	28	0.209552	28	0.121756	6	0.441459	15	-0.108764	15	0.821400	17	0.634132	14	0.257674	16	0.489466	16	-0.128651
ALG5 sg9	8	-1.179610	13	0.564388	7	-0.974153	9	0.227676	15	0.022007	14	0.498804	17	0.463371	14	0.840336	3	0.128800	9	0.095026	8	-0.734763	7	0.107698	8	0.068687	8	-0.979313	9	-0.624043
ALG5 sg10	4	0.990173	3	NaN	4	0.094056	4	0.429295	2	NaN	2	NaN	5	0.204913	3	NaN	1	NaN	4	0.178754	4	0.165228	4	-0.856969	4	-1.278713	4	-0.833486	5	-0.036976
ALG5 sg11	1	NaN	0	NaN	1	NaN	2	NaN	1	NaN	0	NaN	0	NaN	0	NaN	0	NaN	2	NaN	2	NaN	1	NaN	1	NaN	1	NaN	2	NaN
ALG5 sg12	14	NaN	14	NaN	14	NaN	14	NaN	14	NaN	14	NaN	14	NaN	14	NaN	14	NaN	14	NaN	14	NaN	14	NaN	14	NaN	14	NaN	14	NaN
ALG6 sg1	3	NaN	2	-0.763473	3	NaN	3	NaN	2	1.438767	2	-1.031421	2	1.428591	2	-0.686649	0	NaN	3	NaN	3	NaN	3	NaN	3	NaN	3	NaN	3	NaN
ALG6 sg2	5	-1.194408	3	-0.947769	5	-0.930381	5	-0.085685	3	-0.036230	3	-0.962298	3	0.187512	3	-1.016305	1	NaN	5	0.271667	5	-0.079342	5	-0.103178	5	1.326405	6	-0.624973	5	-1.227284
ALG6 sg3	4	0.473476	8	0.137314	4	0.721053	4	0.076118	8	-0.261965	8	-0.166334	8	0.373219	8	0.173919	3	-1.261874	4	-0.705622	4	-0.381635	4	-0.197950	4	0.719569	4	0.043150	4	-0.468842
ALG6 sg4	2	NaN	5	0.912192	2	NaN	2	NaN	6	0.862147	5	1.065734	6	0.300230	5	1.640025	1	NaN	2	NaN	2	NaN	2	NaN	2	NaN	2	NaN	2	NaN
ALG6 sg5	4	NaN	11	1.024830	5	NaN	5	NaN	12	0.915447	11	-0.112244	11	0.601509	12	1.012171	3	NaN	6	NaN	6	NaN	4	NaN	4	NaN	5	NaN	6	NaN
ALG6 sg6	1	NaN	1	NaN	1	NaN	1	NaN	2	0.057947	1	NaN	0	NaN	1	NaN	1	NaN	2	1.753637	1	NaN	1	NaN	1	NaN	2	1.635223	1	NaN
ALG6 sg7	7	-0.744453	5	-0.206632	8	0.190553	7	-1.142816	5	0.415437	5	0.136557	5	-0.099841	5	1.316611	3	-0.130689	8	0.188328	9	-0.292737	7	-0.525797	8	-0.890156	7	-0.032909	7	-0.581605
ALG6 sg8	12	0.625337	16	0.302830	12	0.361986	13	0.357432	17	-0.225761	17	0.107571	17	-0.656053	17	0.225726	4	0.673391	11	0.182458	13	0.880150	13	-0.447090	11	-0.414854	12	-0.121878	12	-0.542443
ALG6 sg9	3	NaN	3	-1.279146	3	NaN	3	NaN	3	-0.882507	2	-1.111360	2	-1.690390	3	-0.818585	0	NaN	3	NaN	3	NaN	3	NaN	3	NaN	3	NaN	3	NaN
ALG6 sg10	9	NaN	18	-0.907434	8	NaN	7	NaN	18	-0.646034	17	-0.421350	18	-0.861088	18	-0.216699	3	NaN	8	NaN	8	NaN	6	NaN	7	NaN	6	NaN	7	NaN
ALG6 sg11	3	0.210255	3	0.153952	3	-0.640953	3	0.080516	3	-0.612937	3	-0.555300	3	0.328763	3	-0.628400	2	-1.275489	3	0.771833	3	0.343563	3	1.213895	3	-0.422816	4	1.414824	3	0.467806
ALG6 sg12	4	NaN	7	0.039402	4	NaN	4	NaN	8	-0.395025	7	-0.748753	8	-1.000345	7	0.150881	1	NaN	4	NaN	4	NaN	4	NaN	4	NaN	4	NaN	4	NaN
ALG7 sg1	4	-0.765047	6	0.273647	4	-0.975998	4	-1.878512	6	-0.587657	6	-0.308255	6	-0.956548	6	-0.523275	3	0.678967	4	-0.561929	4	-0.907711	4	-1.289225	4	-1.291901	4	-0.923595	4	-1.757873
ALG7 sg2	2	NaN	4	0.057685	2	NaN	2	NaN	4	-1.000043	4	-0.008569	4	0.180188	4	-0.234175	0	NaN	2	NaN	2	NaN	2	NaN	2	NaN	2	NaN	2	NaN
ALG7 sg3	4	0.824248	1	NaN	4	0.060115	3	0.059230	2	1.473960	2	2.047790	2	-0.448568	2	NaN	2	NaN	4	0.354656	4	0.631285	4	-0.134960	5	0.667057	5	-0.051102	3	-1.894375
ALG7 sg4	6	-0.435707	6	1.701440	6	0.259138	7	-0.296235	7	-0.105037	4	0.137857	7	1.037699	6	0.827572	4	-1.306204	7	0.882462	7	-0.858346	6	-0.409301	7	-0.199590	8	-0.149849	8	0.160289
ALG7 sg5	9	0.729019	7	-0.994068	8	0.586939	7	-0.215504	7	-0.239287	7	0.515420	7	0.867173	7	0.276095	3	0.637751	7	0.415317	8	0.436340	7	-1.003923	8	-0.994880	8	0.458505	9	0.247160
ALG7 sg6	30	0.498979	48	-0.343950	25	0.360960	31	0.361002	49	-0.167710	48	-0.081444	50	-0.003585	48	-0.078012	12	0.215546	29	-0.155297	30	0.168123	30	-0.101860	29	0.317861	27	-0.295297	30	0.044576
ALG7 sg7	13	1.807413	7	0.197189	11	-0.286900	12	0.431530	9	0.031431	6	0.152210	9	0.100556	7	0.092893	2	0.859891	11	0.619273	11	0.662001	12	1.523302	12	0.116244	11	0.647737	10	0.324938
ALG7 sg8	1	NaN	2	-1.284089	1	NaN	1	NaN	2	-0.534349	2	1.129393	2	0.513321	2	-0.816731	1	NaN	1	NaN	1	NaN	1	NaN	1	NaN	2	2.030954	1	NaN
ALG7 sg9	5	0.111135	9	-0.660122	6	0.052163	6	-0.430204	9	-0.603977	9	0.017014	9	-0.174290	9	0.212364	2	-0.876692	6	-1.329187	5	0.157671	5	-0.049973	5	-0.045736	7	0.052487	6	-1.247400
ALG7 sg10	13	0.583046	21	-0.335996	13	-0.214539	14	-0.250441	22	-0.509861	20	-0.321587	20	-0.314603	21	-0.357758	6	0.157347	13	0.707470	14	0.170279	13	0.624373	13	0.258808	15	1.071755	13	-0.233196
ALG7 sg11	4	-0.275093	3	0.033786	4	-0.503684	4	-0.395401	4	0.014327	3	0.673398	3	1.570632	3	-0.015187	4	-0.822068	4	-0.695338	4	-0.197172	4	0.279980	4	0.720448	5	0.303252	5	-0.596522
ALG7 sg12	8	-0.262423	5	-0.167539	8	0.144071	8	-0.529675	5	-1.455770	4	-0.221644	4	-1.186310	4	-2.249673	5	-0.669355	8	-0.193308	9	0.986814	8	-0.599021	8	-0.260193	8	0.841004	8	0.284470
ALG8 sg1	7	-0.386805	15	0.224091	7	-0.061710	8	0.178165	16	1.015497	15	-0.251377	16	0.460742	15	0.095196	4	-0.152300	7	0.285492	8	-0.541522	7	0.752995	7	0.694592	7	0.461425	7	-0.177725
ALG8 sg2	7	-0.030353	7	-0.622931	7	0.171977	7	-0.025649	7	-0.692043	7	-0.681574	8	-0.673787	7	0.399790	5	0.544029	7	0.821246	7	-0.614616	7	-0.149254	7	-1.373338	7	0.241388	7	-0.013392
ALG8 sg3	3	-0.966147	2	NaN	3	0.699829	4	-1.515148	1	NaN	2	NaN	2	NaN	2	NaN	1	NaN	3	-0.619260	3	-1.273865	4	-0.859388	3	-1.225669	4	0.280866	4	-0.846066
ALG8 sg4	3	NaN	4	-1.968572	2	NaN	3	NaN	3	-1.662156	4	-1.481517	3	-1.935335	3	-0.638661	0	NaN	3	NaN	3	NaN	3	NaN	2	NaN	2	NaN	3	NaN
ALG8 sg5	8	-0.404200	2	1.341230	8	0.124678	8	-0.613562	3	0.094467	2	1.090383	5	1.495133	3	1.586622	3	-0.537552	8	-0.027889	8	-0.622017	8	-0.521826	8	1.413549	8	0.132912	8	0.140201
ALG8 sg6	6	-0.642461	0	NaN	6	0.525393	6	-1.253715	1	NaN	0	NaN	0	NaN	0	NaN	3	-0.077766	6	-0.069904	6	-0.916092	6	-1.542062	7	0.456548	8	0.692800	7	0.873301
ALG8 sg7	13	0.398073	18	0.115039	12	0.316016	14	0.565319	17	-0.121786	17	0.148421	16	-0.211727	18	0.597875	4	0.410672	12	1.404034	14	-0.020978	12	1.297699	12	1.127925	14	1.058634	14	-0.028386
ALG8 sg8	14	-0.453391	22	-0.043709	16	-0.908799	17	-0.093419	24	-0.283408	23	0.114043	23	-0.524973	22	0.018843	5	-0.146931	18	-0.295889	17	0.076555	15	-0.053322	15	-0.366940	17	-0.746115	18	-0.291993
ALG8 sg9	8	1.743994	9	0.034685	5	2.145166	6	NaN	9	-0.391447	9	0.535056	11	0.567093	10	0.583055	1	NaN	8	2.548491	8	0.242952	6	NaN	4	0.346270	8	3.576918	6	1.653072
ALG8 sg10	25	0.568321	4	-0.781977	25	0.360209	24	1.048606	5	0.090847	4	-1.940055	5	0.749099	4	-0.427197	14	1.494294	24	-0.058139	24	0.113596	24	0.429086	24	0.352889	23	0.727788	25	0.511941
ALG8 sg11	4	0.230328	7	-0.154963	4	-0.364332	4	0.670207	8	0.769166	8	0.212241	8	0.663295	8	-0.200642	2	0.693263	5	1.332855	5	0.028433	5	0.507698	5	-0.294893	4	0.129519	5	0.392697
ALG8 sg12	5	NaN	12	0.495374	5	NaN	5	NaN	12	0.251379	13	0.154837	12	0.145777	12	-0.007165	5	NaN	6	NaN	5	NaN	6	NaN	5	NaN	6	NaN	5	NaN
ALG9 sg1	28	-0.642041	43	-0.083388	28	-0.277218	29	-0.170194	49	0.127722	42	-0.571931	46	0.108627	45	-0.400487	16	0.316474	29	0.353587	28	-0.384123	29	-0.452678	30	-0.217932	28	0.067976	28	-0.644290
ALG9 sg2	4	-0.339834	6	0.846279	4	0.401008	4	0.719888	5	1.052819	5	-0.173543	5	-0.523399	6	0.210454	4	0.385716	4	0.151654	4	-0.777029	4	0.977646	4	0.566252	4	-0.180792	4	1.306897
ALG9 sg3	6	NaN	8	0.839371	6	NaN	6	NaN	10	0.127790	8	0.817902	10	0.364435	11	0.190850	2	NaN	5	NaN	6	NaN	6	NaN	6	NaN	6	NaN	6	NaN
ALG9 sg4	2	NaN	4	-0.193950	1	NaN	2	NaN	5	0.003811	3	-0.918429	5	-0.075929	4	-0.637877	0	NaN	1	NaN	1	NaN	2	NaN	1	NaN	1	NaN	1	NaN
ALG9 sg5	6	1.128679	3	-0.453299	6	0.815000	6	-0.350522	4	0.198762	4	0.160709	4	-0.578264	6	0.341227	1	NaN	5	1.027593	5	0.648918	5	0.324147	5	-0.109677	5	0.126871	6	1.348032
ALG9 sg6	3	NaN	2	1.202961	2	NaN	4	NaN	2	0.438620	2	0.004054	2	1.010541	2	-0.100965	0	NaN	2	NaN	3	NaN	4	NaN	3	NaN	3	NaN	3	NaN
ALG9 sg7	4	0.566649	0	NaN	4	0.770642	4	-1.143868	0	NaN	0	NaN	0	NaN	0	NaN	3	-0.596889	4	0.119430	4	-0.655131	4	-1.242582	4	-0.049395	4	0.342121	4	1.372890
ALG9 sg8	9	1.354639	14	-0.264949	7	-0.805074	9	-0.445444	14	-0.970994	14	-0.179129	14	-0.376596	15	0.015458	1	NaN	8	-0.249433	7	-0.313008	7	-0.157432	7	-0.492810	7	-0.174673	8	0.280439
ALG9 sg9	8	0.132965	14	0.342965	8	-0.077074	10	1.408662	14	-0.454111	13	-0.489693	14	-1.193379	14	-0.669839	5	-0.685785	10	-0.071108	8	-0.152527	9	0.482173	8	0.977045	8	-1.278829	11	0.658229
ALG9 sg10	3	0.143605	3	0.848747	3	0.018381	4	0.349560	2	NaN	1	NaN	3	1.245673	2	NaN	1	NaN	4	-0.317910	3	0.148582	4	0.466360	4	0.066005	3	1.015904	4	-0.052632
ALG9 sg11	4	NaN	7	-0.334740	4	NaN	4	NaN	8	-0.448887	7	0.108827	8	-0.484129	8	-0.954747	1	NaN	4	NaN	4	NaN	4	NaN	5	NaN	4	NaN	4	NaN
ALG9 sg12	22	-0.972247	24	-0.220100	22	-0.702638	23	-0.143210	25	-0.704092	24	-1.565811	24	-0.688742	25	-1.178180	12	-0.977781	23	-0.232491	23	-0.369930	23	-0.535768	23	-0.612144	22	0.739122	22	-0.854371
ALK1 sg1	11	-0.120150	18	-0.743022	10	-0.816679	11	-0.531070	19	-0.040413	18	-0.162192	19	0.047420	19	0.387451	6	0.019183	10	-0.463275	11	0.955818	11	0.495955	10	-0.291551	11	-1.278919	10	-0.434197
ALK1 sg2	8	0.925206	17	1.324997	9	0.715711	8	1.038567	16	0.382128	17	-0.080621	17	-0.093393	16	-0.735189	5	-0.179137	8	0.908159	8	-0.125273	8	0.162598	8	-0.588720	8	0.404629	9	0.469421
ALK1 sg3	4	0.097920	1	NaN	4	-0.588006	5	-0.957950	0	NaN	0	NaN	0	NaN	0	NaN	1	NaN	4	-0.675876	4	-0.079995	4	-0.362519	3	-1.508697	5	-0.284358	5	-0.039082
ALK1 sg4	5	-0.390656	9	0.021472	5	-0.592942	5	0.561656	8	-0.174329	8	0.164267	9	1.094457	9	-0.037690	1	NaN	4	-0.339680	6	0.004008	5	-0.128458	5	-0.575476	6	-1.106366	6	-0.643893
ALK1 sg5	6	NaN	10	-0.002481	6	NaN	6	NaN	10	-0.719175	9	-1.195498	10	-0.224388	11	-0.647176	2	NaN	6	NaN	6	NaN	6	NaN	6	NaN	6	NaN	6	NaN
ALK1 sg6	15	NaN	22	0.435261	13	NaN	15	NaN	22	0.302495	21	0.712289	21	0.574628	21	0.784670	4	NaN	14	NaN	15	NaN	14	NaN	14	0.655140	13	NaN	13	NaN
ALK1 sg7	11	-0.196986	15	0.035073	11	0.218400	11	0.589894	15	-0.073172	15	-0.166504	14	-0.075783	15	-0.205911	7	1.733710	11	-0.305982	11	0.526837	11	0.492319	11	-0.100598	11	0.616587	11	0.449448
ALK1 sg8	1	NaN	4	-0.701113	1	NaN	1	NaN	4	-0.443488	3	NaN	4	0.474338	3	NaN	0	NaN	1	NaN	1	NaN	1	NaN	1	NaN	1	NaN	2	NaN
ALK1 sg9	8	-0.008347	13	-0.762138	9	0.360934	8	0.461184	13	-0.237998	13	0.671598	14	-0.146398	13	0.647579	5	0.558689	9	0.629282	9	0.280575	8	0.241887	8	0.554836	7	0.078543	9	0.468064
ALK1 sg10	7	0.616960	9	0.516849	6	0.714394	8	0.481492	9	0.383101	6	1.325621	9	0.606257	8	0.815959	4	-1.156432	6	0.573480	6	-0.013887	8	0.972900	7	0.882004	6	0.046420	6	-0.407911
ALK1 sg11	5	NaN	9	0.793231	4	NaN	5	NaN	9	-0.355998	9	0.582677	9	-0.537048	9	0.839892	2	NaN	4	NaN	4	NaN	5	NaN	5	NaN	4	NaN	5	NaN
ALK1 sg12	0	NaN	0	NaN	0	NaN	0	NaN	0	NaN	0	NaN	0	NaN	0	NaN	0	NaN	0	NaN	0	NaN	0	NaN	0	NaN	0	NaN	0	NaN
ALK2 sg1	21	-0.749426	34	-0.353522	19	-0.976678	24	-0.236907	36	0.050824	32	-0.187358	35	0.123256	33	0.346508	7	0.477112	25	-0.711517	24	-0.083169	25	-0.828495	21	-0.325663	23	-0.247858	21	-0.523642
ALK2 sg2	11	0.439670	10	-0.340348	9	-1.047503	10	-0.086505	10	-0.399523	10	-1.100490	12	0.123143	10	-0.976242	6	-0.027387	10	0.469344	11	-0.460669	10	-0.113886	11	0.482862	9	0.826612	10	-0.729102
ALK2 sg3	13	-0.098631	14	0.119593	11	0.799502	13	0.590987	13	-0.519034	13	0.908740	13	0.355172	14	0.576482	5	-0.163640	13	0.840865	14	0.412439	12	0.367476	12	1.142064	12	0.581310	11	-0.047878
ALK2 sg4	4	-1.911292	0	NaN	5	-0.813880	5	-0.920169	0	NaN	0	NaN	0	NaN	0	NaN	1	NaN	4	-2.811176	4	-3.003552	4	-1.405087	6	0.215086	5	-2.329132	5	0.066165
ALK2 sg5	6	-1.235977	7	0.549573	6	-1.157199	6	-0.331233	9	0.729277	8	1.492872	9	1.593038	7	0.474570	4	-0.315805	6	-0.334762	6	0.324903	6	0.083896	6	0.353865	6	-0.022771	6	-1.303027
ALK2 sg6	28	-0.439015	40	-0.028454	29	-0.046490	28	-0.042394	41	-0.373806	39	0.063222	40	-0.262721	39	-0.357539	18	-0.279092	29	0.168768	29	-0.435747	28	-0.012091	29	-0.682467	29	0.081262	28	-0.676359
ALK2 sg7	18	-1.042027	35	-0.105055	20	-0.656071	19	-1.104979	37	-0.292759	37	0.144803	37	-0.218242	37	-0.042516	12	-1.061972	20	-0.118610	20	-0.955552	19	-0.944266	19	-0.586240	18	-0.602028	19	-0.939779
ALK2 sg8	17	0.073659	4	-0.146397	18	0.026816	19	-0.042904	4	0.251588	3	-0.174309	4	0.109833	3	-0.562363	5	-0.866584	20	-0.171491	23	0.433973	21	1.105500	20	-0.094325	20	-0.032942	25	-0.130317
ALK2 sg9	21	0.179943	26	0.019389	21	1.028573	21	0.509199	26	0.769581	26	-0.555829	26	0.354177	26	0.163799	13	0.478135	20	-0.519088	21	-0.001948	21	0.340421	22	0.844784	22	0.273232	21	0.343631
ALK2 sg10	8	-0.537229	11	0.663294	8	-0.213662	8	0.296959	11	0.470144	10	-0.323395	11	-0.040370	12	-0.393454	6	-0.001781	8	-0.408673	10	0.339075	8	0.002890	10	-0.044689	8	-0.250401	8	0.101346
ALO1 sg1	3	NaN	0	NaN	3	NaN	3	NaN	0	NaN	0	NaN	0	NaN	0	NaN	0	NaN	3	NaN	3	NaN	3	NaN	3	NaN	2	NaN	2	NaN
ALO1 sg2	17	-0.244677	20	-0.289289	16	-0.125018	16	-0.915943	20	0.135443	19	-0.248801	19	-0.492481	18	0.087858	9	-1.083280	16	-0.064936	17	-0.582694	16	-0.070976	17	-0.485774	16	-0.712554	17	-0.171146
ALO1 sg3	30	-0.620816	30	-0.576533	30	-0.579119	30	-0.456619	30	-0.558237	30	-0.484366	30	-0.606654	30	-0.595982	30	-0.495778	30	-0.577130	30	-0.621312	30	-0.557830	30	-0.538414	30	-0.591761	30	-0.531864
ALO1 sg4	9	NaN	9	NaN	9	NaN	9	NaN	9	NaN	9	NaN	9	NaN	9	NaN	9	NaN	9	NaN	9	NaN	9	NaN	9	NaN	9	NaN	9	NaN
ALO1 sg5	6	-0.471967	6	-0.901535	6	-0.394274	6	0.018373	6	0.177527	5	-0.182040	5	-0.860892	6	-0.005635	2	NaN	6	-1.184250	6	-1.191396	7	-1.047025	6	-0.517278	6	-0.995400	6	-0.130173
ALO1 sg6	11	NaN	9	0.165204	10	NaN	10	NaN	9	0.196144	7	-0.518487	9	0.668963	8	-1.193462	1	NaN	9	NaN	11	NaN	10	NaN	10	NaN	9	NaN	11	NaN
ALO1 sg7	9	0.423895	2	NaN	7	-0.879413	8	0.001373	3	-1.312461	3	0.961390	2	NaN	2	NaN	1	NaN	6	0.370361	7	-0.659978	6	-0.515615	7	-0.106205	6	-0.478126	7	-0.097483
ALO1 sg8	6	0.571858	8	-0.355071	5	0.062227	6	0.458733	8	-0.888412	8	-0.974717	8	-0.157226	8	-0.072591	2	1.171745	5	-0.263079	7	1.090898	6	0.705750	6	0.320421	6	0.477984	5	0.343649
ALO1 sg9	11	-0.280465	10	-0.030123	10	-0.479345	10	0.288326	10	0.205840	8	-1.250348	10	-0.681285	10	-0.057390	3	-2.418463	10	-0.424586	10	-1.396663	11	-0.918358	10	0.539454	10	-0.731611	10	0.191684
ALO1 sg10	3	NaN	2	0.542540	3	NaN	4	0.813977	2	2.371469	2	-0.101517	2	0.170580	2	0.532869	1	NaN	3	NaN	4	NaN	3	NaN	4	NaN	2	NaN	3	NaN
ALO1 sg11	6	-0.239037	5	-0.416975	6	0.066707	6	-0.415745	4	0.042694	4	0.818067	5	-0.004147	4	0.483585	2	NaN	5	-1.270797	6	-0.275341	5	-0.909454	4	-1.326636	6	-0.721295	6	-0.947005
ALO1 sg12	10	0.921739	10	0.476227	10	-0.482214	10	0.618823	10	-0.659054	9	0.035143	10	0.517848	10	0.511436	3	-0.554487	11	0.470012	11	-0.476912	9	-0.280251	12	-0.521091	9	1.239186	13	-0.186469
ALP1 sg1	20	-0.405068	33	0.494504	21	0.033068	21	0.399597	33	0.191283	33	-0.424214	35	0.317848	33	-0.180737	15	-0.185431	20	-0.222502	20	0.043259	20	0.021652	21	-0.111680	20	0.164301	20	0.642530
ALP1 sg2	7	0.086254	2	NaN	6	1.201857	8	0.915110	4	0.100881	3	0.341992	3	-0.881186	3	-0.882702	1	NaN	7	0.885937	6	-0.031375	6	0.803403	5	-0.440980	6	-0.151440	7	-0.190558
ALP1 sg3	13	-0.221310	19	-0.260039	13	-0.893308	11	-0.469789	19	0.119496	18	0.001353	19	-0.093330	17	0.367612	6	0.982026	12	0.149936	12	-0.254991	11	-0.615270	11	-0.050051	11	-0.018789	11	-1.065326
ALP1 sg4	7	-0.329456	9	-1.290715	9	-0.204346	8	-0.060227	10	-0.352824	9	-0.370529	11	0.550816	9	-0.885807	5	-0.285629	8	-0.551863	7	-0.753902	7	-0.182670	7	0.297408	7	-1.458365	7	-0.134612
ALP1 sg5	4	NaN	14	-0.238918	5	NaN	6	NaN	15	-0.638355	15	-0.023732	15	-0.189752	15	0.001944	0	NaN	5	NaN	5	NaN	5	NaN	4	NaN	4	NaN	5	NaN
ALP1 sg6	1	NaN	3	0.086612	1	NaN	1	NaN	3	-0.770344	4	1.297369	3	-1.739392	4	-1.449388	0	NaN	2	NaN	2	NaN	2	NaN	2	NaN	1	NaN	1	NaN
ALP1 sg7	18	-0.249023	28	-0.618921	18	-0.207413	18	0.175540	31	0.601031	28	-0.243274	30	0.214141	31	0.285342	8	-0.557874	18	0.262182	18	-0.739947	18	-1.099284	17	-0.582641	17	-0.553578	18	0.127540
ALP1 sg8	10	0.331844	17	-0.476296	7	-0.064462	9	-0.070205	16	-0.392063	18	-0.133056	16	-0.869634	15	-0.108709	4	-0.844138	9	0.084866	9	0.001001	9	-0.189169	7	-0.505383	9	-0.388132	9	-0.118713
ALP1 sg9	17	-0.309161	6	-0.190939	16	0.412829	15	-0.345811	4	-1.081790	6	-0.311399	6	-1.286092	7	0.138861	5	-0.554465	15	-0.132812	17	-0.469017	15	-0.464605	16	0.141109	16	-0.385952	16	0.055606
ALP1 sg10	7	NaN	7	-0.374782	8	1.335586	9	0.924983	7	-0.313571	7	-0.484961	7	-1.875270	7	-1.366533	4	-0.359222	7	0.754500	8	-0.279204	8	-0.208870	8	1.359468	6	NaN	6	-0.232645
ALP1 sg11	8	-0.858835	3	-0.649118	9	0.417605	9	0.801977	3	-1.205451	3	-1.482470	3	-2.070639	3	-2.614549	6	0.436183	8	0.637211	10	0.378376	10	0.006782	11	1.444662	9	0.131578	10	0.532424
ALP1 sg12	2	NaN	2	-1.243114	3	NaN	3	NaN	2	0.117512	2	0.465164	2	0.223124	2	-0.174748	1	NaN	1	NaN	1	NaN	1	NaN	4	NaN	1	NaN	2	NaN
ALR1 sg1	10	-1.304892	3	NaN	8	-0.137656	10	-1.659495	3	NaN	3	NaN	4	0.146162	4	0.253484	4	-0.108072	10	0.328153	11	-0.867334	10	-0.739514	11	1.119059	9	0.134140	10	-0.178322
ALR1 sg2	5	NaN	5	NaN	5	NaN	5	NaN	5	NaN	5	NaN	5	NaN	5	NaN	5	NaN	5	NaN	5	NaN	5	NaN	5	NaN	5	NaN	5	NaN
ALR1 sg3	9	-0.103002	16	-0.098161	8	-0.533935	9	0.649523	16	0.173829	16	-0.325390	17	0.302865	16	-0.041108	6	0.110999	8	0.427549	10	0.329051	8	-0.070380	8	0.274778	8	-0.183735	9	-0.289054
ALR1 sg4	9	0.747465	9	-0.088402	9	0.315409	8	-1.209415	8	0.136478	6	0.087000	8	-0.037194	6	-0.109855	1	NaN	8	-0.286088	9	-1.064181	8	-0.096902	8	0.338499	8	-1.022565	9	-0.097229
ALR1 sg5	2	NaN	3	-0.666274	2	NaN	2	NaN	3	-2.307720	3	-1.408408	3	-2.833394	3	-2.923550	1	NaN	2	NaN	2	NaN	2	NaN	2	NaN	2	NaN	2	NaN
ALR1 sg6	1	NaN	0	NaN	2	-1.018986	2	NaN	0	NaN	0	NaN	0	NaN	0	NaN	0	NaN	3	-1.329713	2	NaN	2	NaN	3	-0.332563	1	NaN	0	NaN
ALR1 sg7	2	NaN	0	NaN	3	0.501883	3	-0.987541	1	NaN	1	NaN	0	NaN	0	NaN	2	-0.899686	3	-0.842820	3	0.920403	3	1.319520	2	NaN	3	2.006505	3	-0.882270
ALR1 sg8	15	NaN	19	-0.371861	15	NaN	16	NaN	21	-0.296164	20	-0.629999	20	-0.099571	19	-0.302125	1	NaN	15	NaN	15	NaN	17	NaN	14	NaN	15	NaN	13	NaN
ALR1 sg9	3	-1.038490	0	NaN	3	-0.888635	6	-1.274034	1	NaN	1	NaN	1	NaN	1	NaN	1	NaN	2	1.814483	4	-2.370979	5	-2.066265	6	0.176521	5	-0.853253	7	-0.912394
ALR1 sg10	2	NaN	4	-0.644203	2	NaN	2	NaN	4	0.327189	4	0.680385	5	0.462609	4	0.300563	0	NaN	2	NaN	2	NaN	2	NaN	2	NaN	2	NaN	2	NaN
ALR1 sg11	1	NaN	1	NaN	1	NaN	1	NaN	1	NaN	2	0.591700	2	1.230174	2	0.587846	0	NaN	3	NaN	1	NaN	1	NaN	1	NaN	1	NaN	1	NaN
ALR1 sg12	7	1.228539	0	NaN	6	NaN	5	NaN	0	NaN	0	NaN	0	NaN	0	NaN	1	NaN	7	NaN	7	NaN	6	NaN	5	NaN	8	NaN	5	NaN
ALR2 sg1	8	0.047289	13	1.115088	9	0.017927	9	0.893553	14	1.220403	12	0.466911	13	0.883774	13	1.135440	6	0.046226	8	-0.739171	10	-0.114876	8	-0.367787	9	0.542915	8	-0.573828	10	0.047535
ALR2 sg2	3	0.169525	6	-0.725581	4	1.593977	3	-0.025207	6	-0.396976	7	-0.525534	7	-0.750668	6	0.243885	2	0.357886	3	1.104963	3	-0.507953	3	-0.142247	3	-0.517790	3	-0.397185	4	0.485729
ALR2 sg3	4	0.675250	2	NaN	3	0.487714	3	0.030419	2	NaN	1	NaN	2	NaN	2	NaN	1	NaN	3	0.020041	3	-1.198745	4	-0.187648	5	1.237855	4	0.429179	3	-0.774072
ALR2 sg4	2	NaN	1	NaN	2	NaN	2	NaN	1	NaN	1	NaN	1	NaN	1	NaN	0	NaN	2	NaN	2	NaN	2	NaN	2	NaN	2	NaN	3	NaN
ALR2 sg5	3	NaN	6	0.584153	3	NaN	3	NaN	7	-1.307086	5	-0.665307	6	-1.059296	7	-0.183118	1	NaN	3	NaN	3	NaN	3	NaN	3	NaN	3	NaN	3	NaN
ALR2 sg6	5	-1.196002	5	1.092788	5	-1.270459	6	-0.359090	5	-0.510883	5	0.818853	5	-0.501716	4	-1.070301	3	0.314176	5	0.489420	5	0.140807	5	-0.438778	5	1.248055	4	0.175393	5	-0.374081
ALR2 sg7	2	NaN	3	0.652267	2	NaN	3	NaN	3	0.444969	3	0.500901	3	1.328621	3	0.020610	0	NaN	2	NaN	3	NaN	2	NaN	3	NaN	2	NaN	2	NaN
ALR2 sg8	7	NaN	8	1.429152	7	NaN	7	NaN	9	0.783684	7	-0.528313	9	0.380747	8	-0.171031	1	NaN	7	NaN	6	NaN	7	NaN	6	NaN	7	NaN	7	NaN
ALR2 sg9	27	-0.212951	41	-0.086084	27	0.151508	29	-0.032055	41	0.143057	40	-0.639875	41	0.209503	42	-0.433295	16	0.115171	29	0.224660	27	0.336076	28	0.399639	27	-0.393645	27	0.339270	28	-0.033265
ALR2 sg10	6	0.346835	14	0.658741	5	0.175854	6	-0.248339	15	-0.213926	14	0.745010	14	-0.463876	16	0.474094	5	-0.673767	6	1.407531	6	0.849381	6	0.432689	6	-0.692813	6	0.640381	6	-0.168012
ALR2 sg11	13	-0.441737	3	-0.622622	11	0.313363	12	-1.035310	3	-0.851972	3	-2.266403	3	-2.164877	3	-0.195307	3	-1.003294	12	-0.748028	13	-0.735949	12	-0.807103	10	-1.043461	12	-0.624521	11	-0.648043
ALR2 sg12	1	NaN	4	-0.203609	1	NaN	2	NaN	4	0.509873	4	0.406299	4	-0.046775	4	0.821952	1	NaN	1	NaN	1	NaN	2	NaN	2	NaN	2	NaN	1	NaN
ALT1 sg1	3	0.090704	2	0.593874	3	1.353686	3	1.043483	2	0.655588	2	1.462411	3	1.179988	2	1.081011	1	NaN	3	1.302210	3	1.557854	3	0.093389	3	0.558962	3	0.854088	3	1.186315
ALT1 sg2	12	0.533525	18	0.059288	12	0.955083	14	0.516910	19	0.176214	17	0.110667	18	-0.292979	18	-0.037298	4	-0.654818	12	-0.306439	14	0.420302	13	0.207569	13	0.519445	13	0.302317	12	0.045590
ALT1 sg3	2	NaN	4	-0.461187	5	-0.259551	4	-0.220220	5	-0.665144	3	0.556839	4	-1.110607	4	-0.389434	3	-1.783805	4	0.837618	5	0.214297	4	-1.237400	3	-0.306262	5	0.399308	5	0.173835
ALT1 sg4	0	NaN	3	-1.362234	0	NaN	2	NaN	3	0.061013	3	0.232191	3	0.069599	3	-0.562464	0	NaN	0	NaN	2	NaN	0	NaN	0	NaN	1	NaN	2	NaN
ALT1 sg5	1	NaN	1	NaN	1	NaN	1	NaN	1	NaN	1	NaN	1	NaN	1	NaN	0	NaN	1	NaN	1	NaN	1	NaN	1	NaN	1	NaN	1	NaN
ALT1 sg6	2	0.672750	2	-2.100987	2	2.331194	1	NaN	2	-1.186409	2	0.118755	2	1.626423	2	-0.334314	1	NaN	1	NaN	2	1.543300	1	NaN	1	NaN	2	1.688783	1	NaN
ALT1 sg7	6	-0.384318	7	-0.052895	5	-0.088266	5	0.389649	7	-0.292524	8	-0.220894	8	0.605785	7	0.295622	3	1.852181	5	-0.530192	6	-0.290130	7	0.073237	6	-1.443506	6	-0.444940	6	0.264642
ALT1 sg8	10	0.393520	16	-0.229900	11	1.751962	11	0.877243	15	-0.442604	15	-0.092627	15	0.184753	15	-0.007459	5	0.581989	11	0.746508	12	0.837274	10	0.713175	10	-0.554203	10	0.219598	10	0.074123
ALT1 sg9	5	-1.703684	11	-0.128521	8	0.964220	5	-0.131959	13	-0.230823	13	1.294487	12	0.559085	11	0.616673	2	NaN	5	0.963476	9	0.905282	6	-0.037472	6	-0.542703	5	-0.016111	6	-0.775712
ALT1 sg10	4	1.360415	2	0.096787	4	-0.127515	6	-0.142316	2	0.441153	2	0.806632	2	0.060249	2	0.072704	3	-0.034452	6	0.473713	5	0.524111	4	0.112485	4	-0.579481	4	-0.860902	5	0.449418
ALT1 sg11	2	1.127561	3	0.150451	2	0.213745	2	-0.461901	3	-0.125237	2	3.369168	3	-2.048075	2	1.935059	1	NaN	2	-0.986972	3	0.591818	2	-1.785828	2	-0.121129	4	0.688257	2	-2.656248
ALT1 sg12	1	NaN	0	NaN	2	NaN	1	NaN	0	NaN	0	NaN	0	NaN	0	NaN	0	NaN	2	NaN	2	NaN	1	NaN	1	NaN	1	NaN	1	NaN
ALT2 sg1	1	NaN	5	1.541577	1	NaN	2	NaN	5	0.592548	5	0.493186	5	-0.886843	5	0.654430	1	NaN	2	NaN	1	NaN	1	NaN	1	NaN	2	NaN	2	NaN
ALT2 sg2	4	-0.159754	0	NaN	4	-0.959954	5	-0.193501	0	NaN	0	NaN	1	NaN	0	NaN	2	NaN	4	-0.616038	4	-0.285815	4	0.445891	4	-0.459781	5	0.813290	4	-0.339274
ALT2 sg3	8	-1.686199	15	-0.027994	9	0.019091	10	0.719058	17	-0.214389	16	0.270471	16	-0.353635	17	-0.121963	6	0.371012	8	0.853401	8	-0.594499	9	-0.179339	8	0.126400	9	-0.724234	10	-0.055344
ALT2 sg4	9	-1.283682	12	0.962020	9	-0.739113	10	-0.444175	12	0.550761	9	0.657229	12	0.483129	12	1.103800	4	-0.541190	10	-0.790054	10	-1.234080	10	-1.609319	10	-0.175794	10	-0.598503	9	-0.147796
ALT2 sg5	17	-0.139661	22	-0.750557	19	-0.409677	18	-0.342618	25	-0.013678	24	0.449032	23	0.058634	25	-0.186071	8	0.104763	16	-0.319397	18	-0.357391	18	-0.017472	17	-0.269847	18	-0.111994	17	-0.995676
ALT2 sg6	9	NaN	4	-0.719284	7	NaN	8	NaN	6	0.832426	4	-0.206235	5	-0.052958	5	-0.341384	1	NaN	8	NaN	8	NaN	8	NaN	8	NaN	7	NaN	8	NaN
ALT2 sg7	12	0.464731	19	0.530053	13	0.226349	14	0.113493	18	-0.432843	18	-0.339160	18	0.217854	19	0.266158	6	-0.111438	14	0.615463	13	0.144495	14	0.627851	12	-0.365393	14	0.722277	14	0.390319
ALT2 sg8	0	NaN	0	NaN	0	NaN	0	NaN	0	NaN	0	NaN	0	NaN	0	NaN	0	NaN	0	NaN	0	NaN	0	NaN	0	NaN	0	NaN	0	NaN
ALT2 sg9	1	NaN	4	0.589091	2	-0.476978	2	0.739554	5	0.547650	3	0.971083	5	0.464683	3	1.076773	1	NaN	1	NaN	2	-0.872818	2	-0.180482	2	-0.692342	2	-0.726459	2	-0.440501
ALT2 sg10	4	NaN	7	-0.108319	2	NaN	3	NaN	6	-0.450279	7	-0.104914	6	-0.244914	7	0.307622	1	NaN	4	NaN	1	NaN	2	NaN	3	NaN	3	NaN	3	NaN
ALT2 sg11	2	NaN	3	-0.970147	2	NaN	2	NaN	3	-0.670295	3	-2.147461	3	-1.487245	3	-0.624314	0	NaN	2	NaN	2	NaN	2	NaN	2	NaN	2	NaN	2	NaN
ALT2 sg12	4	NaN	7	-0.012489	3	NaN	3	NaN	8	0.119737	8	0.533537	9	-0.695282	9	0.106311	2	NaN	4	NaN	3	NaN	4	NaN	4	NaN	3	NaN	4	NaN
ALY1 sg1	0	NaN	1	NaN	1	NaN	1	NaN	1	NaN	1	NaN	1	NaN	1	NaN	0	NaN	1	NaN	1	NaN	0	NaN	1	NaN	1	NaN	1	NaN
ALY1 sg2	5	0.527628	6	-0.032358	5	1.257684	6	0.800079	6	-0.669186	6	-0.029575	6	0.368575	6	0.083084	3	0.309230	6	0.262006	5	0.209498	5	0.167231	5	-0.214141	5	1.209677	6	-0.152117
ALY1 sg3	6	0.096517	4	-0.289512	6	-0.430738	6	0.283001	4	0.620188	4	0.421059	5	0.864572	4	1.122185	1	NaN	5	0.368676	6	0.314327	6	0.153130	5	-0.612714	6	-0.618310	6	0.107994
ALY1 sg4	8	0.277412	6	0.957002	7	0.470151	8	1.174270	6	-0.951557	7	1.054938	6	1.029821	6	1.590504	3	1.011564	7	0.576381	8	0.515444	7	1.613487	8	2.898033	7	-0.694899	7	0.171029
ALY1 sg5	3	0.240390	1	NaN	2	0.726876	3	0.885288	0	NaN	0	NaN	0	NaN	0	NaN	1	NaN	2	0.430808	3	0.580803	3	2.528359	3	0.509874	2	0.531226	4	0.808461
ALY1 sg6	7	NaN	13	0.167312	8	NaN	7	NaN	14	-0.006673	12	0.364709	11	-0.248682	12	-0.146825	1	NaN	7	NaN	9	NaN	7	NaN	7	NaN	7	NaN	7	NaN
ALY1 sg7	4	-0.586140	6	-0.460769	4	-0.924640	4	0.565198	6	0.650385	6	-0.512338	6	0.088069	6	0.355837	4	0.138414	4	0.048458	4	0.478277	4	0.088306	4	-0.160194	4	0.796390	4	-0.895146
ALY1 sg8	7	-0.551641	8	-0.804945	7	-0.156697	7	-1.597120	8	-0.698077	6	-0.698359	8	-0.184396	7	-0.441269	1	NaN	7	-0.068803	8	0.074778	7	-0.870938	7	-1.521378	6	0.698532	6	0.391686
ALY1 sg9	6	-1.605171	6	0.516016	6	-1.055852	5	-0.125539	7	-0.744896	5	-1.191078	5	-1.766256	5	-1.252508	4	-0.999995	6	0.406484	6	-1.171516	5	0.997238	5	-0.711631	5	0.846215	6	0.207456
ALY1 sg10	4	NaN	7	0.902346	5	NaN	5	NaN	7	-0.016446	7	0.448555	7	-0.090432	7	-0.364812	2	NaN	5	NaN	4	NaN	5	NaN	4	NaN	4	NaN	4	NaN
ALY1 sg11	9	-0.310455	9	0.897413	8	0.837093	9	-0.118743	9	0.488269	10	0.508478	11	0.766596	10	0.204172	3	NaN	8	0.463876	9	-0.016620	10	-0.215899	9	-0.311992	9	-0.205425	8	0.645472
ALY1 sg12	3	-1.600719	1	NaN	3	1.273687	3	-0.845716	2	NaN	3	3.115714	2	1.212534	1	NaN	1	NaN	3	-0.999402	3	-0.233700	3	-0.548402	3	-1.180633	3	-0.658524	3	0.072680
ALY2 sg1	1	NaN	4	0.167227	1	NaN	1	NaN	4	1.011349	4	-1.044261	4	0.859540	4	0.473113	0	NaN	1	NaN	1	NaN	1	NaN	1	NaN	1	NaN	1	NaN
ALY2 sg2	4	NaN	4	NaN	4	NaN	4	NaN	4	NaN	4	NaN	4	NaN	4	NaN	4	NaN	4	NaN	4	NaN	4	NaN	4	NaN	4	NaN	4	NaN
ALY2 sg3	2	NaN	2	NaN	2	NaN	2	NaN	2	NaN	2	NaN	2	NaN	2	NaN	2	NaN	2	NaN	2	NaN	2	NaN	2	NaN	2	NaN	2	NaN
ALY2 sg4	4	1.446219	9	-1.077691	4	0.422851	3	0.718981	10	0.532498	10	0.423781	10	0.555970	10	0.822879	2	0.150572	5	0.622833	5	0.182553	4	0.243641	5	0.530796	3	0.469045	3	0.612613
ALY2 sg5	3	-0.390968	4	0.754785	3	-1.220019	3	-0.430564	4	-1.713380	4	0.333434	4	-0.642500	4	-0.674882	1	NaN	3	-1.075012	3	-0.573438	3	0.176289	3	-0.069641	3	-0.112586	2	-2.685106
ALY2 sg6	10	0.017255	9	0.351452	9	0.465202	10	-0.855847	9	0.000094	11	0.750175	9	-0.606506	10	0.405309	6	-0.218181	10	-0.580252	10	-0.671218	10	-0.013186	10	-0.659245	10	-0.793740	9	0.643784
ALY2 sg7	1	NaN	0	NaN	1	NaN	2	NaN	1	NaN	0	NaN	0	NaN	0	NaN	0	NaN	2	NaN	1	NaN	2	NaN	1	NaN	1	NaN	1	NaN
ALY2 sg8	6	-0.003060	8	0.272056	6	-0.188151	6	-0.076141	8	0.340361	7	-0.610340	7	0.007698	7	-0.097779	4	0.668595	6	0.432965	7	0.402600	6	-0.971230	6	-0.309601	6	-0.930785	6	-1.333301
ALY2 sg9	9	-1.231655	19	-0.116823	10	0.274804	10	-0.354709	20	-0.094971	19	-0.068687	20	0.261893	19	0.173700	3	-0.158622	12	-0.157299	11	-1.551917	10	-0.160468	9	1.671050	9	1.606177	10	0.497683
ALY2 sg10	1	NaN	4	-2.117537	1	NaN	1	NaN	4	0.978168	4	-0.148734	4	-0.020732	4	-0.843816	0	NaN	2	NaN	2	NaN	1	NaN	1	NaN	1	NaN	2	NaN
ALY2 sg11	5	-1.295499	3	0.407953	6	-0.863654	6	-0.758553	3	-0.361940	2	NaN	3	1.137148	3	0.054472	1	NaN	6	-0.405714	6	-1.372760	6	-1.375422	6	-0.448298	5	-1.103760	6	-0.640885
ALY2 sg12	1	NaN	3	2.163895	1	NaN	1	NaN	3	-0.476220	3	-0.353091	3	0.655975	3	0.077458	1	NaN	1	NaN	1	NaN	1	NaN	1	NaN	1	NaN	1	NaN
AMA1 sg1	10	-0.318209	10	0.442338	10	-0.214930	9	-0.325235	10	-0.184755	10	0.188402	10	1.008834	11	0.450886	6	-0.031713	10	-0.870938	9	-1.275193	9	-0.609093	9	0.030403	9	0.091343	9	-0.746435
AMA1 sg2	9	0.419481	7	-0.118314	8	0.049307	8	0.837840	9	0.534705	9	0.633555	10	1.252456	9	0.993486	2	-0.082952	9	-0.586589	8	-0.393291	8	0.240458	8	-0.553939	8	-0.517152	8	-0.548144
AMA1 sg3	4	1.402846	6	0.421662	4	-0.558057	4	-1.055019	6	-0.284246	6	1.436095	6	0.588122	6	-0.027402	3	0.579709	4	-1.003785	4	1.034775	4	0.040213	4	-0.290949	4	-1.175692	5	-0.209711
AMA1 sg6	9	-0.099260	13	0.803064	9	-0.633174	9	-0.367611	15	0.654367	13	-0.521104	14	-0.146560	13	-0.030611	4	0.800928	9	-1.439178	9	-1.509782	9	-0.980427	9	-1.409771	8	-0.500736	9	-0.242561
AMA1 sg7	6	0.102261	11	-0.134448	6	0.085894	6	0.498525	11	-0.108306	9	0.273426	11	0.974447	12	0.824865	5	1.046816	6	0.278416	6	0.566307	6	0.941730	6	0.431626	6	-0.379162	6	-0.080140
AMA1 sg8	14	-0.907712	14	-0.966663	14	-0.874326	14	-0.747714	14	-0.951424	14	-0.854925	14	-0.999493	14	-0.984896	14	-0.800793	14	-0.883888	14	-0.917929	14	-0.841431	14	-0.808451	14	-0.897423	14	-0.830795
AMA1 sg9	2	NaN	1	NaN	2	NaN	2	NaN	1	NaN	1	NaN	1	NaN	1	NaN	0	NaN	2	NaN	2	NaN	2	NaN	2	NaN	2	NaN	2	NaN
AMA1 sg10	11	NaN	20	0.783210	11	NaN	11	NaN	19	0.883953	19	-0.020153	19	0.670901	19	0.258044	7	NaN	10	NaN	10	NaN	11	NaN	10	NaN	11	NaN	11	NaN
AMA1 sg11	4	-0.035837	3	-1.632601	4	-0.476663	5	-0.833794	3	-1.433746	3	-1.260128	3	-0.372879	3	-1.099084	2	0.310366	4	0.297598	4	-0.175140	4	-0.593417	5	0.346415	4	-1.468004	4	-0.317064
AMA1 sg12	4	NaN	5	-0.372999	4	NaN	5	NaN	5	0.823897	4	0.213162	5	-0.029629	5	1.166215	1	NaN	4	NaN	5	NaN	4	NaN	4	NaN	4	NaN	4	NaN
AMD1 sg1	3	0.064103	2	-0.333890	3	-1.666017	3	-0.751472	1	NaN	2	0.592984	2	0.778303	2	1.789988	2	0.697077	4	0.581656	3	-0.595396	3	-2.388246	3	-1.716392	4	0.920146	4	-0.208911
AMD1 sg2	13	1.034608	6	0.754172	12	-0.924123	12	-0.409627	7	-0.383867	7	0.929886	7	0.256571	9	1.482172	6	-0.688525	12	0.321997	13	-0.106740	13	-0.576804	12	-0.246874	11	-0.470967	14	0.467803
AMD1 sg3	2	-0.627169	3	0.514566	2	0.383567	2	1.066771	3	0.628440	3	0.502289	3	2.039102	3	1.243998	2	0.577211	2	0.585169	2	1.181479	2	0.207380	2	-0.506819	2	0.176892	2	-0.747062
AMD1 sg4	1	NaN	1	NaN	1	NaN	1	NaN	1	NaN	1	NaN	1	NaN	1	NaN	1	NaN	1	NaN	1	NaN	1	NaN	1	NaN	1	NaN	1	NaN
AMD1 sg5	7	-1.766826	16	-0.078599	7	-0.090071	7	-2.028442	16	-0.665206	16	-0.064547	16	-0.666878	16	-0.052612	3	-0.001506	7	-0.240528	7	-0.587026	7	-1.561148	7	-1.271244	7	0.296562	7	-1.980556
AMD1 sg6	3	NaN	5	0.454762	3	NaN	3	NaN	4	0.046611	5	0.236731	5	0.371095	5	0.610119	1	NaN	3	NaN	3	NaN	3	NaN	3	NaN	3	NaN	3	NaN
AMD1 sg7	1	NaN	3	1.538307	1	NaN	1	NaN	3	0.613443	3	-0.223160	3	-1.039051	3	-0.716722	1	NaN	1	NaN	1	NaN	1	NaN	2	NaN	1	NaN	1	NaN
AMD1 sg8	8	0.208057	8	0.428091	8	0.424770	9	0.679178	8	0.536885	9	1.125693	8	0.285516	8	0.907113	3	NaN	9	-0.361813	7	1.089450	9	-0.051422	7	-0.150754	9	0.323513	8	-0.531759
AMD1 sg9	8	0.248423	9	-0.424082	6	-0.507303	7	-0.003769	11	0.011176	9	-1.221353	9	-0.281044	10	-0.654079	4	-0.626357	7	-0.073387	8	0.423619	8	-0.101422	7	-0.716958	6	0.835454	8	0.011082
AMD1 sg10	4	0.608630	0	NaN	5	1.451915	4	-1.684102	0	NaN	0	NaN	0	NaN	0	NaN	1	NaN	4	0.202711	3	1.272852	3	-0.794065	3	-0.100538	3	-0.856120	3	2.070629
AMD1 sg11	4	NaN	9	-0.478024	4	NaN	4	NaN	10	0.457116	11	0.311918	10	-0.393809	10	0.595078	3	NaN	4	NaN	4	NaN	4	NaN	4	NaN	5	NaN	4	NaN
AMD1 sg12	12	0.030954	17	-0.767424	12	-0.422229	12	0.148206	17	-1.157825	18	-0.241919	17	-0.499867	18	-0.561323	7	-0.764932	12	-0.723266	12	-0.730945	12	-0.943466	12	-1.003631	12	-0.454596	12	-0.416097
AMD2 sg1	7	0.377164	9	-0.344501	7	-0.425560	7	0.685213	9	-0.956583	9	-0.253033	9	-0.572636	9	-0.682961	4	-0.462246	7	0.936317	7	0.165282	8	-0.152860	7	-0.004407	8	0.377081	8	0.166479
AMD2 sg2	9	0.295114	13	-0.120187	8	0.259309	9	-0.700789	15	-0.401353	14	-0.221225	15	0.028004	15	-0.453879	4	-0.968162	9	-0.254469	8	0.223641	8	-0.788164	8	-0.361746	8	-0.658953	7	-0.063404
AMD2 sg3	12	-0.274972	19	0.294760	11	-0.281732	12	0.104800	19	0.070897	15	-0.388153	19	-0.347258	17	0.154680	5	-0.512003	12	-0.213977	12	-0.124530	11	0.615370	12	0.034829	12	-0.305026	11	-0.561029
AMD2 sg4	1	NaN	4	-0.374408	1	NaN	1	NaN	4	0.394113	3	0.367343	4	0.426132	3	0.947528	0	NaN	1	NaN	2	NaN	1	NaN	1	NaN	1	NaN	1	NaN
AMD2 sg5	5	NaN	11	0.249935	5	NaN	5	NaN	12	0.540014	11	0.422572	11	0.506893	12	0.914764	4	NaN	5	NaN	5	NaN	5	NaN	5	NaN	5	NaN	5	NaN
AMD2 sg6	2	0.344272	0	NaN	3	0.823332	2	-1.897687	0	NaN	0	NaN	0	NaN	0	NaN	2	NaN	3	1.253688	3	2.385955	2	NaN	3	-0.226059	4	1.665040	4	2.228845
AMD2 sg7	0	NaN	1	NaN	0	NaN	1	NaN	1	NaN	2	3.401834	1	NaN	1	NaN	0	NaN	0	NaN	0	NaN	0	NaN	2	NaN	1	NaN	1	NaN
AMD2 sg8	4	-0.891136	6	-1.427230	4	-0.525004	5	-0.108104	8	-0.086277	7	0.152129	7	-0.338454	7	-0.335143	2	NaN	5	0.356408	5	-0.450689	5	-0.173799	5	-0.220172	5	-0.260508	5	-0.949824
AMD2 sg9	5	NaN	7	0.727706	4	NaN	4	NaN	7	0.307986	7	0.275993	7	0.651877	7	-0.100259	1	NaN	4	NaN	5	NaN	4	NaN	4	NaN	4	NaN	5	NaN
AMD2 sg10	6	NaN	11	0.268595	7	NaN	7	NaN	12	0.256004	12	0.798359	10	0.355702	11	0.666129	1	NaN	7	NaN	7	NaN	7	NaN	7	NaN	6	NaN	6	NaN
AMD2 sg11	1	NaN	2	0.161716	4	1.049322	3	0.269322	2	-0.736969	3	0.545192	2	-1.544344	3	0.945087	1	NaN	2	NaN	1	NaN	2	NaN	2	-0.142086	2	NaN	3	-0.172006
AMD2 sg12	27	-0.730812	36	-0.166425	25	-0.213449	27	-0.891609	40	-0.122683	37	-0.401170	37	-0.482053	36	-0.952395	10	-0.913040	26	-0.136480	24	-0.669874	27	-0.372915	25	-0.775932	28	0.141966	25	-0.621472
AME1 sg1	9	0.466952	13	0.406377	8	0.323615	9	0.864220	14	0.014324	13	0.165227	15	0.703462	12	0.873563	5	0.963412	8	1.079719	9	0.323322	9	0.402383	8	-0.982394	8	0.493615	8	0.928776
AME1 sg2	9	-1.435329	13	-0.048875	9	1.135901	9	0.252134	13	-0.484010	13	-0.444412	13	-0.020188	13	-0.413448	6	1.367744	9	-0.646011	9	0.487442	9	1.196263	9	-1.661362	9	0.796751	9	-0.174776
AME1 sg3	4	0.420161	0	NaN	1	NaN	4	0.191423	0	NaN	0	NaN	0	NaN	0	NaN	1	NaN	4	1.632498	4	1.166745	3	NaN	4	1.634454	3	NaN	1	NaN
AME1 sg4	12	0.726089	7	0.745814	12	0.402121	12	1.065198	8	0.634101	6	-0.047117	6	0.826048	8	-0.435662	7	0.990861	12	0.803508	13	0.192252	11	-0.647095	11	-0.840539	12	-0.006185	11	0.299583
AME1 sg5	5	-0.160450	4	-1.398445	5	0.564095	5	-0.438802	5	0.555800	4	1.994373	4	-0.091043	4	0.719846	1	NaN	5	-0.015300	5	-0.872827	5	0.331978	5	-0.242561	5	0.399258	6	-1.293244
AME1 sg6	2	NaN	2	NaN	2	NaN	2	NaN	2	NaN	2	NaN	2	NaN	2	NaN	2	NaN	2	NaN	2	NaN	2	NaN	2	NaN	2	NaN	2	NaN
AME1 sg7	1	NaN	0	NaN	1	NaN	2	1.022146	0	NaN	0	NaN	0	NaN	0	NaN	1	NaN	1	NaN	1	NaN	1	NaN	1	NaN	1	NaN	2	0.930139
AME1 sg8	4	-1.285108	5	-0.006289	4	0.039705	4	-2.085351	6	0.217347	5	0.790346	6	-0.089308	5	0.045637	3	-0.254538	5	0.935709	5	-0.679650	4	-0.742885	4	-1.070988	4	-0.584451	5	0.789530
AME1 sg10	14	0.433873	25	0.349401	12	0.577171	12	0.536894	25	0.150267	24	-0.088151	24	0.416360	25	0.321216	8	1.680112	13	0.637911	15	0.557075	12	-0.298020	12	-0.943411	12	-0.018571	12	0.340478
AME1 sg11	1	NaN	1	NaN	2	NaN	2	NaN	1	NaN	1	NaN	1	NaN	1	NaN	2	NaN	2	NaN	2	NaN	2	NaN	2	NaN	1	NaN	2	NaN
AME1 sg12	3	1.074034	1	NaN	3	-0.405168	3	1.090215	2	NaN	1	NaN	1	NaN	1	NaN	1	NaN	3	-1.330457	3	0.388612	3	0.727992	3	1.669305	3	0.125955	3	-0.104635
AMF1 sg1	4	NaN	2	-1.864491	4	NaN	4	NaN	3	-1.227144	3	0.608399	3	0.214121	2	-0.122358	0	NaN	5	NaN	5	NaN	5	NaN	5	NaN	4	NaN	4	NaN
AMF1 sg2	5	0.673784	8	-0.330310	6	0.517189	5	-0.168624	8	0.739041	8	0.580403	8	0.446661	8	-0.285266	3	-0.495027	5	-0.504481	6	0.580740	6	0.867801	6	0.315715	5	1.634360	5	-0.002524
AMF1 sg3	10	-0.368943	16	-0.032839	9	-0.855138	10	0.581776	17	-0.052887	17	0.154877	16	-0.143453	17	-0.135676	3	-0.769855	9	-0.479092	10	0.018166	10	-0.422224	11	-0.491947	9	-1.359961	10	-0.365933
AMF1 sg4	12	-0.610611	19	-0.195336	13	-0.133466	14	0.015412	18	-0.331242	17	0.356800	19	0.185402	19	0.150711	6	-0.287382	12	-0.731033	14	0.203405	12	0.348811	12	-0.723552	13	0.415881	13	-0.461312
AMF1 sg5	7	-0.358025	8	-1.218274	6	-0.441780	8	0.174004	9	-0.927927	8	-1.004983	9	-0.640424	10	-0.498284	1	NaN	7	0.271686	7	0.801339	8	-0.195204	7	-0.154593	8	0.714130	8	-0.428863
AMF1 sg6	6	0.552041	9	0.309535	6	-1.224041	7	0.217904	10	0.069955	8	-0.074643	10	0.094063	11	0.968829	4	0.292750	6	-1.080557	6	-0.368750	6	-0.952369	6	-0.878404	6	-0.416767	7	-0.119956
AMF1 sg7	5	0.286962	3	0.819185	4	-0.701195	4	0.899871	3	1.426573	3	0.491495	3	1.443517	3	0.537479	3	NaN	5	0.504001	5	1.056696	5	0.643653	4	0.089171	5	0.938460	4	-1.464907
AMF1 sg8	5	0.039119	10	0.349707	5	-0.933809	5	0.623961	11	0.311986	9	-0.354423	10	-0.652469	10	-0.215001	3	-0.310472	5	-0.319965	6	0.259997	5	-0.376524	5	-0.847069	5	-0.279335	5	-0.641173
AMF1 sg9	2	-0.319389	2	-1.464674	2	0.237682	2	-1.953709	3	-0.454148	2	0.663165	2	-1.193147	2	-0.466902	1	NaN	2	1.080966	3	-0.462231	2	-1.664925	2	-1.681729	3	1.077042	2	0.872871
AMF1 sg10	5	-0.966613	8	0.124471	5	-1.466814	5	-2.115142	8	-1.670037	8	-0.648340	8	-1.791023	8	-0.937100	3	0.451877	5	-1.030916	7	-0.695657	6	-0.622101	6	-1.417876	5	-0.717266	5	-1.652760
AMF1 sg12	6	0.662848	7	-0.546891	6	0.774494	7	-0.987335	7	0.036519	7	-0.989535	7	0.157467	7	-1.083186	5	0.091384	6	-0.270054	6	-0.314853	7	-1.152775	7	-0.251165	7	-0.111352	6	-0.042432
AMN1 sg1	2	NaN	4	0.044330	2	NaN	2	NaN	4	0.617666	4	-0.039134	4	0.862697	4	0.372695	0	NaN	2	NaN	2	NaN	3	NaN	2	NaN	2	NaN	2	NaN
AMN1 sg2	6	0.455445	15	0.058896	8	0.525369	8	0.488536	17	0.616918	15	0.817747	16	1.223443	16	0.649385	5	0.455077	8	0.483449	8	1.510239	7	1.384273	7	0.447188	7	0.981543	7	0.045721
AMN1 sg3	8	0.378707	8	0.368968	10	0.588983	9	0.745424	9	1.027280	7	0.253523	9	1.098331	7	0.097683	4	-0.499990	9	-0.002181	8	-0.808073	8	-0.281498	8	0.057465	8	0.258744	7	-0.269746
AMN1 sg4	20	0.279122	20	0.464211	20	0.327799	20	0.441224	20	0.486197	20	0.507109	20	0.442485	20	0.437227	20	0.307979	20	0.367301	20	0.313516	20	0.309007	20	0.285262	20	0.348126	20	0.386371
AMN1 sg5	1	NaN	1	NaN	1	NaN	1	NaN	1	NaN	1	NaN	1	NaN	1	NaN	0	NaN	1	NaN	1	NaN	1	NaN	1	NaN	1	NaN	1	NaN
AMN1 sg6	4	1.255149	4	1.077501	4	1.248788	4	0.124555	4	0.142451	3	0.420079	3	-1.534523	4	-0.528386	1	NaN	5	1.431920	5	1.262042	4	0.631465	4	-0.917260	4	0.596688	5	1.561315
AMN1 sg7	7	-0.077243	10	0.049522	5	0.220394	7	-0.735871	10	-2.808870	10	-1.240495	10	-0.937063	10	-1.375358	3	-0.687914	5	-0.179769	7	0.948408	7	-0.333386	7	-0.312143	8	0.091866	7	-0.238407
AMN1 sg8	7	0.799453	5	-0.323205	7	-0.541696	7	0.224413	5	0.016401	4	1.701578	5	-0.000056	6	1.146031	2	0.331609	8	-0.105218	7	0.301737	7	-0.630095	7	-1.215177	7	0.168773	7	0.333814
AMN1 sg9	5	NaN	7	-0.998568	4	NaN	5	NaN	7	0.314687	7	-0.005110	7	1.254748	7	0.712418	1	NaN	5	NaN	5	NaN	5	NaN	6	NaN	5	NaN	5	NaN
AMN1 sg10	17	0.116357	31	-0.193986	16	-0.286671	20	0.035842	32	-0.093402	31	-0.541363	32	-0.356709	32	-0.587074	3	-1.038559	17	-0.409734	18	-0.961724	16	0.231198	17	-0.538962	16	0.348726	16	-1.065082
AMN1 sg11	15	0.628035	22	0.080233	15	-0.549763	15	-0.901644	21	0.610943	20	0.349916	23	0.314590	23	-0.312989	5	0.767497	15	1.461462	15	0.978790	15	1.147864	15	-0.768278	15	-0.259210	15	-0.534693
AMN1 sg12	3	NaN	8	0.661022	3	NaN	3	NaN	8	-0.088858	7	-0.637581	7	-0.019064	7	0.287506	1	NaN	3	NaN	4	NaN	3	NaN	3	NaN	3	NaN	3	NaN
AMS1 sg1	7	NaN	18	-0.164125	6	NaN	7	NaN	22	-0.116429	19	0.635263	21	-0.088796	18	0.009975	2	NaN	6	NaN	7	NaN	7	NaN	7	NaN	7	NaN	6	NaN
AMS1 sg2	13	0.138581	20	-0.339828	14	-0.684037	14	-0.254384	21	-0.881516	20	-0.652045	20	-0.248057	22	-0.576953	10	0.053103	14	-0.810894	14	-0.497784	14	-0.145935	14	0.029444	14	-0.671261	14	-0.585931
AMS1 sg3	7	NaN	8	0.621210	6	NaN	7	NaN	7	-0.325326	8	-0.898300	9	-0.194783	8	-0.702960	3	NaN	5	NaN	7	NaN	6	NaN	5	NaN	6	NaN	5	NaN
AMS1 sg4	3	NaN	1	NaN	5	NaN	5	NaN	2	NaN	1	NaN	1	NaN	1	NaN	0	NaN	4	NaN	5	NaN	5	NaN	5	NaN	3	NaN	5	NaN
AMS1 sg5	6	-0.519593	6	-0.670639	6	-0.459663	6	0.512497	6	0.256336	6	0.350375	6	-0.587335	7	0.354504	2	-1.076962	6	0.493962	7	0.353921	6	0.328948	6	0.346023	7	0.489846	6	-0.191203
AMS1 sg6	3	-0.563149	4	-0.841506	4	-0.206136	3	-0.988588	4	-0.498314	3	-0.365834	5	0.413984	4	0.976653	1	NaN	4	-0.486273	4	-0.122374	4	0.416504	3	-0.513423	3	-1.221166	4	0.405822
AMS1 sg7	5	NaN	9	0.442358	5	NaN	5	NaN	9	-0.179596	9	-0.536603	8	-0.505099	9	-0.420451	2	NaN	5	NaN	5	NaN	5	NaN	5	NaN	5	NaN	5	NaN
AMS1 sg8	16	0.386287	22	0.214424	16	0.416721	14	-0.423774	22	0.460892	20	0.139186	21	0.176506	21	-0.080666	6	0.492151	15	-0.222016	16	-0.075324	15	-0.474194	13	-0.074453	15	-0.870423	15	-0.442950
AMS1 sg9	1	NaN	5	-0.028274	1	NaN	1	NaN	5	0.637298	4	0.068018	5	0.814401	4	0.134063	0	NaN	1	NaN	1	NaN	1	NaN	1	NaN	1	NaN	2	NaN
AMS1 sg10	3	NaN	6	-0.206974	3	NaN	3	NaN	6	0.001906	5	0.953284	6	-0.809980	5	0.293033	0	NaN	3	NaN	3	NaN	3	NaN	3	NaN	3	NaN	3	NaN
[truncated: 80,365 more rows]
