# Supplementary material for: ReporterSeq reveals genome-wide dynamic modulators of the heat shock response across diverse stressors
Source: eLife. 2021 Jul 5;10:e57376. doi: 10.7554/eLife.57376 (PMC8257254; doi:10.7554/eLife.57376)
Supplement: Supplementary file 5. [file elife-57376-supp5.txt]

%basal	HS10	HS20	HS40	HS120	AZC	CHX	DTT	H2O2	arsenite	bortezomib	canavanine	ethanol	glucstarve	macbecin	tunicamycin	
-9.86	2.22	2.62	2.72	1.34	0.91	4.55	-0.09	2.80	2.22	-0.44	-0.94	0.56	3.35	-0.09	4.36		%	mitochondrion inheritance| biological_process| GO:0000001|	28 genes:	ABF2	ACT1	ADY3	ARC15	ARC18	ARC19	ARP2	ARP3	BUL1	DNM1	GEM1	MDM1	MDM12	MDM20	MDM31	MDM32	MDM36	MMR1	MYO2	NAT3	NUM1	OLE1	PHB1	PHB2	PTC1	TPM1	TPM2	YPT11	
-4.27	2.72	2.28	0.85	1.28	3.49	-0.97	1.29	6.70	-0.64	0.87	-0.31	-0.89	11.95	-0.29	5.93		%	mitochondrial genome maintenance| biological_process| GO:0000002|	40 genes:	ABF2	ACO1	CCE1	CCM1	CRD1	DML1	EXO5	GEP5	GGC1	HMI1	HSP78	ILM1	ILV5	MDJ1	MDM10	MDM12	MDM34	MDV1	MEF2	MGM1	MGM101	MHR1	MIP1	MMM1	MRS1	MSH1	PIF1	REX2	RIM1	RIM2	RPO41	RRG1	RRG8	RRG9	RRM3	SED1	THI4	TIM17	YHM2	YME2	
-1.38	-3.60	-7.22	-1.28	-1.32	-0.15	0.34	-2.24	-6.77	2.00	4.22	0.14	1.30	-2.45	5.99	0.15		%	alpha-1,6-mannosyltransferase activity| molecular_function| GO:0000009|	8 genes:	ALG12	ANP1	HOC1	MNN10	MNN11	MNN9	OCH1	VAN1	
-0.99	2.50	1.50	1.15	-0.45	0.45	-1.08	1.82	-0.41	-0.68	-2.05	1.67	-3.46	-1.10	0.95	3.57		%	vacuole inheritance| biological_process| GO:0000011|	19 genes:	ACT1	CLA4	MYO2	PEP12	PEP7	STE20	TPM1	TPM2	TRX1	TRX2	VAC17	VAC7	VAC8	VPS15	VPS21	VPS3	VPS45	VPS9	YPT7	
-1.76	2.28	0.50	0.10	-0.34	3.68	2.69	0.24	-6.41	0.20	-3.92	-5.48	-4.18	-1.73	-3.69	-0.23		%	single strand break repair| biological_process| GO:0000012|	2 genes:	HNT3	TDP1	
0.25	0.46	1.76	0.82	-0.10	-2.07	-1.96	-0.06	-3.60	-1.56	0.23	-0.33	0.04	-2.94	-0.37	1.61		%	single-stranded DNA endodeoxyribonuclease activity| molecular_function| GO:0000014|	9 genes:	DNA2	MRE11	NUC1	RAD1	RAD10	RAD2	RAD50	SAE2	TRM2	
-1.22	-0.06	0.78	1.93	1.09	1.42	0.59	-1.96	-0.09	0.71	0.08	0.42	-0.26	-0.69	-0.83	0.25		%	phosphopyruvate hydratase complex| cellular_component| GO:0000015|	5 genes:	ENO1	ENO2	ERR1	ERR2	ERR3	
-0.21	-4.69	-5.93	-3.67	-1.45	-2.25	-0.31	-3.56	-6.02	1.38	0.63	-3.55	-3.92	-3.67	-1.61	-1.76		%	regulation of mitotic recombination| biological_process| GO:0000019|	4 genes:	RAD3	SSL2	TOP1	TOP2	
0.28	0.64	0.13	-0.69	-0.28	-0.28	-1.34	0.78	-2.41	0.35	-0.19	-0.09	-0.76	0.73	-1.37	1.16		%	mitotic spindle elongation| biological_process| GO:0000022|	11 genes:	ASE1	BIK1	BIR1	CBF2	CIN8	KIP1	SHE1	SPC110	TVP38	UBC9	YHR127W	
6.09	-0.52	0.02	-0.54	-0.52	0.05	0.06	-4.78	0.21	-2.85	-2.68	-0.15	-2.19	-1.61	1.32	-1.80		%	maltose metabolic process| biological_process| GO:0000023|	13 genes:	IMA1	IMA2	IMA3	IMA4	IMA5	MAL11	MAL12	MAL13	MAL31	MAL32	MAL33	MPH2	MPH3	
1.90	-0.51	-0.41	-0.80	-1.07	-0.30	0.24	-2.24	2.22	-1.64	-2.10	0.61	-2.98	-0.82	2.04	-0.28		%	maltose catabolic process| biological_process| GO:0000025|	7 genes:	IMA1	IMA2	IMA3	IMA4	IMA5	MAL12	MAL32	
0.24	0.96	0.05	0.23	-0.25	-0.11	-1.70	-0.16	-0.35	-0.86	1.82	0.28	0.01	-1.41	-1.71	-0.51		%	alpha-1,2-mannosyltransferase activity| molecular_function| GO:0000026|	12 genes:	ALG11	KRE2	KTR1	KTR2	KTR3	KTR4	KTR5	KTR6	KTR7	MNN2	MNN5	YUR1	
-6.64	-0.77	-1.34	3.79	2.43	0.87	0.88	1.07	0.83	-2.22	-3.20	9.00	28.18	4.16	-0.43	0.51		%	ribosomal large subunit assembly| biological_process| GO:0000027|	40 genes:	BRX1	DRS1	HPM1	IPI1	IPI3	LSG1	MAK11	MAK21	MRPL19	MRPL7	MRT4	NOP53	REA1	REX4	RIX1	RLP24	RPF2	RPL10	RPL11A	RPL11B	RPL12A	RPL12B	RPL24A	RPL24B	RPL25	RPL3	RPL40A	RPL40B	RPL5	RPL6A	RPL6B	RPP0	RSA1	RSA3	RSA4	SPB4	SQT1	SSF1	SSF2	YVH1	
-2.50	-1.56	1.41	3.90	5.88	6.72	0.60	7.08	-0.65	0.81	-0.79	13.70	57.73	38.87	-4.48	1.57		%	ribosomal small subunit assembly| biological_process| GO:0000028|	25 genes:	MRPS18	NSR1	PWP2	RPS0A	RPS0B	RPS10A	RPS10B	RPS11A	RPS11B	RPS14A	RPS14B	RPS15	RPS17A	RPS17B	RPS19A	RPS19B	RPS27A	RPS27B	RPS28A	RPS28B	RPS31	RPS5	RRP7	RSM19	RSM7	
-0.64	0.84	0.03	-0.73	-0.88	0.10	-0.30	0.86	-0.03	-1.48	1.30	0.11	0.84	-0.72	0.09	0.30		%	mannosyltransferase activity| molecular_function| GO:0000030|	29 genes:	ALG1	ALG12	ALG3	ALG9	ANP1	CSH1	GPI10	GPI14	GPI18	KRE2	KTR1	KTR2	KTR3	KTR4	KTR5	KTR6	KTR7	PBN1	PGA1	PMT1	PMT2	PMT3	PMT4	PMT5	PMT6	PMT7	SMP3	SUR1	YUR1	
-0.97	-0.91	-3.44	-0.41	-1.99	-0.58	-0.70	-0.67	-4.26	0.84	2.77	0.71	0.45	-3.53	0.84	0.52		%	cell wall mannoprotein biosynthetic process| biological_process| GO:0000032|	19 genes:	ANP1	GON7	HOC1	KRE2	KTR1	KTR2	KTR3	KTR4	KTR5	KTR6	KTR7	MNN10	MNN9	PMI40	PSA1	VAN1	VMA9	YEH2	YUR1	
-4.32	-0.28	1.28	-0.61	-4.70	0.89	-1.45	-1.46	-0.56	-0.23	0.70	1.16	-0.23	-0.13	3.13	2.45		%	alpha-1,3-mannosyltransferase activity| molecular_function| GO:0000033|	5 genes:	ALG2	MNN1	MNT2	MNT3	MNT4	
3.83	-1.38	0.11	-4.49	-2.77	-0.21	-0.41	0.32	0.65	1.25	-0.31	-1.85	-0.24	-0.74	1.63	-2.37		%	very long-chain fatty acid metabolic process| biological_process| GO:0000038|	2 genes:	FAT1	TSC13	
-0.68	-1.48	-0.77	-0.24	0.96	-1.22	1.35	-0.32	0.91	1.82	-2.29	0.04	1.49	-0.41	-0.70	-1.12		%	autophagosome assembly| biological_process| GO:0000045|	24 genes:	ATG1	ATG11	ATG12	ATG13	ATG17	ATG18	ATG2	ATG21	ATG27	ATG29	ATG3	ATG41	ATG5	ATG7	ATG9	EMC6	HSV2	SEC18	SEC7	SHP1	TRS85	VPS30	VPS34	YPT1	
0.55	-0.17	-2.38	-0.61	0.26	-0.17	-0.45	1.59	0.18	-0.46	2.28	-0.17	-0.69	0.53	-0.67	-0.13		%	tRNA binding| molecular_function| GO:0000049|	41 genes:	ALA1	ARC1	CEX1	DIA4	DIS3	DTD1	ELP3	ELP4	ELP6	FRS2	GCD11	GCN2	IFM1	IKI1	IKI3	ILS1	ISM1	KRE33	KRS1	LHP1	LOS1	MOD5	MSE1	MSF1	MSK1	NAB2	NCL1	NCS2	NCS6	RQC2	SES1	SLM3	SSA1	SSA2	SUA5	TRM1	TRM10	TRM11	TRM8	UTP8	YGR054W	
0.63	-3.91	-5.69	-1.61	1.22	1.18	-1.38	-3.37	0.36	2.16	-0.12	-0.39	-0.40	1.15	-0.58	-0.08		%	urea cycle| biological_process| GO:0000050|	2 genes:	ARG1	CAR1	
1.80	0.86	1.69	1.41	2.84	-0.09	-1.09	0.02	-0.36	0.45	0.61	1.79	0.89	-0.26	-1.52	-0.66		%	ribosomal subunit export from nucleus| biological_process| GO:0000054|	11 genes:	GSP1	GSP2	LSG1	NOG1	RLI1	RNA1	SRM1	SSB1	SSB2	TIF6	ZUO1	
0.60	-5.48	-2.86	0.06	0.09	-1.72	-4.48	0.83	-7.61	-1.02	-0.03	2.10	6.59	-2.67	0.35	-1.01		%	ribosomal large subunit export from nucleus| biological_process| GO:0000055|	32 genes:	ARX1	BCP1	BUD20	CRM1	ECM1	JJJ1	LOC1	MEX67	MRT4	MTR2	NIC96	NMD3	NOG2	NOP53	NSP1	NUG1	NUP1	NUP116	NUP120	NUP159	NUP49	NUP82	NUP85	RIX7	RPF1	RPL1A	RPL1B	RPL40A	RPL40B	RRS1	SDA1	YVH1	
-0.31	-4.56	-2.31	0.86	0.76	0.59	-0.37	2.43	-4.23	-3.70	1.01	0.14	8.50	0.81	-0.58	3.63		%	ribosomal small subunit export from nucleus| biological_process| GO:0000056|	14 genes:	ARB1	BUD23	CRM1	LTV1	MEX67	MTR2	NOP9	NSP1	NUP159	NUP82	RPS3	SLX9	YAR1	YRB2	
0.25	0.04	0.16	-0.28	0.30	-0.33	2.61	-0.57	0.39	-0.32	-1.44	-0.71	-0.18	-0.26	-0.58	-1.82		%	L-ornithine transmembrane transporter activity| molecular_function| GO:0000064|	3 genes:	ORT1	YMC1	YMC2	
-1.22	-0.65	-0.34	0.13	1.06	-1.44	0.94	1.54	-3.21	0.36	1.87	-1.75	-2.08	-1.32	0.38	0.12		%	mitotic sister chromatid segregation| biological_process| GO:0000070|	30 genes:	BRN1	CIN8	CSE4	DML1	DSN1	DYN1	ECO1	ESP1	FIN1	HIR1	HIR2	KIP1	KIP3	MCK1	MND2	MTW1	NSL1	PDS1	SGO1	SGS1	SMC1	SMC2	SMC4	SRC1	TUB1	TUB2	TUB3	TUB4	YCG1	YCS4	
1.23	-0.23	-0.29	-3.26	-2.07	-0.25	-1.35	0.14	-2.46	0.08	0.32	-0.11	-0.28	0.33	-0.87	0.06		%	initial mitotic spindle pole body separation| biological_process| GO:0000073|	4 genes:	ASE1	CIN8	KIP1	NUD1	
-0.14	0.08	-0.17	-1.22	-1.47	-0.57	2.14	-1.04	-2.07	1.88	-2.27	-0.69	0.30	-3.60	-0.52	0.12		%	DNA replication checkpoint| biological_process| GO:0000076|	8 genes:	CCR4	CSM3	DDC1	DPB11	GLC7	MRC1	RFC2	TOF1	
-0.17	1.03	-0.56	-0.77	-1.24	0.45	-0.07	0.41	-0.64	1.28	-3.09	0.65	-3.47	-4.28	-0.38	-0.15		%	DNA damage checkpoint| biological_process| GO:0000077|	19 genes:	BMH1	BMH2	CHK1	DDC1	DOT1	DUN1	GCN2	GLC7	HUG1	LCD1	MEC1	MEC3	PIN4	RAD17	RAD24	RAD53	RAD9	TEL1	TSA1	
6.54	-1.87	-1.45	-3.99	-6.34	-1.43	0.64	-2.07	-8.94	-2.63	-0.71	-1.28	-0.73	-9.35	-0.58	-3.18		%	regulation of cyclin-dependent protein serine/threonine kinase activity| biological_process| GO:0000079|	31 genes:	BCP1	BUR2	CCL1	CKS1	CLB1	CLB2	CLB3	CLB4	CLB5	CLB6	CLG1	CLN1	CLN2	CLN3	CTK2	MIH1	PCL1	PCL10	PCL2	PCL5	PCL6	PCL7	PCL8	PCL9	PHO80	PTC2	PTC3	SIC1	SSN8	SWE1	TFB3	
1.27	1.62	0.25	0.60	-2.94	0.57	-0.26	0.44	-2.79	-3.07	-0.51	-1.68	0.50	-6.18	-1.27	0.32		%	G1/S transition of mitotic cell cycle| biological_process| GO:0000082|	27 genes:	BCK2	CAK1	CDC28	CDC34	CDC4	CDC53	CDC6	CLB5	CLB6	HRT1	MET30	MSA1	PPH21	PPH22	PTK2	RRD1	SAP155	SAP185	SAP190	SAP4	SAT4	SHS1	SIC1	SIT4	SKP1	VHS1	YRB1	
2.30	1.07	-0.61	1.48	-1.88	0.02	0.47	1.03	-1.34	-6.87	-0.73	0.54	0.44	-0.26	0.02	0.32		%	regulation of transcription involved in G1/S transition of mitotic cell cycle| biological_process| GO:0000083|	18 genes:	ACE2	CLN3	CTR9	HOS3	HPC2	MBP1	MET30	MSA1	MSA2	PAF1	PCL9	PHO85	RPD3	STB1	SWI4	SWI5	SWI6	XBP1	
7.08	-2.80	-1.30	-1.92	-0.76	0.03	0.07	-0.64	-2.70	-5.49	-0.71	-0.60	-0.12	-5.93	-4.37	-2.20		%	G2/M transition of mitotic cell cycle| biological_process| GO:0000086|	20 genes:	CAK1	CDC34	CDC4	CDC53	CLB1	CLB2	CLB3	CLB4	CLB5	CLB6	HSL1	HSL7	MIH1	PIN4	SCM3	SFI1	SKP1	SWE1	ULP1	ZPR1	
0.12	-0.37	0.83	0.20	1.28	-3.34	1.43	-0.21	-0.30	-0.14	-2.01	-0.34	-0.31	-0.43	0.31	-1.20		%	S-adenosyl-L-methionine transmembrane transporter activity| molecular_function| GO:0000095|	2 genes:	PET8	SAM3	
0.29	0.03	0.69	1.48	0.81	-0.14	-0.37	2.97	0.77	2.72	0.05	-0.03	2.18	0.56	0.69	-0.74		%	sulfur amino acid metabolic process| biological_process| GO:0000096|	5 genes:	MET14	MET2	MET3	MET4	MHT1	
-0.15	0.93	0.57	1.32	0.11	-0.28	0.12	3.57	0.97	0.93	0.42	0.55	-0.05	0.59	-0.88	0.97		%	sulfate assimilation| biological_process| GO:0000103|	8 genes:	MET1	MET10	MET14	MET22	MET3	MET5	MET8	TRX2	
0.06	1.73	1.81	-0.05	-0.08	1.07	-0.99	1.17	1.49	-0.26	-1.12	1.29	0.18	0.69	-1.17	1.04		%	succinate dehydrogenase activity| molecular_function| GO:0000104|	6 genes:	FRD1	OSM1	SDH1	SDH3	SHH3	YJL045W	
0.12	-0.24	0.47	0.02	1.17	0.67	-0.27	-1.08	2.69	-0.12	0.12	-0.63	-0.07	-0.11	0.38	-0.65		%	histidine biosynthetic process| biological_process| GO:0000105|	9 genes:	ADE3	HIS1	HIS2	HIS3	HIS4	HIS5	HIS6	HIS7	MIS1	
0.72	-0.18	0.24	0.36	-0.62	-1.14	-0.91	0.08	-1.59	-0.59	-0.77	-0.14	0.26	-0.72	-0.76	-1.14		%	nucleotide-excision repair factor 1 complex| cellular_component| GO:0000110|	3 genes:	RAD1	RAD10	RAD14	
0.64	1.12	1.17	0.57	0.56	-1.62	0.98	-0.30	-0.21	-0.04	-1.00	0.91	-1.08	-0.16	-1.66	-2.07		%	nucleotide-excision repair factor 2 complex| cellular_component| GO:0000111|	3 genes:	RAD23	RAD34	RAD4	
-0.60	-3.17	-2.56	-1.57	-0.12	-4.24	0.90	-3.80	-9.18	-0.22	0.26	-7.16	-3.18	-2.64	-4.03	-1.10		%	nucleotide-excision repair factor 3 complex| cellular_component| GO:0000112|	7 genes:	RAD2	RAD3	SSL1	SSL2	TFB1	TFB2	TFB4	
-2.32	0.88	0.48	1.11	0.31	0.35	1.75	0.59	-0.48	-0.07	3.03	0.39	-0.11	1.59	-0.03	-0.12		%	nucleotide-excision repair factor 4 complex| cellular_component| GO:0000113|	4 genes:	ABF1	ELC1	RAD16	RAD7	
-2.63	0.58	0.26	0.97	7.03	3.13	-1.00	-0.04	0.51	0.78	0.17	5.20	0.60	-1.91	-0.38	-0.19		%	regulation of transcription involved in G2/M transition of mitotic cell cycle| biological_process| GO:0000117|	2 genes:	RPD3	SIN3	
-3.77	0.78	0.03	2.45	10.57	3.05	1.70	0.29	0.63	0.33	1.10	4.76	1.72	-0.53	0.55	-0.20		%	histone deacetylase complex| cellular_component| GO:0000118|	10 genes:	HOS1	HOS2	PHO23	RCO1	RFM1	RPD3	SAP30	SIF2	SIN3	SNT1	
-0.78	-0.42	0.30	1.99	0.57	-0.89	0.44	-0.94	-0.64	-0.28	-1.23	0.47	1.43	-0.87	0.65	0.93		%	glycerol-1-phosphatase activity| molecular_function| GO:0000121|	3 genes:	GPP1	GPP2	PYP1	
-0.36	-2.52	-1.54	-0.23	0.06	0.27	1.55	-0.24	-14.97	0.94	0.51	0.16	-3.49	-10.16	1.15	-0.38		%	negative regulation of transcription by RNA polymerase II| biological_process| GO:0000122|	123 genes:	ABF1	ACE2	ADF1	AFT1	ARG82	ASH1	BMH1	BUR6	BYE1	CBF1	CDC28	CSE2	CYC8	DAL80	DAT1	DEP1	DST1	ERT1	ESS1	FMS1	FUN30	FYV5	GAL11	GAL80	GCN4	GCR2	GIS1	GLN3	GZF3	HDA1	HDA2	HDA3	HIR1	HIR2	HMLALPHA2	HST4	HTA1	HTB1	IXR1	IZH2	JHD2	LAP3	LEU3	MATALPHA2	MCM1	MED1	MED11	MED2	MED7	MED8	MET31	MET32	MFG1	MIG1	MIG2	MKS1	MOT3	NCB2	NRG1	NRG2	NUP120	NUP133	NUT2	OAF3	OPI1	PAF1	PGD1	PHO2	PHO23	PHO4	PHO80	PHO85	RAD23	RAD4	RAP1	RFM1	RFX1	RGR1	RGT1	RIM101	RME1	ROX1	ROX3	RPA12	RPD3	RPH1	RPN4	RSF2	RTF1	RTT106	RXT2	SDD4	SDS3	SET1	SFL1	SIN3	SIN4	SKO1	SNT1	SPT10	SPT2	SPT6	SPT8	SRB7	SRB8	SSN2	SSN3	SSN8	SUM1	SWC4	TDA9	TUP1	UME6	XBP1	YAP5	YAP6	YAP7	YCR087C-A	YGR067C	YGR122W	YHP1	YOX1	YTA7	
-1.97	0.47	0.15	2.74	2.97	-0.26	0.72	-2.77	-1.74	-0.45	-3.30	-0.12	-2.55	-1.59	0.07	1.20		%	histone acetyltransferase complex| cellular_component| GO:0000123|	9 genes:	EAF3	EAF6	ESA1	HAT1	HAT2	HIF1	SAS2	SAS3	TRA1	
-1.96	1.33	1.78	1.12	5.77	4.45	0.49	4.69	-0.01	5.28	3.00	0.25	-6.55	-3.46	5.06	2.67		%	SAGA complex| cellular_component| GO:0000124|	20 genes:	ADA2	CHD1	GCN5	HFI1	NGG1	SGF11	SGF29	SGF73	SPT20	SPT3	SPT7	SPT8	SUS1	TAF10	TAF12	TAF5	TAF6	TAF9	TRA1	UBP8	
-0.19	1.88	1.59	1.66	-0.78	0.47	-1.40	1.05	0.06	0.04	-1.77	-1.25	-0.73	0.60	-4.22	-0.06		%	transcription factor TFIIIB complex| cellular_component| GO:0000126|	3 genes:	BDP1	BRF1	SPT15	
-2.22	0.86	0.43	2.13	2.76	0.20	3.75	-0.65	0.57	-0.16	0.51	2.16	0.05	0.11	1.47	0.45		%	transcription factor TFIIIC complex| cellular_component| GO:0000127|	6 genes:	TFC1	TFC3	TFC4	TFC6	TFC7	TFC8	
1.41	-2.72	-0.66	-0.26	0.05	-0.04	-0.39	-1.12	-0.19	-0.08	0.10	-0.41	-0.40	-1.02	-1.46	-0.06		%	flocculation| biological_process| GO:0000128|	7 genes:	FLO1	FLO10	FLO11	FLO5	FLO9	YAR062W	YHR213W	
0.73	0.01	-0.49	-1.26	-1.97	-0.25	-1.92	-0.49	-0.50	-0.96	4.22	-0.28	-1.70	-1.14	2.85	0.21		%	incipient cellular bud site| cellular_component| GO:0000131|	66 genes:	AXL2	BEM1	BEM2	BEM3	BNI1	BNI4	BUD14	BUD2	BUD5	BUD6	BUD8	CAP1	CAP2	CBK1	CDC24	CDC42	CHS3	CMD1	CRH1	EXO70	EXO84	GIC1	GIC2	GYL1	GYP5	HYM1	KCC4	KIC1	LRG1	MMR1	MSB3	MSB4	MYO1	MYO2	PCL1	PCL2	PCL9	PEA2	PXL1	RHO1	RHO4	ROM2	RPG1	SEC15	SEC3	SEC4	SEC5	SEC8	SKG1	SKG6	SKT5	SLA2	SMI1	SMY1	SOG2	SPA2	SPH1	SSK2	STE20	TAO3	TOS2	TUS1	UBP5	VRP1	YPT11	ZDS1	
-0.82	0.17	0.87	-0.81	-0.76	-0.62	-1.02	-0.23	0.87	0.16	-0.11	1.79	0.06	0.57	-0.51	-0.87		%	establishment of mitotic spindle orientation| biological_process| GO:0000132|	14 genes:	ACT1	ARP1	BCP1	BNI1	DMA1	DMA2	DYN1	JNM1	KIP3	LDB18	MYO2	NIP100	PAC1	SNF1	
-2.02	0.80	1.87	1.34	0.55	2.15	-0.16	-0.02	0.31	0.10	1.02	0.45	-0.44	-1.00	-0.33	-0.97		%	polarisome| cellular_component| GO:0000133|	6 genes:	BNI1	BUD6	MSB3	MSB4	PEA2	SPA2	
-1.66	-3.52	-7.30	-0.97	-0.86	-0.16	0.36	-2.45	-8.65	2.93	3.85	0.41	0.92	-3.11	5.34	0.21		%	alpha-1,6-mannosyltransferase complex| cellular_component| GO:0000136|	7 genes:	ANP1	HOC1	MNN10	MNN11	MNN9	OCH1	VAN1	
0.05	-0.59	-1.06	-0.68	-1.21	-0.90	0.40	-0.97	-1.75	-0.50	1.80	0.00	-0.05	-0.21	1.12	-1.64		%	Golgi cis cisterna| cellular_component| GO:0000137|	6 genes:	ANP1	FAR3	GEA1	GEA2	GOT1	OCH1	
-5.26	0.08	1.34	2.22	0.08	0.10	-0.10	-0.46	2.15	-1.04	0.45	1.70	-0.01	-1.15	2.83	-1.20		%	Golgi trans cisterna| cellular_component| GO:0000138|	6 genes:	ECM30	FAR11	OPT2	SFT1	SFT2	SWH1	
-1.05	0.96	-1.47	-1.32	-2.73	-0.34	-1.70	-3.79	-10.37	0.49	1.59	-0.30	-4.56	-8.70	1.84	-0.39		%	Golgi membrane| cellular_component| GO:0000139|	146 genes:	AKR1	ANP1	ANY1	APL4	APM2	ARV1	ATG15	ATG27	ATG9	ATX2	BET1	BOS1	CCC1	COG1	COG2	COG3	COG4	COG5	COG6	COG7	COG8	COP1	COY1	CSH1	DGK1	DOP1	EMP24	EMP46	EMP47	EPT1	ERV14	ERV25	ERV41	ERV46	EXP1	FRQ1	GCS1	GDA1	GDT1	GEF1	GET1	GET2	GLD1	GLO3	GMH1	GNT1	GOS1	GOT1	GRH1	GVP36	HVG1	IMH1	KEI1	KES1	KRE2	KRE6	KSH1	KTR1	KTR2	LCB4	LCB5	LPP1	LST8	MCD4	MIL1	MNL2	MNN1	MNN10	MNN11	MNN2	MNN9	MNT2	MNT3	MON2	NEL1	NEO1	OCH1	PMR1	PSD2	PTM1	RBD2	RER1	RET2	RET3	RGP1	RIC1	RUD3	SAR1	SEC13	SEC14	SEC16	SEC21	SEC22	SEC23	SEC24	SEC26	SEC27	SEC28	SEC31	SED4	SED5	SFB2	SFB3	SFT1	SFT2	SHR3	SLY1	SNX3	SPS18	STV1	SUR1	SWH1	SYS1	SYT1	TMN3	TOR1	TPO5	TRX1	TRX2	TUL1	TVP15	TVP18	TVP23	TVP38	UIP5	USO1	VAN1	VPS45	VPS5	VRG4	VTI1	YDC1	YIF1	YIP1	YIP3	YIP4	YMD8	YND1	YOL107W	YOP1	YOS1	YPC1	YPT1	YPT31	YPT32	YUR1	
-4.68	3.55	0.30	0.33	-0.13	0.10	-1.35	0.51	-0.05	1.96	1.12	0.13	-3.62	-4.51	3.09	1.87		%	cellular bud neck contractile ring| cellular_component| GO:0000142|	12 genes:	ACT1	BUD3	BUD4	CYK3	GRR1	HOF1	INN1	IQG1	MLC2	MYO1	TPM1	TPM2	
4.84	-0.70	-0.82	-0.96	-1.16	-2.39	0.68	-0.18	-5.36	-2.13	0.73	-1.83	-4.26	-2.18	2.79	-0.09		%	cellular bud neck septin ring| cellular_component| GO:0000144|	14 genes:	AXL2	BNI5	CDC10	CDC11	CDC12	CDC3	ELM1	HOF1	HSL1	HSL7	SHS1	SNF1	SYP1	UTR2	
-0.21	-0.71	-0.99	0.24	0.80	-1.88	0.10	-0.49	-0.72	2.36	-0.85	-2.33	-0.84	-1.20	-0.99	-0.24		%	exocyst| cellular_component| GO:0000145|	9 genes:	EXO70	EXO84	RCY1	SEC10	SEC15	SEC3	SEC5	SEC6	SEC8	
0.92	0.25	-1.25	0.08	-0.02	-0.28	-1.26	-1.35	-0.08	-1.07	3.63	-0.37	-0.30	0.46	-0.53	-0.32		%	microfilament motor activity| molecular_function| GO:0000146|	5 genes:	MYO1	MYO2	MYO3	MYO4	MYO5	
2.56	-1.79	-1.38	-2.25	-0.57	2.52	-1.59	0.41	-1.32	0.30	1.35	0.05	-0.35	-1.81	1.54	-0.24		%	actin cortical patch assembly| biological_process| GO:0000147|	15 genes:	ABP1	AIM3	AKL1	ARK1	END3	ENT1	ENT2	ENT4	LAS17	PAN1	PRK1	SLA1	SLA2	SYP1	VRP1	
-2.24	-0.38	-0.08	0.98	0.31	1.24	0.41	0.27	-0.82	3.78	0.15	0.80	-1.84	-0.34	-0.53	2.17		%	1,3-beta-D-glucan synthase complex| cellular_component| GO:0000148|	4 genes:	FKS1	FKS3	GSC2	RHO1	
-1.36	1.15	1.05	0.79	0.64	0.35	0.92	0.29	0.40	6.83	-0.20	3.53	0.36	-0.91	-0.05	1.94		%	SNARE binding| molecular_function| GO:0000149|	29 genes:	ATG11	ATG17	ATG29	BOS1	BTN2	DDI1	PEP12	RCY1	SEC1	SEC18	SEC6	SED5	SLY1	SRO7	SSO1	SSO2	SYN8	TLG1	TLG2	VAM3	VAM7	VPS38	VPS45	VTI1	YAP1801	YAP1802	YML002W	YML003W	YPT1	
-0.93	0.26	-1.16	-0.08	-0.22	0.10	-0.10	-3.81	-2.01	0.01	0.49	0.16	-0.53	-0.10	0.22	-0.77		%	recombinase activity| molecular_function| GO:0000150|	5 genes:	DMC1	MHR1	RAD51	RAD52	RAD57	
-2.73	0.04	0.37	-0.35	0.29	8.92	-0.99	2.85	-0.13	3.50	0.78	2.88	0.34	-0.16	2.70	0.28		%	ubiquitin ligase complex| cellular_component| GO:0000151|	19 genes:	BSC5	BUL1	BUL2	DCN1	DMA1	DMA2	HEL1	IPA1	ITT1	MOH1	RSP5	SGT1	UBC4	UBC5	UBR1	UBR2	UFD2	YIL001W	YNR068C	
0.10	-0.51	0.02	-0.62	0.74	0.38	-1.45	1.66	2.68	0.25	1.04	1.27	-0.01	6.46	-0.71	1.75		%	rRNA modification| biological_process| GO:0000154|	5 genes:	DIM1	KRE33	MRM1	NOP56	PUS5	
3.29	-1.43	-0.26	0.57	2.38	-1.09	0.71	-3.52	1.66	3.09	-0.08	-0.18	0.42	-0.03	-0.05	-2.15		%	phosphorelay sensor kinase activity| molecular_function| GO:0000155|	2 genes:	SLN1	SSK1	
0.20	-1.65	-0.33	-0.32	0.16	0.03	-1.37	-1.87	1.80	4.29	1.05	0.08	1.12	-0.01	0.15	-0.20		%	phosphorelay response regulator activity| molecular_function| GO:0000156|	2 genes:	SKN7	SSK1	
0.30	1.90	0.46	0.96	-1.73	0.71	0.12	2.18	-2.70	3.26	-0.59	-2.43	-1.24	-4.20	-0.37	7.05		%	protein phosphatase type 2A complex| cellular_component| GO:0000159|	7 genes:	CDC55	PPH21	RRD1	RRD2	RTS1	SIT4	TPD3	
0.38	-3.48	-2.72	-1.41	0.92	-0.08	-0.18	-0.48	1.16	-0.27	0.37	-1.07	0.79	0.94	-0.32	-0.01		%	phosphorelay signal transduction system| biological_process| GO:0000160|	5 genes:	RIM15	SKN7	SLN1	SSK1	YPD1	
0.36	0.14	-0.39	-0.73	-0.10	-0.17	-1.05	0.04	1.39	3.21	-0.77	-0.97	-0.15	-0.24	-0.47	0.03		%	osmosensory signaling MAPK cascade| biological_process| GO:0000161|	5 genes:	CDC37	SSK2	SSK22	STE11	STE50	
1.19	0.14	0.68	0.03	-1.60	-0.44	-0.81	-0.22	0.86	-0.98	2.09	-0.07	0.91	-0.65	1.51	0.60		%	tryptophan biosynthetic process| biological_process| GO:0000162|	6 genes:	HIS6	TRP1	TRP2	TRP3	TRP4	TRP5	
-1.95	5.37	3.05	3.58	1.13	-0.07	2.87	1.12	0.22	0.49	1.99	-0.71	-0.03	-0.62	0.04	0.06		%	protein phosphatase type 1 complex| cellular_component| GO:0000164|	9 genes:	FIN1	GAC1	GIP1	GIP2	GLC7	PIG1	REG1	REG2	SDS22	
2.07	-1.28	-0.30	-0.87	-0.87	1.21	-0.55	-2.54	0.06	1.67	-0.26	0.10	-0.77	-0.60	0.10	-0.75		%	MAPK cascade| biological_process| GO:0000165|	4 genes:	KSS1	PBS2	SMK1	STE20	
-2.15	-0.22	-1.19	0.09	2.44	-0.43	0.15	1.12	-0.88	0.07	-0.60	-1.53	-2.88	-0.02	0.18	-0.38		%	nucleotide binding| molecular_function| GO:0000166|	774 genes:	ACC1	ACS1	ACS2	ACT1	ADE1	ADE12	ADE2	ADE3	ADE5,7	ADE6	ADK1	ADK2	ADO1	ADP1	AFG1	AFG2	AFG3	AIM10	AIM22	AKL1	ALA1	ALK1	ALK2	APA1	APA2	ARB1	ARF1	ARF2	ARF3	ARG1	ARG5,6	ARG82	ARK1	ARL1	ARL3	ARO1	ARP2	ARP3	ARP8	ASN1	ASN2	ATG1	ATM1	ATP1	ATP2	AUS1	BCK1	BCS1	BCY1	BIO4	BMS1	BPL1	BPT1	BRR2	BUB1	BUD16	BUD17	BUD32	CAB1	CAB4	CAB5	CAF16	CAK1	CBK1	CCA1	CCC2	CCT2	CCT3	CCT4	CCT5	CCT6	CCT7	CCT8	CDC10	CDC11	CDC12	CDC15	CDC19	CDC28	CDC3	CDC34	CDC42	CDC48	CDC5	CDC6	CDC60	CDC7	CDC8	CDC9	CEG1	CFD1	CHD1	CHK1	CHL1	CIN4	CIN8	CKA1	CKA2	CKI1	CLA4	CLP1	CMK1	CMK2	COQ8	CPA1	CPA2	CRS1	CTF18	CTK1	CYR1	DAK1	DAK2	DAS2	DBF2	DBF20	DBP1	DBP10	DBP2	DBP3	DBP5	DBP6	DBP7	DBP8	DBP9	DCR2	DED1	DED81	DHH1	DHR2	DIA4	DMC1	DNA2	DNF1	DNF2	DNF3	DNL4	DNM1	DPH6	DPS1	DRS1	DRS2	DUN1	DUR1,2	DXO1	DYN1	EAP1	ECM10	ECM16	ECM32	EFT1	EFT2	EKI1	ELM1	EMI2	ENA1	ENA2	ENA5	ENV7	ERG12	ERG8	FAA1	FAA2	FAA3	FAA4	FAB1	FAD1	FAL1	FAP7	FAU1	FBP26	FIT1	FMN1	FMP40	FMP48	FOL1	FOL2	FOL3	FPK1	FRK1	FRS1	FRS2	FUN12	FUN30	FUR1	FUS3	FZO1	GAL1	GAL3	GCD11	GCN2	GCN20	GEM1	GET3	GIN4	GLK1	GLN1	GLN4	GPA1	GPA2	GPN2	GPN3	GRC3	GRS1	GRS2	GSH1	GSH2	GSP1	GSP2	GTF1	GTR1	GTR2	GUA1	GUF1	GUK1	GUS1	GUT1	HAL5	HAM1	HAS1	HBS1	HCA4	HCS1	HEF3	HER2	HFA1	HFM1	HIS1	HIS4	HMI1	HNT1	HNT2	HOG1	HOM3	HPT1	HRK1	HRQ1	HRR25	HSC82	HSL1	HSP104	HSP60	HSP78	HSP82	HTS1	HXK1	HXK2	IFM1	IKS1	ILS1	IMD2	IMD3	IMD4	IME2	INO80	IPK1	IPL1	IRC20	IRC3	IRC5	IRE1	ISM1	ISR1	ISW1	ISW2	KAR2	KAR3	KCC4	KCS1	KDX1	KIC1	KIN1	KIN2	KIN28	KIN3	KIN4	KIN82	KIP1	KIP2	KIP3	KKQ8	KNS1	KRE33	KRS1	KSP1	KSS1	KTI12	LCB4	LCB5	LHS1	LSB6	LSC1	LSC2	LSG1	MAK5	MCK1	MCM2	MCM3	MCM4	MCM5	MCM6	MCM7	MCX1	MDL1	MDL2	MEC1	MEF1	MEF2	MEK1	MES1	MET14	MET3	MET7	MGM1	MGS1	MIS1	MKK1	MKK2	MOD5	MOT1	MPH1	MPS1	MPS3	MRH4	MRK1	MRX8	MSD1	MSE1	MSF1	MSH1	MSH2	MSH3	MSH4	MSH5	MSH6	MSK1	MSM1	MSP1	MSR1	MSS1	MSS116	MSS4	MST1	MSW1	MSY1	MTG1	MTG2	MTR4	MVD1	MYO1	MYO2	MYO3	MYO4	MYO5	NAM2	NAM7	NBP35	NEO1	NEW1	NFT1	NMA1	NMA2	NNK1	NNR1	NNR2	NOG1	NOG2	NPA3	NPR1	NRK1	NUG1	OLA1	ORC1	ORC5	OXP1	PAN3	PAN6	PAP1	PBS2	PCA1	PCH2	PCK1	PDR10	PDR11	PDR12	PDR15	PDR18	PDR5	PEP1	PET112	PEX1	PEX4	PEX6	PFK1	PFK2	PFK26	PFK27	PGK1	PGS1	PHO85	PHR1	PIF1	PIK1	PIM1	PKC1	PKH1	PKH2	PKH3	PKP1	PKP2	PMA1	PMA2	PMC1	PMR1	POF1	POL1	POL2	POL3	POL5	POS5	PRI1	PRK1	PRO1	PRP16	PRP2	PRP22	PRP28	PRP43	PRP5	PRR1	PRR2	PRS1	PRS2	PRS3	PRS4	PRS5	PSA1	PSK1	PSK2	PTK1	PTK2	PXA1	PXA2	PYC1	PYC2	PYK2	QNS1	RAD16	RAD24	RAD26	RAD3	RAD5	RAD50	RAD51	RAD53	RAD54	RAD55	RAD57	RAD6	RAI1	RAS1	RAS2	RBG1	RBG2	RBK1	RCK1	RCK2	RDH54	REA1	REV3	RFC1	RFC2	RFC3	RFC4	RFC5	RHB1	RHO1	RHO2	RHO3	RHO4	RHO5	RIA1	RIB1	RIM11	RIM15	RIO1	RIO2	RIX7	RLI1	RMA1	RNR1	RNR3	ROK1	RPB4	RPC17	RPT1	RPT2	RPT3	RPT4	RPT5	RPT6	RRM3	RRP3	RRP6	RSM23	RSR1	RTK1	RVB1	RVB2	SAK1	SAM1	SAM2	SAP1	SAR1	SAT4	SCH9	SEC18	SEC4	SEN1	SES1	SEY1	SGS1	SGV1	SHS1	SKI2	SKI7	SKM1	SKS1	SKY1	SLH1	SLM3	SLM5	SLN1	SLT2	SMC1	SMC2	SMC3	SMC4	SMC5	SMC6	SMK1	SMY1	SNF1	SNF2	SNF4	SNQ2	SNU114	SPB4	SPF1	SPR28	SPR3	SPS1	SRP101	SRP102	SRP54	SRS2	SRX1	SSA1	SSA2	SSA3	SSA4	SSB1	SSB2	SSC1	SSE1	SSE2	SSK2	SSK22	SSL2	SSN3	SSQ1	SSZ1	STE11	STE20	STE6	STE7	STH1	STT4	SUA5	SUB2	SUP35	SUV3	SWE1	SWR1	TCD1	TCD2	TCM62	TCP1	TDA1	TDA10	TEF1	TEF2	TEL1	TEM1	TFG2	THG1	THI20	THI21	THI6	THI80	THR1	THS1	TIF1	TIF2	TIF5	TIM44	TOP2	TOR1	TOR2	TOS3	TPK1	TPK2	TPK3	TRL1	TUB1	TUB2	TUB3	TUB4	TUF1	TYS1	TYW1	UBA1	UBA2	UBA3	UBA4	UBC1	UBC11	UBC12	UBC13	UBC4	UBC5	UBC6	UBC7	UBC8	UBC9	ULA1	ULS1	URA2	URA6	URA7	URA8	URK1	UTP14	UTR1	VAS1	VHS1	VIP1	VMA1	VMA5	VMR1	VPS1	VPS15	VPS21	VPS34	VPS4	VTH1	VTH2	VTS1	WRS1	XKS1	YAK1	YBL005W-B	YBL100W-B	YBL111C	YBR012W-B	YBT1	YCF1	YCK1	YCK2	YCK3	YCL019W	YDR034C-D	YDR061W	YDR098C-B	YDR210C-D	YDR210W-B	YDR248C	YDR261C-D	YDR261W-B	YDR316W-B	YDR341C	YDR365W-B	YEF1	YEF3	YEL077C	YER138C	YER160C	YFH7	YFL002W-A	YFL066C	YGK3	YGL034C	YGR027W-B	YGR038C-B	YGR109W-B	YGR161C-D	YGR161W-B	YGR210C	YHL009W-B	YHR020W	YHR022C	YHR033W	YHR214C-B	YIL082W-A	YIL177C	YIR016W	YJL113W	YJL225C	YJR027W	YJR029W	YJR124C	YKR104W	YKU70	YKU80	YLF2	YLL066C	YLL067C	YLR035C-A	YLR036C	YLR157C-B	YLR227W-B	YLR345W	YLR410W-B	YLR419W	YLR446W	YME1	YML039W	YML045W	YML133C	YMR045C	YMR050C	YND1	YNK1	YNL040W	YNL054W-B	YNL284C-B	YNR029C	YOL075C	YOL103W-B	YOR1	YOR142W-B	YOR192C-B	YOR343W-B	YPK1	YPK2	YPK3	YPK9	YPL060C-A	YPL150W	YPL257W-B	YPR137C-B	YPR158C-D	YPR158W-B	YPR204W	YPT1	YPT10	YPT11	YPT31	YPT32	YPT52	YPT53	YPT6	YPT7	YRF1-1	YRF1-2	YRF1-3	YRF1-4	YRF1-5	YRF1-6	YRF1-7	YRF1-8	YTA12	YTA6	YTA7	ZIP2	
-2.41	0.09	0.10	0.25	7.07	4.79	-2.62	6.93	1.19	0.79	-0.38	-0.09	-0.11	-2.15	0.68	2.59		%	ribonuclease MRP activity| molecular_function| GO:0000171|	9 genes:	NME1	POP1	POP3	POP4	POP5	POP6	POP7	POP8	RPP1	
-2.13	0.02	0.06	0.78	9.28	5.85	-1.80	6.37	0.46	0.43	-0.22	0.19	0.42	-1.59	0.41	1.71		%	ribonuclease MRP complex| cellular_component| GO:0000172|	11 genes:	NME1	POP1	POP3	POP4	POP5	POP6	POP7	POP8	RMP1	RPP1	SNM1	
-2.27	-0.20	0.71	2.33	2.20	6.24	2.77	2.81	0.88	1.75	3.34	-0.07	2.75	0.77	1.87	3.64		%	3'-5'-exoribonuclease activity| molecular_function| GO:0000175|	13 genes:	CCR4	DIS3	DSS1	NGL1	NGL2	NGL3	POP2	REX2	REX3	RNH70	RRP6	SSD1	USB1	
0.40	-6.11	-6.23	-3.93	-1.50	0.70	-0.62	1.01	-0.61	-1.01	5.30	-0.27	7.14	1.94	-0.07	0.56		%	nuclear exosome (RNase complex)| cellular_component| GO:0000176|	11 genes:	CSL4	DIS3	MTR3	RRP4	RRP40	RRP42	RRP43	RRP45	RRP46	RRP6	SKI6	
0.51	-6.09	-6.32	-2.99	-1.60	-0.09	-0.41	0.97	-1.37	-0.46	3.50	0.64	7.51	2.63	-0.34	0.39		%	cytoplasmic exosome (RNase complex)| cellular_component| GO:0000177|	10 genes:	CSL4	DIS3	MTR3	RRP4	RRP40	RRP42	RRP43	RRP45	RRP46	SKI6	
-0.13	-4.89	-3.25	-2.41	-0.61	0.35	-0.98	1.59	0.90	-1.02	5.07	-0.38	6.32	3.84	0.05	0.99		%	exosome (RNase complex)| cellular_component| GO:0000178|	14 genes:	CSL4	DIS3	DSS1	LRP1	MTR3	RRP4	RRP40	RRP42	RRP43	RRP45	RRP46	RRP6	SKI6	SSD1	
-0.26	-0.32	-0.57	-0.08	2.23	-0.46	0.82	1.34	-0.70	0.87	1.16	0.48	1.53	-0.48	1.83	0.15		%	rDNA binding| molecular_function| GO:0000182|	10 genes:	CHD1	ISW1	NET1	POL5	RRN3	RRN5	SNF2	SNF6	SPT4	TOF2	
-0.10	-1.91	-0.57	-0.18	1.13	-1.68	-1.69	0.05	-2.19	-0.21	1.38	-2.89	-0.75	-2.18	0.06	-2.52		%	chromatin silencing at rDNA| biological_process| GO:0000183|	22 genes:	ADA2	DOT6	ESA1	FOB1	FUN30	HST2	IRS4	ISW2	JHD2	LRS4	NET1	NNT1	NPT1	NSI1	PAF1	PNC1	SIR2	SPT10	SPT21	TOF2	TOP1	ZDS2	
3.34	-1.45	-2.87	-6.35	-9.76	-0.45	-6.62	3.27	-2.29	-6.05	0.23	4.15	3.16	-1.15	-0.07	3.95		%	nuclear-transcribed mRNA catabolic process, nonsense-mediated decay| biological_process| GO:0000184|	20 genes:	CBC2	CDC33	DBP2	DCP1	DCP2	DCS2	EBS1	ECM32	EDC1	EDC2	FRE2	HRP1	NAM7	NMD2	NMD4	PUB1	SKI7	STO1	UPF3	XRN1	
2.75	-0.90	-0.76	0.04	0.23	-0.92	0.04	-2.41	-0.01	2.50	-0.62	0.65	-0.23	-0.87	0.25	-0.64		%	activation of MAPKKK activity| biological_process| GO:0000185|	2 genes:	SSK1	STE20	
-0.37	-1.07	-0.44	-0.43	1.10	-0.41	-0.20	-1.38	3.86	0.58	-0.70	-1.91	0.56	-0.01	0.17	0.04		%	activation of MAPKK activity| biological_process| GO:0000186|	4 genes:	BCK1	SSK2	SSK22	STE11	
-0.24	-0.82	0.21	0.32	1.35	-0.62	-0.06	-0.36	-0.12	1.47	-0.11	-2.07	-0.33	-0.15	-1.55	-0.01		%	activation of MAPK activity| biological_process| GO:0000187|	4 genes:	MKK1	MKK2	PBS2	STE7	
0.05	2.28	0.47	-0.63	-1.42	-0.71	0.43	0.02	-1.80	-1.87	0.47	0.03	0.09	-2.02	2.25	0.62		%	inactivation of MAPK activity| biological_process| GO:0000188|	9 genes:	MSG5	NBP2	PPS1	PTC1	PTC2	PTC3	PTP2	PTP3	SDP1	
-0.02	0.17	-0.89	-0.98	0.99	-0.93	0.44	-1.09	-2.46	-1.71	-3.27	-3.88	-2.60	-1.14	-0.29	-0.08		%	cell wall integrity MAPK cascade| biological_process| GO:0000196|	10 genes:	BCK1	MKK1	MKK2	PKH1	PKH2	PKH3	SDP1	SLT2	STE11	STE7	
-1.24	-1.40	-0.26	1.11	2.61	9.99	-0.11	1.66	0.29	0.66	2.98	2.20	0.43	0.07	1.49	-0.39		%	protein polyubiquitination| biological_process| GO:0000209|	33 genes:	BSC5	BUL1	BUL2	CDC34	GPB1	GRR1	HEL1	HUL5	IPA1	ITT1	MET30	MMS2	MOT2	PEX10	PEX2	RAD28	RAD5	RAD6	RSP5	SSA1	UBC1	UBC11	UBC13	UBC4	UBC5	UBC6	UBC7	UBI4	UBR1	UBR2	UFD2	UFD4	YNR068C	
-0.97	-0.66	-3.33	-1.91	0.11	-1.13	1.11	1.74	-0.24	2.72	-0.17	1.31	-0.22	-0.45	-1.48	2.69		%	tRNA-intron endonuclease activity| molecular_function| GO:0000213|	4 genes:	SEN15	SEN2	SEN34	SEN54	
-0.97	-0.66	-3.33	-1.91	0.11	-1.13	1.11	1.74	-0.24	2.72	-0.17	1.31	-0.22	-0.45	-1.48	2.69		%	tRNA-intron endonuclease complex| cellular_component| GO:0000214|	4 genes:	SEN15	SEN2	SEN34	SEN54	
-0.29	-1.30	-0.60	0.29	-0.02	-0.69	1.45	3.28	-1.74	-2.87	-0.30	0.43	0.67	-0.23	2.26	1.55		%	DNA secondary structure binding| molecular_function| GO:0000217|	3 genes:	SMC1	SMC2	SPT2	
-2.39	0.60	0.20	2.98	2.85	-0.33	1.45	1.52	4.11	1.14	-2.37	-0.18	-0.05	1.85	1.43	2.09		%	vacuolar proton-transporting V-type ATPase, V0 domain| cellular_component| GO:0000220|	7 genes:	STV1	VMA11	VMA16	VMA3	VMA6	VMA9	VPH1	
-8.56	-1.85	-0.12	-1.38	0.68	-1.48	2.25	2.71	0.52	2.07	-0.92	-1.10	-2.62	1.90	2.86	6.74		%	vacuolar proton-transporting V-type ATPase, V1 domain| cellular_component| GO:0000221|	7 genes:	VMA1	VMA10	VMA13	VMA2	VMA4	VMA5	VMA7	
-0.04	0.85	2.35	0.47	0.03	-0.36	-0.24	2.08	-0.06	-0.34	0.71	1.35	-3.84	-0.73	1.18	-0.25		%	peptide-N4-(N-acetyl-beta-glucosaminyl)asparagine amidase activity| molecular_function| GO:0000224|	2 genes:	PNG1	RAD23	
3.46	-0.99	0.03	-1.01	0.53	0.71	0.93	0.91	-0.91	-0.69	0.56	0.05	-2.29	-1.17	-1.21	-1.18		%	microtubule cytoskeleton organization| biological_process| GO:0000226|	15 genes:	ABM1	ARC35	ASE1	CDC14	CIN1	CMD1	LIA1	NUM1	PAC2	SPC97	SPC98	TUB1	TUB2	TUB3	TUB4	
0.10	1.73	3.84	1.90	0.88	6.06	1.66	1.43	-1.31	0.25	-0.42	1.92	-0.85	-1.48	-1.47	-0.11		%	nuclear chromosome| cellular_component| GO:0000228|	17 genes:	CST9	CTF4	LCD1	MOT1	MSH2	MSH4	MSH5	NDT80	RAD51	RAD52	RAP1	SCC2	SFH1	SKI8	SNF5	SPO11	TOF1	
0.73	-0.44	-0.72	-0.17	-0.01	-1.84	-0.62	-0.42	-1.04	-0.30	0.17	-0.49	-0.13	-0.51	-1.21	-1.17		%	astral microtubule| cellular_component| GO:0000235|	3 genes:	CIN8	DYN1	FIN1	
-0.34	0.40	0.99	0.14	-0.40	-0.81	-0.15	0.93	-0.31	-1.30	-0.75	-0.34	1.08	-1.72	1.09	2.66		%	commitment complex| cellular_component| GO:0000243|	13 genes:	CBC2	MSL5	MUD2	NAM8	PRP39	PRP42	SMD1	SMD3	SNP1	SNR19	SNU56	STO1	YHC1	
-2.30	-0.81	-0.33	-1.12	0.67	1.18	1.42	3.09	0.06	-1.15	-0.39	0.52	0.20	5.67	-1.28	2.14		%	spliceosomal tri-snRNP complex assembly| biological_process| GO:0000244|	10 genes:	AAR2	PRP24	PRP31	PRP6	PRP8	SNR14	SNR6	SNR7-L	SNR7-S	SNU114	
-2.83	0.16	0.88	0.90	2.28	0.87	0.57	4.82	1.42	-0.40	2.42	1.81	2.55	4.30	0.79	5.36		%	spliceosomal complex assembly| biological_process| GO:0000245|	16 genes:	BRR1	CLF1	CUS1	EXO84	HSH155	IST3	PRP11	PRP24	RDS3	RSE1	SAD1	SKY1	SNR7-L	SNR7-S	SPT5	YSF3	
0.15	1.53	0.97	1.58	-0.02	1.45	0.93	-0.14	1.02	-1.82	-0.61	1.24	0.17	-0.71	-0.31	-0.88		%	allantoin catabolic process| biological_process| GO:0000256|	7 genes:	DAL1	DAL2	DAL3	DAL4	DAL7	DAL82	DUR1,2	
-4.99	0.24	-0.18	0.71	2.07	-0.93	1.23	1.63	8.85	-1.12	-3.44	-2.25	-2.55	12.43	-5.09	4.59		%	mitochondrial chromosome| cellular_component| GO:0000262|	3 genes:	ABF2	MGM101	SUV3	
-0.38	0.40	2.44	1.23	1.75	1.50	2.18	1.30	0.15	0.64	1.84	1.47	-2.17	-0.12	1.73	1.31		%	mitochondrial fission| biological_process| GO:0000266|	9 genes:	CAF4	DNM1	FIS1	MDM36	MDV1	MGM1	NUM1	RPN11	SAR1	
0.77	0.18	0.26	0.13	-2.17	0.06	-0.51	-0.12	-1.06	-4.81	-1.33	0.64	-0.73	-0.56	0.41	-0.35		%	polysaccharide catabolic process| biological_process| GO:0000272|	8 genes:	CDA1	CDA2	CTS1	CTS2	SGA1	SIM1	SUN4	UTH1	
-0.10	-2.04	-1.72	0.25	3.57	-0.44	1.39	-1.75	1.48	1.51	-1.17	-2.21	-0.41	9.66	0.17	-1.76		%	mitochondrial proton-transporting ATP synthase, stator stalk| cellular_component| GO:0000274|	3 genes:	ATP4	ATP5	ATP7	
-1.11	-0.03	1.59	1.61	2.54	2.14	1.20	0.16	2.13	-0.42	-0.17	0.38	0.01	5.44	-1.06	3.73		%	mitochondrial proton-transporting ATP synthase complex, catalytic core F(1)| cellular_component| GO:0000275|	3 genes:	ATP15	ATP16	ATP3	
-0.16	0.16	-1.47	-0.14	3.62	-1.84	2.79	-0.55	1.81	-0.31	-1.54	-2.85	0.06	13.60	-0.19	-0.96		%	mitochondrial proton-transporting ATP synthase complex, coupling factor F(o)| cellular_component| GO:0000276|	12 genes:	ATP14	ATP17	ATP18	ATP19	ATP20	ATP4	ATP6	ATP7	ATP8	MCO10	OLI1	TIM11	
2.82	-1.68	0.21	-0.89	0.39	0.59	0.06	0.47	-0.55	-1.05	0.31	0.53	-1.80	-7.38	-1.65	-1.94		%	mitotic cell cycle| biological_process| GO:0000278|	30 genes:	ALK1	ALK2	ARP10	BAS1	CDC14	CDC5	CDC6	CDC9	CTF4	DAD2	DUO1	DYN1	KAR3	MTW1	ORC1	POL2	POL30	REI1	RFC1	SAC3	SFG1	SKP1	SPC97	SPC98	TOM1	TUB1	TUB2	TUB3	TUB4	YCS4	
-2.16	-0.15	0.02	-0.66	3.89	-1.00	0.70	1.29	0.18	-0.35	-0.24	0.38	-0.12	0.24	-1.79	1.49		%	nuclear division| biological_process| GO:0000280|	2 genes:	DBF2	EBP2	
-0.86	-0.32	-1.91	-1.89	-2.89	-3.11	0.11	0.27	-10.80	0.09	2.75	-3.26	-7.16	-4.27	2.41	0.53		%	mitotic cytokinesis| biological_process| GO:0000281|	12 genes:	CDC10	CDC11	CDC12	CDC15	CDC3	DBF20	ELM1	HOF1	INN1	MOB1	TPM1	TPM2	
-0.88	1.14	0.70	0.52	0.76	0.49	1.44	-0.10	-1.89	-2.24	-0.30	-0.17	-1.82	-3.73	1.37	2.08		%	cellular bud site selection| biological_process| GO:0000282|	15 genes:	AFI1	ARF3	BUD25	BUD31	BUD32	BUD7	BUD8	BUD9	CDC24	CHS5	HKR1	MSB2	RAX2	STE20	THP1	
-0.67	-3.65	-0.73	-0.52	-0.35	1.57	-0.75	-0.62	-1.24	0.53	2.34	-0.43	-4.81	-5.55	1.08	1.76		%	magnesium ion binding| molecular_function| GO:0000287|	59 genes:	ADE12	ARO10	BIO4	CDC123	CDC19	CYR1	DNF1	DNF2	DNF3	DRS2	DUT1	ECM31	ENO1	ENO2	ERR1	ERR2	ERR3	FAS2	FRS1	HIS1	IDH1	IDH2	IDP1	IDP2	IDP3	ILV2	IPP1	ISN1	LEU2	LSC2	LYS12	LYS5	NEO1	PCD1	PCM1	PDC1	PDC5	PDC6	PGM1	PGM2	PPA2	PPT2	PRM15	PRS1	PRS2	PRS3	PRS4	PRS5	PRY1	PXP1	PYK2	RAD27	RNH1	SER2	SRY1	THG1	THI3	UTR4	YKL033W-A	
3.70	-14.46	-2.63	0.22	-0.70	0.60	1.32	3.57	0.13	11.89	0.49	2.59	13.32	0.69	-1.38	3.38		%	nuclear-transcribed mRNA catabolic process, deadenylation-dependent decay| biological_process| GO:0000288|	15 genes:	CCR4	CDC36	CDC39	JSN1	LSM1	NOT3	NOT5	PAN2	PAN3	PUF2	PUF3	PUF4	RPB4	SUP35	TPA1	
3.32	-7.00	-1.04	0.14	-0.21	2.46	1.65	5.02	2.41	12.71	0.23	1.50	15.00	0.08	-0.06	2.82		%	nuclear-transcribed mRNA poly(A) tail shortening| biological_process| GO:0000289|	10 genes:	CCR4	CDC36	CDC39	NGL1	NOT3	NOT5	PAN2	PAN3	POP2	VTS1	
1.06	-3.14	0.03	1.09	-0.21	0.38	0.25	2.65	-0.79	2.17	-0.00	3.27	12.23	0.35	-0.48	1.01		%	deadenylation-dependent decapping of nuclear-transcribed mRNA| biological_process| GO:0000290|	15 genes:	CDC36	DCP1	DCP2	DCS1	DCS2	DHH1	DXO1	EAP1	EDC1	EDC2	LSM1	NOT3	NOT5	PAN3	PAT1	
2.51	-0.31	-1.26	-2.85	-1.54	-0.24	0.14	-1.63	1.40	-1.65	-0.03	0.13	-1.17	-0.03	-0.12	-2.52		%	ferric-chelate reductase activity| molecular_function| GO:0000293|	9 genes:	AIM14	FRE1	FRE2	FRE3	FRE4	FRE5	FRE6	FRE7	FRE8	
-0.33	-0.45	-0.09	0.41	6.85	3.07	-3.69	4.20	0.76	0.33	-1.10	-0.72	-0.03	-2.83	-0.79	0.38		%	nuclear-transcribed mRNA catabolic process, endonucleolytic cleavage-dependent decay| biological_process| GO:0000294|	10 genes:	POP1	POP3	POP4	POP5	POP6	POP7	POP8	RMP1	RNT1	RPP1	
0.77	1.32	-0.52	-2.03	-2.19	2.26	0.16	2.46	0.18	-0.78	0.53	0.81	-1.02	-0.06	-0.75	2.80		%	spermine transport| biological_process| GO:0000296|	6 genes:	PTK1	PTK2	TPO1	TPO2	TPO3	TPO4	
1.29	0.42	-1.22	-1.27	-2.11	1.85	-0.10	1.43	0.37	-0.22	0.24	1.52	-0.32	0.22	-0.15	1.05		%	spermine transmembrane transporter activity| molecular_function| GO:0000297|	4 genes:	TPO1	TPO2	TPO3	TPO4	
0.79	1.35	-0.20	-0.25	-0.44	0.59	0.23	1.10	0.98	-0.66	-0.77	0.98	1.03	-0.19	2.54	0.86		%	endopolyphosphatase activity| molecular_function| GO:0000298|	3 genes:	DDP1	PPN1	PPN2	
-0.28	-0.39	0.31	0.65	0.10	0.05	-0.87	-2.43	-4.24	5.62	-0.14	0.84	-0.38	-0.92	-0.10	-0.73		%	retrograde transport, vesicle recycling within Golgi| biological_process| GO:0000301|	6 genes:	COG1	COG2	COG3	COG4	DOP1	YPT6	
1.43	-0.34	-0.13	0.79	2.18	-0.31	0.77	-3.88	1.68	-0.06	-1.08	-0.45	-0.07	-0.31	-0.84	-1.88		%	response to reactive oxygen species| biological_process| GO:0000302|	4 genes:	CCP1	CTA1	CTT1	HSP42	
-2.01	0.94	-1.19	-0.37	-1.03	0.24	-0.06	1.96	3.18	3.25	0.40	0.64	0.51	0.13	-0.74	0.38		%	response to singlet oxygen| biological_process| GO:0000304|	3 genes:	AIF1	SKN7	YAP1	
-4.07	-0.32	-1.25	-0.13	1.27	3.26	-0.27	2.33	0.94	1.18	0.31	2.82	2.88	-0.13	1.77	1.41		%	extrinsic component of vacuolar membrane| cellular_component| GO:0000306|	3 genes:	PEP3	TCO89	VAC14	
6.66	-2.08	-5.21	-5.53	-7.25	-1.97	0.32	-0.06	-5.62	-1.05	1.58	0.53	-0.17	-5.04	0.92	-1.68		%	cyclin-dependent protein kinase holoenzyme complex| cellular_component| GO:0000307|	26 genes:	BUR2	CAK1	CDC28	CKS1	CLB1	CLB2	CLB3	CLB4	CLB5	CLB6	CLG1	CLN1	CLN2	CLN3	CTK1	PCL1	PCL10	PCL2	PCL5	PCL6	PCL7	PCL8	PCL9	PHO80	PHO85	SGV1	
0.21	-0.62	-1.00	0.77	0.70	-0.33	-1.31	0.24	0.04	-0.52	1.01	0.49	-0.19	0.10	0.62	0.14		%	nicotinamide-nucleotide adenylyltransferase activity| molecular_function| GO:0000309|	3 genes:	NMA1	NMA2	POF1	
-0.62	0.14	0.49	-0.21	-1.17	-0.75	0.25	-0.65	-1.79	0.72	-0.10	-0.17	-0.13	-2.50	-0.12	-0.37		%	re-entry into mitotic cell cycle after pheromone arrest| biological_process| GO:0000321|	9 genes:	CLN2	EFG1	FAR10	FAR11	FAR3	FAR7	FAR8	POG1	VPS64	
4.76	-1.58	0.15	-1.71	-3.04	0.36	-1.69	-2.16	2.30	-1.24	0.25	0.18	-1.76	-1.63	1.28	-0.76		%	fungal-type vacuole| cellular_component| GO:0000324|	283 genes:	ADP1	AGA2	AIM20	AKR2	ANS1	APE1	APE3	APE4	AQR1	ARN1	ARN2	ATG27	ATG42	ATH1	ATO2	AVT1	AVT3	AVT4	AVT6	AVT7	AXL2	BGL2	BOR1	BPT1	BSD2	BXI1	CCC1	CCW12	CIS3	CLA4	COS1	COS12	COS2	COS3	COS4	COS5	COS6	COS7	COS8	COT1	CPR2	CPR4	CPR8	CPS1	CRR1	CSG2	CSH1	CSI2	CTS1	CWH41	CWP1	DAL4	DAL5	DCR2	DDR2	DIP5	DSE2	ECM14	ECM38	ECM7	EGT2	ENA1	ENB1	ENO1	ENO2	ERS1	ERV2	ERV25	EXG1	FCY22	FEN2	FET3	FET4	FIG1	FIT2	FIT3	FLC1	FLO11	FMP42	FPR2	FPS1	FRE2	FRE3	FRE6	FUI1	FUR4	GAS2	GAS3	GAS4	GDT1	GEF1	GIT1	GRX6	GRX7	HOL1	HOR7	HSV2	HXT10	HXT14	HXT17	HXT2	HXT9	INA1	IRC18	IRC8	ITR1	ITR2	IZH2	IZH4	JEN1	KCH1	KEX1	KEX2	KNH1	KRE1	KRE9	KTR1	KTR3	KTR4	KTR6	LCL2	MCD4	MCO8	MDM1	MET5	MF(ALPHA)2	MID2	MKC7	MNT3	MPD1	MPH3	MRPL23	MTC6	MUP1	MUP3	NCA3	NCW2	NPC2	NRK1	OPT2	OPY2	PAU1	PAU10	PAU15	PAU16	PAU17	PAU20	PAU22	PAU23	PAU4	PAU5	PAU6	PDR10	PEP1	PEP4	PFA3	PHM6	PHM7	PHO12	PHO84	PHS1	PIR5	PLB3	PPN1	PPN2	PRB1	PRC1	PRD1	PRM1	PRM4	PRM5	PRM6	PRY1	PRY2	PSG1	PST1	PTR2	PUG1	RAX1	RCR2	RER1	RNY1	RPP1B	RPP2B	RSB1	RTA1	RTC1	SAG1	SCW4	SGA1	SIP1	SIT1	SLG1	SMA2	SMF1	SNA3	SNG1	SOA1	SPO1	SPR1	SPR2	SRF1	SRL1	SSH4	SSP120	STE6	STL1	SUC2	SUR1	SVS1	TDA6	TDA7	THI72	THI74	TIR1	TIR2	TIR3	TIR4	TNA1	TOS1	TPN1	TRE1	TUL1	UIP5	URA7	URA8	VAM6	VCX1	VLD1	VMA11	VNX1	VPH1	VPS33	VTH1	VTH2	WSC2	WSC3	WSS1	YBT1	YCF1	YCK3	YCL021W-A	YCL048W-A	YCR007C	YCR101C	YDL180W	YDL211C	YDR248C	YDR262W	YDR415C	YFL040W	YGR125W	YHC3	YHL008C	YHL042W	YHR173C	YHR202W	YIL067C	YIL089W	YJL132W	YKT6	YLR001C	YLR042C	YLR046C	YLR297W	YLR406C-A	YMC1	YMR155W	YMR244W	YMR247W-A	YMR272W-B	YNL019C	YNL058C	YNL115C	YNL320W	YNR061C	YNR066C	YOL019W	YOR292C	YPT7	YVC1	ZPS1	ZRC1	
-0.55	0.64	0.19	0.08	-0.28	-0.08	1.55	0.24	-0.15	-0.90	0.66	1.65	1.84	-0.16	0.15	1.65		%	fungal-type vacuole lumen| cellular_component| GO:0000328|	14 genes:	APE4	ATG42	CPS1	DSC3	GAP1	NPC2	PRB1	PRC1	SNA2	SNA3	SNA4	TFS1	YIL089W	YSP3	
-0.77	4.08	4.35	1.20	-0.01	1.61	3.94	-0.14	7.79	3.86	0.76	0.93	-0.84	-0.02	0.52	4.59		%	fungal-type vacuole membrane| cellular_component| GO:0000329|	216 genes:	ADP1	AFG3	AGP2	AKR2	AMS1	ATG14	ATG18	ATG21	ATG8	AVT1	AVT3	AVT4	AVT5	AVT6	AVT7	BPH1	BPT1	BSD2	CBP3	CCC1	CDC42	CDC55	CIN10	COS1	COS4	COT1	CSC1	CTR2	DAP2	DIP5	DPP1	EGH1	EGO2	EMP47	EMP70	ENV7	ERV2	FAB1	FAT1	FCY2	FEN2	FET5	FIG4	FMP42	FRE6	FRE8	FTH1	FUN26	GDT1	GMC1	GTR1	GTR2	HES1	HSV2	ICY1	IML1	INP54	ITR1	IVY1	KOG1	KRE2	KTR1	KTR3	LSB6	MAM3	MCH1	MCH4	MEH1	MIC27	MNR2	MNT2	MON1	MSB3	MTC5	MYO2	NCR1	NFT1	NHX1	NYV1	OPY2	PEP12	PEP3	PEP5	PEP8	PER1	PFA3	PFF1	PHO8	PHO91	PHS1	PIB1	PIN2	PMC1	PMP2	PPN1	PPN2	RCR2	RHO1	RHO5	RMD1	RSN1	SCH9	SCP160	SDH2	SEC17	SEC24	SFH5	SLM4	SMA2	SMF3	SNA2	SNA3	SNA4	SNX3	SSA1	SSA2	SSO1	STV1	SUR1	SYG1	TCO89	TEF1	TEF2	TFS1	TMN2	TMS1	TOR1	TOR2	TPO1	TPO2	TPO3	TPO4	UGA4	UIP3	VAC14	VAC17	VAC7	VAC8	VAM10	VAM3	VAM6	VAM7	VBA1	VBA2	VBA3	VBA4	VCX1	VHC1	VMA1	VMA10	VMA11	VMA13	VMA2	VMA4	VMA5	VMA6	VMA7	VMA8	VMA9	VMR1	VNX1	VOA1	VPH1	VPS1	VPS15	VPS16	VPS3	VPS30	VPS33	VPS34	VPS35	VPS38	VPS41	VPS60	VPS62	VPS68	VPS73	VTC1	VTC2	VTC3	VTC4	VTC5	VTI1	YAR028W	YBR241C	YBT1	YCF1	YCK3	YCR023C	YDC1	YDL180W	YDL199C	YDL206W	YGL114W	YJL163C	YJR124C	YKR104W	YLR001C	YLR173W	YLR297W	YML018C	YMR160W	YNL115C	YNL234W	YNR061C	YOL075C	YPK9	YPL162C	YPQ1	YPQ2	YPT10	YPT52	YPT7	YVC1	ZRC1	ZRT3	
1.20	-2.10	-3.52	-2.09	-0.11	-0.03	-1.72	1.29	0.02	-0.47	0.86	0.09	-0.39	-0.62	1.73	-0.64		%	telomerase catalytic core complex| cellular_component| GO:0000333|	2 genes:	EST2	TLC1	
0.13	-0.26	-1.18	-1.19	-2.13	0.31	-3.48	-0.43	-0.72	-0.88	0.96	0.37	-1.89	-1.00	-0.80	-1.20		%	protein deneddylation| biological_process| GO:0000338|	6 genes:	CSI1	CSN9	PCI8	RPN5	RRI1	RRI2	
0.54	-2.94	-1.25	-0.98	-0.41	0.04	-0.71	2.30	-2.71	-0.78	0.23	0.73	3.82	-0.15	0.22	2.13		%	RNA cap binding| molecular_function| GO:0000339|	3 genes:	CBC2	LSM1	STO1	
-0.44	1.23	0.69	0.78	-0.20	0.87	1.32	-0.90	-1.89	0.53	-1.18	4.74	0.59	-0.06	0.36	-1.68		%	RNA 7-methylguanosine cap binding| molecular_function| GO:0000340|	3 genes:	CDC33	DCS1	DCS2	
0.60	0.71	0.88	0.78	-0.04	-3.68	0.74	-2.93	-1.57	-2.06	-2.02	-3.42	-0.69	-0.32	-0.90	-1.56		%	transcription export complex| cellular_component| GO:0000346|	4 genes:	IRC3	SUB2	TEX1	YRA1	
-2.02	0.80	1.44	0.28	-0.93	1.11	0.01	0.32	0.31	0.25	-0.07	0.10	-0.43	-1.60	0.89	1.42		%	mRNA branch site recognition| biological_process| GO:0000348|	4 genes:	CDC40	LSR1	MUD2	PRP5	
-7.14	0.89	-0.87	0.02	1.03	0.58	0.51	2.91	-0.26	1.23	0.22	0.78	1.52	0.52	-0.10	1.71		%	generation of catalytic spliceosome for first transesterification step| biological_process| GO:0000349|	9 genes:	CWC24	IST3	PRP19	PRP2	SNU114	SPP381	SPP382	SYF1	YJU2	
-3.02	0.24	-0.32	0.15	1.73	1.80	0.98	1.56	1.57	-0.62	-0.27	0.33	1.82	3.28	0.73	1.08		%	generation of catalytic spliceosome for second transesterification step| biological_process| GO:0000350|	12 genes:	CDC40	CEF1	ISY1	PRP16	PRP18	PRP22	PRP45	PRP8	SLU7	SNR6	SNR7-L	SNR7-S	
-0.19	-0.99	-0.92	-3.82	-1.17	0.16	-0.12	1.43	0.18	-2.43	-0.01	-0.17	-1.15	5.94	-0.19	1.34		%	formation of quadruple SL/U4/U5/U6 snRNP| biological_process| GO:0000353|	4 genes:	SNR14	SNR6	SNR7-L	SNR7-S	
-0.70	0.83	-1.30	-0.65	-0.18	-0.31	-0.52	1.53	2.46	-1.58	-0.98	-1.05	-3.09	15.12	-1.44	0.20		%	Group I intron splicing| biological_process| GO:0000372|	10 genes:	BI3	BI4	CBP2	MNE1	MRS1	MSS116	MSS18	NAM2	PET54	SUV3	
-0.97	-0.66	-3.33	-1.91	0.11	-1.13	1.11	1.74	-0.24	2.72	-0.17	1.31	-0.22	-0.45	-1.48	2.69		%	tRNA-type intron splice site recognition and cleavage| biological_process| GO:0000379|	4 genes:	SEN15	SEN2	SEN34	SEN54	
-0.18	0.95	-0.04	-2.00	-2.16	-0.03	0.51	-0.50	-0.40	0.19	1.77	0.41	0.03	-0.55	0.08	0.42		%	regulation of alternative mRNA splicing, via spliceosome| biological_process| GO:0000381|	2 genes:	MIP6	PES4	
-8.46	3.58	0.82	1.47	3.18	5.19	0.61	7.43	2.30	0.31	0.96	1.05	2.53	-0.16	-0.73	7.54		%	first spliceosomal transesterification activity| molecular_function| GO:0000384|	13 genes:	CEF1	CLF1	CWC2	IST3	ISY1	NTC20	PRP19	PRP28	PRP45	SNT309	SYF1	SYF2	YJU2	
-5.89	0.86	0.02	0.94	2.27	5.09	0.68	3.62	0.84	0.61	0.21	1.70	3.40	2.82	0.08	4.43		%	second spliceosomal transesterification activity| molecular_function| GO:0000386|	15 genes:	CDC40	CEF1	CLF1	CWC2	ISY1	PRP16	PRP18	PRP22	PRP45	PRP8	SLU7	SNR7-L	SNR7-S	SYF1	SYF2	
-1.01	-5.63	-1.35	-2.42	0.35	1.23	0.42	0.67	-2.35	-0.20	-3.68	-1.97	0.48	-1.80	-3.01	1.06		%	spliceosomal snRNP assembly| biological_process| GO:0000387|	11 genes:	CWC2	LSM4	PRP3	PRP31	SMD1	SMD2	SMD3	SME1	SMX2	SMX3	YHC1	
1.03	-2.17	-0.88	-1.02	0.72	-2.32	-0.16	1.03	2.38	0.24	0.78	0.42	-0.91	-0.50	0.12	2.36		%	spliceosome conformational change to release U4 (or U4atac) and U1 (or U11)| biological_process| GO:0000388|	4 genes:	BRR2	PRP38	SNR6	SNU114	
-4.51	1.65	0.43	3.10	4.53	2.13	1.83	0.24	-0.06	1.09	0.72	1.61	1.59	0.19	-0.07	-0.09		%	mRNA 3'-splice site recognition| biological_process| GO:0000389|	3 genes:	CDC40	ISY1	PRP8	
-0.97	0.37	-0.16	0.75	0.06	3.18	1.62	3.45	0.31	-1.18	0.06	2.17	1.52	-0.87	0.18	0.22		%	spliceosomal complex disassembly| biological_process| GO:0000390|	6 genes:	CWC23	DED1	NTR2	PRP22	PRP43	SPP382	
-6.28	2.09	0.38	0.57	0.84	-0.07	0.12	1.57	-0.13	0.73	-1.36	-0.30	0.37	4.64	0.81	1.30		%	mRNA 5'-splice site recognition| biological_process| GO:0000395|	10 genes:	LSR1	PRP28	PRP39	PRP42	PRP8	PRP9	SNR19	SNR7-L	SNR7-S	YHC1	
-6.14	-0.95	0.49	0.01	2.54	0.60	0.19	7.55	-1.86	-4.57	0.98	1.02	4.33	-0.45	0.14	6.50		%	mRNA splicing, via spliceosome| biological_process| GO:0000398|	98 genes:	BRR2	BUD13	BUD31	CBC2	CDC40	CEF1	CLF1	CUS1	CUS2	CWC15	CWC2	CWC21	CWC22	CWC24	CWC25	DBR1	DIB1	DRN1	ECM2	HSH155	HSH49	HUB1	IRC3	IST3	LEA1	LSM2	LSM3	LSM4	LSM5	LSM6	LSM7	LSM8	LSR1	MAK31	MRN1	MSL1	MSL5	MUD1	NAB6	NAM8	NPL3	NRD1	NTC20	PML1	PRP16	PRP18	PRP19	PRP21	PRP28	PRP3	PRP31	PRP4	PRP40	PRP42	PRP45	PRP46	PRP5	PRP6	PRP8	PRP9	RDS3	RSE1	SAD1	SLU7	SMB1	SMD1	SMD3	SME1	SMX2	SMX3	SNP1	SNR14	SNR19	SNR6	SNR7-L	SNR7-S	SNT309	SNU114	SNU13	SNU23	SNU56	SNU66	SNU71	SPP2	SPP381	SPT4	SQS1	STO1	SUB2	SWT21	SYF1	SYF2	THP3	URN1	USA1	YHC1	YJR084W	YSF3	
0.48	-0.51	-0.27	0.13	-0.06	1.28	-1.88	0.75	0.32	0.38	0.20	1.26	0.30	0.26	0.23	0.50		%	four-way junction DNA binding| molecular_function| GO:0000400|	9 genes:	HMO1	HOP1	MPH1	MSH2	MSH4	MSH5	MSH6	RAD5	RMI1	
0.15	0.15	0.30	0.78	1.10	-0.25	0.69	0.28	0.72	0.96	-0.62	-0.49	0.76	5.81	0.22	-0.76		%	crossed form four-way junction DNA binding| molecular_function| GO:0000402|	2 genes:	CCE1	MRS1	
-0.20	0.22	0.98	1.59	0.69	1.78	0.02	0.66	-0.20	-0.70	-0.93	0.86	0.62	1.82	0.06	0.85		%	Y-form DNA binding| molecular_function| GO:0000403|	7 genes:	CCE1	MRS1	MSH2	MSH3	MSH4	MSH5	RAD5	
0.09	0.42	0.86	0.49	-0.23	6.23	0.28	1.03	0.43	-0.32	2.99	0.68	1.58	2.09	-0.70	0.95		%	heteroduplex DNA loop binding| molecular_function| GO:0000404|	7 genes:	HFM1	MLH1	MLH2	MSH2	MSH3	NHP10	PMS1	
1.19	0.11	0.15	-0.47	-2.84	0.77	-0.09	-1.74	0.05	-0.10	0.19	0.19	0.21	1.16	-1.32	-0.32		%	bubble DNA binding| molecular_function| GO:0000405|	2 genes:	MLH1	MLH2	
-0.50	-0.19	0.03	-0.14	0.22	3.77	-0.66	2.25	-0.20	-0.53	0.84	0.36	1.74	0.23	1.19	3.17		%	double-strand/single-strand DNA junction binding| molecular_function| GO:0000406|	2 genes:	MSH2	MSH3	
-0.11	-0.37	-0.88	0.34	-0.33	-1.48	0.19	-2.95	0.32	1.12	-2.56	-0.22	-0.46	-0.78	-0.10	-1.02		%	phagophore assembly site| cellular_component| GO:0000407|	37 genes:	ATG1	ATG11	ATG12	ATG13	ATG14	ATG16	ATG17	ATG18	ATG19	ATG2	ATG20	ATG21	ATG23	ATG27	ATG29	ATG3	ATG31	ATG38	ATG5	ATG7	ATG8	ATG9	BET3	BET5	HRR25	IRS4	SNX4	TAX4	TRS20	TRS23	TRS31	TRS33	TRS85	VAM7	VPS30	VPS34	YPT1	
-1.64	-0.23	1.04	2.50	1.54	0.02	1.33	-0.35	-2.77	-1.73	-0.01	-0.27	-1.58	-0.18	0.10	3.94		%	EKC/KEOPS complex| cellular_component| GO:0000408|	6 genes:	BUD32	CGI121	GON7	KAE1	PCC1	QRI7	
-1.37	0.42	0.19	-1.65	-3.60	0.66	0.19	1.24	-0.43	3.14	0.56	1.30	-0.16	-0.86	-0.03	2.23		%	positive regulation of transcription by galactose| biological_process| GO:0000411|	4 genes:	GAL1	RAS2	SRB8	SSN8	
0.47	-0.44	0.10	-0.27	0.19	-5.76	0.23	-2.24	-0.99	0.80	-0.02	-1.75	-0.71	0.23	-0.00	-2.60		%	protein peptidyl-prolyl isomerization| biological_process| GO:0000413|	15 genes:	CPR1	CPR2	CPR3	CPR4	CPR5	CPR6	CPR7	CPR8	CWC27	ESS1	FPR1	FPR2	FPR3	RRD1	RRD2	
-0.72	0.78	0.14	1.57	1.87	0.27	0.16	0.93	-0.39	0.54	0.09	-0.75	-3.29	-0.77	-0.45	0.20		%	HIR complex| cellular_component| GO:0000417|	4 genes:	HIR1	HIR2	HIR3	HPC2	
-0.72	-0.15	-0.66	0.18	0.23	-0.16	0.11	0.38	0.70	0.10	-2.20	-0.12	0.06	0.51	-0.76	3.12		%	autophagosome membrane| cellular_component| GO:0000421|	2 genes:	ATG1	ATG8	
-0.36	0.13	0.62	-0.43	-0.39	-0.23	2.15	-0.83	-0.74	-1.52	-1.39	-0.07	0.76	-1.05	-0.01	-0.94		%	autophagy of mitochondrion| biological_process| GO:0000422|	38 genes:	AIM26	ATG1	ATG10	ATG11	ATG12	ATG13	ATG16	ATG17	ATG18	ATG2	ATG20	ATG21	ATG29	ATG3	ATG31	ATG32	ATG33	ATG4	ATG41	ATG5	ATG7	ATG8	ATG9	CDC14	DCK1	FIS1	FUN14	HSV2	LMO1	PTC6	RTG3	SCM4	SNX4	STT4	UTH1	WHI2	YIL165C	YOR019W	
1.03	0.21	-0.21	-1.22	-0.55	-0.39	-0.03	-0.24	1.15	1.92	0.29	0.10	0.82	0.13	-0.45	-0.50		%	mitophagy| biological_process| GO:0000423|	2 genes:	ATG13	PEP1	
-1.47	0.95	0.19	0.92	0.48	-0.05	1.26	0.49	-1.46	-0.86	0.22	0.18	-0.76	-0.11	2.77	1.32		%	pexophagy| biological_process| GO:0000425|	6 genes:	ATG15	PEP1	PEP4	PRB1	VAC8	VMA2	
0.26	-1.80	-2.76	0.04	-0.32	7.73	-0.41	0.49	-0.33	1.65	-0.87	3.19	0.21	-7.36	-0.95	2.23		%	carbon catabolite repression of transcription from RNA polymerase II promoter by glucose| biological_process| GO:0000433|	11 genes:	GCR1	MIG1	MIG2	MIG3	NRG1	NRG2	SNF8	SPT6	TUP1	VPS25	VPS36	
-0.06	-1.22	-1.55	-0.72	-0.19	0.73	1.76	-0.13	-0.90	3.79	-0.99	-0.33	-0.81	-1.27	-1.07	0.91		%	positive regulation of transcription from RNA polymerase II promoter by galactose| biological_process| GO:0000435|	5 genes:	GAL3	GAL4	PUL4	SSN2	SSN3	
-4.11	2.37	2.89	2.88	0.94	1.07	4.10	3.41	7.96	-0.08	0.44	-0.37	0.57	4.78	-0.78	1.96		%	carbon catabolite activation of transcription from RNA polymerase II promoter| biological_process| GO:0000436|	9 genes:	HAP1	HAP2	HAP3	HAP4	HAP5	SNF5	SWI1	SWI3	USV1	
-0.15	-3.57	-3.18	-1.35	-0.27	-2.75	0.28	-4.35	-8.05	-0.33	0.48	-7.31	-3.48	-2.55	-2.66	-2.08		%	transcription factor TFIIH core complex| cellular_component| GO:0000439|	7 genes:	RAD3	SSL1	SSL2	TFB1	TFB2	TFB4	TFB5	
0.25	-0.32	-1.99	1.91	1.46	-0.35	3.20	-3.57	-2.82	-4.85	0.63	-7.73	0.19	-1.45	0.06	-0.30		%	MIS12/MIND type complex| cellular_component| GO:0000444|	2 genes:	DSN1	NSL1	
-1.24	0.49	1.82	1.53	2.10	-2.07	0.35	-1.21	-1.45	-0.48	-1.46	-0.78	-0.12	0.14	-1.27	0.24		%	THO complex part of transcription export complex| cellular_component| GO:0000445|	5 genes:	HPR1	MFT1	TEX1	THO2	THP2	
-0.93	0.18	1.07	1.39	2.10	-1.66	-0.69	-1.46	-3.11	-0.40	-0.95	-0.62	-0.58	-0.03	-0.60	0.02		%	nucleoplasmic THO complex| cellular_component| GO:0000446|	4 genes:	HPR1	MFT1	THO2	THP2	
-5.78	0.94	3.02	1.25	9.16	10.51	3.60	7.80	-3.32	1.26	0.75	13.49	75.55	27.98	-1.83	11.63		%	endonucleolytic cleavage in ITS1 to separate SSU-rRNA from 5.8S rRNA and LSU-rRNA from tricistronic rRNA transcript (SSU-rRNA, 5.8S rRNA, LSU-rRNA)| biological_process| GO:0000447|	47 genes:	BUD21	BUD23	DBP8	DIP2	EMG1	ENP1	ESF2	FCF1	FCF2	KRI1	KRR1	LCP5	LOC1	MPP10	MRD1	NOC4	NOP14	NOP19	NOP58	NOP9	PNO1	PWP2	RCL1	ROK1	RPS0A	RPS0B	RPS18A	RPS18B	RPS21A	RPS21B	RRP5	RRP9	RRS1	SAS10	SNR10	SNR17A	SNR17B	TOM1	UTP10	UTP11	UTP13	UTP14	UTP18	UTP20	UTP23	UTP6	UTP7	
-2.34	0.55	-1.37	0.18	0.26	-1.69	-0.29	-0.29	0.32	-7.04	2.37	0.56	8.48	0.37	-1.13	-0.18		%	cleavage in ITS2 between 5.8S rRNA and LSU-rRNA of tricistronic rRNA transcript (SSU-rRNA, 5.8S rRNA, LSU-rRNA)| biological_process| GO:0000448|	9 genes:	GRC3	LAS1	RAI1	RAT1	RPL17A	RPL17B	RPL37A	RPL37B	TOM1	
-1.47	0.01	0.24	0.26	1.25	2.46	-1.08	-0.13	-0.85	-0.83	0.43	-0.25	0.78	-0.25	-0.91	0.99		%	snoRNA guided rRNA pseudouridine synthesis| biological_process| GO:0000454|	7 genes:	GAR1	SNR189	SNR3	SNR32	SNR34	SNR35	SNR49	
-3.66	1.80	0.98	1.39	-0.29	0.28	1.51	0.12	0.06	-0.23	2.16	-2.08	-2.45	-0.73	0.12	1.00		%	enzyme-directed rRNA pseudouridine synthesis| biological_process| GO:0000455|	4 genes:	PUS6	PUS7	PUS9	RIB2	
-1.96	0.40	4.83	2.42	0.43	1.01	0.34	-1.26	0.26	0.11	-1.29	0.22	2.69	1.41	-1.46	-0.04		%	maturation of 5.8S rRNA| biological_process| GO:0000460|	9 genes:	CAF4	LAS1	MAK16	MTR4	NSA2	RPF1	RRP15	TIF6	YTM1	
-1.64	-5.04	-1.08	-0.90	6.54	4.57	0.38	8.79	-0.80	0.57	0.36	5.53	28.72	17.67	-1.89	2.51		%	endonucleolytic cleavage to generate mature 3'-end of SSU-rRNA from (SSU-rRNA, 5.8S rRNA, LSU-rRNA)| biological_process| GO:0000461|	5 genes:	RPS0A	RPS0B	RPS21A	RPS21B	TSR1	
-19.75	4.83	5.87	9.99	9.58	19.49	6.00	12.28	3.02	-1.91	-0.77	18.38	105.53	46.63	-10.63	11.27		%	maturation of SSU-rRNA from tricistronic rRNA transcript (SSU-rRNA, 5.8S rRNA, LSU-rRNA)| biological_process| GO:0000462|	74 genes:	BFR2	BMS1	BUD21	CDC4	DHR2	DIM1	DIP2	ECM16	EFG1	ENP2	FAF1	FAL1	FAP7	FUN12	FYV7	HAS1	HCR1	HRA1	LCP5	MRPS18	NAN1	NOB1	NOP14	NOP19	NOP7	PRP43	PWP2	RIO1	RIO2	RPS11A	RPS11B	RPS13	RPS14A	RPS14B	RPS16A	RPS16B	RPS1A	RPS1B	RPS20	RPS23A	RPS23B	RPS24A	RPS24B	RPS27A	RPS27B	RPS6A	RPS6B	RPS8A	RPS8B	RPS9A	RPS9B	RRP12	RRP3	RRP36	SAS10	SLX9	SNR128	SNU13	SOF1	TSR1	TSR2	UTP10	UTP13	UTP15	UTP22	UTP23	UTP25	UTP30	UTP4	UTP5	UTP6	UTP7	UTP8	UTP9	
-4.04	-1.38	0.02	2.22	1.31	1.78	2.73	6.25	0.52	-2.59	0.31	6.78	20.34	1.75	-0.06	1.68		%	maturation of LSU-rRNA from tricistronic rRNA transcript (SSU-rRNA, 5.8S rRNA, LSU-rRNA)| biological_process| GO:0000463|	38 genes:	BCD1	CIC1	DBP10	DBP6	DBP7	DBP9	ERB1	HAS1	HIT1	IPI1	MAK11	MAK16	MAK5	NIP7	NOP12	NOP15	NOP2	NOP4	NOP53	NOP7	NOP8	NSA2	NUG1	PRP43	RAI1	RLP7	RPF1	RPF2	RPL35A	RPL35B	RPL7A	RPL7B	RRP15	SPB1	SSF1	TIF6	URB1	YTM1	
0.09	0.64	0.01	0.93	1.17	-0.45	2.41	0.57	0.54	0.01	-0.20	1.81	1.82	0.24	5.12	1.61		%	endonucleolytic cleavage in ITS1 upstream of 5.8S rRNA from tricistronic rRNA transcript (SSU-rRNA, 5.8S rRNA, LSU-rRNA)| biological_process| GO:0000464|	3 genes:	BRX1	DBP3	RRP5	
-1.86	-0.97	-0.67	0.44	-0.08	-0.81	0.60	-4.20	-1.06	-0.35	-1.00	3.17	1.59	-1.35	0.52	-0.42		%	exonucleolytic trimming to generate mature 5'-end of 5.8S rRNA from tricistronic rRNA transcript (SSU-rRNA, 5.8S rRNA, LSU-rRNA)| biological_process| GO:0000465|	2 genes:	BRX1	RLP7	
-1.61	-0.30	0.32	0.47	1.12	1.21	2.01	3.18	0.20	-1.96	-0.03	1.62	12.12	2.23	-0.30	1.09		%	maturation of 5.8S rRNA from tricistronic rRNA transcript (SSU-rRNA, 5.8S rRNA, LSU-rRNA)| biological_process| GO:0000466|	19 genes:	CIC1	DBP10	DBP6	ERB1	MAK11	MAK16	MAK5	NOP7	NSA2	PRP43	RAI1	RMP1	RPF1	RPF2	RRP15	SPB1	TIF6	URB1	YTM1	
-0.26	-7.26	-2.46	-0.32	0.42	1.58	-1.04	1.91	0.07	-0.54	0.98	0.71	7.88	2.16	-0.38	0.64		%	exonucleolytic trimming to generate mature 3'-end of 5.8S rRNA from tricistronic rRNA transcript (SSU-rRNA, 5.8S rRNA, LSU-rRNA)| biological_process| GO:0000467|	18 genes:	CSL4	DIS3	GSP1	LRP1	MPP6	MTR3	MTR4	REX2	REX3	RNH70	RRP4	RRP40	RRP42	RRP43	RRP45	RRP46	RRP6	SKI6	
-1.73	-0.12	1.98	0.85	2.15	4.50	-3.31	6.08	-0.03	1.59	-3.91	0.10	9.63	5.30	-0.41	4.79		%	cleavage involved in rRNA processing| biological_process| GO:0000469|	4 genes:	NHP2	NOB1	NOP10	RRP36	
-1.00	-1.58	-0.33	1.49	0.77	0.11	-2.42	1.29	-0.08	-2.85	0.88	0.02	7.81	1.79	-0.67	-0.03		%	maturation of LSU-rRNA| biological_process| GO:0000470|	23 genes:	CAF4	CIC1	LAS1	MAK16	NHP2	NOP2	NSA2	RPF1	RPF2	RPL1A	RPL1B	RPL7A	RPL7B	RPL8A	RPL8B	RRP15	SNF6	SNU13	SPB4	TIF6	TRM112	UTP30	YTM1	
-2.93	2.32	3.47	0.42	5.52	5.95	4.26	2.84	-1.23	2.47	1.70	8.44	43.68	12.76	-0.85	8.14		%	endonucleolytic cleavage to generate mature 5'-end of SSU-rRNA from (SSU-rRNA, 5.8S rRNA, LSU-rRNA)| biological_process| GO:0000472|	36 genes:	BMS1	BUD21	DBP8	DIP2	EMG1	ESF2	FCF1	FCF2	LOC1	MPP10	MRD1	NOC4	NOP14	NOP19	NOP58	NOP9	PNO1	PWP2	RCL1	ROK1	RRP5	RRP9	SAS10	SNR10	SNR17A	SNR17B	TOM1	UTP10	UTP11	UTP13	UTP14	UTP18	UTP20	UTP23	UTP6	UTP7	
-2.51	-0.11	1.63	-0.67	1.96	6.55	4.08	4.30	1.50	-1.21	0.04	2.64	25.12	13.07	-0.13	3.55		%	endonucleolytic cleavage of tricistronic rRNA transcript (SSU-rRNA, 5.8S rRNA, LSU-rRNA)| biological_process| GO:0000479|	4 genes:	BMS1	RCL1	RPS27B	TSR1	
-3.53	2.23	2.49	0.21	6.21	6.25	4.93	3.46	-1.21	1.95	1.57	7.66	39.32	11.83	-0.21	6.85		%	endonucleolytic cleavage in 5'-ETS of tricistronic rRNA transcript (SSU-rRNA, 5.8S rRNA, LSU-rRNA)| biological_process| GO:0000480|	34 genes:	BMS1	DBP8	DIP2	EMG1	ESF2	FCF1	FCF2	LCP5	LOC1	MPP10	MRD1	NOC4	NOP14	NOP19	NOP58	NOP9	PWP2	RCL1	ROK1	RRP5	RRP9	SAS10	SNR17A	SNR17B	TOM1	UTP10	UTP11	UTP13	UTP14	UTP18	UTP20	UTP23	UTP6	UTP7	
0.51	-1.12	-1.21	-0.16	-0.37	-0.95	-1.07	1.42	0.20	-0.46	-0.61	0.75	0.38	-0.70	0.32	0.68		%	box C/D snoRNP assembly| biological_process| GO:0000492|	9 genes:	BCD1	HIT1	HSC82	HSP82	PIH1	RSA1	RVB1	RVB2	TAH1	
-1.92	-0.53	-1.15	-0.43	-0.86	-0.28	-0.24	5.96	-0.31	0.19	0.04	2.62	2.31	2.49	0.91	0.91		%	box H/ACA snoRNP assembly| biological_process| GO:0000493|	2 genes:	NAF1	SHQ1	
-0.73	-1.47	0.50	-0.04	0.22	0.75	1.11	0.27	-0.00	0.49	0.81	-0.06	1.68	0.34	-1.24	-1.07		%	box C/D snoRNA 3'-end processing| biological_process| GO:0000494|	2 genes:	NOP1	PXR1	
0.43	0.12	-1.11	-0.07	-2.12	0.41	-1.95	0.46	-0.51	0.15	2.23	4.49	1.54	1.31	-1.66	2.69		%	RNA polymerase I upstream activating factor complex| cellular_component| GO:0000500|	4 genes:	RRN10	RRN5	RRN9	UAF30	
1.23	-3.44	-0.86	0.43	0.42	-1.10	0.06	-2.22	-0.33	0.46	-0.96	-1.16	-0.77	-0.60	-3.01	-0.35		%	flocculation via cell wall protein-carbohydrate interaction| biological_process| GO:0000501|	4 genes:	FLO1	FLO10	FLO5	FLO9	
4.46	-1.83	-5.44	-16.09	-17.30	-8.62	-13.40	0.70	-5.82	-0.94	6.23	0.03	-23.35	-8.31	7.45	-6.17		%	proteasome complex| cellular_component| GO:0000502|	40 genes:	CIC1	DOA4	ECM29	HMG2	HUL5	PRE1	PRE10	PRE2	PRE3	PRE4	PRE5	PRE6	PRE7	PRE8	PRE9	PUP1	PUP2	PUP3	RPN1	RPN10	RPN11	RPN12	RPN13	RPN14	RPN2	RPN3	RPN5	RPN6	RPN7	RPN8	RPN9	RPT1	RPT2	RPT3	RPT4	RPT5	RPT6	SCL1	SEM1	UBP6	
-0.42	-0.46	-0.14	1.07	0.70	1.25	-1.86	5.85	-0.67	-0.24	0.34	1.46	-0.22	-0.53	0.51	0.24		%	glycosylphosphatidylinositol-N-acetylglucosaminyltransferase (GPI-GnT) complex| cellular_component| GO:0000506|	6 genes:	ERI1	GPI1	GPI15	GPI19	GPI2	SPT14	
0.80	-0.12	-0.11	0.54	1.51	-0.21	0.73	-0.22	0.45	0.24	-0.05	0.08	-0.18	0.06	-0.33	0.08		%	oxidized pyrimidine nucleobase lesion DNA N-glycosylase activity| molecular_function| GO:0000703|	2 genes:	NTG1	NTG2	
0.62	0.68	0.01	0.93	0.13	-0.32	-0.48	0.43	-1.46	1.20	2.49	1.28	-0.84	-1.85	2.51	4.22		%	meiotic DNA double-strand break processing| biological_process| GO:0000706|	7 genes:	CDC28	DNA2	EXO1	MRE11	SAE2	SGS1	SPO11	
2.52	-0.81	-1.90	-0.39	-1.09	-0.69	1.21	-2.70	0.99	0.44	-0.49	0.74	-1.51	0.44	-0.23	0.08		%	meiotic DNA recombinase assembly| biological_process| GO:0000707|	4 genes:	MEI5	RAD55	RAD57	SAE3	
-0.95	1.50	2.20	1.23	0.56	-0.31	0.31	-2.40	-2.07	-0.35	-1.18	0.00	-2.78	-0.74	-0.15	-1.17		%	meiotic joint molecule formation| biological_process| GO:0000709|	4 genes:	DMC1	RAD51	RAD52	SAE3	
-0.13	0.67	2.38	1.11	-0.12	1.18	-2.27	0.40	0.55	0.44	0.49	0.41	1.40	1.29	-1.28	1.14		%	meiotic mismatch repair| biological_process| GO:0000710|	9 genes:	MLH1	MLH3	MSH2	MSH3	MSH6	PMS1	POL30	RAD1	RAD10	
0.97	-0.13	0.44	0.05	-1.45	-1.08	-0.26	-1.74	-2.84	-0.97	-0.91	0.18	-0.09	-4.75	-0.36	-4.05		%	resolution of meiotic recombination intermediates| biological_process| GO:0000712|	8 genes:	CDC5	MHF1	MHF2	MMS4	MSH4	MUS81	RAD1	TOP2	
0.36	-1.21	-2.48	-1.15	-1.68	-0.77	0.05	-0.05	-0.31	0.72	2.01	0.07	0.05	1.46	-0.61	-1.70		%	nucleotide-excision repair, DNA damage recognition| biological_process| GO:0000715|	3 genes:	RAD14	RAD16	RAD7	
-0.60	0.45	0.74	0.72	3.72	0.80	0.65	-1.41	-7.79	0.15	-0.54	-1.66	-1.54	-0.21	0.65	-0.59		%	telomere maintenance via recombination| biological_process| GO:0000722|	33 genes:	BRE1	BUD32	CGI121	GON7	IES3	IES4	IES5	INO80	KAE1	MEC1	MEC3	NHP10	PCC1	PIF1	RAD50	RAD51	RAD52	RAD54	RAD57	RAD59	RAD6	RFA1	RFA2	RFA3	SGS1	TLC1	YRF1-1	YRF1-2	YRF1-3	YRF1-4	YRF1-5	YRF1-6	YRF1-7	
-2.50	2.44	0.49	1.72	1.69	1.02	0.89	0.36	-4.34	1.38	-2.67	-1.54	-2.13	-2.19	-1.35	1.73		%	telomere maintenance| biological_process| GO:0000723|	42 genes:	BRE2	BUD32	CDC13	CGI121	DEF1	DNA2	EST1	EXO1	GBP2	GLC7	GON7	HEK2	HSC82	IES3	KAE1	MEC1	MEC3	MRC1	MRE11	PBP2	PIF1	RAD50	RAP1	RFA1	RIF1	RRM3	SAE2	SET1	SGS1	SLX5	SLX8	STM1	SUA5	SWD1	SWD2	SWD3	TEL1	TEL2	THP2	XRS2	YKU70	YKU80	
0.71	-0.48	-0.75	-0.92	0.43	0.66	-0.56	0.28	-5.55	5.04	0.21	-0.98	-1.41	-0.28	2.59	0.30		%	double-strand break repair via homologous recombination| biological_process| GO:0000724|	28 genes:	BRE1	CTF18	ELG1	ESC2	MEC3	MMS21	MMS22	MRE11	NSE1	PPH3	RAD1	RAD51	RAD52	RAD59	RAD6	RDH54	REV3	RFA1	RFA2	RFA3	RSC2	SEM1	SGS1	SMC5	SMC6	SNF5	YKU70	YKU80	
-0.04	1.53	-0.38	-1.51	-2.15	0.03	0.33	-0.44	0.70	0.08	-0.31	-1.90	-0.50	0.10	0.04	0.09		%	recombinational repair| biological_process| GO:0000725|	16 genes:	CSM2	DDC1	DOT1	DPB11	HMI1	MGM101	MMS1	MMS22	MPH1	PDS1	PSY3	SHU1	SHU2	SMC5	SRS2	SWR1	
2.36	-2.14	-1.66	-2.72	-1.63	0.05	-0.95	1.88	-4.44	-0.82	0.40	-0.15	-3.89	-1.59	0.36	-0.76		%	double-strand break repair via break-induced replication| biological_process| GO:0000727|	25 genes:	CDC45	CDC7	CTF4	DPB11	MCM10	MCM2	MCM3	MCM4	MCM5	MCM6	MCM7	MRE11	MUS81	PIF1	POL32	PSF1	PSF2	PSF3	RAD52	SLD2	SLD3	SLD5	SLX4	TAH11	YKU70	
0.64	0.11	0.38	1.14	0.25	-0.33	-1.72	0.23	-0.36	1.06	3.42	0.44	-0.78	-1.87	3.58	3.36		%	DNA double-strand break processing| biological_process| GO:0000729|	8 genes:	CDC28	DIN7	DNA2	EXO1	FUN30	RIF1	SAE2	SGS1	
0.96	0.92	0.58	0.44	-0.55	-0.35	0.86	-3.51	-1.25	0.29	-0.50	-0.44	-3.22	0.26	0.21	-0.23		%	DNA recombinase assembly| biological_process| GO:0000730|	10 genes:	CSM2	DMC1	PSY3	RAD51	RAD52	RAD55	RAD57	SAE3	SHU1	SHU2	
1.56	-1.28	-0.74	0.16	-0.01	-1.93	-2.18	-0.21	-0.47	-3.37	0.81	-0.10	-0.93	0.41	-0.22	0.66		%	DNA strand renaturation| biological_process| GO:0000733|	9 genes:	DNA2	HRQ1	MGM101	MGS1	PIF1	RAD10	RAD52	RAD59	SLD2	
0.06	0.02	0.65	0.80	0.14	1.68	-1.56	1.52	-1.21	-0.92	0.31	0.28	1.45	-0.29	0.36	1.65		%	removal of nonhomologous ends| biological_process| GO:0000735|	4 genes:	MSH2	MSH3	RAD1	RAD10	
0.58	0.92	1.23	1.26	0.06	0.02	-0.04	-0.50	-1.84	-0.76	-0.54	-0.45	0.33	-1.41	-0.31	0.10		%	double-strand break repair via single-strand annealing, removal of nonhomologous ends| biological_process| GO:0000736|	4 genes:	RAD1	RAD10	SAW1	SLX4	
0.52	1.74	1.18	2.19	0.77	0.40	0.88	0.70	0.72	-0.19	0.41	2.66	0.64	-0.69	0.21	1.92		%	DNA catabolic process, endonucleolytic| biological_process| GO:0000737|	3 genes:	NUC1	SAE2	SPO11	
0.05	1.09	2.01	1.08	1.42	-0.28	1.07	-2.13	-0.46	1.60	0.22	-0.35	-0.05	-2.03	3.34	-0.33		%	karyogamy| biological_process| GO:0000741|	10 genes:	ATG31	DYN1	KAR3	KAR4	KAR5	KAR9	MPS2	MPS3	SPC72	XRN1	
0.49	-0.29	-0.13	-0.59	-0.69	-2.78	0.39	-0.02	-1.04	0.22	-1.60	-0.80	-0.96	-1.92	3.20	0.31		%	karyogamy involved in conjugation with cellular fusion| biological_process| GO:0000742|	15 genes:	BIK1	CIK1	CMD1	FUS2	GPA1	JEM1	KAR1	KAR2	KAR3	KAR4	KAR5	OSH3	PRM2	PRM3	SPC110	
0.95	1.54	0.45	0.59	0.42	-1.09	-0.55	-0.22	-1.42	0.11	-0.24	-0.77	-1.86	-1.91	0.05	-0.12		%	nuclear migration involved in conjugation with cellular fusion| biological_process| GO:0000743|	5 genes:	BIK1	CIK1	GPA1	KAR3	MPS3	
-2.65	2.43	1.93	2.20	0.73	5.69	-0.36	0.93	0.45	0.30	0.15	1.99	3.61	0.08	-1.50	1.41		%	conjugation| biological_process| GO:0000746|	5 genes:	FIG2	FUS3	HBT1	PRM1	SPH1	
2.14	-0.62	-0.59	-3.28	-0.69	-0.74	0.38	-1.27	-0.86	-1.01	-0.31	0.84	-0.17	-5.17	-0.38	-0.29		%	conjugation with cellular fusion| biological_process| GO:0000747|	13 genes:	ASG7	CCW12	CDC42	CHS5	FPS1	FUS2	KEL2	RVS161	RXT2	SCW10	SCW4	SPT7	STE12	
-0.30	-0.87	-0.55	0.33	0.10	2.87	-1.91	1.39	0.83	0.82	-0.09	0.29	1.34	0.93	0.46	3.70		%	response to pheromone triggering conjugation with cellular fusion| biological_process| GO:0000749|	10 genes:	AFB1	CDC36	CDC39	DNF1	DNF2	DNF3	DRS2	FPK1	KIN82	YPK1	
0.77	0.66	-0.18	-0.96	-0.15	-0.43	-1.04	-0.37	-1.20	0.47	0.46	-1.49	-0.13	-0.05	0.28	0.74		%	pheromone-dependent signal transduction involved in conjugation with cellular fusion| biological_process| GO:0000750|	23 genes:	ADF1	CDC42	FUS3	FYV5	GET3	GPA1	KSS1	MDG1	MF(ALPHA)1	MF(ALPHA)2	MFA1	MFA2	PTC1	RGA1	SCP160	STE11	STE18	STE2	STE20	STE3	STE4	STE5	STE50	
0.25	0.59	0.14	-0.13	-2.19	0.52	-0.41	0.56	3.75	3.78	0.60	-0.08	-0.89	0.63	0.35	0.93		%	mitotic cell cycle G1 arrest in response to pheromone| biological_process| GO:0000751|	3 genes:	FAR1	GRR1	OPY2	
1.44	0.39	-0.30	-0.95	-0.01	-1.54	0.77	-2.59	-2.74	-2.68	0.08	-2.81	-2.94	-1.61	-0.13	-1.11		%	agglutination involved in conjugation with cellular fusion| biological_process| GO:0000752|	4 genes:	AGA1	AGA2	CCW12	SAG1	
0.82	0.20	-2.30	-1.42	-2.40	-0.13	-3.68	1.39	-0.02	-0.23	-0.73	-1.31	-0.31	-0.12	0.29	0.36		%	cell morphogenesis involved in conjugation with cellular fusion| biological_process| GO:0000753|	8 genes:	AFR1	BEM1	FIG1	FIG2	HBT1	HUB1	MDY2	SPO14	
1.96	1.36	-0.63	-0.45	-0.32	-0.80	0.12	-2.62	-0.51	-1.61	0.27	0.88	-0.25	-1.83	-0.75	-5.61		%	adaptation of signaling pathway by response to pheromone involved in conjugation with cellular fusion| biological_process| GO:0000754|	15 genes:	BAR1	CMP2	CNA1	CNB1	CSI1	CSN9	GPA1	MSG5	ROD1	ROG3	RRI1	RRI2	SDP1	SST2	YJR084W	
0.17	4.60	5.05	0.66	-1.08	0.53	0.42	-0.42	0.88	-1.24	0.47	0.18	0.32	-1.05	0.82	1.43		%	cytogamy| biological_process| GO:0000755|	11 genes:	AXL1	BUD3	FIG1	FIG2	FUS1	FUS2	KEL1	LRG1	RSR1	STE2	STE3	
-0.79	1.79	-0.06	0.20	0.24	-0.21	-0.97	0.10	1.15	0.28	-1.79	0.39	-0.40	-0.40	0.05	0.22		%	mating pheromone activity| molecular_function| GO:0000772|	4 genes:	MF(ALPHA)1	MF(ALPHA)2	MFA1	MFA2	
2.74	-4.87	-3.19	-2.21	-1.91	-7.69	-2.86	-5.82	-7.23	-2.05	0.13	-5.78	-3.27	-0.96	0.29	-3.70		%	adenyl-nucleotide exchange factor activity| molecular_function| GO:0000774|	7 genes:	FES1	LHS1	MGE1	NUP159	SIL1	SSE1	SSE2	
1.95	-0.56	-0.46	0.25	1.80	-0.25	0.14	0.85	-17.54	0.28	0.49	-3.45	-2.91	-10.12	-0.01	-2.96		%	chromosome, centromeric region| cellular_component| GO:0000775|	76 genes:	AME1	ASK1	CAC2	CBF1	CBF2	CBF5	CDC23	CDC7	CEP3	CHL4	CNN1	CSE4	CSM1	CTF13	CTF19	CTF3	DAD1	DAD2	DAD3	DAD4	DAM1	DBF4	DCC1	DSN1	DUO1	FUN30	GCN5	HIR1	HIR2	HRR25	HSK3	IML3	IPL1	IRR1	KRE28	LRS4	MCD1	MCM16	MCM21	MCM22	MIF2	MOB1	MTW1	NDC80	NKP1	NKP2	NNF1	NSL1	NUF2	OKP1	PLC1	PSH1	REC8	RLF2	RTS1	RTT109	SCC2	SGO1	SIR1	SKP1	SLD3	SLD7	SLI15	SLK19	SLX5	SLX8	SPC105	SPC19	SPC24	SPC25	SPC34	SPT4	STU1	STU2	WIP1	ZIP1	
1.02	-0.16	-0.27	0.72	1.35	-0.54	0.40	-0.42	-12.01	0.04	-0.06	-2.82	-1.20	-7.99	-0.56	-2.45		%	kinetochore| cellular_component| GO:0000776|	58 genes:	AME1	ASK1	BIK1	BUB1	BUB3	CBF1	CDC23	CHL4	CMG1	CNN1	CRM1	CSE4	CTF19	CTF3	DAD1	DAD2	DAD3	DAD4	DAM1	DSN1	DUO1	HSK3	IML3	IPL1	KRE28	MAD1	MAD2	MCM16	MCM21	MCM22	MIF2	MPS1	MTW1	NDC80	NKP1	NKP2	NNF1	NSL1	NUF2	OKP1	PAC1	PAT1	RTS1	SGO1	SKP1	SLI15	SLK19	SLX5	SLX8	SPC105	SPC19	SPC24	SPC25	SPC34	SPT4	STU1	STU2	WIP1	
1.75	0.13	-0.18	0.80	0.76	-1.36	0.12	-0.30	-8.82	0.15	0.14	-2.63	-0.78	-6.73	-0.91	-3.62		%	condensed chromosome kinetochore| cellular_component| GO:0000777|	46 genes:	AME1	ASK1	CDC23	CHL4	CNN1	CSE4	CTF19	CTF3	DAD1	DAD2	DAD3	DAD4	DAM1	DSN1	DUO1	HSK3	IML3	IPL1	KRE28	MCM16	MCM21	MCM22	MIF2	MTW1	NDC80	NKP1	NKP2	NNF1	NSL1	NUF2	NUP133	OKP1	SGO1	SKP1	SLI15	SLK19	SLX5	SLX8	SPC105	SPC19	SPC24	SPC25	SPC34	STU1	STU2	WIP1	
0.64	0.15	0.42	0.33	1.72	-0.95	-0.88	1.15	-7.72	0.99	-0.62	-3.31	-1.26	-2.68	-4.50	-0.82		%	condensed nuclear chromosome kinetochore| cellular_component| GO:0000778|	39 genes:	BIK1	BIR1	BUB1	BUB3	CBF2	CEP3	CIN8	CSM1	CTF13	CTF19	CTF3	FIN1	GLC7	IPL1	KAR9	KRE28	MAD1	MAD2	MAD3	MAM1	MCM16	MCM21	MCM22	MIF2	MPS1	NDC80	NUF2	OKP1	PLC1	SGO1	SLK19	SLX8	SPC105	SPC24	SPC25	STU1	STU2	ULS1	YBP2	
0.97	1.82	0.99	2.11	0.93	0.49	-0.08	0.15	-4.10	1.84	0.09	-2.35	-0.76	-3.90	-2.17	-0.10		%	condensed nuclear chromosome, centromeric region| cellular_component| GO:0000780|	13 genes:	BUB1	CBF2	CSE4	IPL1	MIF2	NDC80	NUF2	PPH22	REC8	RTS1	SCM3	SGO1	SPO13	
0.66	0.21	0.55	2.53	1.91	-1.11	-2.02	1.87	-16.61	3.67	-2.75	0.04	-4.76	-5.03	0.44	0.15		%	chromosome, telomeric region| cellular_component| GO:0000781|	91 genes:	ADA2	ASF1	BRE1	BRE2	BUD32	CDC13	CGI121	DEF1	DIA2	DLS1	DOT1	DOT5	DOT6	EBS1	ELG1	EST1	EST2	EST3	FUN30	FYV6	GBP2	GON7	GTR1	HAT1	HAT2	HEK2	HIF1	HPR1	HST3	HST4	IES3	IFH1	INO80	ISW2	ITC1	MCM10	MCM3	MCM7	MEC3	MFT1	MPH1	MRC1	MTE1	NDJ1	NPT1	NUP120	NUP133	NUP145	NUP2	NUP84	ORC2	PCC1	PNC1	POL30	RAD5	RAD6	RAP1	RFA1	RFA2	RFA3	RIF1	RIF2	RKR1	RNA1	RRM3	RRP8	SAS3	SCP160	SCS2	SDC1	SIR3	SPP1	SPT10	SPT21	SRC1	STN1	SUA5	SUB2	SWD1	SWD2	SWD3	TBF1	TEL1	TEL2	TEN1	THO2	UBP10	YAF9	YKU70	YKU80	YPL216W	
4.49	-0.57	-0.37	0.36	-0.46	-1.34	-4.50	0.34	-4.10	2.24	-1.49	-1.68	-0.08	-1.46	-2.01	0.55		%	nuclear chromosome, telomeric region| cellular_component| GO:0000784|	27 genes:	ASF2	CDC13	CSM4	DNA2	ESC1	HEK2	MCM5	MPS3	MRE11	NDJ1	ORC1	PSO2	RAD50	RAP1	RFA1	RIF1	RIF2	SAS2	SAS4	SAS5	SIR2	SIR3	SIR4	TBF1	TEL2	YKU70	YKU80	
0.19	0.05	-1.50	-3.39	-0.69	0.83	-2.86	1.28	0.22	0.16	1.27	2.57	-1.37	-2.53	0.17	0.04		%	chromatin| cellular_component| GO:0000785|	16 genes:	CDC7	CLF1	DBF4	DCC1	FPR4	IMD2	IRR1	LIN1	PDS5	RAD9	RLF2	SCC2	SCH9	SET2	SIN3	VPS75	
1.26	-1.86	-1.38	-0.62	0.81	-5.32	1.06	-0.91	-0.31	-0.59	-0.05	-0.88	-0.57	-0.49	-0.02	-2.27		%	nucleosome| cellular_component| GO:0000786|	12 genes:	CSE4	HAP5	HHF1	HHF2	HHO1	HHT1	HHT2	HTA1	HTA2	HTB1	HTB2	HTZ1	
1.41	-4.43	-1.68	-2.54	0.93	-5.98	0.63	-0.66	-0.50	-0.66	0.30	-0.68	-1.36	-0.46	0.62	-2.46		%	nuclear nucleosome| cellular_component| GO:0000788|	8 genes:	HHF1	HHF2	HHT1	HHT2	HTA1	HTA2	HTB1	HTB2	
0.57	0.09	0.09	0.10	0.48	-3.37	1.50	0.34	-8.48	0.58	-0.74	-3.17	-3.97	-2.28	-1.72	-0.24		%	nuclear chromatin| cellular_component| GO:0000790|	98 genes:	ABF2	ARP4	BCY1	BDF1	BRE1	CHD1	CHK1	CHL1	CMR1	CRF1	CTK1	CYC8	ECO1	ESA1	EUC1	FHL1	FMS1	GCN4	GON7	GTR2	HAT1	HCM1	HHO1	HIR1	HIR2	HMO1	HST1	HTA1	HTA2	HTZ1	IFH1	IXR1	KAE1	LIF1	MBP1	MCM1	MGA1	MIG3	MMS4	MOT3	NFI1	NHP10	NHP6A	NHP6B	NRG1	NRG2	PCC1	PLM2	POB3	POG1	RAD18	RAD24	RAD5	RAD50	RAD6	REV1	REV7	RGM1	ROX1	RPC31	RRD1	RSF2	RTT103	RTT106	SAS2	SAS3	SAS4	SAS5	SCC2	SCC4	SDD4	SET5	SGV1	SIR2	SIS2	SIZ1	SLD3	SNT1	SPT16	SPT7	SPT8	SRM1	SWI4	SWI6	TDA9	TOF1	TOS4	TOS8	TPK1	TPK2	TYE7	XBP1	YAP5	YAP7	YGR067C	YHP1	YKU70	YOX1	
2.67	-0.16	-0.31	-0.54	-1.44	0.94	-2.03	-0.22	-1.09	-0.51	-0.58	1.13	0.00	0.16	-0.44	-0.09		%	condensed nuclear chromosome| cellular_component| GO:0000794|	29 genes:	CST9	DDC1	DMC1	HED1	HOP1	HOP2	MCD1	MEI4	MEI5	MND1	PDS5	PPH3	PSY2	RAD50	RAD51	REC102	REC104	REC107	REC114	REC8	RFA1	RFA2	RFA3	SAE3	SMT3	SPO11	SPO16	SPO22	UBC9	
0.70	-2.06	-0.74	-0.85	-1.14	0.76	0.00	-1.54	-0.93	-0.96	-2.73	2.44	-0.42	-1.69	-2.52	-2.73		%	synaptonemal complex| cellular_component| GO:0000795|	7 genes:	CST9	ECM11	GMC2	MSH4	TOP2	ZIP1	ZIP2	
-0.10	0.60	0.43	-0.10	0.72	1.56	0.36	4.60	0.25	3.05	0.63	0.81	1.34	1.98	-0.02	2.81		%	condensin complex| cellular_component| GO:0000796|	2 genes:	BRN1	YCG1	
0.79	-0.52	-0.37	-0.16	-2.87	0.52	-0.34	0.16	-0.48	-5.39	0.10	0.37	2.45	0.31	0.60	0.95		%	nuclear cohesin complex| cellular_component| GO:0000798|	2 genes:	MCD1	REC8	
-3.22	-0.26	0.83	-0.07	0.05	-1.54	0.57	4.80	-1.15	0.74	0.90	-0.38	1.17	0.61	1.20	1.39		%	nuclear condensin complex| cellular_component| GO:0000799|	5 genes:	BRN1	SMC2	SMC4	YCG1	YCS4	
1.78	-1.18	-2.56	-1.28	-0.89	0.18	-1.01	0.65	-0.61	3.71	-0.06	-0.32	-0.03	1.51	0.30	-0.61		%	lateral element| cellular_component| GO:0000800|	2 genes:	HOP1	RED1	
-1.32	2.18	3.30	1.87	0.62	-1.26	0.83	-1.60	-4.49	-2.81	-0.17	-0.45	-1.84	-0.38	-0.64	-1.65		%	origin recognition complex| cellular_component| GO:0000808|	3 genes:	ORC2	ORC4	ORC5	
0.12	-0.54	0.73	0.64	-0.00	-0.54	-0.21	-1.71	0.39	-0.03	-0.67	-1.00	-0.59	0.03	0.17	-3.33		%	diacylglycerol diphosphate phosphatase activity| molecular_function| GO:0000810|	2 genes:	DPP1	LPP1	
0.19	0.53	0.07	-1.20	0.72	1.61	0.78	1.03	0.39	0.16	-2.04	-1.00	-3.12	-0.72	0.27	0.62		%	GINS complex| cellular_component| GO:0000811|	4 genes:	PSF1	PSF2	PSF3	SLD5	
-11.32	3.95	1.49	0.30	-1.19	-5.35	1.22	0.87	0.55	0.49	-0.06	-1.45	-0.67	-1.76	0.17	3.33		%	Swr1 complex| cellular_component| GO:0000812|	14 genes:	ACT1	ARP4	ARP6	BDF1	RVB1	RVB2	SWC3	SWC4	SWC5	SWC7	SWR1	VPS71	VPS72	YAF9	
-1.56	3.10	8.62	5.14	4.62	3.82	2.25	0.60	3.11	1.77	1.35	1.65	2.64	-0.43	1.49	1.57		%	ESCRT I complex| cellular_component| GO:0000813|	4 genes:	MVB12	SRN2	STP22	VPS28	
-0.67	1.07	-0.48	0.35	0.56	6.78	-0.62	3.27	3.62	1.82	-1.40	2.15	-0.15	-0.14	0.31	3.99		%	ESCRT II complex| cellular_component| GO:0000814|	3 genes:	SNF8	VPS25	VPS36	
-11.09	2.69	3.16	2.88	1.52	7.79	-0.05	2.16	3.59	8.22	0.74	11.83	0.63	0.88	0.60	9.64		%	ESCRT III complex| cellular_component| GO:0000815|	5 genes:	DID2	DID4	SNF7	VPS20	VPS24	
0.93	1.07	0.98	-1.15	-0.61	0.18	-1.80	4.35	0.64	0.84	1.12	-0.76	0.63	0.29	-1.21	0.50		%	COMA complex| cellular_component| GO:0000817|	4 genes:	AME1	CTF19	MCM21	OKP1	
1.35	-1.50	-3.08	1.81	1.42	0.18	1.68	-2.15	-3.04	-2.77	1.16	-2.91	1.44	-1.60	-0.04	0.29		%	nuclear MIS12/MIND complex| cellular_component| GO:0000818|	4 genes:	DSN1	MTW1	NNF1	NSL1	
1.38	-2.17	-0.06	-0.47	-0.72	0.08	-3.27	-0.59	0.81	0.31	0.82	-3.27	0.06	-0.34	0.25	-0.05		%	regulation of arginine metabolic process| biological_process| GO:0000821|	2 genes:	ARG81	ARG82	
-1.07	3.14	2.09	1.20	3.33	0.43	1.98	-0.28	0.15	0.75	0.71	1.21	1.01	-0.88	1.19	0.71		%	inositol hexakisphosphate binding| molecular_function| GO:0000822|	4 genes:	DBP5	GLE1	SYG1	VTC4	
-1.52	-1.75	-0.13	2.55	3.66	1.67	1.91	-0.06	-0.10	-1.66	0.77	-1.13	2.56	0.47	1.53	2.40		%	inositol-1,3,4,5,6-pentakisphosphate kinase activity| molecular_function| GO:0000827|	2 genes:	ARG82	KCS1	
-1.38	-0.93	0.21	4.64	11.02	6.56	4.80	1.57	-2.51	-2.55	-1.28	0.65	3.18	1.19	-1.53	1.33		%	inositol hexakisphosphate kinase activity| molecular_function| GO:0000828|	2 genes:	KCS1	VIP1	
-1.38	-0.93	0.21	4.64	11.02	6.56	4.80	1.57	-2.51	-2.55	-1.28	0.65	3.18	1.19	-1.53	1.33		%	inositol heptakisphosphate kinase activity| molecular_function| GO:0000829|	2 genes:	KCS1	VIP1	
-1.38	-0.93	0.21	4.64	11.02	6.56	4.80	1.57	-2.51	-2.55	-1.28	0.65	3.18	1.19	-1.53	1.33		%	inositol hexakisphosphate 5-kinase activity| molecular_function| GO:0000832|	2 genes:	KCS1	VIP1	
-0.14	-0.19	-0.87	-0.48	-1.53	-3.06	-3.48	-2.92	-3.33	-1.61	-0.46	-1.94	-4.90	-2.06	-0.55	-2.23		%	Doa10p ubiquitin ligase complex| cellular_component| GO:0000837|	7 genes:	CDC48	CUE1	NPL4	SSM4	UBC7	UBX2	UFD1	
-0.67	0.03	0.54	0.46	-0.71	-1.28	0.19	-0.41	-2.51	-0.14	-3.22	-1.09	-0.69	-0.82	-1.75	-0.26		%	Hrd1p ubiquitin ligase ERAD-M complex| cellular_component| GO:0000838|	2 genes:	HRD1	HRD3	
-0.52	0.18	0.22	0.12	-2.90	-3.84	-1.72	-1.55	-5.55	-1.38	-2.32	-2.92	-5.04	-2.56	-0.88	-4.33		%	Hrd1p ubiquitin ligase ERAD-L complex| cellular_component| GO:0000839|	12 genes:	CDC48	CUE1	DER1	DFM1	HRD1	HRD3	NPL4	UBC7	UBX2	UFD1	USA1	YOS9	
0.83	-0.62	1.91	1.11	1.53	-1.40	1.06	-0.41	0.86	1.14	1.39	0.45	0.48	-0.54	-0.11	-2.35		%	translation repressor activity, mRNA regulatory element binding| molecular_function| GO:0000900|	2 genes:	PUF6	SSD1	
0.47	0.15	-0.32	2.10	0.02	-0.46	-0.71	0.69	-0.00	0.89	-0.03	-0.37	-0.47	-1.42	1.05	0.16		%	cell morphogenesis| biological_process| GO:0000902|	10 genes:	BEM1	CAP2	CIN2	DOP1	ELM1	RNY1	SRV2	TAO3	YCK1	YCK2	
-0.58	-0.38	1.27	-0.54	-0.06	-0.20	-1.22	1.57	-0.44	-0.90	3.81	0.21	-2.26	-0.56	0.30	0.98		%	actomyosin contractile ring assembly| biological_process| GO:0000915|	5 genes:	CDC11	MLC1	MYO1	SHS1	SPR28	
-1.83	2.66	1.15	1.64	0.73	-0.37	-0.52	-0.25	0.23	1.60	1.32	0.16	-0.90	-1.62	1.94	2.08		%	actomyosin contractile ring contraction| biological_process| GO:0000916|	3 genes:	ACT1	MLC2	MYO1	
0.03	-1.29	-2.30	-1.97	-2.20	0.49	-0.32	-0.73	-2.16	-0.34	3.18	0.92	-1.89	-3.72	0.99	0.13		%	division septum assembly| biological_process| GO:0000917|	10 genes:	BNI4	CDC11	DBF20	HOF1	MNN10	RGL1	SHS1	SPR28	SUN4	UTH1	
0.52	0.22	0.64	0.25	-0.90	-3.85	0.31	-2.50	-5.12	-1.99	-1.07	-1.72	-3.30	-0.40	-3.23	-2.14		%	septum digestion after cytokinesis| biological_process| GO:0000920|	18 genes:	ASE1	BOI1	BOI2	CBK1	CHS1	CTS1	DSE1	DSE2	DSE4	EGT2	HYM1	MOB2	MYO1	PWP2	SDS23	SDS24	SKM1	SOG2	
1.59	0.14	-0.48	-0.40	0.05	-3.64	2.81	0.79	-4.79	-0.29	1.15	-3.19	-3.25	-1.59	1.04	0.63		%	septin ring assembly| biological_process| GO:0000921|	16 genes:	ASR1	BNI5	CBF2	CDC10	CDC12	CDC3	CEP3	CTF13	DMA1	DMA2	ELM1	GIN4	ICE2	KCC4	SHS1	SKP1	
4.19	-0.77	-0.94	-0.32	-2.05	-0.85	0.63	-0.00	-4.96	-3.31	3.63	-0.77	-1.07	-1.33	-1.73	-0.03		%	spindle pole| cellular_component| GO:0000922|	24 genes:	APC1	BFA1	BIM1	BUB2	CDC14	CDC15	CDC5	DSN1	DUO1	FIN1	IBD2	KAR3	MPC54	MTW1	NIP100	NSL1	PAC1	SFI1	SGO1	SLD7	SPC97	SPC98	SPO21	STU2	
0.24	-1.22	1.13	0.86	-0.34	-0.27	-0.19	-0.00	-1.15	-0.98	0.19	-0.63	-1.19	0.48	-0.91	-0.31		%	equatorial microtubule organizing center| cellular_component| GO:0000923|	2 genes:	SPC97	SPC98	
0.40	-1.55	0.76	1.30	-0.30	0.22	0.51	0.38	-1.21	-0.16	0.72	0.07	-0.19	-0.36	-0.58	-0.43		%	gamma-tubulin small complex, spindle pole body| cellular_component| GO:0000928|	3 genes:	SPC97	SPC98	TUB4	
0.40	-1.55	0.76	1.30	-0.30	0.22	0.51	0.38	-1.21	-0.16	0.72	0.07	-0.19	-0.36	-0.58	-0.43		%	gamma-tubulin complex| cellular_component| GO:0000930|	3 genes:	SPC97	SPC98	TUB4	
-0.30	-1.05	0.47	1.96	2.38	7.98	0.09	7.85	0.23	1.46	3.35	5.73	12.25	0.26	0.87	6.65		%	P-body| cellular_component| GO:0000932|	53 genes:	BRE5	CAF40	CCR4	CDC36	CDC39	DCP1	DCP2	DCS1	DCS2	DHH1	EBS1	EDC3	GIS2	HEK2	HSP31	HSP32	HSP33	IGO1	LSM1	LSM2	LSM3	LSM4	LSM6	MKT1	MRN1	NGR1	NOT3	NOT5	PAN2	PAN3	PAT1	PBY1	POP2	PSP1	PSP2	PUB1	RPB4	RPB7	SBP1	SCD6	SNO4	SSD1	SUS1	SYH1	TIF4631	TIF4632	TIS11	TPK2	TPK3	VTS1	WHI3	XRN1	YBR238C	
0.37	-0.07	-1.73	-0.80	-0.78	0.01	0.84	0.11	-1.66	-0.68	-0.62	0.04	-2.56	-3.42	-0.52	2.02		%	division septum| cellular_component| GO:0000935|	3 genes:	CDC24	RGD2	RGL1	
-0.12	-0.89	-0.44	-2.09	-1.97	-2.40	0.19	-1.05	-1.18	1.33	-0.16	-0.68	-2.48	-1.55	1.38	0.21		%	GARP complex| cellular_component| GO:0000938|	4 genes:	VPS51	VPS52	VPS53	VPS54	
2.52	-1.12	-1.67	-0.08	-1.21	-1.19	4.57	-0.56	-0.73	-0.27	-0.01	-1.02	1.89	1.42	-0.33	0.36		%	condensed nuclear chromosome inner kinetochore| cellular_component| GO:0000941|	2 genes:	DSN1	SPC105	
0.96	-2.03	-1.86	-0.26	-0.97	-0.08	-0.66	0.48	-0.13	0.74	0.32	0.26	-0.79	-0.22	0.11	-0.18		%	condensed nuclear chromosome outer kinetochore| cellular_component| GO:0000942|	2 genes:	CHL4	IML3	
-0.01	0.59	1.23	-0.23	1.99	-2.58	-0.83	-0.34	1.95	0.44	-0.42	-0.38	-0.29	-0.80	-0.08	-0.73		%	retrotransposon nucleocapsid| cellular_component| GO:0000943|	92 genes:	YAR009C	YAR010C	YBL005W-A	YBL005W-B	YBL100W-A	YBL100W-B	YBR012W-A	YBR012W-B	YCL019W	YCL020W	YCL074W	YCL075W	YDR034C-C	YDR034C-D	YDR098C-A	YDR098C-B	YDR170W-A	YDR210C-C	YDR210C-D	YDR210W-A	YDR210W-B	YDR261C-C	YDR261C-D	YDR261W-A	YDR261W-B	YDR316W-A	YDR316W-B	YDR365W-A	YDR365W-B	YER137C-A	YER138C	YER159C-A	YER160C	YFL002W-A	YFL002W-B	YGR027W-A	YGR027W-B	YGR038C-A	YGR038C-B	YGR109W-A	YGR109W-B	YGR161C-C	YGR161C-D	YGR161W-A	YGR161W-B	YHL009W-A	YHL009W-B	YHR214C-B	YHR214C-C	YIL082W-A	YJL113W	YJL114W	YJR026W	YJR027W	YJR028W	YJR029W	YLR035C-A	YLR157C-A	YLR157C-B	YLR227W-A	YLR227W-B	YLR256W-A	YLR410W-A	YLR410W-B	YML039W	YML040W	YML045W	YML045W-A	YMR045C	YMR046C	YMR050C	YMR051C	YNL054W-A	YNL054W-B	YNL284C-A	YNL284C-B	YOL103W-A	YOL103W-B	YOR142W-A	YOR142W-B	YOR192C-A	YOR192C-B	YOR343W-A	YOR343W-B	YPL257W-A	YPL257W-B	YPR137C-A	YPR137C-B	YPR158C-C	YPR158C-D	YPR158W-A	YPR158W-B	
-0.97	-0.10	-0.21	1.00	0.72	2.32	1.29	-0.43	0.64	5.31	1.39	1.07	1.09	-1.99	0.76	1.16		%	amino acid catabolic process to alcohol via Ehrlich pathway| biological_process| GO:0000947|	6 genes:	ADH1	ADH2	ADH3	ADH4	ADH5	SFA1	
-0.09	-0.80	-0.29	-0.15	-0.07	-0.08	-0.12	0.61	-0.05	-0.45	-0.50	-0.94	0.57	0.10	-1.04	0.65		%	aromatic amino acid family catabolic process to alcohol via Ehrlich pathway| biological_process| GO:0000949|	4 genes:	ARO10	PDC1	PDC5	PDC6	
-0.05	-1.46	-0.55	-0.08	0.63	-0.08	-0.33	0.88	-0.09	0.12	-0.91	-0.56	0.22	0.06	-1.22	1.10		%	amino acid catabolic process via Ehrlich pathway| biological_process| GO:0000955|	5 genes:	ARO10	PDC1	PDC5	PDC6	THI3	
3.40	-10.82	-4.35	-6.86	0.39	-0.74	-3.24	-1.82	-4.60	-2.44	0.90	0.58	1.82	-0.97	0.60	0.05		%	nuclear-transcribed mRNA catabolic process| biological_process| GO:0000956|	13 genes:	CTH1	LSM1	LSM3	LSM4	LSM5	LSM7	MRT4	NAM7	PUF3	RAI1	TIS11	VTS1	XRN1	
-6.43	0.83	-0.22	0.10	1.18	-0.84	0.89	2.23	5.90	-1.89	-0.51	-1.30	-2.95	13.33	-0.65	1.90		%	mitochondrial RNA catabolic process| biological_process| GO:0000957|	2 genes:	DSS1	SUV3	
0.20	0.11	0.20	0.03	0.13	0.89	0.03	0.16	1.59	-1.02	-0.05	-0.12	-0.25	5.58	0.31	0.25		%	mitochondrial RNA processing| biological_process| GO:0000963|	3 genes:	CCM1	MRS1	MSS116	
2.34	-5.79	-2.32	0.65	2.06	-2.54	1.66	-0.07	-2.14	0.31	-2.16	0.70	-0.28	-1.97	0.05	-2.77		%	transcription-dependent tethering of RNA polymerase II gene DNA at nuclear periphery| biological_process| GO:0000972|	11 genes:	GLE2	MLP2	NUP1	NUP133	NUP157	NUP170	NUP2	NUP42	NUP60	PUT3	SCC2	
0.12	-4.04	0.07	4.94	7.92	-0.78	0.39	1.49	-0.05	0.01	-0.09	2.48	0.08	-1.34	-0.02	0.14		%	posttranscriptional tethering of RNA polymerase II gene DNA at nuclear periphery| biological_process| GO:0000973|	18 genes:	GLE2	LRP1	MLP2	NUP100	NUP116	NUP120	NUP133	NUP145	NUP157	NUP2	NUP42	NUP60	NUP84	RRP6	SAC3	SUS1	THP1	YJR084W	
-3.10	3.29	0.76	0.30	1.00	5.35	0.81	6.63	1.28	0.15	1.03	0.83	4.20	0.05	-1.80	6.05		%	Prp19 complex| cellular_component| GO:0000974|	11 genes:	CEF1	CLF1	CWC2	ECM2	ISY1	NTC20	PRP19	PRP46	SNT309	SYF1	SYF2	
1.85	-0.04	0.22	0.41	-0.46	1.02	-0.68	-0.38	1.49	-0.49	-0.01	-0.26	0.59	-0.25	-0.28	-0.50		%	transcription regulatory region sequence-specific DNA binding| molecular_function| GO:0000976|	3 genes:	FKH2	RLM1	SMP1	
4.64	-3.19	-1.05	-1.37	-2.11	-0.65	-0.49	-0.55	0.33	1.37	-0.38	-0.80	-0.08	0.46	-0.21	-2.32		%	RNA polymerase II regulatory region sequence-specific DNA binding| molecular_function| GO:0000977|	14 genes:	ACE2	FAP1	MET28	MET4	PHO2	PHO4	RDS2	RLM1	SMP1	SWI5	VHR1	YHP1	YOX1	ZAP1	
-1.42	-0.20	0.81	0.83	-0.33	0.64	-0.96	0.69	0.47	1.91	-0.27	0.16	-2.65	-1.40	-0.26	-0.15		%	RNA polymerase II cis-regulatory region sequence-specific DNA binding| molecular_function| GO:0000978|	89 genes:	ABF1	ADR1	AFT2	ARG81	ARR1	AZF1	BAS1	BUR6	CAT8	CBF1	CUP2	CUP9	CYC8	DAL80	DPB3	ECM22	EUC1	FHL1	FKH1	FLO8	FZF1	GAL4	GAT1	GCN4	GCR1	GIS1	GLN3	GZF3	HAA1	HAP1	HAP2	HAP3	HAP5	HMS2	HOT1	HSF1	INO2	INO4	LAP3	LYS14	MAC1	MCM1	MED8	MGA1	MIG1	MIG2	MIG3	MOT3	MSN1	NRG1	NRG2	NSI1	OAF1	OAF3	PDC2	PDR3	PDR8	PHO2	PIP2	POG1	PUL4	PUT3	RDS1	RDS2	REB1	RFX1	RGT1	RME1	RPN4	RSC3	RSC30	SFL1	SIP4	SKN7	SKO1	SPT15	SRL3	STP1	STP2	SUM1	TBF1	TEC1	THI2	UGA3	UME6	UPC2	YAP7	YLL054C	YRR1	
1.19	-1.99	0.00	-2.01	-3.63	-2.19	-2.46	0.14	-4.59	-0.70	1.30	-0.89	-1.46	-2.80	0.54	-0.18		%	RNA polymerase II core promoter sequence-specific DNA binding| molecular_function| GO:0000979|	7 genes:	MED4	PGD1	SPT15	SRB4	SRB5	SSN8	SUA7	
0.09	-1.50	0.06	-1.24	-2.81	1.02	-2.73	0.24	-0.18	0.45	-0.45	0.03	-1.70	-0.62	0.78	-0.93		%	DNA-binding transcription factor activity, RNA polymerase II-specific| molecular_function| GO:0000981|	109 genes:	ACE2	ADR1	AFT1	AFT2	ARG80	ARG81	ARO80	ASG1	BAS1	CAT8	CEP3	CHA4	CUP2	CUP9	DAL80	DAL81	ECM22	EDS1	ERT1	EUC1	FAP1	FKH1	GAL4	GAT1	GAT2	GCN4	GCR1	GLN3	GSM1	GZF3	HAA1	HAC1	HAL9	HAP1	HCM1	HOT1	LEU3	LYS14	MAC1	MAL13	MAL33	MCM1	MET28	MET31	MET32	MET4	MOT3	MSN1	MSN2	MSN4	OAF1	OAF3	PDR1	PDR3	PDR8	PIP2	PPR1	PUL4	PUT3	RAP1	RDR1	RDS1	RDS2	RGM1	RGT1	RLM1	RME1	RSC3	RSC30	RSF2	RTG1	RTG3	SDD4	SEF1	SFL1	SIP4	SKO1	SMP1	STB4	STB5	SUT1	SWI5	TBF1	TBS1	TDA9	TEA1	THI2	TOG1	UGA3	UME6	UPC2	URC2	VHR1	WAR1	WTM2	XBP1	YAP5	YAP6	YAP7	YGR067C	YJL206C	YKL222C	YLL054C	YLR278C	YPR196W	YRM1	YRR1	ZAP1	ZNF1	
-1.29	0.55	-0.12	-0.71	-0.61	0.92	-0.75	-0.52	1.22	3.60	-0.22	-0.11	1.26	1.52	0.23	-1.81		%	cis-regulatory region sequence-specific DNA binding| molecular_function| GO:0000987|	13 genes:	ACE2	AFT1	ARG80	ASH1	CRZ1	MAC1	MCM1	MET31	MET32	MSN2	MSN4	RAP1	ROX1	
-0.39	-3.74	-2.61	-0.10	0.56	-3.04	-1.68	-3.05	-6.02	-8.85	-0.10	-8.06	-2.14	-0.44	0.47	-1.67		%	RNA polymerase II complex binding| molecular_function| GO:0000993|	19 genes:	CDC28	CDC73	CTR9	DST1	ELF1	ESS1	NPL3	PAF1	PCF11	RTT103	SPN1	SPT4	SPT5	SUA7	TFA1	TFA2	TFB3	TFB5	TFG2	
0.60	0.22	0.88	-0.91	-0.88	0.04	0.86	-0.71	1.45	0.16	0.03	-1.90	-0.60	0.11	0.59	-2.69		%	RNA polymerase III core binding| molecular_function| GO:0000994|	2 genes:	BRF1	MAF1	
-0.86	2.74	0.60	1.27	0.42	-0.18	-0.30	0.12	0.52	0.49	-3.64	-0.52	-1.24	0.22	-3.70	-0.28		%	RNA polymerase III general transcription initiation factor activity| molecular_function| GO:0000995|	4 genes:	BDP1	BRF1	SPT15	TFC7	
-2.88	0.81	1.02	2.98	3.16	0.26	3.76	-0.37	0.79	-0.23	0.57	1.24	0.43	-0.40	1.25	0.49		%	RNA polymerase III type 1 promoter sequence-specific DNA binding| molecular_function| GO:0001002|	7 genes:	PZF1	TFC1	TFC3	TFC4	TFC6	TFC7	TFC8	
-2.22	0.86	0.43	2.13	2.76	0.20	3.75	-0.65	0.57	-0.16	0.51	2.16	0.05	0.11	1.47	0.45		%	RNA polymerase III type 2 promoter sequence-specific DNA binding| molecular_function| GO:0001003|	6 genes:	TFC1	TFC3	TFC4	TFC6	TFC7	TFC8	
-2.22	0.86	0.43	2.13	2.76	0.20	3.75	-0.65	0.57	-0.16	0.51	2.16	0.05	0.11	1.47	0.45		%	RNA polymerase III transcription regulator recruiting activity| molecular_function| GO:0001004|	6 genes:	TFC1	TFC3	TFC4	TFC6	TFC7	TFC8	
-0.34	-0.37	0.42	0.26	0.01	0.28	-1.25	0.62	0.68	-1.17	-0.59	-1.41	0.41	-1.76	-0.95	-0.21		%	RNA polymerase II sequence-specific DNA-binding transcription factor recruiting activity| molecular_function| GO:0001010|	3 genes:	PZF1	UGA3	YAP6	
1.20	-2.19	-2.01	-1.19	0.03	-0.47	0.01	-1.40	-4.14	-2.12	-0.39	-2.68	0.44	-1.36	-1.75	-0.47		%	RNA polymerase II regulatory region DNA binding| molecular_function| GO:0001012|	6 genes:	ADF1	BYE1	DST1	SNT1	SWI5	ZNF1	
-0.21	-3.59	-0.67	2.99	0.53	0.19	-1.54	3.13	-3.80	-5.79	-4.16	-0.70	-1.48	0.52	-0.17	0.69		%	snoRNA transcription by RNA polymerase II| biological_process| GO:0001015|	4 genes:	CTR9	PAF1	RTF1	TBF1	
-1.08	1.79	3.52	0.68	1.98	2.06	-0.05	-0.13	-0.06	-0.60	-2.40	0.88	2.65	-2.17	0.17	-0.00		%	RNA polymerase I core binding| molecular_function| GO:0001042|	2 genes:	RRN3	SPT5	
-2.18	1.54	2.77	3.39	1.05	2.10	-0.50	0.64	-0.12	-0.46	-0.49	0.01	2.12	0.47	-1.13	0.33		%	core promoter binding| molecular_function| GO:0001047|	5 genes:	BDF1	BDF2	BUR6	CAM1	NCB2	
-6.03	0.54	0.90	2.22	5.72	2.95	4.18	8.81	1.50	-0.12	0.82	4.69	2.23	0.27	-2.03	5.13		%	RNA polymerase I activity| molecular_function| GO:0001054|	14 genes:	RPA12	RPA135	RPA14	RPA190	RPA34	RPA43	RPA49	RPB10	RPB5	RPB8	RPC10	RPC19	RPC40	RPO26	
-0.97	-0.14	1.07	-0.57	2.73	-5.20	1.34	2.09	0.18	-1.68	-2.25	-0.78	-0.43	-0.24	-0.57	-1.24		%	RNA polymerase II activity| molecular_function| GO:0001055|	9 genes:	RPB10	RPB11	RPB2	RPB3	RPB5	RPB8	RPC10	RPO21	RPO26	
-3.56	3.76	1.90	1.74	1.26	0.31	2.02	6.29	5.87	0.68	1.22	4.17	-0.20	0.63	-0.57	3.40		%	RNA polymerase III activity| molecular_function| GO:0001056|	17 genes:	RET1	RPB10	RPB5	RPB8	RPC10	RPC11	RPC17	RPC19	RPC25	RPC31	RPC34	RPC37	RPC40	RPC53	RPC82	RPO26	RPO31	
-0.80	-0.03	-0.36	-0.99	-1.20	-1.38	0.66	-0.18	-0.75	0.09	1.53	0.47	-1.28	0.37	-0.63	-1.15		%	transcription regulatory region RNA binding| molecular_function| GO:0001068|	2 genes:	NAB3	NRD1	
-1.93	1.48	1.54	0.94	-1.06	0.47	0.07	1.09	1.30	-1.80	-1.16	-0.03	-1.10	-0.45	-0.17	2.08		%	nitrogen catabolite activation of transcription from RNA polymerase II promoter| biological_process| GO:0001080|	8 genes:	DAL81	DAL82	GAT1	GCN4	GLN3	UGA3	URC2	YAP7	
-1.49	-0.36	1.08	2.21	1.04	0.32	-1.35	-0.21	-0.23	-0.06	-1.56	-0.84	-0.58	0.60	0.11	0.62		%	RNA polymerase II transcription factor binding| molecular_function| GO:0001085|	11 genes:	CTR9	FKH2	GAL4	GCN4	LEO1	RAP1	RTG3	SKO1	SPN1	TEC1	WHI5	
0.20	0.03	-0.26	0.69	0.20	0.10	0.38	-0.54	-0.55	-0.20	0.21	0.06	0.97	0.11	0.37	-0.76		%	TFIIB-class transcription factor binding| molecular_function| GO:0001093|	2 genes:	ADR1	RGR1	
-0.60	0.23	0.50	1.19	1.98	0.23	0.55	-0.99	-0.23	-0.12	0.47	0.14	0.23	0.21	0.57	-1.93		%	TFIID-class transcription factor complex binding| molecular_function| GO:0001094|	5 genes:	ADR1	BDF1	BDF2	RAP1	SRB2	
0.39	-1.74	-0.80	-0.88	-1.87	-1.37	-2.06	-1.65	-3.82	-3.05	0.17	-1.43	0.19	-0.36	-0.17	-1.39		%	TFIIH-class transcription factor complex binding| molecular_function| GO:0001097|	4 genes:	GAL11	MED11	TFA1	TFA2	
2.57	-0.59	-0.31	-2.64	-0.30	0.20	-0.32	-1.00	-1.32	-0.25	-0.00	-1.51	-0.60	-2.87	-0.04	-1.56		%	negative regulation of exit from mitosis| biological_process| GO:0001100|	9 genes:	AMN1	BFA1	CDC55	CDC7	DBF4	KEL1	KEL2	NET1	PDS1	
0.11	-1.49	-0.57	-0.74	-1.09	1.53	2.25	0.48	-0.79	1.53	2.33	0.54	1.99	-0.89	1.73	-0.07		%	RNA polymerase II activating transcription factor binding| molecular_function| GO:0001102|	24 genes:	ADR1	BMH1	CBF1	GAL11	GAL80	GCR2	GRX3	GRX4	HAP4	MCM1	MET28	MET32	MFG1	MOT3	PGD1	SIN4	SNF2	SNF5	SPT15	SWI1	TAF12	TAF4	TAF6	THI3	
0.77	-1.61	-2.36	-0.59	-1.29	-1.12	2.25	-2.28	-2.07	0.29	2.70	0.67	-1.56	-0.83	2.37	-1.83		%	RNA polymerase II repressing transcription factor binding| molecular_function| GO:0001103|	13 genes:	CBF1	CUP9	MCM1	MED2	MOT3	NRG1	PGD1	RGR1	SFL1	SKO1	SRB7	SUT1	SUT2	
-2.50	1.72	-0.13	0.38	-0.01	-0.47	-2.62	-1.00	-2.48	0.49	-0.32	-7.13	-0.91	0.12	-0.32	0.74		%	promoter clearance from RNA polymerase II promoter| biological_process| GO:0001111|	4 genes:	SSL2	TAF14	TFG1	TFG2	
-0.00	0.11	0.25	0.12	-1.32	-0.07	-1.41	0.62	-0.02	-1.19	-1.06	-2.87	-1.12	-0.04	-2.04	-0.23		%	DNA-templated transcriptional open complex formation| biological_process| GO:0001112|	2 genes:	BDP1	BRF1	
-0.88	-1.86	-2.04	-1.00	-1.15	-2.81	-0.59	-1.11	-9.70	-0.67	-0.94	-1.29	-4.85	-0.41	-0.32	0.10		%	transcriptional open complex formation at RNA polymerase II promoter| biological_process| GO:0001113|	5 genes:	ROX3	SRB5	SSL2	SUA7	TFA1	
-0.69	-1.78	-0.96	-0.45	-1.30	-2.90	-1.06	-1.09	-3.19	-2.05	0.73	-2.46	-1.88	-5.00	0.43	-0.02		%	RNA polymerase II transcription regulator recruiting activity| molecular_function| GO:0001135|	16 genes:	BAS1	DAL81	GAL11	GCN4	MED11	MED2	PGD1	ROX1	ROX3	SGF29	SRB2	SRB5	SRL3	SSN2	TEC1	WHI5	
-1.88	1.50	0.67	-0.09	-0.11	-0.78	-2.07	-2.80	-2.02	0.06	-0.14	-5.88	-0.87	-0.79	0.34	-0.06		%	RNA polymerase II complex recruiting activity| molecular_function| GO:0001139|	7 genes:	BYE1	DST1	SRB4	SUA7	TAF14	TFG1	TFG2	
-0.00	0.11	0.25	0.12	-1.32	-0.07	-1.41	0.62	-0.02	-1.19	-1.06	-2.87	-1.12	-0.04	-2.04	-0.23		%	TFIIIC-class transcription factor complex binding| molecular_function| GO:0001156|	2 genes:	BDP1	BRF1	
-4.20	-0.16	0.94	1.16	-0.33	-1.97	1.09	0.32	-1.25	1.25	-1.19	-1.40	-0.31	0.03	-0.75	-3.22		%	RNA polymerase I core promoter sequence-specific DNA binding| molecular_function| GO:0001164|	3 genes:	RRN11	RRN6	RRN7	
0.17	-0.72	-3.52	0.02	-1.88	0.70	-1.79	0.98	-2.22	-0.80	5.26	3.61	2.09	0.57	-1.02	2.07		%	RNA polymerase I cis-regulatory region sequence-specific DNA binding| molecular_function| GO:0001165|	2 genes:	RRN10	UAF30	
-1.98	-0.28	1.23	0.13	1.50	-8.23	0.28	2.53	-1.22	-1.89	-0.93	-0.99	0.19	0.21	0.11	-0.86		%	transcription, RNA-templated| biological_process| GO:0001172|	12 genes:	RPB10	RPB11	RPB2	RPB3	RPB4	RPB5	RPB7	RPB8	RPB9	RPC10	RPO21	RPO26	
-1.15	1.33	-0.66	-0.30	0.01	-0.06	-3.08	1.43	-0.90	2.25	-0.57	-1.39	0.65	0.13	4.31	2.38		%	transcriptional start site selection at RNA polymerase II promoter| biological_process| GO:0001174|	7 genes:	HMO1	REB1	SSU72	SUA7	TAF14	TFG1	TFG2	
-0.30	-0.61	-3.10	-1.10	0.02	-0.62	0.38	2.54	-0.72	0.22	0.54	0.22	-4.09	-1.45	-1.17	1.32		%	regulation of transcriptional start site selection at RNA polymerase II promoter| biological_process| GO:0001178|	3 genes:	CHD1	ISW1	SPT6	
-1.50	3.03	3.78	1.87	1.69	1.27	-0.94	0.39	-0.16	0.28	-2.77	0.92	1.23	-0.23	-1.41	-0.56		%	RNA polymerase I general transcription initiation factor binding| molecular_function| GO:0001179|	4 genes:	RRN3	RRN6	SPT15	SPT5	
-0.22	-0.38	-1.22	0.35	0.15	-0.48	-0.53	1.59	-2.81	-0.67	0.70	1.86	1.11	0.04	-0.12	1.07		%	RNA polymerase I general transcription initiation factor activity| molecular_function| GO:0001181|	7 genes:	RRN10	RRN11	RRN3	RRN5	RRN9	SPT4	UAF30	
-5.97	0.56	1.75	2.04	0.22	-0.12	0.41	1.78	-0.48	1.66	-2.10	-0.49	0.55	0.70	-2.04	-0.64		%	RNA polymerase I preinitiation complex assembly| biological_process| GO:0001188|	5 genes:	RPA49	RRN11	RRN6	RRN7	SPT15	
-0.39	0.35	0.53	-0.68	-1.78	-1.84	-0.48	-2.36	-4.91	-4.66	-1.06	-2.65	-2.09	-1.06	-1.08	-0.32		%	maintenance of transcriptional fidelity during DNA-templated transcription elongation from RNA polymerase II promoter| biological_process| GO:0001193|	2 genes:	DST1	RPB9	
3.49	-1.88	0.13	-0.78	-0.63	1.83	-2.56	-0.30	-2.03	-0.45	-0.01	1.25	0.19	-0.16	0.02	-0.14		%	maintenance of transcriptional fidelity during DNA-templated transcription elongation from RNA polymerase III promoter| biological_process| GO:0001195|	2 genes:	NHP6A	NHP6B	
-0.15	-0.11	-0.22	0.11	-0.23	2.93	-0.79	-1.57	0.02	1.20	-0.81	0.67	-0.12	-2.36	-0.42	1.12		%	negative regulation of mating-type specific transcription from RNA polymerase II promoter| biological_process| GO:0001198|	4 genes:	HMLALPHA2	MATALPHA2	MCM1	TUP1	
-0.86	-0.39	0.41	1.43	1.37	-0.59	1.14	-3.99	-1.06	0.30	-0.48	-3.57	-0.67	-2.27	-1.59	-0.22		%	histone displacement| biological_process| GO:0001207|	2 genes:	ESA1	LYS20	
0.84	-1.81	-1.31	0.00	-2.29	0.48	-0.13	-2.12	-3.71	1.38	0.12	0.14	-0.23	-6.07	-0.01	0.32		%	DNA-binding transcription repressor activity, RNA polymerase II-specific| molecular_function| GO:0001227|	23 genes:	ASH1	CBF1	ERT1	FKH1	GIS1	HMLALPHA2	LEU3	MATALPHA2	MCM1	MIG1	MIG2	MIG3	NRG1	PHO2	PHO4	RIM101	ROX1	RPH1	SKO1	SUM1	UME6	YHP1	YOX1	
-4.72	1.64	2.47	0.76	0.04	1.84	2.55	2.20	2.15	0.75	-0.58	0.33	-1.69	-1.50	1.03	0.89		%	DNA-binding transcription activator activity, RNA polymerase II-specific| molecular_function| GO:0001228|	48 genes:	ABF1	ACA1	AFT2	ARR1	AZF1	CAD1	CAT8	CBF1	CRZ1	CST6	ECM22	FKH1	FLO8	FZF1	GAL4	GAT1	GCR1	GIS1	HAP1	HAP2	HAP3	HAP5	INO2	INO4	LEU3	LYS14	MAC1	MBP1	MCM1	OAF1	PDR1	PDR3	PHO2	PIP2	PUT3	RDS2	RGT1	RPN4	SIP4	SKO1	STB3	STP1	STP2	SWI4	TEC1	UGA3	UPC2	ZNF1	
-0.13	-0.73	-0.54	-0.30	0.88	1.52	-3.17	0.13	0.56	2.88	0.05	0.03	-0.05	0.39	-0.02	0.80		%	chronological cell aging| biological_process| GO:0001300|	23 genes:	AAT1	ACB1	ACT1	AIM25	ALT1	CKA2	DNM1	FIS1	GCN2	GIS1	HST2	MDH1	MDM30	NDE1	NDI1	NQM1	PGA3	SCP1	SIR2	TEC1	TOR1	TRM9	VHR1	
-2.11	1.19	0.19	-0.74	0.50	3.14	0.03	2.29	-1.68	0.83	0.09	0.62	-0.40	-0.10	-3.02	2.79		%	replicative cell aging| biological_process| GO:0001302|	43 genes:	AAT1	ACS2	AFG3	CDC25	CTF4	DNA2	DNL4	DPB3	DPB4	EST2	FOB1	GPA2	GPR1	GUT2	HXK2	LAC1	LAG1	LAG2	MDH1	MSN2	MSN4	NMT1	NPT1	PEX6	PGA3	PHB1	PHB2	PNC1	RAD27	RAS1	RAS2	RPD3	SCH9	SGS1	SIP2	SIR2	SIT4	SNF1	SNF4	SOD2	TSA1	ZDS1	ZDS2	
1.30	-0.17	0.01	0.51	-2.22	2.00	-0.65	-2.31	-4.12	-0.19	-1.44	-0.19	-1.96	-2.30	0.26	-0.38		%	negative regulation of chromatin silencing involved in replicative cell aging| biological_process| GO:0001308|	5 genes:	HDA1	PUF4	SIR3	SIR4	UTH1	
-1.10	0.51	-0.22	-1.21	-2.29	2.34	-0.27	1.79	0.90	2.56	0.52	2.12	-1.36	-0.30	2.26	3.78		%	age-dependent response to reactive oxygen species involved in chronological cell aging| biological_process| GO:0001320|	2 genes:	SOD1	SOD2	
-1.18	-0.21	0.01	-2.19	-1.10	1.69	-0.63	0.41	0.12	0.25	-0.69	0.36	-0.70	0.07	1.38	0.55		%	age-dependent response to oxidative stress involved in chronological cell aging| biological_process| GO:0001324|	5 genes:	MSN2	MSN4	RIM15	SCH9	SOD2	
-0.67	-0.34	-0.89	-0.43	0.51	-0.44	-0.32	0.21	-5.96	-0.16	-0.17	-3.47	-7.22	-3.86	1.70	-0.23		%	mating projection base| cellular_component| GO:0001400|	6 genes:	AFR1	CDC10	CDC11	CDC3	GLC7	SYP1	
-0.80	-1.46	0.10	-2.58	-0.06	0.41	0.83	0.93	-0.68	0.56	-0.86	-0.30	1.22	0.09	-1.01	0.18		%	SAM complex| cellular_component| GO:0001401|	4 genes:	MDM10	SAM35	SAM37	SAM50	
-0.18	0.57	1.50	0.06	-0.59	2.72	-0.68	0.03	-0.56	2.23	-0.55	-0.06	-3.95	-1.48	-0.68	1.74		%	signal transduction involved in filamentous growth| biological_process| GO:0001402|	13 genes:	BMH1	BMH2	HKR1	KSS1	MKC7	MSB2	PLC1	SHO1	STE11	STE20	STE50	STE7	YPS1	
0.16	0.66	0.63	0.69	0.58	1.64	-0.85	-0.64	-0.61	-1.97	-0.02	-2.06	0.52	0.18	-0.67	0.32		%	invasive growth in response to glucose limitation| biological_process| GO:0001403|	43 genes:	ASC1	CDC42	DIA1	DIA2	DIA3	DSE1	EMP70	FIG2	FLO10	FLO11	FUS3	GAL83	GPA2	GPB1	GPB2	GPG1	GPR1	KSS1	NCS2	OSH3	POF1	PTP1	RGA1	RIM20	RIM21	RIM8	RXT2	SIP2	SNF1	SPT3	STE11	STE12	STE20	STE4	STE5	STE7	TEC1	TMN2	TMN3	TPK2	UBA4	URM1	WHI3	
-0.92	-0.97	-1.78	-0.13	-0.68	-2.94	-1.56	-0.91	1.09	-0.62	-3.18	-4.53	-4.97	4.37	-3.53	-0.12		%	PAM complex, Tim23 associated import motor| cellular_component| GO:0001405|	7 genes:	MDJ2	MGE1	PAM16	PAM17	PAM18	SSC1	TIM44	
-1.57	-0.75	1.46	-0.57	-0.18	0.66	0.16	-0.10	0.99	-0.13	0.83	-0.48	-0.16	-0.28	0.77	1.08		%	RNA methylation| biological_process| GO:0001510|	10 genes:	IME4	MRM1	MRM2	NCL1	NOP2	RCM1	SPB1	TGS1	TRM2	TRM7	
-2.97	0.04	0.55	1.65	0.83	1.16	-0.77	4.25	0.80	-0.43	0.71	0.13	2.70	0.91	-0.65	1.49		%	pseudouridine synthesis| biological_process| GO:0001522|	13 genes:	CBF5	DEG1	GAR1	NAF1	NOP10	PUS1	PUS2	PUS4	PUS5	PUS6	PUS7	PUS9	RIB2	
2.15	-0.98	-4.28	-0.49	-0.82	2.43	-0.79	-1.21	-1.29	0.29	0.12	-0.09	-0.08	-0.24	1.55	-1.55		%	regulation of cell growth| biological_process| GO:0001558|	10 genes:	AVO1	AVO2	BIT61	KOG1	LST8	SLM1	SLM2	TCO89	TOR1	TSC11	
-0.45	2.08	0.51	1.49	0.37	-0.53	2.05	0.89	-2.22	-2.64	-0.28	-0.56	-1.36	-3.32	-0.72	0.21		%	G protein-coupled receptor binding| molecular_function| GO:0001664|	2 genes:	GPA1	GPA2	
-0.68	0.03	1.15	3.00	-0.55	0.42	0.87	1.34	0.14	-0.67	-0.85	0.16	-0.76	-0.23	-3.23	0.79		%	ATPase activator activity| molecular_function| GO:0001671|	20 genes:	AHA1	APJ1	CDC39	ESF2	HCH1	HLJ1	ISU1	JAC1	JJJ1	MDJ1	MDJ2	PAM18	RLP24	SEC17	SPP2	TFB2	VFA1	VTA1	XDJ1	YDJ1	
-0.42	-0.37	1.53	0.74	0.16	-1.03	1.24	-0.39	-0.12	-0.45	0.39	0.47	-0.27	-0.52	1.85	-2.72		%	long-chain fatty acid metabolic process| biological_process| GO:0001676|	5 genes:	FAA1	FAA2	FAA3	FAA4	FAT1	
-2.32	3.23	1.55	2.48	0.66	1.62	1.29	-0.17	-0.54	1.17	0.51	0.11	-2.68	-2.81	0.01	1.78		%	cellular glucose homeostasis| biological_process| GO:0001678|	5 genes:	EMI2	GLK1	HXK1	HXK2	YLR446W	
-0.32	5.69	-0.10	0.36	3.31	0.75	-0.01	1.33	2.05	1.91	-2.50	0.20	-0.01	0.82	-0.22	1.60		%	tRNA 5'-leader removal| biological_process| GO:0001682|	3 genes:	POP1	RPM1	RPM2	
-0.59	0.31	1.04	1.32	6.21	1.99	0.77	-0.17	-0.44	-0.40	-0.55	-0.12	0.20	0.08	-0.84	2.20		%	formation of translation preinitiation complex| biological_process| GO:0001731|	14 genes:	BUD27	GCD11	PAT1	RDN18-1	RDN18-2	SUI1	SUI2	SUI3	TIF11	TIF3	TIF5	TMA20	TMA22	TMA64	
0.29	0.84	1.69	0.08	1.13	3.90	0.94	1.56	-0.91	-1.46	-0.73	2.49	8.31	9.33	-1.01	3.96		%	formation of cytoplasmic translation initiation complex| biological_process| GO:0001732|	10 genes:	FUN12	HCR1	NIP1	PRT1	RPG1	SUI3	TIF11	TIF34	TIF35	TIF5	
-4.16	5.65	4.02	4.07	5.82	0.98	2.79	0.01	0.46	2.31	-1.09	-0.95	0.14	-1.67	-2.85	1.58		%	phosphatidylserine binding| molecular_function| GO:0001786|	3 genes:	ADA2	CCZ1	MON1	
-0.62	1.10	0.82	4.35	1.35	0.88	1.54	0.21	-1.74	-0.37	-0.91	-0.81	0.12	-1.25	-3.09	-0.07		%	receptor recycling| biological_process| GO:0001881|	2 genes:	BOI1	BOI2	
-1.37	-0.65	-0.65	0.31	1.58	-2.54	0.65	-1.03	-0.06	2.27	-1.71	-1.19	-0.03	-0.10	0.36	-0.36		%	exocyst assembly| biological_process| GO:0001927|	4 genes:	EXO70	EXO84	SEC3	SEC5	
8.03	-2.31	-8.97	-7.43	0.53	-4.42	-3.67	-3.07	-3.64	6.55	-2.71	0.14	-4.41	3.42	0.33	-5.31		%	regulation of protein phosphorylation| biological_process| GO:0001932|	2 genes:	ASF1	BCY1	
0.99	-0.13	0.08	-0.16	-0.21	-1.62	0.39	-1.51	-1.21	-0.42	-0.85	-0.82	0.83	-0.91	-1.37	-1.49		%	negative regulation of protein phosphorylation| biological_process| GO:0001933|	2 genes:	NCE102	YIH1	
2.00	-5.95	-5.73	-8.50	-4.26	-2.03	-2.77	1.09	-0.92	-1.43	2.46	0.70	0.89	2.32	-1.00	-2.89		%	positive regulation of protein phosphorylation| biological_process| GO:0001934|	5 genes:	ASC1	ATG11	DPB11	MOB2	STE5	
4.12	-2.26	-7.01	-5.64	-3.39	-0.81	-3.95	3.50	-5.15	0.42	5.60	-0.81	0.54	-1.01	1.67	-0.48		%	G-protein alpha-subunit binding| molecular_function| GO:0001965|	3 genes:	ASC1	SCP160	STE4	
-0.21	0.61	0.09	0.01	0.99	0.75	0.88	0.41	-1.25	0.11	-1.10	0.38	0.17	-1.32	0.42	1.00		%	adenine binding| molecular_function| GO:0002055|	2 genes:	APT1	APT2	
-0.55	2.09	0.89	0.35	1.39	-1.64	0.86	0.21	0.37	0.22	2.38	1.69	0.82	-0.65	0.18	-0.18		%	positive regulation of receptor internalization| biological_process| GO:0002092|	3 genes:	LDB19	ROD1	ROG3	
-0.36	-3.24	-3.47	-1.32	0.95	-1.98	0.27	0.20	1.75	0.45	0.42	-1.16	-1.26	5.77	0.31	-0.64		%	polyprenyltransferase activity| molecular_function| GO:0002094|	3 genes:	COQ2	RER2	SRT1	
-0.71	2.40	0.98	1.31	0.92	-0.97	-0.31	0.88	0.56	-1.87	-1.53	-2.17	-0.26	0.71	0.38	-0.20		%	tRNA wobble uridine modification| biological_process| GO:0002098|	27 genes:	ATS1	CFD1	CIA1	ELP2	ELP3	ELP4	ELP6	HRR25	IKI1	IKI3	ISU1	ISU2	KTI11	KTI12	MSS1	MTO1	NBP35	NCS2	NCS6	NFS1	SAP185	SAP190	SIT4	TRM9	TUM1	UBA4	URM1	
-0.70	0.64	-0.25	0.01	2.18	0.09	1.05	5.94	-0.43	0.19	1.09	1.81	-1.21	0.03	0.53	0.33		%	tRNA wobble adenosine to inosine editing| biological_process| GO:0002100|	3 genes:	TAD1	TAD2	TAD3	
0.47	0.95	1.42	0.44	0.66	-2.47	0.86	-0.95	-2.48	0.36	0.67	-0.78	-0.28	-0.20	-0.38	-0.91		%	wobble position ribose methylation| biological_process| GO:0002130|	3 genes:	RTT10	TRM7	TRM732	
0.25	0.12	0.31	0.28	0.42	0.11	-0.15	0.15	2.64	-0.98	0.74	0.69	2.13	1.96	1.06	-0.10		%	tRNA wobble position uridine thiolation| biological_process| GO:0002143|	6 genes:	NCS2	NCS6	SLM3	TUM1	UBA4	URM1	
-3.80	2.29	3.06	1.42	2.96	-0.39	4.10	2.56	0.62	0.58	1.25	1.57	0.16	1.32	-0.94	2.48		%	aminoacyl-tRNA editing activity| molecular_function| GO:0002161|	9 genes:	ALA1	CDC60	DTD1	FRS2	ILS1	ISM1	NAM2	VAS1	YHR020W	
-2.93	-1.97	0.65	3.44	6.25	5.91	-2.57	6.95	-0.71	-9.27	-1.84	24.97	182.32	25.76	-12.81	-0.23		%	cytoplasmic translation| biological_process| GO:0002181|	162 genes:	GIR2	HCR1	MTG2	RBG1	RBG2	RDN18-1	RDN18-2	RDN5-1	RDN5-2	RDN5-3	RDN5-4	RDN5-5	RDN5-6	RDN58-1	RDN58-2	RPL10	RPL11A	RPL11B	RPL12A	RPL12B	RPL13A	RPL13B	RPL14A	RPL14B	RPL15A	RPL15B	RPL16A	RPL16B	RPL17A	RPL17B	RPL18A	RPL18B	RPL19A	RPL19B	RPL1A	RPL1B	RPL20A	RPL20B	RPL21A	RPL21B	RPL22A	RPL22B	RPL23A	RPL23B	RPL24A	RPL24B	RPL25	RPL26A	RPL26B	RPL27A	RPL27B	RPL28	RPL29	RPL2A	RPL2B	RPL30	RPL31A	RPL31B	RPL32	RPL33A	RPL33B	RPL34A	RPL34B	RPL35A	RPL35B	RPL36A	RPL36B	RPL37A	RPL37B	RPL38	RPL39	RPL40A	RPL40B	RPL41A	RPL41B	RPL42A	RPL42B	RPL43A	RPL43B	RPL4A	RPL4B	RPL5	RPL6A	RPL6B	RPL7A	RPL7B	RPL8A	RPL8B	RPL9A	RPL9B	RPM2	RPP0	RPP1A	RPP1B	RPP2A	RPP2B	RPS0A	RPS0B	RPS10A	RPS10B	RPS11A	RPS11B	RPS12	RPS13	RPS14A	RPS14B	RPS15	RPS16A	RPS16B	RPS17A	RPS17B	RPS18A	RPS18B	RPS19A	RPS19B	RPS1A	RPS1B	RPS20	RPS21A	RPS21B	RPS22A	RPS22B	RPS24A	RPS24B	RPS25A	RPS25B	RPS26A	RPS26B	RPS27A	RPS27B	RPS28A	RPS28B	RPS29A	RPS29B	RPS3	RPS30A	RPS30B	RPS31	RPS4A	RPS4B	RPS5	RPS6A	RPS6B	RPS7A	RPS7B	RPS8A	RPS8B	RPS9A	SLH1	SSA1	SSB1	SSB2	SSZ1	SUP16	SUP17	SUP19	TAE1	TIF3	TMA19	TMA46	TMA7	TRM7	
0.28	-0.33	-0.48	-1.35	1.29	0.87	0.43	1.12	-0.24	-3.69	-0.89	1.63	6.91	8.14	0.04	0.70		%	cytoplasmic translational initiation| biological_process| GO:0002183|	8 genes:	GCD1	HCR1	NIP1	PRT1	RPG1	TIF1	TIF34	TIF35	
0.35	-3.68	-2.73	-0.45	1.80	-4.17	-2.22	0.20	-2.48	-2.37	-1.48	-0.24	-0.20	-0.87	-5.02	1.16		%	cytoplasmic translational termination| biological_process| GO:0002184|	2 genes:	SUP35	SUP45	
-0.71	0.85	0.97	-2.13	0.05	1.99	-0.65	0.89	0.29	-1.23	0.69	0.63	3.22	4.83	0.59	-0.16		%	translation reinitiation| biological_process| GO:0002188|	5 genes:	RPG1	TIF34	TIF35	TMA20	TMA22	
-0.18	0.53	1.23	0.69	0.29	0.28	0.87	-0.88	-4.49	-1.19	0.59	-0.69	-7.15	-2.55	2.04	0.16		%	ribose phosphate diphosphokinase complex| cellular_component| GO:0002189|	5 genes:	PRS1	PRS2	PRS3	PRS4	PRS5	
-0.30	2.01	0.65	0.94	2.64	0.64	6.53	2.39	0.34	-0.74	1.26	-0.13	1.05	0.06	1.39	2.64		%	tRNA dihydrouridine synthesis| biological_process| GO:0002943|	4 genes:	DUS1	DUS3	DUS4	SMM1	
-2.96	1.22	0.28	2.64	3.40	0.45	3.97	-0.07	-1.80	1.15	-1.03	-0.54	-1.95	0.96	-0.03	1.76		%	tRNA threonylcarbamoyladenosine modification| biological_process| GO:0002949|	3 genes:	KAE1	QRI7	SUA5	
1.95	0.12	2.64	0.21	-0.32	-1.27	-0.27	0.47	0.72	-0.00	-0.17	-2.98	-1.22	-0.16	-0.98	0.32		%	amino acid transmembrane transport| biological_process| GO:0003333|	27 genes:	AGP1	AGP2	AGP3	ALP1	AVT1	AVT2	AVT3	AVT4	AVT5	AVT6	AVT7	BAP2	BAP3	CAN1	DIP5	GAP1	GNP1	HIP1	LYP1	MMP1	MUP1	MUP3	PUT4	SAM3	SSY1	TAT1	TAT2	
-0.87	0.64	0.66	-0.16	-0.05	1.03	-0.11	-0.13	-3.12	1.08	1.31	-0.50	-2.27	-1.90	0.98	2.07		%	regulation of COPII vesicle coating| biological_process| GO:0003400|	5 genes:	PEF1	SAR1	SEC12	SEC23	SED4	
6.89	0.30	0.69	-2.86	-4.24	0.26	-1.22	-5.01	-0.71	-0.54	-1.19	0.08	-0.38	-2.04	1.12	-1.71		%	molecular_function| molecular_function| GO:0003674|	1868 genes:	AAR2	ABM1	ACF4	ACK1	ACL4	ADD37	ADD66	ADY3	AEP2	AEP3	AFB1	AFG1	AFI1	AFR1	AGP2	AHT1	AI5_BETA	AIM11	AIM17	AIM18	AIM19	AIM2	AIM20	AIM24	AIM25	AIM26	AIM29	AIM3	AIM32	AIM33	AIM34	AIM36	AIM39	AIM4	AIM41	AIM44	AIM45	AIM46	AIM6	AIM7	AIM9	AIP5	ALB1	AME1	ANR2	ANS1	ANY1	APD1	API2	APL1	APL3	APL6	APM1	APM2	APM3	APQ12	APS1	APS2	APS3	APT2	ARC18	ART10	ARV1	ARX1	ASA1	ASF2	ASG7	ASI2	AST1	AST2	ATC1	ATG14	ATG22	ATG23	ATG31	ATG32	ATG33	ATG36	ATG41	ATG9	ATP23	ATP25	ATS1	AUA1	AVL9	AVO2	AVT2	AXL2	BCH2	BCK2	BCP1	BEM4	BER1	BFR2	BIG1	BIL1	BIR1	BIT2	BIT61	BLI1	BLS1	BNS1	BOL1	BOL3	BOP2	BOP3	BPH1	BRE4	BRL1	BRP1	BRR6	BSC1	BSC2	BSC4	BSC5	BSC6	BUD13	BUD22	BUD25	BUD27	BUD31	BUD7	BUD8	BUD9	BUG1	BXI1	CAF120	CAF130	CAF4	CAF40	CAJ1	CBP4	CBT1	CCW22	CDC1	CDC31	CGI121	CGR1	CHM7	CHS6	CIA1	CIA2	CIN4	CIR1	CIR2	CIS1	CMC2	CMC4	CMG1	CMI7	CMI8	CMR2	CMS1	CNL1	COA1	COA2	COA3	COA4	COG2	COG4	COG5	COG6	COG7	COG8	COI1	COQ11	COQ21	COQ4	COQ9	COS1	COS10	COS111	COS12	COS2	COS3	COS4	COS5	COS6	COS8	COS9	COX14	COX16	COX23	COX26	COY1	CRT10	CSF1	CSI1	CSI2	CSL4	CSM1	CSM2	CSM3	CSM4	CSN9	CSS1	CSS2	CSS3	CTF18	CTF19	CTF3	CTF8	CTR86	CTS2	CUB1	CUE4	CUS1	CWC15	CWC21	CWC22	CWC23	CWC24	CWC25	CWC27	CWH43	DAN1	DAN4	DAS2	DCC1	DCG1	DCK1	DCV1	DCW1	DDR2	DEF1	DEP1	DFG16	DFG5	DGR1	DGR2	DIA1	DIB1	DID2	DID4	DIF1	DLS1	DLT1	DML1	DON1	DOP1	DOS2	DPA10	DPC13	DPC25	DPC29	DPC7	DPH1	DPH2	DPI34	DPI35	DPI8	DSC2	DSC3	DSE3	DSF2	DSL1	DSN1	EAF1	EAF5	EAF7	EAR1	EAT1	EBS1	ECL1	ECM1	ECM10	ECM11	ECM12	ECM13	ECM15	ECM18	ECM19	ECM2	ECM25	ECM27	ECM30	ECM33	ECM34	ECM5	ECM7	ECM8	ECM9	EFG1	EFR3	EGO2	EGO4	EIS1	EMA17	EMA19	EMA35	EMC1	EMC10	EMC2	EMC3	EMC4	EMC5	EMC6	EMI1	EMI2	EMP24	EMP65	EMP70	EMW1	ENP2	ENV11	EOS1	EPO1	ERC1	ERD1	ERG29	ERJ5	ERP1	ERP2	ERP3	ERP4	ERP5	ERP6	ERV15	ERV25	ERV41	ERV46	ESBP6	ESC1	ESC2	ESC8	ESL1	ESL2	ETT1	EXO84	EXP1	FAF1	FAR10	FAR11	FAR3	FAR7	FAR8	FAT3	FCF2	FDO1	FHN1	FIG1	FIG2	FIS1	FIT1	FIT2	FIT3	FLO11	FMC1	FMP10	FMP16	FMP23	FMP25	FMP27	FMP32	FMP33	FMP40	FMP41	FMP42	FMP45	FMP49	FMP52	FRA1	FRT1	FRT2	FSF1	FSH1	FSH2	FSH3	FUN14	FUN19	FUS1	FUS2	FYV12	FYV5	FYV6	FYV7	FYV8	GDS1	GEP3	GEP5	GEP7	GET4	GFD2	GID10	GID7	GID8	GIS3	GIS4	GLD1	GLE2	GMC1	GMC2	GMH1	GOT1	GPM2	GPM3	GRE1	GTT3	GVP36	HAL1	HBT1	HEH2	HER1	HFL1	HGH1	HIM1	HIT1	HLR1	HMF1	HMS2	HOR7	HOS4	HRA1	HRI1	HSM3	HSP30	HTC1	HUA1	HUA2	HUR1	HVG1	HXT12	HYM1	IAI11	IBA57	IBD2	ICE2	ICR1	ICS2	ICS3	ICY1	IDS2	IES1	IES2	IES3	IES4	IES5	IES6	ILM1	ILT1	IMH1	IML2	IML3	IMO32	INA1	INA17	INA22	IRC10	IRC13	IRC18	IRC19	IRC21	IRC22	IRC23	IRC25	IRC4	IRC8	IRS4	ISC10	ISF1	IST1	ISU2	ITC1	ITT1	IZH1	IZH3	IZH4	JID1	JIP3	JIP4	JIP5	JJJ2	JLP2	KAR5	KAR9	KEG1	KEL1	KEL2	KEL3	KNH1	KRE28	KRE9	KRI1	KRR1	KSH1	KXD1	LAA1	LAG2	LCL1	LCL2	LCL3	LCP5	LDB16	LDB17	LDB18	LDO16	LDO45	LDS1	LDS2	LEA1	LEE1	LGE1	LMO1	LNP1	LOG1	LOH1	LOT5	LRS4	LSB3	LSB5	LSO1	LTV1	LUG1	MAD3	MAG2	MAK11	MAK16	MAK32	MAM1	MAM3	MAY24	MBB1	MBR1	MCH1	MCH2	MCH4	MCM16	MCM21	MCM22	MCO10	MCO12	MCO14	MCO32	MCO6	MCO76	MCO8	MCP1	MCP2	MCY1	MDG1	MDM10	MDM31	MDM32	MDM34	MDM36	MDS3	MED1	MED7	MEH1	MEI4	MEI5	MEO1	MET18	MFB1	MFG1	MGA1	MGA2	MGP12	MGR2	MHF1	MHF2	MHO1	MIC10	MIC12	MIC19	MIC26	MIC27	MIC60	MIM1	MIM2	MIN10	MIN3	MIN4	MIN6	MIN7	MIN8	MIN9	MIT1	MIX14	MIX17	MIX23	MKS1	MLF3	MLO1	MLO127	MLO50	MMF1	MMO1	MMR1	MMS1	MMS22	MMT1	MMT2	MNC1	MNE1	MNL2	MNN14	MOH1	MPA43	MPM1	MPP10	MPS3	MRC1	MRH1	MRP8	MRX1	MRX10	MRX11	MRX12	MRX16	MRX3	MRX4	MRX6	MRX7	MRX8	MRX9	MSA1	MSA2	MSB1	MSC1	MSC3	MSC7	MSO1	MSS11	MSS18	MSS2	MST27	MST28	MTC1	MTC2	MTC3	MTC4	MTC5	MTC6	MTC7	MTE1	MTH1	MTL1	MTO1	MTR3	MTW1	MUB1	NAG1	NAS2	NAT2	NBA1	NCA2	NCA3	NCE101	NCE102	NCS2	NCW1	NFU1	NIF3	NIP7	NKP1	NKP2	NMD2	NMD4	NNF1	NNF2	NOC4	NOP16	NOP19	NOP8	NPL4	NPR2	NPR3	NRE1	NRP1	NSA1	NSA2	NSL1	NST1	NTR2	NUR1	NUT1	NUT2	OCA1	OCA2	OCA4	OCA5	OCA6	OKP1	OM45	OPI10	OPY2	ORM1	ORM2	OSW1	OSW2	OSW7	OTU2	OXR1	PAL1	PAL2	PAM1	PAM17	PAR32	PAU1	PAU10	PAU11	PAU12	PAU13	PAU14	PAU15	PAU16	PAU17	PAU18	PAU19	PAU2	PAU20	PAU21	PAU22	PAU23	PAU24	PAU3	PAU4	PAU5	PAU6	PAU7	PAU8	PAU9	PBA1	PBI1	PBP4	PBY1	PCI8	PDH1	PER1	PER33	PES4	PET117	PET127	PET130	PET18	PET191	PET20	PEX11	PEX25	PEX27	PEX28	PEX29	PEX30	PEX31	PEX32	PEX34	PEX35	PFF1	PFS1	PGA2	PHB1	PHB2	PHM6	PHM7	PIB2	PIN2	PIN3	PIR5	PKR1	PLN1	PMD1	PML1	PML39	PMT7	PMU1	PNS1	PNT1	POC4	PRE4	PRE5	PRE6	PRE7	PRE8	PRE9	PRM1	PRM10	PRM2	PRM3	PRM4	PRM5	PRM7	PRM8	PRM9	PRP3	PRP31	PRP38	PRP4	PRP46	PRP6	PRY3	PSF1	PSF2	PSF3	PSG1	PST1	PST2	PSY3	PTM1	PTR3	PUG1	PUL3	PUN1	PUP2	PWP1	PWR1	PXP2	Q0255	RAD28	RAD33	RAD34	RAD61	RAV1	RAV2	RAX1	RAX2	RBA50	RBD2	RBH1	RBH2	RBS1	RCF1	RCF2	RCF3	RCI37	RCI50	RCN2	RCO1	RCR1	RCR2	RDS3	RDT1	REC102	REC104	REC107	REC114	REE1	REH1	RER1	RET2	RET3	RFS1	RFT1	RGI1	RGI2	RGL1	RGT2	RIM20	RIM21	RIM8	RIM9	RMD1	RMD6	RMD8	RMR1	RNA170	RNQ1	RPN12	RPN14	RPN3	RQC1	RQT4	RRG1	RRG7	RRG8	RRG9	RRI2	RRP1	RRP14	RRP15	RRP17	RRP36	RRP4	RRP42	RRP43	RRP45	RRP46	RRS1	RRT1	RRT13	RRT14	RRT15	RRT5	RRT6	RRT7	RRT8	RSA1	RSA3	RSA4	RSF1	RSN1	RSO55	RTA1	RTC1	RTC3	RTC4	RTC5	RTN1	RTN2	RTP1	RTR2	RTS2	RTS3	RTT10	RTT105	RTT107	RUF20	RUF21	RUF22	RUF23	RUF5-1	RUF5-2	RXT3	SAD1	SAE3	SAM35	SAM37	SAP190	SAP4	SAS10	SBE2	SBE22	SCL1	SCM4	SCR1	SCS22	SCS3	SCY1	SDA1	SDD1	SDD2	SDD3	SDH6	SDH7	SDS23	SDS24	SEA4	SEC10	SEC21	SEC26	SEC39	SEC5	SEC8	SEF1	SEG1	SEG2	SEI1	SEM1	SET4	SET6	SFG1	SFI1	SFK1	SFT2	SGD1	SGM1	SGO1	SHE10	SHE9	SHH3	SHU1	SHU2	SIA1	SIF2	SIM1	SIP5	SKA1	SKG1	SKG3	SKG6	SKI3	SKI6	SKI8	SLA2	SLD5	SLD7	SLK19	SLM4	SLO1	SLP1	SLS1	SLX9	SLY41	SMA1	SMA2	SMB1	SMD2	SMI1	SMT1	SMX2	SMY2	SNA2	SNA4	SND1	SND2	SND3	SNF8	SNG1	SNN1	SNO2	SNO3	SNT1	SNU23	SNU66	SOG2	SOH1	SOK1	SOL1	SOL2	SOP4	SOV1	SPC1	SPC24	SPC25	SPG1	SPG3	SPG4	SPH1	SPI1	SPO12	SPO13	SPO16	SPO19	SPO22	SPO23	SPO24	SPO71	SPO73	SPO75	SPO77	SPP381	SPP41	SPR2	SPR6	SPS100	SPS18	SPS2	SPS22	SPS4	SPT21	SPT23	SQS1	SRB6	SRC1	SRD1	SRF1	SRG1	SRL1	SRL2	SRL4	SRO77	SRP21	SRP40	SRP68	SSH4	SSP1	SSP120	SSP2	SSY1	STB2	STB6	STF2	STS1	SUE1	SUR7	SVF1	SVL3	SVS1	SWC3	SWC5	SWC7	SWM2	SWT21	SYG1	SYH1	SYM1	SYS1	TAO3	TAP42	TAR1	TAX4	TCA17	TCO89	TDA11	TDA3	TDA4	TDA5	TDA6	TDA7	TDA8	TED1	TEP1	TFB6	THI11	THI12	THI13	THI22	THI5	THI74	THP3	TIM21	TIP20	TIP41	TIR2	TIR3	TIR4	TMA16	TMA23	TMC1	TMH11	TMH18	TMN2	TMN3	TMS1	TOF1	TOH1	TOS1	TOS2	TOS6	TPH3	TRE1	TRE2	TRI1	TRM732	TRS20	TRS33	TRS85	TSR2	TSR4	TTI1	TTI2	TUB1	TVP15	TVP18	TVP23	TVP38	TYW1	UBS1	UBX5	UBX6	UBX7	UGO1	UGX2	UIP3	UIP4	UIP5	ULI1	UMP1	UPS2	UPS3	URB2	URN1	USO1	UTH1	UTP11	UTP14	UTP18	UTP21	UTP22	UTP30	UTP4	UTP5	UTP7	UTR5	VAB2	VAC7	VAM10	VBA4	VBA5	VEL1	VHR2	VHS2	VID22	VID24	VID27	VID28	VID30	VLD1	VMA21	VOA1	VPH2	VPS13	VPS24	VPS3	VPS30	VPS38	VPS53	VPS54	VPS55	VPS60	VPS62	VPS63	VPS64	VPS68	VPS70	VTC5	WWM1	YAL037C-A	YAL037W	YAL063C-A	YAL064W	YAL064W-B	YAL065C	YAL067W-A	YAR023C	YAR028W	YAR029W	YAR035C-A	YAR061W	YAR062W	YAR064W	YAR066W	YAR068W	YBL008W-A	YBL010C	YBL028C	YBL029C-A	YBL029W	YBL044W	YBL071C	YBL071C-B	YBL081W	YBL086C	YBL100W-C	YBL111C	YBL112C	YBP1	YBP2	YBR013C	YBR016W	YBR027C	YBR032W	YBR053C	YBR056W	YBR062C	YBR063C	YBR071W	YBR072C-A	YBR085C-A	YBR090C	YBR096W	YBR137W	YBR138C	YBR144C	YBR182C-A	YBR184W	YBR196C-A	YBR196C-B	YBR197C	YBR200W-A	YBR209W	YBR219C	YBR220C	YBR221W-A	YBR225W	YBR259W	YBR284W	YBR285W	YBR287W	YBR292C	YBR298C-A	YCL001W-A	YCL001W-B	YCL002C	YCL012C	YCL021W-A	YCL042W	YCL048W-A	YCL049C	YCL068C	YCR001W	YCR006C	YCR007C	YCR016W	YCR022C	YCR023C	YCR024C-B	YCR025C	YCR041W	YCR043C	YCR050C	YCR051W	YCR061W	YCR085W	YCR087C-A	YCR090C	YCR095W-A	YCR099C	YCR101C	YCR102C	YCR108C	YDL007C-A	YDL009C	YDL012C	YDL022C-A	YDL057W	YDL085C-A	YDL109C	YDL114W	YDL129W	YDL144C	YDL157C	YDL159W-A	YDL176W	YDL177C	YDL180W	YDL183C	YDL186W	YDL206W	YDL211C	YDL218W	YDL241W	YDL242W	YDR003W-A	YDR010C	YDR029W	YDR034C-A	YDR034W-B	YDR042C	YDR061W	YDR102C	YDR114C	YDR124W	YDR157W	YDR169C-A	YDR182W-A	YDR194W-A	YDR209C	YDR210W	YDR215C	YDR222W	YDR239C	YDR246W-A	YDR249C	YDR262W	YDR274C	YDR278C	YDR344C	YDR366C	YDR391C	YDR415C	YDR444W	YDR476C	YDR514C	YDR524C-B	YDR524W-C	YEL008W	YEL009C-A	YEL014C	YEL023C	YEL025C	YEL028W	YEL043W	YEL067C	YEL068C	YEL073C	YEL075C	YEL076C	YEL076C-A	YER034W	YER039C-A	YER053C-A	YER076C	YER078W-A	YER079W	YER084W	YER085C	YER121W	YER135C	YER137C	YER138W-A	YER145C-A	YER156C	YER158C	YER175W-A	YER181C	YER186C	YER187W	YER188C-A	YER188W	YER189W	YER190C-B	YET1	YET2	YET3	YFL012W	YFL015C	YFL019C	YFL041W-A	YFL051C	YFL064C	YFL065C	YFL066C	YFL067W	YFL068W	YFR006W	YFR012W-A	YFR018C	YFR035C	YFR045W	YFR054C	YFR057W	YFT2	YGL006W-A	YGL007C-A	YGL015C	YGL034C	YGL036W	YGL041C-B	YGL081W	YGL082W	YGL088W	YGL108C	YGL117W	YGL118C	YGL138C	YGL140C	YGL149W	YGL159W	YGL176C	YGL188C-A	YGL193C	YGL194C-A	YGL204C	YGL230C	YGL235W	YGL242C	YGL258W-A	YGL260W	YGL262W	YGP1	YGR016W	YGR017W	YGR018C	YGR025W	YGR026W	YGR035C	YGR035W-A	YGR039W	YGR045C	YGR050C	YGR079W	YGR111W	YGR117C	YGR121W-A	YGR122W	YGR125W	YGR126W	YGR127W	YGR130C	YGR146C-A	YGR153W	YGR161W-C	YGR164W	YGR174W-A	YGR201C	YGR204C-A	YGR210C	YGR237C	YGR240C-A	YGR266W	YGR273C	YHC3	YHI9	YHK8	YHL005C	YHL012W	YHL015W-A	YHL017W	YHL026C	YHL037C	YHL041W	YHL042W	YHL044W	YHL048C-A	YHL049C	YHR007C-A	YHR022C	YHR022C-A	YHR033W	YHR045W	YHR050W-A	YHR054C	YHR078W	YHR086W-A	YHR125W	YHR127W	YHR130C	YHR131C	YHR139C-A	YHR140W	YHR173C	YHR175W-A	YHR180W	YHR182W	YHR202W	YHR210C	YHR212W-A	YHR213W	YHR213W-A	YHR213W-B	YHR214C-D	YHR214C-E	YHR214W	YHR218W	YHR219W	YIF1	YIG1	YIL001W	YIL012W	YIL014C-A	YIL024C	YIL046W-A	YIL054W	YIL055C	YIL060W	YIL067C	YIL086C	YIL089W	YIL092W	YIL102C	YIL102C-A	YIL105W-A	YIL108W	YIL134C-A	YIL152W	YIL161W	YIL163C	YIL165C	YIL171W	YIL174W	YIL175W	YIM1	YIP1	YIP3	YIR016W	YIR018C-A	YIR020C	YIR021W-A	YIR042C	YIR043C	YIR044C	YJL007C	YJL027C	YJL028W	YJL043W	YJL047C-A	YJL052C-A	YJL070C	YJL077W-A	YJL077W-B	YJL107C	YJL118W	YJL132W	YJL136W-A	YJL163C	YJL193W	YJL206C	YJL213W	YJR011C	YJR012C	YJR015W	YJR056C	YJR079W	YJR084W	YJR098C	YJR112W-A	YJR115W	YJR120W	YJR124C	YJR128W	YJR146W	YJR149W	YJR151W-A	YJR154W	YKL050C	YKL063C	YKL068W-A	YKL070W	YKL075C	YKL096C-B	YKL097C	YKL102C	YKL106C-A	YKL107W	YKL162C	YKL183C-A	YKR005C	YKR011C	YKR015C	YKR018C	YKR032W	YKR041W	YKR045C	YKR070W	YKR073C	YKR075C	YLH47	YLL006W-A	YLL053C	YLL056C	YLL066W-B	YLR001C	YLR012C	YLR030W	YLR031W	YLR036C	YLR042C	YLR046C	YLR053C	YLR108C	YLR111W	YLR112W	YLR122C	YLR125W	YLR126C	YLR146W-A	YLR149C	YLR152C	YLR154C-G	YLR154C-H	YLR156C-A	YLR156W	YLR157C-C	YLR157W-D	YLR157W-E	YLR159C-A	YLR159W	YLR161W	YLR162W	YLR173W	YLR177W	YLR179C	YLR225C	YLR236C	YLR255C	YLR257W	YLR264C-A	YLR283W	YLR285C-A	YLR287C	YLR296W	YLR297W	YLR302C	YLR326W	YLR342W-A	YLR358C	YLR361C-A	YLR363W-A	YLR365W	YLR406C-A	YLR407W	YLR412C-A	YLR415C	YLR446W	YLR456W	YLR460C	YLR462W	YLR464W	YME2	YML002W	YML003W	YML018C	YML020W	YML037C	YML053C	YML054C-A	YML079W	YML083C	YML096W	YML100W-A	YML108W	YML119W	YML122C	YML131W	YMR001C-A	YMR007W	YMR030W-A	YMR082C	YMR084W	YMR085W	YMR090W	YMR102C	YMR103C	YMR105W-A	YMR114C	YMR122C	YMR141C	YMR155W	YMR158C-A	YMR160W	YMR175W-A	YMR181C	YMR187C	YMR196W	YMR206W	YMR230W-A	YMR242W-A	YMR244W	YMR247W-A	YMR253C	YMR254C	YMR262W	YMR265C	YMR272W-B	YMR295C	YMR315W-A	YMR316C-A	YMR317W	YMR320W	YMR321C	YNL011C	YNL018C	YNL019C	YNL033W	YNL034W	YNL035C	YNL042W-B	YNL046W	YNL050C	YNL058C	YNL067W-B	YNL095C	YNL097C-B	YNL115C	YNL140C	YNL143C	YNL144C	YNL146C-A	YNL146W	YNL162W-A	YNL165W	YNL184C	YNL190W	YNL193W	YNL194C	YNL195C	YNL208W	YNL277W-A	YNL320W	YNR014W	YNR021W	YNR029C	YNR048W	YNR061C	YNR065C	YNR066C	YNR068C	YNR071C	YNR075C-A	YNR077C	YOL013W-A	YOL014W	YOL019W	YOL019W-A	YOL024W	YOL029C	YOL036W	YOL038C-A	YOL085C	YOL097W-A	YOL107W	YOL118C	YOL131W	YOL153C	YOL155W-A	YOL159C-A	YOL160W	YOL164W-A	YOL166W-A	YOR008C-A	YOR011W-A	YOR012W	YOR015W	YOR019W	YOR029W	YOR032W-A	YOR034C-A	YOR062C	YOR072W	YOR072W-B	YOR097C	YOR105W	YOR111W	YOR161C-C	YOR186W	YOR192C-C	YOR238W	YOR268C	YOR289W	YOR292C	YOR293C-A	YOR296W	YOR314W	YOR316C-A	YOR338W	YOR342C	YOR343C	YOR365C	YOR376W	YOR376W-A	YOR381W-A	YOR385W	YOR387C	YOR389W	YOR394C-A	YOS1	YPL034W	YPL038W-A	YPL039W	YPL062W	YPL068C	YPL071C	YPL077C	YPL080C	YPL108W	YPL119C-A	YPL152W-A	YPL162C	YPL199C	YPL216W	YPL225W	YPL229W	YPL245W	YPL247C	YPL257W	YPL261C	YPL264C	YPL277C	YPL278C	YPP1	YPR003C	YPR014C	YPR027C	YPR053C	YPR063C	YPR064W	YPR071W	YPR078C	YPR084W	YPR089W	YPR096C	YPR108W-A	YPR114W	YPR117W	YPR127W	YPR145C-A	YPR148C	YPR159C-A	YPR170W-B	YPR172W	YPR174C	YPR195C	YPR202W	YPR203W	YRB2	YRO2	YSC83	YSF3	YSW1	YSY6	YTM1	YTP1	ZDS2	ZEO1	ZIP2	ZPS1	ZRG8	
-2.43	-1.01	0.39	2.17	6.12	5.28	1.67	6.62	-2.28	-0.21	0.33	5.63	6.96	-1.52	1.13	1.93		%	nucleic acid binding| molecular_function| GO:0003676|	297 genes:	ACE2	ADR1	AIR1	AIR2	ALA1	ARX1	ASM4	AZF1	BCD1	BRE1	BRE5	BRR2	BUD20	CBC2	CCE1	CFT1	CHL1	CMG1	CMR3	COM2	CRZ1	CUS2	CWC2	DBF4	DBP1	DBP10	DBP2	DBP3	DBP5	DBP6	DBP7	DBP8	DBP9	DED1	DED81	DHH1	DHR2	DIS3	DPS1	DRS1	DST1	ECM16	EFM5	ESF2	FAL1	FAP1	FZF1	GBP2	GFD2	GIS1	GIS2	HAS1	HCA4	HEK2	HEL2	HFM1	HPR1	HRB1	HRP1	HRQ1	HSH49	IST3	ISW1	ISW2	JJJ1	JSN1	KRR1	KRS1	LHP1	MAK5	MER1	MET31	MET32	MFT1	MIG1	MIG2	MIG3	MIP6	MOT2	MOT3	MPE1	MRD1	MRH4	MRN1	MSD1	MSK1	MSL1	MSL5	MSN2	MSN4	MSS116	MTQ2	MTR4	MUD1	MUD2	NAB3	NAB6	NAM8	NGR1	NOP12	NOP13	NOP15	NOP4	NOP6	NOP8	NPL3	NRD1	NRG1	NRG2	NRP1	NSR1	NUC1	NUP53	OTU1	PAB1	PAN2	PBP2	PDC2	PEP7	PES4	PET54	PIN4	POL1	POL2	POL3	POL5	POP2	POP6	POP7	PRP11	PRP16	PRP2	PRP22	PRP24	PRP28	PRP43	PRP5	PRP9	PRT1	PTI1	PUB1	PUF2	PXR1	PZF1	RAD3	RAD5	RAT1	RBS1	REI1	REV3	REX2	REX3	REX4	RFA1	RFA2	RGM1	RIE1	RIM101	RIM4	RME1	RNA15	RNH1	RNH201	RNH70	RNP1	ROK1	RPA12	RPB7	RPB9	RPC11	RPH1	RPN4	RPS18A	RPS18B	RRP3	RRP5	RRP6	RRT5	RSE1	RSF2	RTS2	SBP1	SCP160	SDD4	SEN2	SEN34	SFP1	SGN1	SGS1	SKI2	SLH1	SLM5	SLU7	SNP1	SNU23	SPB4	SPP2	SPP382	SQS1	SSL1	SSP2	STP1	STP2	STP3	STP4	SUB2	SUI2	SWI5	SWS2	TDA9	THO2	THP2	TIF1	TIF2	TIF3	TIF35	TRM11	UPF3	USV1	VMS1	WHI3	WHI4	XRN1	YAR009C	YBL005W-B	YBL100W-B	YBL111C	YBR012W-B	YCL019W	YCR087C-A	YDR034C-D	YDR098C-B	YDR210C-D	YDR210W-B	YDR261C-D	YDR261W-B	YDR316W-B	YDR365W-B	YDR514C	YER137C	YER138C	YER160C	YFL002W-A	YFL066C	YGR027W-B	YGR038C-B	YGR067C	YGR109W-A	YGR109W-B	YGR161C-D	YGR161W-B	YHC1	YHL009W-B	YHL050C	YHR127W	YHR214C-B	YHR218W	YIL082W-A	YJL113W	YJR027W	YJR029W	YLL032C	YLL066C	YLR035C-A	YLR157C-B	YLR227W-B	YLR410W-B	YLR419W	YME2	YML039W	YML045W	YML133C	YMR045C	YMR050C	YNL054W-B	YNL284C-B	YOL103W-B	YOR142W-B	YOR192C-B	YOR343W-B	YPL060C-A	YPL257W-B	YPR015C	YPR137C-B	YPR158C-D	YPR158W-B	YRA1	YRA2	YRF1-1	YRF1-2	YRF1-3	YRF1-4	YRF1-5	YRF1-6	YRF1-7	YRF1-8	ZAP1	
-0.61	-0.91	-0.03	0.36	-0.37	1.43	-2.99	1.43	-4.14	0.22	-1.25	-1.04	-4.51	-4.39	-1.94	-0.14		%	DNA binding| molecular_function| GO:0003677|	486 genes:	ABF1	ABF2	ACA1	ACE2	ADA2	ADR1	APN1	APN2	ARG80	ARG81	ARO80	ARR1	ASG1	ASH1	AZF1	BAS1	BDP1	BRF1	CAD1	CAT8	CBF1	CBF2	CBF5	CDC13	CDC9	CEF1	CEP3	CHA4	CHD1	CHL1	CIN5	CMR1	CMR3	COM2	CRP1	CRZ1	CSE4	CSM3	CST6	CTF13	CTF18	CTF8	CTR9	CUP2	CUP9	CWC24	DAL80	DAL81	DAT1	DBF4	DDC1	DEF1	DIN7	DMC1	DNA2	DNL4	DOT1	DOT6	DPB2	DST1	EAF1	ECM22	ECM32	ECM5	EDS1	ELG1	ENV11	ERT1	EST1	EST2	ETR1	EUC1	EXO1	EXO5	FHL1	FKH1	FKH2	FLP1	FOB1	FUN19	FUN30	FZF1	GAL4	GAL80	GAT1	GAT2	GAT3	GAT4	GBP2	GCN4	GCR1	GIS1	GLN3	GSM1	GZF3	HAA1	HAC1	HAL9	HAP1	HAP2	HAP3	HAP4	HAP5	HCM1	HCS1	HDA2	HDA3	HFM1	HHF1	HHF2	HHO1	HHT1	HHT2	HIR1	HIR2	HIR3	HMI1	HMLALPHA1	HMLALPHA2	HMO1	HMRA1	HMRA2	HMS1	HMS2	HNT3	HO	HOP1	HOP2	HPC2	HRQ1	HSF1	HTA1	HTA2	HTB1	HTB2	HTZ1	IES2	INO2	INO4	INO80	IOC2	IOC3	IOC4	IRC3	IRC5	ISW1	ISW2	IXR1	LAP3	LEU3	LYS14	MAC1	MAL13	MAL33	MATALPHA1	MATALPHA2	MBF1	MBP1	MCM1	MCM2	MCM3	MCM4	MCM5	MCM6	MCM7	MEC3	MED8	MET28	MET31	MET32	MET4	MGA1	MGM101	MGS1	MGT1	MHF1	MHF2	MHR1	MIF2	MIG1	MIG2	MIG3	MIP1	MIT1	MMS4	MND1	MOT1	MPH1	MSH1	MSH2	MSH3	MSH4	MSH5	MSH6	MSN1	MSN2	MSN4	MTF1	MUS81	NAM7	NAP1	NDT80	NHP10	NHP6A	NHP6B	NRG1	NRG2	NSI1	NSR1	NTG1	NTG2	NUP157	OAF1	OAF3	OPI1	ORC1	ORC3	ORC4	ORC6	PDC2	PDR1	PDR3	PDR8	PHD1	PHO2	PHO4	PHR1	PIF1	PIM1	PIP2	POB3	POL1	POL12	POL2	POL3	POL30	POL31	POL4	POL5	PPR1	PRI2	PUL4	PUT3	PZF1	RAD1	RAD10	RAD14	RAD16	RAD17	RAD18	RAD2	RAD26	RAD27	RAD3	RAD30	RAD34	RAD4	RAD5	RAD51	RAD54	RAD55	RAD57	RAP1	RDH54	RDR1	RDS1	RDS2	REB1	RET1	REV1	REV3	RFA1	RFA2	RFA3	RFC1	RFC2	RFC3	RFC4	RFC5	RFX1	RGM1	RGT1	RIM1	RIM101	RLM1	RME1	RMI1	ROF1	ROX1	RPA135	RPA190	RPA49	RPB10	RPB11	RPB2	RPB3	RPB5	RPB8	RPC10	RPC19	RPC25	RPC31	RPC40	RPC53	RPC82	RPH1	RPI1	RPN4	RPO21	RPO26	RPO31	RPO41	RRM3	RRN7	RRP14	RSC3	RSC30	RSC8	RSC9	RSF2	RTF1	RTG1	RTG3	RTS2	RTT103	RTT106	SAE2	SDD2	SDD4	SEF1	SFL1	SFP1	SIP4	SIR3	SIR4	SIS1	SKI2	SKN7	SKO1	SKP1	SMI1	SMP1	SNF2	SNT1	SNT2	SOK2	SPO11	SPT15	SPT2	SPT3	SPT5	SPT6	SRD1	SRS2	SSL2	STB4	STB5	STE12	STH1	STM1	STP1	STP2	SUA5	SUB1	SUM1	SWC4	SWI1	SWI3	SWI4	SWI5	SWI6	SWR1	TAF12	TAF13	TAF4	TAH11	TBF1	TBS1	TDA9	TEA1	TEC1	TEL2	TFA2	TFC1	TFC3	TFC4	TFC6	TFC7	TFC8	TFG1	TFG2	THI2	TOD6	TOF1	TOG1	TOP1	TOP2	TOP3	TOS8	TYE7	UGA3	UME6	UPC2	URC2	USV1	VHR1	VHR2	VID22	VMA1	WAR1	XBP1	XRS2	YAP1	YAP3	YAP5	YAP6	YAP7	YAR009C	YBL005W-B	YBL010C	YBL100W-B	YBR012W-B	YCL019W	YCR087C-A	YDR034C-D	YDR098C-B	YDR210C-D	YDR210W-B	YDR261C-D	YDR261W-B	YDR316W-B	YDR365W-B	YER138C	YER160C	YFL002W-A	YGR027W-B	YGR038C-B	YGR067C	YGR109W-A	YGR109W-B	YGR161C-D	YGR161W-B	YHL009W-B	YHM2	YHP1	YHR214C-B	YIL082W-A	YJL113W	YJL206C	YJR027W	YJR029W	YKL222C	YKU70	YKU80	YLL054C	YLR035C-A	YLR157C-B	YLR227W-B	YLR278C	YLR410W-B	YML039W	YML045W	YMR045C	YMR050C	YMR114C	YNL054W-B	YNL284C-B	YOL103W-B	YOR142W-B	YOR192C-B	YOR338W	YOR343W-B	YOX1	YPL060C-A	YPL257W-B	YPR137C-B	YPR158C-D	YPR158W-B	YPR196W	YRA2	YRM1	YRR1	ZAP1	ZIP2	ZNF1	ZUO1	
0.54	-0.17	-0.04	0.62	-0.03	-1.25	-0.40	0.25	-1.95	0.00	0.17	-1.17	-0.14	-3.00	-0.10	-0.92		%	DNA helicase activity| molecular_function| GO:0003678|	47 genes:	CHL1	DBP9	DNA2	ECM32	FUN30	HCS1	HFM1	HMI1	HRQ1	MCM2	MCM3	MCM4	MCM5	MCM6	MCM7	MPH1	PIF1	RAD26	RAD3	RAD50	RDH54	RRM3	RVB1	RVB2	SGS1	SRS2	SSL2	STH1	SWR1	YEL077C	YFL066C	YIL177C	YJL225C	YKU70	YKU80	YLL066C	YLL067C	YML133C	YPR204W	YRF1-1	YRF1-2	YRF1-3	YRF1-4	YRF1-5	YRF1-6	YRF1-7	YRF1-8	
-0.01	-2.94	-1.19	-0.52	-0.75	-0.68	-0.92	3.96	-0.60	-0.67	-0.10	0.25	0.83	0.96	4.06	2.32		%	AT DNA binding| molecular_function| GO:0003680|	3 genes:	DAT1	SMC1	SMC2	
-0.04	-0.95	-0.12	0.68	2.40	0.59	0.27	4.35	-8.13	-0.40	-0.41	1.58	-0.49	-4.08	-0.99	0.08		%	chromatin binding| molecular_function| GO:0003682|	100 genes:	ADA2	ARP4	ARP7	BDF1	BRN1	BUR6	BYE1	CDC45	CDC6	CDC73	CLF1	CST9	CTF4	CYC8	DCP2	DHH1	ELG1	FKH1	FKH2	FMS1	FUN19	FUN30	GBP2	GCN4	HAT1	HDA1	HDA2	HDA3	HOG1	HRB1	HTL1	HTZ1	IMD2	IPI1	IPI3	IRR1	ISW2	KTI12	LIF1	LSM1	MCD1	MCM2	MCM3	MCM5	MCM7	MHF1	NCB2	NOC3	NUP170	ORC1	ORC2	ORC3	PAF1	PAT1	PDP3	PLM2	POB3	POL1	RAD24	REC8	REF2	RIX1	RSC1	RSC2	RSC4	SCC2	SIR1	SIR3	SLD3	SMC1	SMC2	SMC4	SNT1	SNT2	SPO11	SPP1	SPT15	SPT16	SRM1	SUB1	SUS1	SWD2	TAF1	TAF10	TAF11	TAF12	TAF2	TAF3	TAF4	TAF5	TAF6	TAF9	THO1	TOS4	TOS8	XRN1	YCG1	YCS4	YOR338W	YTA7	
1.81	-0.43	-1.39	-0.11	-0.22	-0.42	-0.87	0.84	-0.46	1.39	-0.51	-0.01	-0.29	0.59	-1.07	0.15		%	damaged DNA binding| molecular_function| GO:0003684|	23 genes:	IXR1	LCD1	MAG1	OGG1	PSO2	RAD1	RAD10	RAD14	RAD16	RAD17	RAD23	RAD3	RAD30	RAD34	RAD4	RAD7	REV1	RFA1	RPS3	SMC5	SMC6	YKU70	YKU80	
-0.09	1.35	2.16	1.75	0.14	1.77	0.33	1.54	-5.83	-0.13	1.53	0.98	-2.30	-4.72	-0.41	-0.52		%	DNA replication origin binding| molecular_function| GO:0003688|	34 genes:	ABF1	ADE12	BMH1	BMH2	BRE1	CDC45	CDC53	CDC6	CLF1	DBF4	DIA2	FKH1	FKH2	HSP60	MCM1	MCM10	MCM2	MCM3	MCM4	MCM5	MCM6	MCM7	ORC1	ORC2	ORC3	ORC4	ORC5	ORC6	POL1	RAD53	SKP1	SLD2	SUM1	TAH11	
-1.38	0.51	1.14	-0.90	-0.02	-0.21	0.19	-0.09	-0.60	-0.40	0.64	0.07	0.29	-0.86	-0.15	0.09		%	DNA clamp loader activity| molecular_function| GO:0003689|	7 genes:	DCC1	RAD24	RFC1	RFC2	RFC3	RFC4	RFC5	
1.36	0.06	-0.20	0.69	-0.24	1.34	-4.65	0.17	-2.48	-1.09	-1.95	1.55	0.87	-0.33	0.64	1.20		%	double-stranded DNA binding| molecular_function| GO:0003690|	44 genes:	ACO1	DMC1	DPB2	DPB3	DPB4	FLP1	HHO1	HMO1	HOP2	ILV5	LAP3	LRP1	MCM10	MLH1	MND1	MSH4	MSH5	NFI1	PMS1	POL2	RAD17	RAD50	RAD51	RAD57	RAD9	RDH54	RFA1	RFA2	RFA3	RTS2	RTT106	SAE2	SIR3	SIR4	SMC1	SMC2	TDP1	TFB2	THO1	THP1	TPP1	YJR084W	YKU70	YKU80	
-0.07	-1.72	-1.05	-0.61	-1.51	-2.95	-2.88	1.20	-5.66	-0.99	-1.18	-1.97	-1.24	-0.06	-1.00	0.77		%	double-stranded telomeric DNA binding| molecular_function| GO:0003691|	4 genes:	MRE11	RAD50	TBF1	XRS2	
-1.10	1.34	0.38	2.14	-0.07	0.30	-1.84	0.65	-4.62	-0.28	0.88	0.33	-1.11	0.74	-4.56	-0.09		%	single-stranded DNA binding| molecular_function| GO:0003697|	54 genes:	ACO1	ASM4	CDC45	DMC1	DPB2	DPB3	DPB4	EST1	FLP1	GIS2	HNT3	HSP60	ISW2	LAP3	MCM10	MCM2	MCM3	MCM4	MCM5	MCM6	MCM7	MGM101	MHR1	MLH1	NUP53	PIF1	PIM1	PMS1	POL1	POL2	PRI1	PRI2	RAD1	RAD10	RAD18	RAD2	RAD34	RAD4	RAD51	RAD57	RAD6	RFA1	RFA2	RIM1	RMI1	RPB4	RPB7	RPC82	SIR3	SLD2	SMC5	TDP1	TFA1	TFA2	
0.13	1.04	2.71	1.69	-2.42	0.79	-2.91	-0.56	2.41	1.35	-1.10	0.02	0.15	0.15	-0.05	-0.43		%	DNA-binding transcription factor activity| molecular_function| GO:0003700|	60 genes:	ACA1	CAD1	CAM1	CHA4	CIN5	CRZ1	CST6	CUP2	DAL80	DAL82	ERT1	FAP1	FHL1	FKH1	FKH2	GAT1	GCN4	GLN3	GSM1	GZF3	HAA1	HAC1	HAP2	HAP5	HCM1	HMS1	HMS2	HSF1	KAR4	MAC1	MAL13	MET28	MGA1	NDT80	PHD1	PHO4	RAP1	RDR1	RFX1	RSF2	SFL1	SKN7	SKO1	SMP1	SOK2	SPT15	STB5	STE12	STP1	STP2	TEC1	TOG1	TYE7	WAR1	XBP1	YAP1	YAP3	YAP5	YAP6	YAP7	
0.34	-0.74	-0.92	-0.46	0.17	-1.96	-1.22	-0.60	-8.60	-2.32	1.89	-5.41	-4.36	-4.21	1.19	-1.19		%	transcription coregulator activity| molecular_function| GO:0003712|	38 genes:	ARG81	BUR6	CRF1	CSE2	CTR9	FKH2	GAL11	GCR2	HFI1	IFH1	LEO1	MED1	MED11	MED4	MED6	MED7	MED8	NUT1	NUT2	PGD1	RGR1	ROX3	SAP30	SIP3	SOH1	SPT20	SPT3	SPT8	SRB2	SRB4	SRB5	SRB6	SRB7	SRB8	SSN2	TAF13	TOA1	TRA1	
0.14	-1.52	-0.61	-0.54	0.69	1.18	-1.22	0.18	-2.49	2.34	-1.00	0.15	-1.53	-3.53	-0.14	0.35		%	transcription coactivator activity| molecular_function| GO:0003713|	37 genes:	ADA2	ADR1	BUR6	CSE2	CYC8	DAL81	FKH2	FUN19	GAL11	GCN5	HAP4	HFI1	HMLALPHA1	IFH1	IMP2'	MATALPHA1	MBF1	MED6	MET4	NCB2	NDD1	NGG1	RPD3	SGF11	SIN3	SRB2	SRB7	SRB8	SSN2	SUB1	SUS1	SWI6	TAF11	TAF7	TOA2	XBP1	YOR338W	
-3.39	-1.56	-0.19	2.26	8.93	1.83	0.74	-0.51	0.11	0.85	-0.02	1.11	0.50	0.69	-1.44	-0.02		%	transcription corepressor activity| molecular_function| GO:0003714|	25 genes:	BUR6	CRF1	CYC8	HIR1	HIR2	HIR3	HMRA1	MED8	NCB2	NUP159	NUP42	OPI1	RPD3	SIF2	SIN3	SKO1	SNT1	SRB7	SWC4	TUP1	UME1	URE2	WHI5	WTM1	WTM2	
1.20	-2.10	-3.52	-2.09	-0.11	-0.03	-1.72	1.29	0.02	-0.47	0.86	0.09	-0.39	-0.62	1.73	-0.64		%	telomerase activity| molecular_function| GO:0003720|	2 genes:	EST2	TLC1	
-9.49	-1.78	3.31	5.75	12.01	4.58	1.23	7.36	-0.64	-3.49	-0.17	7.91	61.89	20.66	-2.92	4.69		%	RNA binding| molecular_function| GO:0003723|	504 genes:	ABD1	AEP2	AIR2	ALA1	ANB1	ARC1	BFR1	BI3	BI4	BRE5	CBC2	CBF5	CBP2	CCA1	CCR4	CDC33	CFT1	CFT2	CIC1	CLP1	CLU1	CSL4	CTH1	CUS1	CUS2	CWC15	CWC2	CWC22	DBF2	DBP1	DBP10	DBP2	DBP3	DBP5	DBP6	DBP7	DBP8	DBP9	DCP1	DCP2	DED1	DEG1	DHH1	DHR2	DIM1	DIS3	DNA2	DPS1	DRS1	DSS1	DTD1	DXO1	ECM16	ECM2	ECM32	EDC1	EDC2	EFT1	EFT2	ELP3	EMG1	ESF1	ESF2	EST1	FAL1	FIP1	FRS1	GAR1	GBP2	GCD10	GCN2	GLE2	HAS1	HCA4	HEF3	HEK2	HFM1	HRB1	HRP1	HRQ1	HSH49	HYP2	IDH1	IDH2	IME4	IMP3	IRC3	IST3	JSN1	KRR1	LEO1	LHP1	LOS1	LRP1	LSM1	LSM12	LSM2	LSM3	LSM4	LSM5	LSM6	LSM7	LSM8	MAK31	MAK5	MER1	MEX67	MIP6	MOT2	MPP6	MPT5	MRD1	MRH4	MRM1	MRN1	MRPL1	MRPL3	MRPL6	MRPL7	MRPS17	MRPS28	MRPS5	MRPS9	MRS1	MSE1	MSL1	MSL5	MSN5	MSS116	MSY1	MTF1	MTF2	MTR3	MTR4	MUD1	MUD2	NAB2	NAB3	NAB6	NAF1	NAM7	NAM8	NAM9	NCL1	NCS6	NGL2	NGR1	NHP2	NIP1	NIP7	NMD2	NOP1	NOP10	NOP12	NOP13	NOP15	NOP2	NOP4	NOP53	NOP6	NOP8	NOP9	NPL3	NRD1	NRP1	NSR1	NUG1	NUP100	NUP116	NUP145	NUP157	PAB1	PAD1	PAN3	PAP1	PAT1	PBP1	PBP2	PCF11	PES4	PET54	PFS2	PHO92	PIN4	PNO1	POP1	POP2	POP4	POP5	POP6	POP7	PRO1	PRP11	PRP16	PRP2	PRP21	PRP22	PRP24	PRP28	PRP31	PRP40	PRP42	PRP43	PRP5	PRP8	PRP9	PRT1	PTA1	PTI1	PUB1	PUF2	PUF3	PUF4	PUF6	PUS1	PUS2	PUS4	PUS5	PUS6	PUS7	PUS9	PZF1	RAI1	RBS1	RCM1	REF2	RIB2	RIE1	RIM4	RLP24	RLP7	RML2	RNA14	RNA15	RNH201	RNH70	RNP1	RNT1	RNY1	ROK1	RPF1	RPG1	RPL11A	RPL11B	RPL12A	RPL12B	RPL13A	RPL13B	RPL14A	RPL14B	RPL15A	RPL15B	RPL16A	RPL16B	RPL18A	RPL18B	RPL19A	RPL19B	RPL1A	RPL1B	RPL22A	RPL22B	RPL24A	RPL24B	RPL25	RPL26A	RPL26B	RPL28	RPL2A	RPL2B	RPL3	RPL30	RPL36A	RPL36B	RPL37A	RPL37B	RPL4A	RPL4B	RPL5	RPL6A	RPL6B	RPL7A	RPL7B	RPL8A	RPL8B	RPP1	RPS10A	RPS10B	RPS11A	RPS11B	RPS15	RPS16A	RPS16B	RPS18A	RPS18B	RPS19A	RPS19B	RPS2	RPS20	RPS27A	RPS27B	RPS3	RPS4A	RPS4B	RPS5	RPS9A	RPS9B	RRP12	RRP14	RRP17	RRP3	RRP4	RRP40	RRP42	RRP43	RRP45	RRP46	RRP5	RRP6	RRT5	RSM19	RSM7	RTF1	SBP1	SCP160	SEN1	SET1	SGD1	SGN1	SHE2	SHE3	SKI2	SKI6	SLF1	SLH1	SLM3	SMB1	SMD1	SMD2	SMD3	SME1	SMX2	SMX3	SNM1	SNP1	SNR10	SNR17A	SNR17B	SNR3	SNR4	SNR5	SNR7-S	SNR8	SNR9	SNU13	SNU56	SNU71	SPB4	SPP381	SRO9	SRP14	SRP21	SRP54	SRP68	SSD1	STO1	SUB2	SUI1	SUI2	SUV3	SWS2	SYC1	TAD1	TAN1	TDH3	THO1	THP1	TIF1	TIF11	TIF2	TIF3	TIF35	TIF4631	TIF4632	TIS11	TMA20	TMA22	TMA64	TRM1	TRM11	TRM3	TRM8	URN1	UTP22	UTP23	UTP30	VTS1	WHI2	WHI3	WHI4	XRN1	YAR009C	YAR010C	YBL005W-A	YBL005W-B	YBL100W-A	YBL100W-B	YBR012W-A	YBR012W-B	YCL019W	YCL020W	YCL074W	YCL075W	YDR034C-C	YDR034C-D	YDR098C-A	YDR098C-B	YDR170W-A	YDR210C-C	YDR210C-D	YDR210W-A	YDR210W-B	YDR261C-C	YDR261C-D	YDR261W-A	YDR261W-B	YDR316W-A	YDR316W-B	YDR365W-A	YDR365W-B	YEF3	YER137C-A	YER138C	YER159C-A	YER160C	YFL002W-A	YFL002W-B	YGR027W-A	YGR027W-B	YGR038C-A	YGR038C-B	YGR109W-B	YGR161C-C	YGR161C-D	YGR161W-A	YGR161W-B	YHC1	YHL009W-A	YHL009W-B	YHR033W	YHR214C-B	YHR214C-C	YIL082W-A	YJL113W	YJL114W	YJR026W	YJR027W	YJR028W	YJR029W	YJR084W	YLL032C	YLR035C-A	YLR157C-A	YLR157C-B	YLR227W-A	YLR227W-B	YLR256W-A	YLR410W-A	YLR410W-B	YLR419W	YME2	YML039W	YML040W	YML045W	YML045W-A	YMR045C	YMR046C	YMR050C	YMR051C	YNL054W-A	YNL054W-B	YNL284C-A	YNL284C-B	YOL103W-A	YOL103W-B	YOR142W-A	YOR142W-B	YOR192C-A	YOR192C-B	YOR343W-A	YOR343W-B	YPL060C-A	YPL257W-A	YPL257W-B	YPR137C-A	YPR137C-B	YPR158C-C	YPR158C-D	YPR158W-A	YPR158W-B	YRA1	YRA2	YSH1	YTH1	
-3.12	2.18	2.45	5.94	4.09	1.21	3.89	3.67	1.76	-2.02	-2.61	1.48	3.01	5.46	0.06	-0.82		%	RNA helicase activity| molecular_function| GO:0003724|	44 genes:	BRR2	DBP1	DBP10	DBP2	DBP3	DBP5	DBP6	DBP7	DBP8	DBP9	DED1	DHH1	DHR2	DRS1	ECM16	ECM32	FAL1	HAS1	HCA4	HFM1	HRQ1	IRC3	MAK5	MRH4	MSS116	MTR4	NAM7	PRP16	PRP2	PRP22	PRP28	PRP43	PRP5	ROK1	RRP3	SKI2	SLH1	SPB4	SPP382	SUB2	SUV3	TIF1	TIF2	YLR419W	
1.05	-0.14	-0.55	-0.31	0.47	-0.32	0.21	-1.49	-1.58	-1.23	-4.49	-3.71	-1.03	1.14	-4.54	-0.71		%	double-stranded RNA binding| molecular_function| GO:0003725|	6 genes:	HNT3	LRP1	MRPL3	RNT1	SUA5	TIF11	
0.30	-2.83	-1.05	-0.99	1.41	-0.02	-2.47	0.26	-0.83	-0.74	6.75	-1.99	0.85	-0.56	5.86	-1.13		%	single-stranded RNA binding| molecular_function| GO:0003727|	7 genes:	GIS2	RPB4	RPB7	RRP6	SPT4	SPT5	TIF3	
-5.34	0.12	1.47	1.16	1.60	1.72	2.70	2.36	-0.07	0.49	-0.10	6.71	10.02	2.87	-0.39	3.07		%	mRNA binding| molecular_function| GO:0003729|	190 genes:	ARC15	ARF3	ARP8	BEM2	BFR1	BMS1	BRE5	CBF5	CBP1	CBP3	CLU1	CPR1	CRG1	CTH1	CYS4	DBP1	DBP9	DCP1	DCP2	DED1	DFR1	DHH1	DUS3	EAP1	EBP2	ECM32	EDC1	EDC2	EDC3	FAL1	GBP2	GCY1	GIS2	GLN4	GRE3	GUS1	HEK2	HRB1	HRP1	HSH155	HSP26	HTS1	IMD2	IMD3	IMD4	JSN1	KRS1	KSP1	LAP3	LOC1	LSG1	LSM1	LUC7	LYS1	MAK21	MAM33	MAP1	MDH1	MDH3	MER1	MEU1	MEX67	MIP6	MLP1	MPT5	MRD1	MRN1	MRPL23	MSC6	MSL1	MSS116	MTR4	MUD2	NAB2	NAB3	NAB6	NAM7	NAM8	NAN1	NEW1	NGR1	NIP1	NOC2	NOP4	NOP56	NOP58	NOP7	NOP9	NPL3	NRD1	NSR1	NUG1	PAB1	PAD1	PAP2	PAT1	PBP1	PBP2	PCF11	PCS60	PES4	PET309	PFK2	PHR1	PIN4	POL2	POT1	PRE10	PRP43	PRP8	PSP1	PSP2	PTI1	PUB1	PUF2	PUF3	PUF4	PUF6	PUS1	PWP2	RAT1	RFA1	RIE1	RLP7	RMD9	RNA14	RNA15	RPB2	RPG1	RPL16A	RPL16B	RPL35A	RPL35B	RPS14A	RPS20	RPS26A	RPS26B	RPS5	RQC2	RRP12	RRP5	RSM7	SBP1	SCD6	SCP160	SCW4	SEN1	SHE2	SHE3	SKI2	SLF1	SLH1	SMD1	SMD3	SNP1	SNU56	SOF1	SPT5	SRO9	SSD1	STE20	STI1	STO1	SUI3	SUP35	TEX1	THO2	TIF3	TIF4631	TIF4632	TIS11	TMA22	TMA46	TYS1	UBP3	UPF3	URB1	UTP20	VMA1	VTC1	VTS1	WHI3	WHI4	XRN1	YBR238C	YGR054W	YHC1	YLL032C	YLR419W	YMR1	
2.25	-0.48	1.85	1.42	-0.00	-2.18	1.40	-1.19	-0.05	1.96	-0.14	0.25	1.43	0.13	-0.92	-2.67		%	mRNA 3'-UTR binding| molecular_function| GO:0003730|	6 genes:	PAB1	PHO92	PUF3	PUF6	RIE1	SSD1	
-17.25	0.03	0.97	1.32	4.54	2.95	-0.17	12.03	2.79	-10.32	-2.26	12.75	104.62	80.73	-20.07	4.10		%	structural constituent of ribosome| molecular_function| GO:0003735|	237 genes:	15S_RRNA	21S_RRNA	EHD3	FYV4	GET1	IMG1	IMG2	MHR1	MNP1	MRP1	MRP10	MRP13	MRP17	MRP2	MRP20	MRP21	MRP4	MRP49	MRP51	MRP7	MRPL1	MRPL10	MRPL11	MRPL13	MRPL15	MRPL16	MRPL17	MRPL19	MRPL20	MRPL22	MRPL23	MRPL24	MRPL25	MRPL27	MRPL28	MRPL3	MRPL31	MRPL32	MRPL33	MRPL35	MRPL36	MRPL37	MRPL38	MRPL39	MRPL4	MRPL40	MRPL44	MRPL49	MRPL50	MRPL51	MRPL6	MRPL7	MRPL8	MRPL9	MRPS12	MRPS16	MRPS17	MRPS18	MRPS28	MRPS35	MRPS5	MRPS8	MRPS9	MRX14	NAM9	PET123	PPE1	QRI5	RDN18-1	RDN18-2	RDN25-1	RDN25-2	RDN5-1	RDN5-2	RDN5-3	RDN5-4	RDN5-5	RDN5-6	RDN58-1	RDN58-2	RLP24	RLP7	RML2	RPL10	RPL11A	RPL11B	RPL12A	RPL12B	RPL13A	RPL13B	RPL14A	RPL14B	RPL15A	RPL15B	RPL16A	RPL16B	RPL17A	RPL17B	RPL18A	RPL18B	RPL19A	RPL19B	RPL1A	RPL1B	RPL20A	RPL20B	RPL21A	RPL21B	RPL22A	RPL22B	RPL23A	RPL23B	RPL24A	RPL24B	RPL25	RPL26A	RPL26B	RPL27A	RPL27B	RPL28	RPL29	RPL2A	RPL2B	RPL3	RPL30	RPL31A	RPL31B	RPL32	RPL33A	RPL33B	RPL34A	RPL34B	RPL35A	RPL35B	RPL36A	RPL36B	RPL37A	RPL37B	RPL38	RPL39	RPL40A	RPL40B	RPL41A	RPL41B	RPL42A	RPL42B	RPL43A	RPL43B	RPL4A	RPL4B	RPL5	RPL6A	RPL6B	RPL7A	RPL7B	RPL8A	RPL8B	RPL9A	RPL9B	RPP0	RPP1A	RPP1B	RPP2A	RPP2B	RPS0A	RPS0B	RPS10A	RPS10B	RPS11A	RPS11B	RPS12	RPS13	RPS14A	RPS14B	RPS15	RPS16A	RPS16B	RPS17A	RPS17B	RPS18A	RPS18B	RPS19A	RPS19B	RPS1A	RPS1B	RPS2	RPS20	RPS21A	RPS21B	RPS22A	RPS22B	RPS23A	RPS23B	RPS24A	RPS24B	RPS25A	RPS25B	RPS26A	RPS26B	RPS27A	RPS27B	RPS28A	RPS28B	RPS29A	RPS29B	RPS3	RPS30A	RPS30B	RPS31	RPS4A	RPS4B	RPS5	RPS6A	RPS6B	RPS7A	RPS7B	RPS8A	RPS8B	RPS9A	RPS9B	RSM10	RSM18	RSM19	RSM22	RSM23	RSM24	RSM25	RSM26	RSM27	RSM28	RSM7	RTC6	SWS2	VAR1	YML6	YMR31	YNL122C	
-0.65	0.04	1.03	0.26	2.83	-0.26	0.32	-1.32	0.05	-3.28	-2.15	-0.92	1.67	7.29	-3.39	-0.17		%	translation initiation factor activity| molecular_function| GO:0003743|	36 genes:	AIM23	CAF20	CDC33	DBP1	DED1	FUN12	GCD1	GCD11	GCD2	GCD6	GCD7	GCN3	HCR1	HYP2	IFM1	NIP1	PET122	PRT1	RLI1	RPG1	SUI1	SUI2	SUI3	TIF1	TIF11	TIF2	TIF3	TIF34	TIF35	TIF4631	TIF4632	TIF5	TIF6	TMA22	TMA64	YGR054W	
-0.78	0.61	1.56	0.89	1.48	9.17	-0.20	1.83	4.71	3.19	-1.21	0.40	3.70	12.05	0.26	-0.59		%	translation elongation factor activity| molecular_function| GO:0003746|	15 genes:	ANB1	CAM1	EFB1	EFT1	EFT2	HBS1	HEF3	HYP2	MEF1	MEF2	TEF1	TEF2	TEF4	TUF1	YEF3	
0.44	-3.04	-0.69	0.01	1.97	-0.47	-2.58	0.45	-0.31	-1.11	-0.23	-0.21	-1.43	-0.16	-5.32	1.37		%	translation release factor activity| molecular_function| GO:0003747|	6 genes:	MRF1	PTH4	RRF1	RSO55	SUP35	SUP45	
0.52	-0.60	-0.08	-0.32	0.20	-4.83	0.12	-1.65	-0.92	0.63	0.12	-0.95	-0.78	0.24	0.20	-2.10		%	peptidyl-prolyl cis-trans isomerase activity| molecular_function| GO:0003755|	16 genes:	CPR1	CPR2	CPR3	CPR4	CPR5	CPR6	CPR7	CPR8	CWC27	ESS1	FPR1	FPR2	FPR3	FPR4	RRD1	RRD2	
-2.47	1.28	1.83	1.28	1.25	0.31	3.16	0.02	0.62	0.28	-0.83	-1.33	-0.68	-0.41	-0.39	-0.01		%	protein disulfide isomerase activity| molecular_function| GO:0003756|	7 genes:	EPS1	ERO1	EUG1	MIA40	MPD1	MPD2	PDI1	
-0.01	0.67	0.06	-0.09	-0.45	-0.11	-0.11	-0.02	1.40	-0.23	3.22	0.96	0.45	0.61	-0.58	0.15		%	motor activity| molecular_function| GO:0003774|	14 genes:	ARP1	ARP10	DYN1	DYN2	DYN3	JNM1	MYO1	MYO2	MYO3	MYO4	MYO5	NIP100	NUD1	SMY1	
0.11	1.01	1.21	-0.73	-0.54	-0.63	0.01	-0.32	-1.72	0.39	1.53	0.44	0.17	-0.87	0.49	-2.27		%	microtubule motor activity| molecular_function| GO:0003777|	9 genes:	CIK1	CIN8	DYN1	DYN3	KAR3	KIP1	KIP2	KIP3	SMY1	
-0.79	1.57	0.91	1.79	2.70	3.96	0.80	-1.00	-0.04	1.37	2.79	0.04	0.40	-0.19	0.33	0.08		%	actin binding| molecular_function| GO:0003779|	43 genes:	ABP1	ABP140	AIM7	AIP1	ARC18	ARC19	ARC35	ARC40	ARP2	ARP3	BNI1	BNR1	BUD6	CAP1	CAP2	COF1	CRN1	DLD2	END3	GCS1	IQG1	LAS17	MYO1	MYO2	MYO3	MYO4	MYO5	PAN1	PFY1	PLP2	RVS167	SAC6	SLA1	SLA2	SPH1	SRV2	SSK2	TEF1	TEF2	TWF1	VPS16	VRP1	YIH1	
0.42	1.28	0.27	0.82	-0.05	-0.04	1.36	-0.76	1.28	-0.17	-0.68	-0.20	-0.25	0.38	-0.40	-1.09		%	actin monomer binding| molecular_function| GO:0003785|	3 genes:	PFY1	TWF1	YIH1	
-1.13	1.63	1.67	2.04	-0.77	-0.93	0.34	-0.40	-0.40	-0.01	-1.00	-2.15	-2.99	-1.41	-0.67	0.37		%	actin lateral binding| molecular_function| GO:0003786|	2 genes:	TPM1	TPM2	
-0.15	-0.72	0.38	0.18	0.19	-0.76	0.61	-0.81	-0.06	2.40	-0.30	-0.21	-2.58	-5.65	0.53	-1.37		%	catalytic activity| molecular_function| GO:0003824|	340 genes:	AAT1	AAT2	ABZ1	ABZ2	ACC1	ACS1	ACS2	ADE13	ADE16	ADE17	ADE3	ADE5,7	AGX1	ALT1	ALT2	AMS1	ARG4	ARG5,6	ARG7	ARG8	ARI1	ARO1	ARO10	ARO3	ARO4	ARO7	ARO8	ARO9	ATH1	AXL1	BAT1	BAT2	BET2	BIO2	BIO3	BNA3	BNA5	BNA6	BPL1	CAB3	CAB4	CAR2	CDA1	CDA2	CDC19	CDC43	CDD1	CEM1	CMR2	COQ11	COR1	CWH41	CYB2	CYM1	CYR1	CYS3	DAL7	DCD1	DCI1	DCW1	DET1	DFG5	DIN7	DIT1	DLD1	DLD2	DLD3	DNA2	DPL1	DSF1	DUR1,2	DUS1	DUS3	DUS4	ECI1	ECM31	ECT1	EHD3	ELP3	EPT1	ERG10	ERG13	ERG9	EXO1	FAA1	FAA2	FAA3	FAA4	FAD1	FAS1	FAS2	FAT1	FBA1	FBP1	FBP26	FCY1	FMP41	FOL1	FOL2	FOX2	FUM1	FUR1	GAD1	GAL10	GCV2	GDB1	GLC3	GLN1	GLT1	GLY1	GPI13	GPM1	GPM2	GPM3	GSH1	GSY1	GSY2	HEM1	HEM2	HFA1	HIS2	HIS4	HIS5	HIS6	HIS7	HNT1	HNT2	HXK1	HXK2	ICL1	ICL2	IDH1	IDH2	ILV1	ILV2	ILV3	IMA1	IMA2	IMA3	IMA4	IMA5	IMD2	IMD3	IMD4	IRC7	IRE1	LAS21	LCB1	LCB2	LEU4	LEU9	LIP5	LSC1	LSC2	LYS2	LYS20	LYS21	MAG1	MAL12	MAL32	MAN2	MAS1	MAS2	MCD4	MDH1	MDH2	MDH3	MET10	MET16	MET17	MET5	MET8	MEU1	MGT1	MIS1	MLS1	MNL1	MNL2	MNS1	MTR4	NFS1	NMA1	NMA2	NPP1	NPP2	NQM1	NTG1	NTG2	NTH1	NTH2	OGG1	OXP1	OYE2	OYE3	PAD1	PCS60	PCT1	PDB1	PDC1	PDC5	PDC6	PET112	PFK1	PFK2	PFK26	PFK27	PGS1	PHO8	PNC1	PNP1	POF1	POT1	PTC1	PTC2	PTC3	PTC4	PTC5	PTC6	PTC7	PXP1	PYC1	PYC2	PYK2	QCR2	RAD2	RAD27	RAM1	RCL1	RIB2	RNR1	RNR3	ROT2	RPB4	RPC17	RPE1	RPP1	RRP6	SDD3	SER1	SGA1	SGS1	SHM1	SHM2	SIS2	SMM1	SNZ1	SNZ2	SNZ3	SPE1	SPE3	SPE4	SPO11	SPO14	STE23	STR2	STR3	TAD2	TAD3	TAL1	TAT2	THI3	THI6	TKL1	TKL2	TPI1	TPS1	TPS2	TPS3	TRL1	TRP1	TRP3	TRP5	TSL1	TYW1	UBA4	UGA1	URA1	URA2	URA3	VHS3	YAR009C	YBL005W-B	YBL100W-B	YBR012W-B	YCL019W	YDR034C-D	YDR098C-B	YDR210C-D	YDR210W-B	YDR261C-D	YDR261W-B	YDR316W-B	YDR365W-B	YDR541C	YER138C	YER152C	YER160C	YFL002W-A	YGL039W	YGR027W-B	YGR038C-B	YGR109W-B	YGR161C-D	YGR161W-B	YHI9	YHL009W-B	YHR112C	YHR210C	YHR214C-B	YIL082W-A	YJL113W	YJR027W	YJR029W	YJR149W	YLL056C	YLL058W	YLR035C-A	YLR157C-B	YLR227W-B	YLR345W	YLR410W-B	YML039W	YML045W	YML082W	YMR045C	YMR050C	YMR099C	YMR196W	YNL054W-B	YNL284C-B	YNR071C	YOL103W-B	YOR142W-B	YOR192C-B	YOR283W	YOR343W-B	YPL257W-B	YPR137C-B	YPR158C-D	YPR158W-B	
2.42	-7.61	-4.36	-2.40	-1.39	-0.26	-0.56	-2.39	-5.84	4.27	-2.68	-0.89	6.05	-1.01	-1.55	-2.51		%	alpha,alpha-trehalose-phosphate synthase (UDP-forming) activity| molecular_function| GO:0003825|	4 genes:	TPS1	TPS2	TPS3	TSL1	
1.96	-1.28	-1.61	-1.14	-0.41	-0.53	-3.63	-0.63	-0.71	-0.60	0.18	0.09	-0.42	-0.71	-0.05	-0.28		%	1-acylglycerol-3-phosphate O-acyltransferase activity| molecular_function| GO:0003841|	5 genes:	ALE1	ICT1	LOA1	MUM3	SLC1	
-3.86	-0.55	-0.04	1.06	0.03	1.96	0.25	1.65	-1.07	4.50	-0.60	0.41	-0.99	-0.64	-0.15	4.05		%	1,3-beta-D-glucan synthase activity| molecular_function| GO:0003843|	3 genes:	FKS1	FKS3	GSC2	
-0.02	0.59	1.52	2.44	0.24	-0.25	-0.05	-0.30	0.28	-0.42	-0.79	1.58	-0.40	-1.62	2.09	-2.27		%	3-deoxy-7-phosphoheptulonate synthase activity| molecular_function| GO:0003849|	2 genes:	ARO3	ARO4	
1.00	0.03	0.50	-1.16	-1.41	-1.36	-0.29	-0.57	0.04	-2.05	0.77	-2.09	-2.11	-0.01	-0.58	-1.02		%	2-deoxyglucose-6-phosphatase activity| molecular_function| GO:0003850|	2 genes:	DOG1	DOG2	
-0.57	0.46	-1.37	-2.29	-2.13	-0.92	-3.27	0.25	-0.98	0.19	-2.85	-1.83	-3.91	-1.13	2.86	-0.08		%	2-isopropylmalate synthase activity| molecular_function| GO:0003852|	2 genes:	LEU4	LEU9	
0.27	0.57	0.34	-0.63	-0.19	-0.29	1.26	3.89	1.20	3.48	-0.30	3.23	-1.83	-0.59	2.62	0.83		%	3-beta-hydroxy-delta5-steroid dehydrogenase activity| molecular_function| GO:0003854|	2 genes:	ERG26	GRE2	
-3.39	-0.13	0.42	1.12	0.28	1.03	-0.64	0.74	-0.37	0.95	-0.12	2.27	-1.00	0.77	0.10	1.55		%	6-phosphofructokinase activity| molecular_function| GO:0003872|	2 genes:	PFK1	PFK2	
0.53	2.90	0.12	0.28	-0.39	1.86	-0.53	-1.34	1.43	-0.06	0.71	0.91	1.86	-0.50	-0.16	-2.01		%	6-phosphofructo-2-kinase activity| molecular_function| GO:0003873|	4 genes:	FBP26	PFK26	PFK27	YLR345W	
1.92	-0.34	-0.98	-0.53	-0.98	0.65	-0.13	-0.35	0.44	-5.24	-0.31	-0.76	4.13	-0.16	0.81	-1.59		%	ATP adenylyltransferase activity| molecular_function| GO:0003877|	2 genes:	APA1	APA2	
-0.03	0.12	0.98	3.47	1.60	0.42	-0.15	-1.77	1.09	0.55	0.18	-0.06	-1.38	-0.21	-0.01	-0.75		%	CTP synthase activity| molecular_function| GO:0003883|	2 genes:	URA7	URA8	
0.62	1.37	1.31	0.17	1.78	1.07	-0.87	2.17	0.76	-0.08	0.23	0.03	-0.94	-0.21	0.21	0.49		%	DNA-directed DNA polymerase activity| molecular_function| GO:0003887|	62 genes:	DPB2	MIP1	POL1	POL12	POL2	POL3	POL31	POL32	POL4	POL5	RAD30	REV1	REV3	REV7	YAR009C	YBL005W-B	YBL100W-B	YBR012W-B	YCL019W	YCL074W	YCL075W	YDR034C-D	YDR098C-B	YDR210C-D	YDR210W-B	YDR261C-D	YDR261W-B	YDR316W-B	YDR365W-B	YER138C	YER160C	YFL002W-A	YGR027W-B	YGR038C-B	YGR109W-B	YGR161C-D	YGR161W-B	YHL009W-B	YHR214C-B	YIL082W-A	YJL113W	YJR027W	YJR029W	YLR035C-A	YLR157C-B	YLR227W-B	YLR410W-B	YML039W	YML045W	YMR045C	YMR050C	YNL054W-B	YNL284C-B	YOL103W-B	YOR142W-B	YOR192C-B	YOR343W-B	YPL060C-A	YPL257W-B	YPR137C-B	YPR158C-D	YPR158W-B	
-0.50	2.39	3.16	2.45	2.80	2.39	-0.50	0.22	-1.26	-0.80	-0.49	0.17	0.04	0.22	0.66	2.34		%	DNA primase activity| molecular_function| GO:0003896|	3 genes:	PRI1	PRI2	RPO41	
-6.93	1.62	0.78	2.03	4.14	-0.42	1.84	6.43	0.87	-0.12	0.16	2.73	0.25	1.19	-0.85	3.95		%	DNA-directed 5'-3' RNA polymerase activity| molecular_function| GO:0003899|	34 genes:	PRI1	PRI2	RET1	RPA12	RPA135	RPA14	RPA190	RPA34	RPA43	RPA49	RPB10	RPB11	RPB2	RPB3	RPB4	RPB5	RPB7	RPB8	RPB9	RPC10	RPC11	RPC17	RPC19	RPC25	RPC31	RPC34	RPC37	RPC40	RPC53	RPC82	RPO21	RPO26	RPO31	RPO41	
0.49	0.05	-1.25	-0.21	-1.88	0.13	-0.53	0.18	0.50	1.27	0.22	0.39	-0.53	-0.28	0.01	0.31		%	DNA-(apurinic or apyrimidinic site) endonuclease activity| molecular_function| GO:0003906|	5 genes:	APN1	APN2	NTG1	NTG2	RPS3	
-0.53	0.05	-0.45	-1.42	-1.27	0.33	-1.90	0.43	-0.57	-0.28	-0.67	-0.97	-0.20	0.21	0.51	-0.50		%	DNA ligase activity| molecular_function| GO:0003909|	2 genes:	CDC9	DNL4	
-0.53	0.05	-0.45	-1.42	-1.27	0.33	-1.90	0.43	-0.57	-0.28	-0.67	-0.97	-0.20	0.21	0.51	-0.50		%	DNA ligase (ATP) activity| molecular_function| GO:0003910|	2 genes:	CDC9	DNL4	
-1.10	-0.40	0.30	0.49	1.72	0.27	-0.75	-2.78	-1.50	1.42	-0.78	-1.61	-1.20	-1.74	-1.29	-1.25		%	DNA topoisomerase activity| molecular_function| GO:0003916|	4 genes:	RDH54	TOP1	TOP2	TOP3	
-1.82	0.41	0.43	0.63	3.16	0.08	-2.16	-0.68	-0.94	1.70	-0.54	-2.47	-1.15	-1.18	-0.77	-1.16		%	DNA topoisomerase type I (single strand cut, ATP-independent) activity| molecular_function| GO:0003917|	2 genes:	TOP1	TOP3	
0.10	-0.71	-0.49	-0.24	-0.93	0.24	2.19	-0.61	-1.33	0.19	-0.10	2.45	-1.13	-1.15	-0.67	-0.01		%	DNA topoisomerase type II (double strand cut, ATP-hydrolyzing) activity| molecular_function| GO:0003918|	2 genes:	SPO11	TOP2	
0.39	0.76	2.15	1.23	-1.93	-1.68	-0.58	-3.93	0.18	-1.23	-3.50	-0.87	0.02	-0.22	-0.50	-5.10		%	GMP synthase (glutamine-hydrolyzing) activity| molecular_function| GO:0003922|	3 genes:	GUA1	SNZ2	SNZ3	
-1.75	1.69	2.43	0.83	1.70	-1.67	0.00	11.61	-0.63	0.78	3.56	0.20	-0.32	0.06	2.88	2.12		%	GPI-anchor transamidase activity| molecular_function| GO:0003923|	5 genes:	GAA1	GAB1	GPI16	GPI17	GPI8	
-0.48	-0.77	-0.18	-1.17	-0.18	-0.25	0.97	0.64	-0.75	0.02	0.07	-0.07	-2.05	-0.83	-0.28	1.10		%	GTPase activity| molecular_function| GO:0003924|	85 genes:	ARF1	ARF2	ARF3	ARL1	ARL3	BMS1	CDC10	CDC11	CDC12	CDC3	CDC42	CDC6	DDR48	DNM1	EFT1	EFT2	EST3	FUN12	FZO1	GCD11	GEM1	GPA1	GPA2	GPN2	GPN3	GSP1	GSP2	GTR1	GTR2	GUF1	HBS1	IFM1	LSG1	MEF1	MEF2	MGM1	MSS1	MTG1	MTG2	NOG2	NPA3	NUG1	RAS1	RAS2	RHB1	RHO1	RHO2	RHO3	RHO4	RHO5	RIA1	RSR1	SAR1	SEC4	SEY1	SHS1	SKI7	SNU114	SPR28	SPR3	SRP101	SRP102	SRP54	SUP35	TEF1	TEF2	TEM1	TSR1	TUB1	TUB2	TUB3	TUB4	TUF1	VPS1	VPS21	YHR022C	YPT1	YPT10	YPT11	YPT31	YPT32	YPT52	YPT53	YPT6	YPT7	
-0.16	-0.06	0.34	-0.55	0.14	-0.30	1.41	0.16	0.03	-0.87	0.60	1.09	1.34	1.33	0.34	0.43		%	IMP cyclohydrolase activity| molecular_function| GO:0003937|	2 genes:	ADE16	ADE17	
1.40	-0.63	0.10	-0.18	-1.22	-1.39	0.19	0.38	0.20	1.60	-0.15	1.68	-0.41	-1.34	-0.74	-0.96		%	IMP dehydrogenase activity| molecular_function| GO:0003938|	3 genes:	IMD2	IMD3	IMD4	
0.77	-1.09	-0.37	-1.31	-3.66	0.38	-2.07	-0.92	-0.08	1.34	0.12	-1.28	-0.90	-0.10	-0.27	0.25		%	L-iditol 2-dehydrogenase activity| molecular_function| GO:0003939|	2 genes:	SOR1	SOR2	
1.44	0.78	1.57	3.03	0.36	2.40	-0.82	1.77	0.96	1.73	1.66	-0.15	0.29	0.40	-0.15	-0.16		%	L-serine ammonia-lyase activity| molecular_function| GO:0003941|	4 genes:	CHA1	SDL1	SRY1	YIL168W	
-1.10	0.53	0.66	0.36	0.74	0.70	-1.33	0.49	1.00	0.84	2.25	0.69	-0.05	-0.32	0.90	0.12		%	NAD+ kinase activity| molecular_function| GO:0003951|	5 genes:	LCB4	LCB5	POS5	UTR1	YEF1	
2.09	-0.20	0.65	-0.07	0.05	0.38	-2.67	-1.41	0.28	0.22	-3.28	-1.19	0.34	0.50	-0.64	-0.98		%	NADH dehydrogenase activity| molecular_function| GO:0003954|	3 genes:	COQ11	NDE1	NDE2	
-0.00	4.27	3.69	0.70	-1.25	1.96	0.23	1.57	2.47	-0.36	-0.54	0.28	0.53	0.16	0.81	0.96		%	NAD(P)H dehydrogenase (quinone) activity| molecular_function| GO:0003955|	4 genes:	AIF1	LOT6	PST2	YCP4	
-2.41	-0.73	0.20	0.82	-0.01	-0.22	1.17	0.75	0.26	-2.50	-0.10	0.25	0.13	1.74	2.17	-0.46		%	NADPH-hemoprotein reductase activity| molecular_function| GO:0003958|	3 genes:	MET10	NCP1	TAH18	
-0.83	1.11	0.92	1.54	-0.14	0.08	-0.94	-1.70	1.70	0.52	0.09	-0.88	0.01	0.68	0.84	-2.24		%	NADPH dehydrogenase activity| molecular_function| GO:0003959|	3 genes:	DIT2	OYE2	OYE3	
-0.21	1.55	-0.55	-0.63	-0.93	0.87	0.39	-0.44	0.20	-0.03	0.30	-0.55	-0.15	0.30	0.30	-0.86		%	cystathionine gamma-synthase activity| molecular_function| GO:0003962|	3 genes:	STR2	YLL058W	YML082W	
0.41	0.03	-0.05	-0.52	2.33	-1.90	-0.96	0.61	1.55	0.26	0.08	0.35	-0.28	-1.45	0.43	-1.11		%	RNA-directed DNA polymerase activity| molecular_function| GO:0003964|	51 genes:	AI1	AI2	EST2	YAR009C	YBL005W-B	YBL100W-B	YBR012W-B	YCL019W	YCL074W	YCL075W	YDR034C-D	YDR098C-B	YDR210C-D	YDR210W-B	YDR261C-D	YDR261W-B	YDR316W-B	YDR365W-B	YER138C	YER160C	YFL002W-A	YGR027W-B	YGR038C-B	YGR109W-B	YGR161C-D	YGR161W-B	YHL009W-B	YHR214C-B	YIL082W-A	YJL113W	YJR027W	YJR029W	YLR035C-A	YLR157C-B	YLR227W-B	YLR410W-B	YML039W	YML045W	YMR045C	YMR050C	YNL054W-B	YNL284C-B	YOL103W-B	YOR142W-B	YOR192C-B	YOR343W-B	YPL060C-A	YPL257W-B	YPR137C-B	YPR158C-D	YPR158W-B	
-1.98	-0.28	1.23	0.13	1.50	-8.23	0.28	2.53	-1.22	-1.89	-0.93	-0.99	0.19	0.21	0.11	-0.86		%	RNA-directed 5'-3' RNA polymerase activity| molecular_function| GO:0003968|	12 genes:	RPB10	RPB11	RPB2	RPB3	RPB4	RPB5	RPB7	RPB8	RPB9	RPC10	RPO21	RPO26	
-2.87	-0.82	-0.59	-0.65	-0.89	0.88	-0.44	1.54	-0.80	2.22	1.57	2.22	0.98	-1.75	5.94	0.78		%	UTP:glucose-1-phosphate uridylyltransferase activity| molecular_function| GO:0003983|	2 genes:	UGP1	YHL012W	
-5.98	2.96	1.25	0.58	0.15	0.45	0.61	2.84	2.95	-1.83	3.39	0.59	-0.06	-0.60	-1.98	4.90		%	acetolactate synthase activity| molecular_function| GO:0003984|	2 genes:	ILV2	ILV6	
1.11	-0.11	0.22	0.28	0.88	-0.34	0.57	-2.91	-1.23	0.18	-1.00	0.17	1.79	1.06	1.89	-2.83		%	acetyl-CoA hydrolase activity| molecular_function| GO:0003986|	3 genes:	ACH1	EAT1	PCD1	
-0.31	2.27	-0.12	0.19	1.08	0.00	0.92	-1.33	-1.79	-0.28	0.10	2.05	-0.43	-0.98	-4.25	-0.32		%	acetate-CoA ligase activity| molecular_function| GO:0003987|	2 genes:	ACS1	ACS2	
-0.81	-0.49	-2.08	-2.08	-0.32	-1.23	0.76	0.30	-0.91	1.75	0.81	-2.34	-1.28	0.39	-0.25	0.16		%	acetyl-CoA C-acyltransferase activity| molecular_function| GO:0003988|	2 genes:	ERG10	POT1	
0.50	-1.86	-3.27	-1.90	-1.37	-0.06	0.26	0.52	-1.34	1.26	-0.74	-1.06	0.10	-0.50	-0.48	-0.73		%	acetyl-CoA carboxylase activity| molecular_function| GO:0003989|	2 genes:	ACC1	HFA1	
-0.28	-0.14	0.97	0.12	0.35	0.90	1.58	1.04	0.39	1.26	-0.98	0.49	-0.55	0.88	-0.16	1.65		%	acetylglutamate kinase activity| molecular_function| GO:0003991|	2 genes:	ARG2	ARG5,6	
2.00	-1.72	-0.74	-0.26	0.48	-0.45	1.51	-0.61	0.73	0.66	-1.60	-0.23	0.36	1.01	1.31	-1.16		%	acid phosphatase activity| molecular_function| GO:0003993|	8 genes:	DET1	DIA3	LTP1	PHO11	PHO12	PHO3	PHO5	YER134C	
0.28	1.42	2.97	1.30	-1.19	0.27	0.82	-1.50	-1.85	-2.02	-3.32	0.28	0.54	0.26	0.58	-0.41		%	aconitate hydratase activity| molecular_function| GO:0003994|	2 genes:	ACO1	ACO2	
-0.96	-0.55	0.85	1.08	0.46	-0.87	1.11	-0.08	-0.14	-0.51	1.06	1.02	-0.07	-0.22	1.77	-2.95		%	acyl-CoA ligase activity| molecular_function| GO:0003996|	4 genes:	FAA1	FAA2	FAA3	FAA4	
-0.21	0.61	0.09	0.01	0.99	0.75	0.88	0.41	-1.25	0.11	-1.10	0.38	0.17	-1.32	0.42	1.00		%	adenine phosphoribosyltransferase activity| molecular_function| GO:0003999|	2 genes:	APT1	APT2	
-0.76	-0.57	-0.26	-1.30	0.88	0.02	-5.93	1.34	-3.57	0.03	-0.85	-0.43	-0.08	-0.02	0.54	2.08		%	adenylate kinase activity| molecular_function| GO:0004017|	6 genes:	ADK1	ADK2	FAP7	MRE11	RAD50	URA6	
0.49	-0.64	0.37	1.49	3.49	-1.59	-0.34	0.80	0.36	0.04	0.97	0.25	-0.22	-1.15	0.22	-0.12		%	L-alanine:2-oxoglutarate aminotransferase activity| molecular_function| GO:0004021|	2 genes:	ALT1	ALT2	
-0.54	0.27	0.00	1.20	0.72	1.67	1.15	-0.12	1.02	4.62	1.79	1.04	1.13	-1.35	1.08	1.09		%	alcohol dehydrogenase (NAD+) activity| molecular_function| GO:0004022|	7 genes:	ADH1	ADH2	ADH3	ADH4	ADH5	SFA1	YKL071W	
0.87	0.15	0.04	0.48	-0.01	0.00	-0.84	-4.39	-0.32	0.81	-0.06	0.00	-1.05	-2.82	1.01	-1.35		%	alcohol O-acetyltransferase activity| molecular_function| GO:0004026|	4 genes:	ATF1	ATF2	EEB1	EHT1	
1.45	-2.67	-0.98	-1.55	-0.67	-0.57	0.04	0.15	1.04	0.14	-0.80	0.28	-0.06	-0.80	-2.32	1.29		%	aldehyde dehydrogenase (NAD+) activity| molecular_function| GO:0004029|	9 genes:	ALD2	ALD3	ALD4	ALD5	ALD6	HFD1	MSC7	YGL039W	YNL134C	
-0.12	-1.32	-0.64	-0.09	0.21	-0.58	0.68	-0.37	1.73	0.39	-0.82	-0.88	-1.21	-0.21	-3.02	0.48		%	aldehyde dehydrogenase [NAD(P)+] activity| molecular_function| GO:0004030|	3 genes:	ALD4	ALD5	ALD6	
-0.06	0.13	0.56	0.28	0.81	2.50	-0.13	1.46	0.14	0.84	1.96	1.86	0.14	-0.13	-0.48	0.22		%	alditol:NADP+ 1-oxidoreductase activity| molecular_function| GO:0004032|	6 genes:	ARA1	GCY1	GRE3	YDL124W	YJR096W	YPR1	
-0.46	0.42	1.00	1.04	2.74	4.24	0.59	1.96	1.54	2.01	4.07	3.57	2.59	2.81	-0.22	1.56		%	aldo-keto reductase (NADP) activity| molecular_function| GO:0004033|	3 genes:	GCY1	YDL124W	YJR096W	
0.85	-0.23	0.50	-0.18	-1.55	-0.64	-0.49	-0.52	-1.18	1.10	-2.15	-0.73	-0.32	-1.94	-0.04	0.09		%	aldose 1-epimerase activity| molecular_function| GO:0004034|	3 genes:	GAL10	YHR210C	YNR071C	
0.04	-1.57	-0.51	-0.11	-0.41	2.19	-0.03	-0.13	-0.02	-0.21	0.06	0.31	-0.26	0.99	-0.29	-0.04		%	alkaline phosphatase activity| molecular_function| GO:0004035|	2 genes:	PHO13	PHO8	
-1.00	-0.05	-0.37	-0.06	1.07	-0.63	1.84	0.19	-0.18	-2.13	-0.07	0.54	0.40	0.51	0.36	-0.52		%	amidase activity| molecular_function| GO:0004040|	2 genes:	AMD2	HER2	
-0.21	-0.29	1.39	0.16	0.66	0.55	1.31	0.79	0.36	0.77	-0.52	-0.11	-0.16	0.70	0.40	0.96		%	acetyl-CoA:L-glutamate N-acetyltransferase activity| molecular_function| GO:0004042|	3 genes:	ARG2	ARG5,6	ARG7	
0.51	-1.03	-1.60	-0.32	0.08	-0.72	-0.06	1.27	0.15	-1.65	-2.32	2.38	-0.02	-0.62	1.08	0.20		%	amidophosphoribosyltransferase activity| molecular_function| GO:0004044|	2 genes:	ADE4	DUG3	
-0.14	1.44	1.71	1.25	2.07	-1.20	-0.41	0.98	-0.04	0.44	-0.00	2.61	0.35	0.48	1.75	-0.33		%	aminoacyl-tRNA hydrolase activity| molecular_function| GO:0004045|	4 genes:	PTH1	PTH2	PTH4	VMS1	
1.47	-0.35	0.51	0.41	-2.09	0.44	-1.47	-0.44	2.18	-0.21	1.85	-0.22	2.55	0.65	0.91	0.40		%	anthranilate synthase activity| molecular_function| GO:0004049|	2 genes:	TRP2	TRP3	
-0.96	-0.66	0.50	0.42	-0.23	0.59	-0.30	-1.83	1.30	4.04	0.17	0.38	0.61	1.67	0.03	0.23		%	arylformamidase activity| molecular_function| GO:0004061|	2 genes:	BNA3	BNA7	
0.58	0.56	-0.04	-0.33	0.05	-0.06	-0.34	-0.75	0.07	0.64	-0.63	0.76	-1.24	-0.46	1.39	0.53		%	asparagine synthase (glutamine-hydrolyzing) activity| molecular_function| GO:0004066|	3 genes:	ASN1	ASN2	YML096W	
0.15	0.84	1.17	0.57	-0.03	-0.80	4.75	-0.73	-0.52	-1.50	0.18	-0.77	-0.07	-1.18	0.26	-3.37		%	asparaginase activity| molecular_function| GO:0004067|	5 genes:	ASP1	ASP3-1	ASP3-2	ASP3-3	ASP3-4	
-0.73	-0.48	0.45	-0.27	-0.53	-0.83	-0.13	1.37	0.60	0.67	0.37	0.01	0.22	-0.36	-1.43	0.35		%	L-aspartate:2-oxoglutarate aminotransferase activity| molecular_function| GO:0004069|	2 genes:	AAT1	AAT2	
-1.43	0.08	-0.10	-0.19	0.11	0.34	0.81	-0.32	0.11	0.02	-0.89	0.48	-0.04	-0.13	-0.58	0.30		%	aspartate carbamoyltransferase activity| molecular_function| GO:0004070|	2 genes:	CPA2	URA2	
0.50	-1.86	-3.27	-1.90	-1.37	-0.06	0.26	0.52	-1.34	1.26	-0.74	-1.06	0.10	-0.50	-0.48	-0.73		%	biotin carboxylase activity| molecular_function| GO:0004075|	2 genes:	ACC1	HFA1	
0.99	0.45	0.29	0.30	0.47	-2.02	0.10	-0.95	-2.57	-0.78	-2.10	-0.25	-0.09	-2.45	-0.72	-1.99		%	branched-chain-amino-acid transaminase activity| molecular_function| GO:0004084|	2 genes:	BAT1	BAT2	
-1.04	-0.78	-0.85	-1.04	-0.03	1.06	-0.18	0.09	0.28	-0.06	-0.68	0.73	0.74	0.12	-0.40	0.28		%	carbamoyl-phosphate synthase (glutamine-hydrolyzing) activity| molecular_function| GO:0004088|	3 genes:	CPA1	CPA2	URA2	
0.96	-1.41	0.14	-1.34	0.06	-1.19	-0.90	-1.42	-1.50	-1.07	-1.81	-3.44	-0.93	-1.93	-0.67	-0.85		%	carbonyl reductase (NADPH) activity| molecular_function| GO:0004090|	4 genes:	ARI1	YGL039W	YMR226C	YPR1	
1.04	0.23	1.35	0.01	1.10	-0.29	0.53	-0.89	0.03	0.46	-0.09	0.72	1.14	1.07	-1.88	-0.58		%	carnitine O-acetyltransferase activity| molecular_function| GO:0004092|	3 genes:	CAT2	YAT1	YAT2	
0.68	-0.30	0.44	-0.15	-0.06	-1.82	3.52	-1.45	-0.77	0.52	-2.55	-0.78	0.21	-0.27	-0.84	-2.20		%	catalase activity| molecular_function| GO:0004096|	2 genes:	CTA1	CTT1	
0.16	-0.03	0.31	0.46	-0.56	0.73	-1.38	0.42	-0.34	-0.39	-1.07	1.49	-0.27	-0.69	0.13	0.14		%	chitin deacetylase activity| molecular_function| GO:0004099|	2 genes:	CDA1	CDA2	
0.48	-1.89	-1.93	-2.58	-0.56	-2.44	0.33	-0.42	-0.41	-1.24	-2.06	0.63	-2.32	-2.10	4.67	-5.76		%	chitin synthase activity| molecular_function| GO:0004100|	3 genes:	CHS1	CHS2	CHS3	
-0.07	-0.09	0.68	0.38	0.06	-2.06	0.25	0.09	1.23	1.27	-0.20	-0.05	-0.05	1.13	0.03	0.14		%	choline kinase activity| molecular_function| GO:0004103|	2 genes:	CKI1	EKI1	
-1.42	0.12	-0.14	-0.84	-0.44	1.36	-0.66	1.07	1.85	1.33	0.61	1.54	0.13	-0.80	-1.36	2.56		%	chorismate mutase activity| molecular_function| GO:0004106|	2 genes:	ARO7	PHA2	
-0.55	4.81	-0.09	3.16	1.46	4.10	1.15	0.50	0.50	-0.91	0.40	0.79	0.86	0.23	0.15	2.51		%	citrate (Si)-synthase activity| molecular_function| GO:0004108|	3 genes:	CIT1	CIT2	CIT3	
0.30	1.20	2.74	0.67	0.40	0.16	0.68	0.02	-1.48	-1.33	-0.40	0.71	-1.21	-2.56	-2.51	-0.08		%	2',3'-cyclic-nucleotide 3'-phosphodiesterase activity| molecular_function| GO:0004113|	2 genes:	CPD1	TRL1	
6.05	-8.33	-5.96	-2.40	-0.60	-2.95	0.03	-2.05	0.60	-0.29	0.39	-1.20	-0.48	2.30	0.09	-3.84		%	3',5'-cyclic-nucleotide phosphodiesterase activity| molecular_function| GO:0004114|	2 genes:	PDE1	PDE2	
6.05	-8.33	-5.96	-2.40	-0.60	-2.95	0.03	-2.05	0.60	-0.29	0.39	-1.20	-0.48	2.30	0.09	-3.84		%	3',5'-cyclic-AMP phosphodiesterase activity| molecular_function| GO:0004115|	2 genes:	PDE1	PDE2	
2.29	-3.53	-2.04	-1.92	-1.31	-0.16	-1.85	-0.77	0.05	-1.03	-1.47	-0.43	0.30	-0.04	-2.88	-0.07		%	cystathionine beta-lyase activity| molecular_function| GO:0004121|	3 genes:	IRC7	STR3	YHR112C	
-1.38	0.75	1.37	1.06	0.40	4.86	-0.22	4.51	1.36	0.82	1.30	1.36	0.22	-0.10	0.78	4.22		%	cystathionine gamma-lyase activity| molecular_function| GO:0004123|	2 genes:	CYS3	STR3	
-1.48	0.06	0.93	0.52	3.69	-0.16	0.46	-0.51	-0.49	0.03	-2.50	-0.18	5.43	1.59	-3.22	-2.10		%	cysteine synthase activity| molecular_function| GO:0004124|	3 genes:	CYS4	MCY1	MET17	
0.91	-0.39	0.00	0.47	-0.77	0.31	-1.30	-0.91	0.06	0.07	1.62	-0.02	-0.94	-0.79	0.39	-1.74		%	cytochrome-b5 reductase activity, acting on NAD(P)H| molecular_function| GO:0004128|	5 genes:	CBR1	CYC2	IRC21	MCR1	PGA3	
-0.09	0.60	0.08	0.23	-0.38	-1.57	-0.43	1.44	0.10	0.23	0.19	-0.34	-1.04	11.14	-0.51	0.05		%	cytochrome-c oxidase activity| molecular_function| GO:0004129|	17 genes:	AI2	AI3	AI4	AI5_ALPHA	COX1	COX12	COX13	COX2	COX3	COX4	COX5A	COX5B	COX6	COX7	COX8	COX9	MTC3	
-2.49	1.76	1.24	-0.45	0.50	0.57	-0.85	1.33	0.61	-1.39	-0.57	-0.33	-0.67	0.90	-0.79	0.53		%	dephospho-CoA kinase activity| molecular_function| GO:0004140|	2 genes:	CAB4	CAB5	
3.16	-0.61	-2.01	-0.25	0.12	0.51	1.15	2.14	-0.85	-0.02	0.89	0.14	-1.25	-4.09	0.10	-0.79		%	dethiobiotin synthase activity| molecular_function| GO:0004141|	2 genes:	BIO3	BIO4	
1.44	-0.54	0.15	-1.54	-1.30	-2.91	-0.25	-0.06	-0.24	0.28	-1.24	-2.36	-0.63	-0.00	-0.40	-0.85		%	diacylglycerol cholinephosphotransferase activity| molecular_function| GO:0004142|	2 genes:	CPT1	EPT1	
-1.13	0.49	-0.21	-0.20	-0.17	1.36	2.23	0.05	0.24	-0.12	-0.64	0.57	-0.75	0.23	-0.74	1.31		%	dihydroorotase activity| molecular_function| GO:0004151|	3 genes:	CPA2	URA2	URA4	
0.13	-6.38	-4.37	-2.35	0.03	3.27	-0.69	1.36	1.18	0.76	0.81	2.91	-0.71	-0.71	-0.23	-0.51		%	dimethylallyltranstransferase activity| molecular_function| GO:0004161|	2 genes:	BTS1	ERG20	
-1.44	0.37	0.70	1.20	1.51	0.56	-0.57	-1.41	-0.21	-0.64	1.21	0.88	-0.13	-0.36	2.98	-2.26		%	dodecenoyl-CoA delta-isomerase activity| molecular_function| GO:0004165|	2 genes:	DCI1	ECI1	
-0.45	0.04	0.46	0.95	1.35	0.19	0.14	1.01	0.24	0.10	-0.12	0.03	0.37	0.12	-2.39	1.18		%	dolichyl-phosphate-mannose-protein mannosyltransferase activity| molecular_function| GO:0004169|	7 genes:	PMT1	PMT2	PMT3	PMT4	PMT5	PMT6	PMT7	
-4.38	0.33	-0.34	0.12	0.37	1.54	0.10	0.54	0.18	0.96	5.10	-0.18	0.14	1.11	-1.15	2.01		%	dUTP diphosphatase activity| molecular_function| GO:0004170|	2 genes:	DUT1	HAM1	
2.69	-1.23	-3.06	-10.51	-13.76	-10.36	-5.76	-0.11	-2.56	-1.00	2.71	-2.39	-16.08	-2.16	2.77	-0.73		%	endopeptidase activity| molecular_function| GO:0004175|	23 genes:	IMP1	IMP2	MAS1	MAS2	PRE1	PRE10	PRE2	PRE3	PRE4	PRE5	PRE6	PRE7	PRE8	PRE9	PUP1	PUP2	PUP3	QCR2	RBD2	RPN1	RPN2	SCL1	SOM1	
-0.52	-0.15	0.40	0.58	1.03	-1.25	-0.62	0.62	4.01	-0.15	0.70	0.67	-0.26	2.79	0.63	1.18		%	ATP-dependent peptidase activity| molecular_function| GO:0004176|	3 genes:	MCX1	PIM1	YME1	
-0.09	0.07	0.30	0.14	0.84	1.55	-0.10	1.44	4.14	-0.51	0.57	1.35	1.74	0.78	2.74	0.28		%	aminopeptidase activity| molecular_function| GO:0004177|	17 genes:	AAP1	APE1	APE2	APE3	APE4	DAP2	FRA1	ICP55	LAP2	MAP1	MAP2	STE13	TMA108	VPS70	YDR415C	YFR006W	YOL057W	
0.20	-0.52	-0.76	0.07	0.01	-0.94	-0.06	-0.16	0.03	-1.78	2.07	-0.43	-0.41	0.82	-0.18	0.26		%	carboxypeptidase activity| molecular_function| GO:0004180|	9 genes:	ATG42	CPS1	ECM14	KEX1	PRC1	TRE1	TRE2	VPS70	YOL153C	
-0.32	1.26	0.06	0.55	-0.56	0.54	-0.30	-0.37	0.30	0.20	0.66	0.40	0.08	0.75	3.15	0.56		%	metallocarboxypeptidase activity| molecular_function| GO:0004181|	3 genes:	CPS1	ECM14	YOL153C	
2.24	-4.33	-2.00	-1.11	-0.28	-3.92	-0.58	-0.69	-1.05	-4.25	-0.62	-1.97	-1.94	-0.34	-4.22	-1.17		%	serine-type carboxypeptidase activity| molecular_function| GO:0004185|	3 genes:	ATG42	KEX1	PRC1	
-0.22	-0.28	0.13	0.18	-0.66	0.27	0.34	-0.18	2.16	-0.14	1.35	2.37	-0.68	0.31	1.38	0.50		%	aspartic-type endopeptidase activity| molecular_function| GO:0004190|	55 genes:	BAR1	DDI1	MKC7	PEP4	YBL005W-B	YBL100W-B	YBR012W-B	YCL019W	YDR034C-D	YDR098C-B	YDR210C-D	YDR210W-B	YDR261C-D	YDR261W-B	YDR316W-B	YDR365W-B	YER138C	YER160C	YFL002W-A	YGR027W-B	YGR038C-B	YGR109W-B	YGR161C-D	YGR161W-B	YHL009W-B	YHR214C-B	YIL082W-A	YJL113W	YJR027W	YJR029W	YLR035C-A	YLR157C-B	YLR227W-B	YLR410W-B	YML039W	YML045W	YMR045C	YMR050C	YNL054W-B	YNL284C-B	YOL103W-B	YOR142W-B	YOR192C-B	YOR343W-B	YPF1	YPL060C-A	YPL257W-B	YPR137C-B	YPR158C-D	YPR158W-B	YPS1	YPS3	YPS5	YPS6	YPS7	
0.26	1.23	0.38	1.12	-0.04	-0.17	-0.78	-0.14	0.45	-0.30	5.43	0.55	-0.81	-0.08	1.51	-0.68		%	cysteine-type endopeptidase activity| molecular_function| GO:0004197|	15 genes:	ESP1	LAP3	RCE1	RIM13	UBP1	UBP10	UBP11	UBP13	UBP14	UBP15	UBP16	UBP2	UBP3	UBP7	UBP9	
-1.06	0.68	0.43	0.91	-0.25	-0.54	-0.14	-0.14	0.71	-1.90	0.37	0.48	1.04	0.58	0.07	1.22		%	calcium-dependent cysteine-type endopeptidase activity| molecular_function| GO:0004198|	2 genes:	MCA1	RIM13	
-0.99	-0.38	-1.67	-0.22	1.04	-1.76	-0.08	0.49	4.65	-0.22	-0.08	-4.38	-1.81	4.86	-2.04	1.19		%	metalloendopeptidase activity| molecular_function| GO:0004222|	20 genes:	AFG3	ATP23	AXL1	CYM1	ECM14	MAS1	MAS2	OCT1	OMA1	PRD1	QCR2	QRI7	RCE1	RRI1	SDD3	STE23	STE24	WSS1	YME1	YTA12	
-0.02	-0.42	0.05	-0.10	-0.07	-0.95	-1.14	2.09	1.91	-0.31	-0.19	0.33	0.09	0.87	0.31	0.05		%	serine-type endopeptidase activity| molecular_function| GO:0004252|	10 genes:	DAP2	KEX2	NMA111	PCP1	PIM1	PRB1	RBD2	RRT12	SSY5	YSP3	
3.40	-1.99	-4.77	-9.62	-11.36	-6.24	-12.14	0.21	-3.44	-0.69	4.27	-0.67	-18.26	-2.87	2.67	0.19		%	threonine-type endopeptidase activity| molecular_function| GO:0004298|	14 genes:	PRE1	PRE10	PRE2	PRE3	PRE4	PRE5	PRE6	PRE7	PRE8	PRE9	PUP1	PUP2	PUP3	SCL1	
-1.30	1.55	0.52	0.01	-0.17	0.15	-0.54	0.02	0.16	0.15	-0.96	1.51	-0.25	-0.78	-0.60	0.47		%	enoyl-CoA hydratase activity| molecular_function| GO:0004300|	2 genes:	FOX2	PHS1	
0.54	-1.88	0.09	0.84	0.55	0.19	-1.45	-0.99	0.23	-0.25	-1.24	-0.43	-0.84	-1.66	2.33	-1.13		%	epoxide hydrolase activity| molecular_function| GO:0004301|	2 genes:	LAP2	YNR064C	
-0.07	-0.09	0.68	0.38	0.06	-2.06	0.25	0.09	1.23	1.27	-0.20	-0.05	-0.05	1.13	0.03	0.14		%	ethanolamine kinase activity| molecular_function| GO:0004305|	2 genes:	CKI1	EKI1	
0.43	2.38	0.57	0.87	1.61	0.50	2.60	2.60	0.60	-0.99	-3.07	-0.23	0.79	-0.38	1.16	-0.14		%	exopolyphosphatase activity| molecular_function| GO:0004309|	2 genes:	PPN1	PPX1	
0.55	-2.34	-0.65	-0.63	0.15	1.05	-0.12	-1.44	-0.15	0.34	-0.94	0.86	0.45	0.45	0.03	-1.26		%	farnesyltranstransferase activity| molecular_function| GO:0004311|	2 genes:	BTS1	COX10	
-3.46	1.21	2.03	0.32	1.19	1.73	-4.47	-0.53	-1.76	1.39	1.83	1.55	1.44	-1.20	2.80	-0.49		%	fatty acid synthase activity| molecular_function| GO:0004312|	2 genes:	FAS1	FAS2	
-3.67	1.86	0.66	-0.20	0.42	0.01	-3.16	-0.50	-1.59	1.68	1.53	-0.28	-0.03	-0.77	2.27	-1.07		%	[acyl-carrier-protein] S-malonyltransferase activity| molecular_function| GO:0004314|	2 genes:	FAS1	MCT1	
-1.69	-0.32	0.73	-0.50	1.10	-0.63	-0.70	1.12	0.22	-1.43	-2.44	0.52	-0.74	-0.31	0.61	0.95		%	3-oxoacyl-[acyl-carrier-protein] synthase activity| molecular_function| GO:0004315|	2 genes:	CEM1	FAS2	
0.18	-1.17	-0.75	0.24	0.77	1.44	0.20	2.71	1.90	1.54	0.98	2.15	1.40	-0.67	-0.75	4.40		%	3-oxoacyl-[acyl-carrier-protein] reductase (NADPH) activity| molecular_function| GO:0004316|	2 genes:	FAS2	OAR1	
-3.46	1.21	2.03	0.32	1.19	1.73	-4.47	-0.53	-1.76	1.39	1.83	1.55	1.44	-1.20	2.80	-0.49		%	fatty-acyl-CoA synthase activity| molecular_function| GO:0004321|	2 genes:	FAS1	FAS2	
-1.90	1.28	0.00	-0.32	1.42	-1.41	1.26	0.71	1.27	0.87	2.48	0.76	-2.83	2.37	0.37	0.23		%	ferroxidase activity| molecular_function| GO:0004322|	4 genes:	FET3	FET5	GMC1	YFH1	
1.30	-0.38	0.03	0.11	0.74	0.77	1.60	-0.33	1.17	2.49	1.98	1.03	-0.67	-1.19	-0.23	0.63		%	ferrochelatase activity| molecular_function| GO:0004325|	2 genes:	HEM15	MET8	
-0.30	-0.09	0.91	0.10	1.31	-0.32	0.54	3.59	-0.48	-2.44	-0.32	-0.11	0.10	-0.01	-0.69	0.02		%	tetrahydrofolylpolyglutamate synthase activity| molecular_function| GO:0004326|	3 genes:	FOL3	MET7	RMA1	
0.40	-0.26	-0.04	-1.03	-0.58	-0.07	-0.37	-0.20	0.55	-1.07	-0.25	-2.36	-0.55	-0.28	-0.65	-1.38		%	formate-tetrahydrofolate ligase activity| molecular_function| GO:0004329|	2 genes:	ADE3	MIS1	
1.38	2.42	-0.16	0.02	-0.53	2.58	-0.79	-0.43	1.51	0.03	1.09	0.60	1.68	-0.34	-0.53	-2.03		%	fructose-2,6-bisphosphate 2-phosphatase activity| molecular_function| GO:0004331|	3 genes:	FBP26	PFK27	YLR345W	
0.66	0.94	-0.43	-0.33	-0.13	-0.47	-0.36	-0.50	-1.15	0.91	0.56	0.04	0.04	0.13	-0.55	-0.33		%	galactokinase activity| molecular_function| GO:0004335|	2 genes:	GAL1	GAL3	
0.13	-6.38	-4.37	-2.35	0.03	3.27	-0.69	1.36	1.18	0.76	0.81	2.91	-0.71	-0.71	-0.23	-0.51		%	geranyltranstransferase activity| molecular_function| GO:0004337|	2 genes:	BTS1	ERG20	
0.07	-2.21	-1.97	-0.69	-0.00	-0.82	-0.79	0.20	0.89	1.73	-1.38	0.55	0.96	-0.84	-0.60	0.36		%	glucan exo-1,3-beta-glucosidase activity| molecular_function| GO:0004338|	4 genes:	BGL2	EXG1	EXG2	SPR1	
-2.32	3.23	1.55	2.48	0.66	1.62	1.29	-0.17	-0.54	1.17	0.51	0.11	-2.68	-2.81	0.01	1.78		%	glucokinase activity| molecular_function| GO:0004340|	5 genes:	EMI2	GLK1	HXK1	HXK2	YLR446W	
-3.14	0.46	0.33	3.62	1.31	3.90	-2.43	4.44	-0.31	-1.82	-0.81	0.21	-0.18	-1.21	1.26	3.94		%	glutamate 5-kinase activity| molecular_function| GO:0004349|	2 genes:	PRO1	YHR033W	
-2.01	4.89	2.35	2.11	0.71	1.51	0.53	0.12	1.15	-2.59	-0.09	5.12	2.16	-0.70	0.21	0.66		%	glutamate dehydrogenase (NADP+) activity| molecular_function| GO:0004354|	2 genes:	GDH1	GDH3	
-1.08	1.52	3.62	2.90	0.78	-0.42	1.91	-2.47	1.48	2.28	-2.83	-0.56	0.60	-0.09	0.45	-4.32		%	glutaminase activity| molecular_function| GO:0004359|	8 genes:	HIS7	QNS1	SNO1	SNO2	SNO3	SNZ1	SNZ2	SNZ3	
-0.20	-0.42	-0.24	0.22	0.72	-0.28	-0.04	-0.15	-0.25	-0.93	-0.44	-1.36	-1.05	-0.09	-0.83	-0.13		%	glutamine-fructose-6-phosphate transaminase (isomerizing) activity| molecular_function| GO:0004360|	3 genes:	GFA1	YMR084W	YMR085W	
0.84	-0.63	-1.24	-1.16	-0.55	0.15	1.42	-1.09	-0.24	1.88	-0.06	1.43	0.93	0.15	1.16	-0.59		%	glutathione-disulfide reductase activity| molecular_function| GO:0004362|	6 genes:	GLR1	GRX1	GRX2	GRX6	GRX7	GRX8	
-0.34	0.51	0.99	0.17	0.31	4.38	-0.07	1.05	0.63	2.27	-0.93	0.00	4.18	1.33	-0.16	0.36		%	glutathione transferase activity| molecular_function| GO:0004364|	7 genes:	ECM4	GRX1	GRX2	GTO1	GTO3	GTT1	GTT2	
-0.06	-2.58	-0.24	1.69	0.92	0.77	1.39	-2.70	0.25	1.30	-1.39	0.74	9.67	-0.71	-2.53	-1.26		%	glyceraldehyde-3-phosphate dehydrogenase (NAD+) (phosphorylating) activity| molecular_function| GO:0004365|	3 genes:	TDH1	TDH2	TDH3	
1.59	-0.76	-0.67	-0.54	-0.24	0.27	-1.71	-0.23	1.13	-0.63	-0.24	0.83	1.90	0.95	0.84	-0.26		%	glycerol-3-phosphate O-acyltransferase activity| molecular_function| GO:0004366|	2 genes:	GPT2	SCT1	
0.20	-1.83	-0.64	0.69	1.50	-0.45	2.01	-0.72	0.59	-9.89	-0.49	-4.34	-4.36	1.78	-2.04	-0.83		%	glycerol-3-phosphate dehydrogenase [NAD+] activity| molecular_function| GO:0004367|	2 genes:	GPD1	GPD2	
-0.00	-1.41	-0.29	0.29	0.75	0.04	-0.44	-2.22	-0.15	1.21	0.14	-1.66	0.98	0.39	0.08	-2.78		%	glycerone kinase activity| molecular_function| GO:0004371|	2 genes:	DAK1	DAK2	
-0.45	-0.22	-0.38	-0.13	0.52	0.08	0.31	0.20	-0.10	0.00	-0.04	-0.90	-0.54	1.35	-0.79	-1.20		%	glycine hydroxymethyltransferase activity| molecular_function| GO:0004372|	2 genes:	SHM1	SHM2	
-0.08	-0.77	0.07	0.77	1.25	1.62	-0.13	1.65	1.17	1.74	-0.41	-0.18	-0.25	0.41	1.41	-0.30		%	glycogen (starch) synthase activity| molecular_function| GO:0004373|	2 genes:	GSY1	GSY2	
-3.80	0.11	0.25	1.05	2.59	-0.05	-0.12	3.38	0.37	0.33	1.99	0.39	-0.22	0.56	0.89	4.21		%	glycine dehydrogenase (decarboxylating) activity| molecular_function| GO:0004375|	4 genes:	GCV1	GCV2	GCV3	LPD1	
-0.81	0.50	1.49	3.16	2.35	-0.68	1.83	1.76	-0.97	-0.29	-1.68	-0.60	0.19	-0.02	-0.59	-1.54		%	helicase activity| molecular_function| GO:0004386|	99 genes:	BRR2	CHD1	CHL1	DBP1	DBP10	DBP2	DBP3	DBP5	DBP6	DBP7	DBP8	DBP9	DED1	DHH1	DHR2	DNA2	DRS1	ECM16	ECM32	FAL1	FUN30	HAS1	HCA4	HCS1	HFM1	HMI1	HRQ1	IRC20	IRC3	IRC5	ISW1	ISW2	MAK5	MCM2	MCM3	MCM4	MCM5	MCM6	MCM7	MOT1	MPH1	MRH4	MSS116	MTR4	NAM7	PIF1	PRP16	PRP2	PRP22	PRP28	PRP43	PRP5	RAD16	RAD26	RAD3	RAD5	RAD54	RDH54	ROK1	RRM3	RRP3	RVB1	RVB2	SEC63	SEN1	SGS1	SKI2	SLH1	SNF2	SPB4	SRS2	SSL2	STH1	SUB2	SUV3	SWR1	TIF1	TIF2	ULS1	YEL077C	YFL066C	YHL050C	YIL177C	YJL225C	YKU70	YKU80	YLL066C	YLL067C	YLR419W	YML133C	YPR204W	YRF1-1	YRF1-2	YRF1-3	YRF1-4	YRF1-5	YRF1-6	YRF1-7	YRF1-8	
-2.32	3.23	1.55	2.48	0.66	1.62	1.29	-0.17	-0.54	1.17	0.51	0.11	-2.68	-2.81	0.01	1.78		%	hexokinase activity| molecular_function| GO:0004396|	5 genes:	EMI2	GLK1	HXK1	HXK2	YLR446W	
-2.37	2.47	1.48	3.06	2.39	2.11	1.81	0.91	-0.31	4.25	-1.18	0.03	-2.46	-1.83	0.89	2.29		%	histone acetyltransferase activity| molecular_function| GO:0004402|	28 genes:	ACT1	ADA2	AHC1	ARP4	EAF6	ELP3	EPL1	ESA1	GCN5	HAT1	HAT2	HFI1	HPA2	HPA3	NAT4	NGG1	PHO23	RTT109	SAS2	SAS3	SAS4	SAS5	SGF73	SPT10	TAF1	TRA1	YNG1	YNG2	
-1.95	2.07	0.13	0.61	1.49	3.43	-1.55	-0.53	-4.12	0.86	-0.55	4.65	-0.61	-4.09	-1.29	-0.70		%	histone deacetylase activity| molecular_function| GO:0004407|	12 genes:	DEP1	HDA1	HDA2	HDA3	HOS1	HOS2	HOS3	RPD3	RXT2	SAP30	SDS3	SIN3	
-0.48	0.47	0.23	1.38	-0.75	-0.10	-0.85	0.79	4.85	-1.81	3.03	0.15	1.93	4.46	0.57	0.57		%	holocytochrome-c synthase activity| molecular_function| GO:0004408|	2 genes:	CYC3	CYT2	
2.24	-2.86	-2.03	-1.22	-1.01	-0.36	0.48	-3.48	-0.27	0.06	0.04	-0.37	-0.31	-1.55	0.04	-3.13		%	homocitrate synthase activity| molecular_function| GO:0004410|	2 genes:	LYS20	LYS21	
0.40	0.94	0.69	1.74	-0.34	0.06	0.14	-0.44	-0.13	2.00	-0.98	0.62	-1.21	-1.47	2.50	-1.37		%	hydroxyacylglutathione hydrolase activity| molecular_function| GO:0004416|	2 genes:	GLO2	GLO4	
-0.48	1.50	1.49	0.26	2.46	0.80	-0.55	5.01	1.09	0.96	0.03	0.65	0.51	-1.09	0.69	-0.32		%	hydroxymethylglutaryl-CoA reductase (NADPH) activity| molecular_function| GO:0004420|	2 genes:	HMG1	HMG2	
1.39	-0.30	0.13	0.81	0.06	0.31	0.93	-1.21	-0.20	-0.40	-0.98	-1.07	-0.48	-1.73	-0.11	0.08		%	hypoxanthine phosphoribosyltransferase activity| molecular_function| GO:0004422|	2 genes:	HPT1	XPT1	
-2.00	-0.45	0.67	0.60	-1.18	-1.48	-0.10	-0.31	0.48	0.82	-0.14	-0.91	-0.93	1.30	2.35	1.82		%	inorganic diphosphatase activity| molecular_function| GO:0004427|	2 genes:	IPP1	PPA2	
-0.67	0.83	1.06	-0.30	1.42	0.05	0.56	0.21	-0.76	0.72	0.32	-0.64	-0.18	-4.68	1.75	0.07		%	1-phosphatidylinositol 4-kinase activity| molecular_function| GO:0004430|	4 genes:	LSB6	PIK1	STT4	TOR2	
0.44	-1.14	-1.13	-1.16	-0.41	-1.37	1.81	-1.58	-0.20	2.45	1.43	-0.57	-0.33	-1.48	3.49	-0.54		%	phosphatidylinositol-3-phosphatase activity| molecular_function| GO:0004438|	4 genes:	INP52	INP53	SAC1	YMR1	
0.82	0.30	-0.95	-0.06	-1.46	-4.48	1.69	-4.72	0.30	6.95	2.14	-0.56	-0.33	-0.64	0.64	-1.42		%	phosphatidylinositol-4,5-bisphosphate 5-phosphatase activity| molecular_function| GO:0004439|	4 genes:	INP51	INP52	INP53	INP54	
-1.15	-0.03	0.16	0.83	-2.80	2.47	1.21	0.06	-1.51	-0.64	-1.53	-1.31	-1.09	-3.20	-3.13	0.16		%	isocitrate dehydrogenase (NAD+) activity| molecular_function| GO:0004449|	2 genes:	IDH1	IDH2	
0.40	-1.05	-0.18	0.05	0.31	1.71	0.80	0.14	3.12	1.40	4.82	1.14	0.31	1.43	0.08	-0.11		%	isocitrate dehydrogenase (NADP+) activity| molecular_function| GO:0004450|	3 genes:	IDP1	IDP2	IDP3	
0.32	2.15	0.66	1.99	1.30	-1.29	0.74	-1.29	-1.45	-0.09	-0.94	-4.62	-1.65	-0.52	-2.13	-1.50		%	isocitrate lyase activity| molecular_function| GO:0004451|	2 genes:	ICL1	ICL2	
-0.34	-1.34	-0.25	1.05	0.04	-0.39	2.21	0.88	0.62	0.67	-0.00	0.13	-0.25	1.19	0.42	0.94		%	D-lactate dehydrogenase (cytochrome) activity| molecular_function| GO:0004458|	3 genes:	DLD1	DLD2	DLD3	
-0.42	-0.37	1.53	0.74	0.16	-1.03	1.24	-0.39	-0.12	-0.45	0.39	0.47	-0.27	-0.52	1.85	-2.72		%	long-chain fatty acid-CoA ligase activity| molecular_function| GO:0004467|	5 genes:	FAA1	FAA2	FAA3	FAA4	FAT1	
0.10	0.04	0.19	0.57	1.82	0.02	0.84	0.18	-0.12	-0.67	-2.01	0.08	0.91	-0.63	0.34	-0.91		%	malate synthase activity| molecular_function| GO:0004474|	2 genes:	DAL7	MLS1	
0.40	-0.26	-0.04	-1.03	-0.58	-0.07	-0.37	-0.20	0.55	-1.07	-0.25	-2.36	-0.55	-0.28	-0.65	-1.38		%	methenyltetrahydrofolate cyclohydrolase activity| molecular_function| GO:0004477|	2 genes:	ADE3	MIS1	
-3.87	1.53	-0.75	-1.29	-3.94	2.02	-2.46	0.07	0.21	2.18	0.27	-0.71	-0.84	-1.97	1.26	0.64		%	methionine adenosyltransferase activity| molecular_function| GO:0004478|	2 genes:	SAM1	SAM2	
0.40	-0.26	-0.04	-1.03	-0.58	-0.07	-0.37	-0.20	0.55	-1.07	-0.25	-2.36	-0.55	-0.28	-0.65	-1.38		%	methylenetetrahydrofolate dehydrogenase [NAD(P)+] activity| molecular_function| GO:0004486|	2 genes:	ADE3	MIS1	
0.20	0.38	0.16	-0.15	0.08	0.05	-0.96	-0.08	0.45	-0.99	0.22	-2.22	-0.53	-0.63	0.34	-1.32		%	methylenetetrahydrofolate dehydrogenase (NADP+) activity| molecular_function| GO:0004488|	3 genes:	ADE3	MIS1	MTD1	
-2.60	2.89	4.06	1.71	0.19	-0.02	1.90	0.21	-0.20	0.13	-0.39	0.08	0.49	0.36	-0.85	-0.15		%	methylenetetrahydrofolate reductase (NAD(P)H) activity| molecular_function| GO:0004489|	2 genes:	MET12	MET13	
-0.82	0.44	0.81	-0.24	1.75	0.11	0.57	-0.75	2.66	-1.12	-1.58	-1.67	-1.05	4.12	-0.45	-0.64		%	monooxygenase activity| molecular_function| GO:0004497|	9 genes:	BNA4	CAT5	COQ6	DIT2	ERG11	ERG5	FMO1	LIA1	YJR149W	
2.35	-0.32	-0.08	-1.06	-0.92	-1.40	-0.85	0.16	0.20	0.67	0.89	0.20	1.33	-0.68	-0.32	-0.70		%	nicotinate-nucleotide diphosphorylase (carboxylating) activity| molecular_function| GO:0004514|	2 genes:	BNA6	NPT1	
0.48	-1.90	-1.03	0.26	0.23	-1.61	-0.27	0.23	0.38	0.51	1.49	1.19	-0.08	0.05	0.11	0.02		%	nicotinate-nucleotide adenylyltransferase activity| molecular_function| GO:0004515|	2 genes:	NMA1	NMA2	
-0.02	-3.51	-1.21	-0.82	0.72	0.58	0.81	1.59	-3.16	0.26	0.18	0.19	1.69	-0.15	0.72	2.00		%	nuclease activity| molecular_function| GO:0004518|	110 genes:	AI3	AI4	AI5_ALPHA	AI5_BETA	APN2	BI2	CCE1	CCR4	DIN7	DIS3	DNA2	DOM34	DSS1	DXO1	EXO1	EXO5	HO	LCL3	MKT1	MMS4	MRE11	MUS81	NGL1	NGL2	NGL3	NOB1	NUC1	PAN2	POL3	POP2	PSO2	RAD1	RAD10	RAD17	RAD2	RAD27	RAI1	RAT1	REX2	REX3	REX4	RNH1	RNH201	RNH70	RNT1	RNY1	RPM2	RRP6	SAE2	SCEI	SEN2	SEN34	SLX1	SNM1	TDP1	TRL1	TRZ1	USB1	VMA1	XRN1	YAR009C	YBL005W-B	YBL055C	YBL100W-B	YBR012W-B	YCL019W	YDR034C-D	YDR098C-B	YDR210C-D	YDR210W-B	YDR261C-D	YDR261W-B	YDR316W-B	YDR365W-B	YEN1	YER138C	YER160C	YFL002W-A	YGR027W-B	YGR038C-B	YGR109W-B	YGR161C-D	YGR161W-B	YHL009W-B	YHR214C-B	YIL082W-A	YJL113W	YJR027W	YJR029W	YLR035C-A	YLR157C-B	YLR227W-B	YLR410W-B	YML039W	YML045W	YMR045C	YMR050C	YMR262W	YNL054W-B	YNL284C-B	YOL103W-B	YOR142W-B	YOR192C-B	YOR343W-B	YPL060C-A	YPL257W-B	YPR137C-B	YPR158C-D	YPR158W-B	YSH1	
1.10	-2.57	-1.35	-0.39	-0.33	-2.48	0.16	0.13	-4.24	-0.71	-0.38	-0.06	-0.80	-1.61	0.68	-0.45		%	endonuclease activity| molecular_function| GO:0004519|	86 genes:	AI3	AI4	AI5_ALPHA	AI5_BETA	APN2	BI2	BI3	BI4	CCE1	CUE2	DIN7	DIS3	DOM34	HO	LAS1	LCL3	MMS4	MRE11	MUS81	NGL1	NUC1	Q0255	RAD1	RAD10	RAD2	RAD27	RNH1	RNH201	RNT1	RNY1	RPM2	SAE2	SCEI	SLX1	TRL1	TRZ1	VMA1	YAR009C	YBL005W-B	YBL055C	YBL100W-B	YBR012W-B	YCL019W	YDR034C-D	YDR098C-B	YDR210C-D	YDR210W-B	YDR261C-D	YDR261W-B	YDR316W-B	YDR365W-B	YEN1	YER138C	YER160C	YFL002W-A	YGR027W-B	YGR038C-B	YGR109W-B	YGR161C-D	YGR161W-B	YHL009W-B	YHR214C-B	YIL082W-A	YJL113W	YJR027W	YJR029W	YLR035C-A	YLR157C-B	YLR227W-B	YLR410W-B	YML039W	YML045W	YMR045C	YMR050C	YNL054W-B	YNL284C-B	YOL103W-B	YOR142W-B	YOR192C-B	YOR343W-B	YPL060C-A	YPL257W-B	YPR137C-B	YPR158C-D	YPR158W-B	YSH1	
0.82	-0.23	0.59	-0.94	-1.32	-2.24	-0.92	0.50	-0.68	-0.06	-0.13	0.22	-0.08	-0.21	0.03	-0.98		%	endodeoxyribonuclease activity| molecular_function| GO:0004520|	9 genes:	CCE1	MKT1	MMS4	MRE11	MRS1	MUS81	NUC1	RAD1	RAD2	
-0.13	-1.42	-0.34	-0.28	0.40	1.09	2.64	-0.01	-0.34	-0.98	0.96	2.66	3.81	4.05	-0.05	-0.26		%	endoribonuclease activity| molecular_function| GO:0004521|	13 genes:	DIS3	DOM34	FCF1	IRE1	NGL2	NOB1	NUC1	RCL1	RNY1	SWT1	SYC1	YPR170W-B	YSH1	
0.31	-2.82	-1.33	-3.10	0.10	-0.26	-0.07	0.21	-0.02	-0.14	-0.26	0.00	-1.62	-0.71	-0.11	0.05		%	RNA-DNA hybrid ribonuclease activity| molecular_function| GO:0004523|	50 genes:	RNH1	RNH201	RNH202	RNH203	YAR009C	YBL005W-B	YBL100W-B	YBR012W-B	YCL019W	YDR034C-D	YDR098C-B	YDR210C-D	YDR210W-B	YDR261C-D	YDR261W-B	YDR316W-B	YDR365W-B	YER138C	YER160C	YFL002W-A	YGR027W-B	YGR038C-B	YGR109W-B	YGR161C-D	YGR161W-B	YHL009W-B	YHR214C-B	YIL082W-A	YJL113W	YJR027W	YJR029W	YLR035C-A	YLR157C-B	YLR227W-B	YLR410W-B	YML039W	YML045W	YMR045C	YMR050C	YNL054W-B	YNL284C-B	YOL103W-B	YOR142W-B	YOR192C-B	YOR343W-B	YPL060C-A	YPL257W-B	YPR137C-B	YPR158C-D	YPR158W-B	
-0.08	-1.96	-1.41	-0.91	-1.06	-1.57	-2.10	-0.27	0.02	-0.43	-1.59	-1.31	-0.77	0.30	-2.42	-0.43		%	ribonuclease III activity| molecular_function| GO:0004525|	3 genes:	MRPL15	MRPL3	RNT1	
-4.10	0.39	-0.19	0.40	10.36	6.33	-1.76	6.23	2.03	1.49	0.71	-0.18	0.21	-0.49	0.46	1.47		%	ribonuclease P activity| molecular_function| GO:0004526|	13 genes:	POP1	POP3	POP4	POP5	POP6	POP7	POP8	RPM1	RPM2	RPP1	RPR1	RPR2	SNM1	
-0.39	-1.08	-1.45	-0.61	1.36	2.89	1.08	2.56	-0.26	0.06	0.61	-0.77	0.77	0.51	0.92	5.17		%	exonuclease activity| molecular_function| GO:0004527|	23 genes:	CCR4	DIS3	DSS1	DXO1	EXO1	EXO5	MRE11	NGL1	NGL2	NGL3	PAN2	POL3	POP2	PSO2	RAD27	RAT1	REX2	REX3	REX4	RNH70	RRP6	TDP1	XRN1	
-2.34	2.30	0.91	0.99	0.18	1.23	0.40	-1.95	0.44	0.81	-0.30	1.57	-0.06	0.13	-0.60	-0.76		%	phosphodiesterase I activity| molecular_function| GO:0004528|	3 genes:	APN2	NPP1	NPP2	
0.18	-0.30	-3.06	-5.10	0.32	-0.70	-0.64	0.56	0.36	-0.71	0.21	1.12	-0.40	-0.13	2.14	2.92		%	5'-3' exoribonuclease activity| molecular_function| GO:0004534|	2 genes:	RAT1	XRN1	
1.69	-1.57	0.01	-0.08	0.61	1.19	6.15	1.70	0.23	8.06	-0.72	0.41	8.06	1.29	-1.67	2.06		%	poly(A)-specific ribonuclease activity| molecular_function| GO:0004535|	7 genes:	CCR4	NGL1	NGL2	NGL3	PAN2	PAN3	POP2	
-1.09	0.16	1.17	0.92	3.69	-0.40	-0.80	1.08	3.27	-0.05	1.41	-1.23	0.00	0.03	1.79	-1.46		%	ribonuclease activity| molecular_function| GO:0004540|	54 genes:	DIS3	DSS1	IRE1	NUC1	POP4	POP5	RPP1	SSD1	YAR009C	YBL005W-B	YBL100W-B	YBR012W-B	YCL019W	YCL074W	YCL075W	YDR034C-D	YDR098C-B	YDR210C-D	YDR210W-B	YDR261C-D	YDR261W-B	YDR316W-B	YDR365W-B	YER138C	YER160C	YFL002W-A	YGR027W-B	YGR038C-B	YGR109W-B	YGR161C-D	YGR161W-B	YHL009W-B	YHR214C-B	YIL082W-A	YJL113W	YJR027W	YJR029W	YLR157C-B	YLR227W-B	YLR410W-B	YML039W	YML045W	YMR045C	YMR050C	YNL054W-B	YNL284C-B	YOL103W-B	YOR142W-B	YOR192C-B	YOR343W-B	YPL257W-B	YPR137C-B	YPR158C-D	YPR158W-B	
0.29	0.59	2.61	1.23	-0.08	-0.44	-0.74	0.30	0.06	0.79	-0.82	0.20	-0.66	-1.31	-0.36	-0.27		%	nucleoside diphosphate kinase activity| molecular_function| GO:0004550|	3 genes:	CDC8	LSC1	YNK1	
-2.08	4.61	0.56	1.39	0.94	2.63	1.07	-0.55	0.52	-0.10	-0.08	1.22	-0.47	-0.41	0.09	-0.38		%	nucleotide diphosphatase activity| molecular_function| GO:0004551|	4 genes:	HAM1	NPP1	NPP2	YOR111W	
0.22	-0.32	-2.28	-0.49	-1.38	-0.62	-0.25	0.59	-0.19	-0.47	-1.19	0.36	0.69	-0.96	0.28	-0.21		%	hydrolase activity, hydrolyzing O-glycosyl compounds| molecular_function| GO:0004553|	20 genes:	ATH1	BGL2	CRH1	CRR1	CTS1	CTS2	EGH1	EXG1	EXG2	GLC3	KRE6	ROT2	SCW10	SCW11	SCW4	SGA1	SKN1	SPR1	SUC2	UTR2	
-0.20	1.20	2.45	1.41	-0.05	-0.90	0.59	-0.76	-0.01	-1.27	0.25	-0.30	0.93	0.23	-3.41	-0.14		%	alpha,alpha-trehalase activity| molecular_function| GO:0004555|	3 genes:	ATH1	NTH1	NTH2	
1.90	-0.51	-0.41	-0.80	-1.07	-0.30	0.24	-2.24	2.22	-1.64	-2.10	0.61	-2.98	-0.82	2.04	-0.28		%	alpha-amylase activity| molecular_function| GO:0004556|	7 genes:	IMA1	IMA2	IMA3	IMA4	IMA5	MAL12	MAL32	
0.41	-0.86	-0.08	0.13	-0.42	-0.99	-0.17	-1.52	0.75	-1.20	-1.06	-0.05	-0.79	-0.08	0.62	-0.69		%	alpha-1,4-glucosidase activity| molecular_function| GO:0004558|	3 genes:	GTB1	MAL12	MAL32	
0.39	0.31	-0.11	0.17	-0.21	1.32	0.23	-0.96	0.07	0.25	-1.23	0.77	-1.34	0.04	-3.93	-1.40		%	alpha-mannosidase activity| molecular_function| GO:0004559|	2 genes:	AMS1	MNL1	
0.60	0.09	0.01	-0.05	-0.71	-0.22	-0.62	0.29	0.15	-0.45	0.01	-0.33	0.18	0.55	-0.50	-1.08		%	chitinase activity| molecular_function| GO:0004568|	2 genes:	CTS1	CTS2	
1.58	-0.38	-0.97	-0.30	-0.32	-0.17	0.40	-1.05	-0.04	0.91	-1.18	0.25	-1.92	-0.45	-0.03	-1.63		%	mannosyl-oligosaccharide 1,2-alpha-mannosidase activity| molecular_function| GO:0004571|	3 genes:	MNL1	MNL2	MNS1	
3.06	-1.09	-3.50	-3.25	-2.50	-2.70	1.10	-2.44	0.08	0.16	-1.72	-2.27	-1.71	0.15	0.63	-1.17		%	mannosyl-oligosaccharide glucosidase activity| molecular_function| GO:0004573|	2 genes:	CWH41	YMR196W	
1.90	-0.51	-0.41	-0.80	-1.07	-0.30	0.24	-2.24	2.22	-1.64	-2.10	0.61	-2.98	-0.82	2.04	-0.28		%	oligo-1,6-glucosidase activity| molecular_function| GO:0004574|	7 genes:	IMA1	IMA2	IMA3	IMA4	IMA5	MAL12	MAL32	
1.24	-0.22	-0.08	-0.18	-0.75	-0.14	0.22	-1.22	3.39	-1.53	-1.65	0.77	-1.96	-0.42	1.52	-0.61		%	sucrose alpha-glucosidase activity| molecular_function| GO:0004575|	8 genes:	IMA1	IMA2	IMA3	IMA4	IMA5	MAL12	MAL32	SUC2	
-1.17	1.88	-0.26	0.42	0.92	-0.32	0.71	1.21	-2.78	-0.18	0.65	1.37	-0.14	-0.06	-0.31	4.23		%	oligosaccharyl transferase activity| molecular_function| GO:0004576|	3 genes:	OST2	STT3	WBP1	
-0.22	-0.42	0.02	-1.45	-2.56	0.17	-0.87	-0.17	1.05	0.01	0.44	3.78	0.24	-1.23	0.34	1.65		%	N-acetylglucosaminyldiphosphodolichol N-acetylglucosaminyltransferase activity| molecular_function| GO:0004577|	2 genes:	ALG13	ALG14	
-0.67	2.14	-0.12	-0.18	0.37	-0.32	1.54	0.63	-7.54	-3.93	0.95	0.72	-0.65	-1.36	-0.75	2.00		%	dolichyl-diphosphooligosaccharide-protein glycotransferase activity| molecular_function| GO:0004579|	6 genes:	OST1	OST2	OST3	STT3	SWP1	WBP1	
-1.36	0.43	0.35	-1.41	-1.17	0.02	0.31	1.87	0.31	-1.47	2.20	-0.69	0.18	-0.99	3.18	0.31		%	dolichyl-phosphate-mannose-glycolipid alpha-mannosyltransferase activity| molecular_function| GO:0004584|	3 genes:	GPI10	GPI18	SMP3	
-1.15	0.50	-0.58	0.72	0.15	-0.56	0.27	0.13	-1.05	1.69	-1.42	0.82	0.45	0.49	0.13	0.96		%	orotate phosphoribosyltransferase activity| molecular_function| GO:0004588|	2 genes:	URA10	URA5	
-0.54	1.49	1.50	0.96	3.93	-1.72	2.83	-0.58	0.27	-0.94	0.94	0.62	0.10	0.36	-0.11	0.73		%	oxoglutarate dehydrogenase (succinyl-transferring) activity| molecular_function| GO:0004591|	3 genes:	KGD1	LPD1	YMR31	
-3.04	2.70	4.08	-0.20	-1.97	0.01	0.89	-0.81	0.66	3.76	-0.01	-0.19	3.14	1.25	-2.56	-0.03		%	peptide alpha-N-acetyltransferase activity| molecular_function| GO:0004596|	8 genes:	ARD1	MAK10	MAK3	MAK31	MDM20	NAT1	NAT3	NAT5	
2.04	-1.42	-0.07	-1.19	0.24	1.14	0.31	0.14	0.25	-1.55	-0.83	-0.86	-0.63	-1.55	0.75	-0.45		%	peroxidase activity| molecular_function| GO:0004601|	11 genes:	AHP1	CCP1	CTA1	CTT1	DOT5	GPX1	GPX2	HYR1	PRX1	TSA1	TSA2	
0.14	0.01	0.88	0.43	2.54	5.54	-0.07	-0.63	2.12	2.43	-0.66	0.02	7.64	3.91	0.37	-0.00		%	glutathione peroxidase activity| molecular_function| GO:0004602|	7 genes:	GPX1	GPX2	GRX1	GRX2	GTT1	HYR1	URE2	
-0.97	0.00	0.38	0.54	0.46	0.69	-0.80	-0.42	1.34	-0.19	-0.14	0.37	0.07	-0.15	0.25	0.60		%	phosphatidate cytidylyltransferase activity| molecular_function| GO:0004605|	2 genes:	CDS1	TAM41	
-0.58	-1.11	-1.00	0.01	1.27	-1.03	-0.74	3.20	-1.76	5.80	0.26	0.13	-0.99	-2.34	-0.84	-0.61		%	phosphatidylethanolamine N-methyltransferase activity| molecular_function| GO:0004608|	2 genes:	CHO2	OPI3	
-0.91	0.09	1.50	2.15	3.66	-0.36	0.76	1.46	1.66	1.85	1.36	-0.31	2.05	2.27	-1.09	0.77		%	phosphatidylserine decarboxylase activity| molecular_function| GO:0004609|	2 genes:	PSD1	PSD2	
0.32	-1.89	-0.93	-1.71	-0.29	-0.80	-0.40	-0.26	-0.56	3.60	0.91	-0.47	-0.68	-1.78	3.83	-0.40		%	phosphoglucomutase activity| molecular_function| GO:0004614|	2 genes:	PGM1	PGM2	
0.60	-0.50	-0.20	0.68	0.00	0.78	0.39	-0.00	-0.53	-0.14	-0.89	-0.39	-0.90	-2.63	0.51	1.38		%	phosphomannomutase activity| molecular_function| GO:0004615|	3 genes:	HPT1	SEC53	XPT1	
0.88	-3.03	-0.46	-0.15	-1.39	-0.52	-0.39	-0.02	1.15	-1.69	0.34	1.24	0.93	-0.07	0.22	-1.09		%	phosphogluconate dehydrogenase (decarboxylating) activity| molecular_function| GO:0004616|	2 genes:	GND1	GND2	
-0.67	2.06	0.93	0.59	-0.07	1.92	1.66	0.85	-0.05	-0.40	-0.01	1.38	0.42	-1.62	0.29	-0.00		%	phosphoglycerate dehydrogenase activity| molecular_function| GO:0004617|	3 genes:	SER3	SER33	YGL185C	
-0.99	-0.90	2.26	2.02	1.80	0.40	2.63	0.48	-0.07	4.82	-0.58	4.48	-0.35	-0.40	0.94	-0.55		%	phosphoglycerate mutase activity| molecular_function| GO:0004619|	3 genes:	GPM1	GPM2	GPM3	
0.56	0.16	0.04	0.34	0.10	-0.08	-0.55	1.11	0.20	-2.23	0.07	0.42	0.39	-0.04	0.61	0.03		%	phospholipase activity| molecular_function| GO:0004620|	6 genes:	ATG15	DDL1	PLB1	PLB2	PLB3	SPO1	
1.85	-0.57	-0.11	1.00	0.23	-2.61	-0.09	0.06	0.64	-1.37	-0.12	0.00	0.20	-0.11	0.94	-2.09		%	lysophospholipase activity| molecular_function| GO:0004622|	5 genes:	LPL1	NTE1	PLB1	PLB2	PLB3	
3.37	0.02	0.18	0.23	0.42	-1.57	0.08	-0.80	1.12	-1.83	0.17	0.09	0.01	0.97	0.93	-0.58		%	phospholipase A2 activity| molecular_function| GO:0004623|	8 genes:	CLD1	ECM18	ICT1	LPL1	PLB1	PLB2	PLB3	SPO1	
-6.22	0.77	1.69	1.52	0.86	-0.62	2.99	-1.86	-0.70	0.37	-0.63	-1.55	-3.28	0.15	-0.40	-1.46		%	phosphopantothenoylcysteine decarboxylase activity| molecular_function| GO:0004633|	3 genes:	CAB3	SIS2	VHS3	
-1.22	-0.06	0.78	1.93	1.09	1.42	0.59	-1.96	-0.09	0.71	0.08	0.42	-0.26	-0.69	-0.83	0.25		%	phosphopyruvate hydratase activity| molecular_function| GO:0004634|	5 genes:	ENO1	ENO2	ERR1	ERR2	ERR3	
-0.16	-0.06	0.34	-0.55	0.14	-0.30	1.41	0.16	0.03	-0.87	0.60	1.09	1.34	1.33	0.34	0.43		%	phosphoribosylaminoimidazolecarboxamide formyltransferase activity| molecular_function| GO:0004643|	2 genes:	ADE16	ADE17	
0.08	-2.16	-0.73	-1.03	-0.17	-0.48	-2.14	-0.69	-0.24	0.33	-1.27	0.63	-0.42	-3.07	-0.16	0.07		%	polynucleotide 5'-phosphatase activity| molecular_function| GO:0004651|	2 genes:	CET1	CTL1	
-1.76	2.74	-1.18	-0.30	0.76	0.72	-0.74	0.31	-1.01	-0.06	-0.23	-0.43	1.80	-0.30	2.23	0.54		%	polynucleotide adenylyltransferase activity| molecular_function| GO:0004652|	5 genes:	AIR1	AIR2	PAP1	PAP2	TRF5	
1.17	-4.29	-1.94	-1.45	0.39	-1.09	-1.23	-0.24	-1.09	0.01	-0.87	0.24	-0.79	0.56	-0.00	-0.83		%	prenyltransferase activity| molecular_function| GO:0004659|	9 genes:	BET2	BET4	CDC43	COQ2	PAD1	RAM1	RAM2	RER2	SRT1	
0.39	-0.11	-0.64	-0.94	-1.99	0.64	-3.64	0.50	-1.91	0.16	-0.31	0.20	-1.50	-0.57	-0.02	0.21		%	protein farnesyltransferase activity| molecular_function| GO:0004660|	2 genes:	RAM1	RAM2	
1.88	0.29	0.85	0.27	0.11	-0.76	0.01	0.15	-0.28	-1.11	-0.20	1.44	0.58	-0.89	-0.14	-1.12		%	protein geranylgeranyltransferase activity| molecular_function| GO:0004661|	2 genes:	CDC43	RAM2	
1.88	0.29	0.85	0.27	0.11	-0.76	0.01	0.15	-0.28	-1.11	-0.20	1.44	0.58	-0.89	-0.14	-1.12		%	CAAX-protein geranylgeranyltransferase activity| molecular_function| GO:0004662|	2 genes:	CDC43	RAM2	
1.28	-3.07	-2.24	-2.05	0.12	-1.55	-2.15	-0.78	-2.49	-0.97	-1.71	-0.57	-2.61	-1.53	-0.03	-3.33		%	Rab geranylgeranyltransferase activity| molecular_function| GO:0004663|	3 genes:	BET2	BET4	MRS6	
4.04	0.14	-2.25	-1.40	-0.79	-0.76	0.23	-2.93	-2.90	0.26	-1.25	-0.29	-0.75	-0.15	-0.44	-0.33		%	protein kinase activity| molecular_function| GO:0004672|	137 genes:	AKL1	ALK1	ALK2	ARK1	ATG1	BCK1	BUB1	BUD32	CAK1	CBK1	CDC15	CDC28	CDC5	CDC7	CHK1	CKA1	CKA2	CLA4	CLB1	CLB2	CLB3	CLB4	CLB5	CLB6	CLN1	CLN2	CLN3	CMK1	CMK2	COQ8	CTK1	DBF2	DBF20	DUN1	ELM1	ENV7	FMP48	FPK1	FRK1	FUS3	GCN2	GIN4	HAL5	HOG1	HRK1	HRR25	HSL1	IKS1	IME2	IPL1	IRE1	ISR1	KCC4	KDX1	KIC1	KIN1	KIN2	KIN28	KIN3	KIN4	KIN82	KKQ8	KNS1	KSP1	KSS1	MAD3	MCK1	MEC1	MEK1	MKK1	MKK2	MPS1	MRK1	NNK1	NPR1	PAN3	PBS2	PHO85	PKC1	PKH1	PKH2	PKH3	PKP1	PKP2	PRK1	PRR1	PRR2	PSK1	PSK2	PTK1	PTK2	RAD53	RCK1	RCK2	RIM11	RIM15	RIO1	RIO2	RTK1	SAK1	SAT4	SCH9	SCY1	SGV1	SKM1	SKS1	SKY1	SLT2	SMK1	SNF1	SPS1	SSK2	SSK22	SSN3	STE11	STE20	STE7	SWE1	TDA1	TEL1	TOR1	TOS3	TPK1	TPK2	TPK3	VHS1	VPS15	VPS34	YAK1	YCK1	YCK2	YCK3	YGK3	YPK1	YPK2	YPK3	YPL150W	
1.41	0.34	-2.16	-0.37	0.03	-0.42	0.25	-2.54	-2.94	0.05	-0.80	-0.65	-1.55	-0.08	-0.23	-0.00		%	protein serine/threonine kinase activity| molecular_function| GO:0004674|	127 genes:	AKL1	ALK1	ALK2	ARK1	ATG1	BCK1	BUB1	BUD32	CAF120	CAK1	CBK1	CDC15	CDC28	CDC5	CDC7	CHK1	CKA1	CKA2	CLA4	CMK1	CMK2	CTK1	DBF2	DBF20	DUN1	ELM1	ENV7	FMP48	FPK1	FRK1	FUS3	GCN2	GIN4	HAL5	HOG1	HRK1	HRR25	HSL1	HYM1	IKS1	IME2	IPL1	IRE1	ISR1	KCC4	KDX1	KIC1	KIN1	KIN2	KIN28	KIN3	KIN4	KIN82	KKQ8	KNS1	KSP1	KSS1	MCK1	MEC1	MEK1	MKK1	MKK2	MPS1	MRK1	NNK1	NPR1	PBS2	PHO85	PKC1	PKH1	PKH2	PKH3	PKP1	PKP2	PRK1	PRR1	PRR2	PSK1	PSK2	PTK1	PTK2	RAD53	RCK1	RCK2	RIM11	RIM15	RIO1	RIO2	RTK1	SAK1	SAT4	SCH9	SGV1	SKG3	SKM1	SKS1	SKY1	SLT2	SMK1	SNF1	SPS1	SSK2	SSK22	SSN3	STE11	STE20	STE7	SWE1	TDA1	TEL1	TOR1	TOR2	TOS3	TPK1	TPK2	TPK3	VHS1	VPS15	YAK1	YCK1	YCK2	YCK3	YGK3	YPK1	YPK2	YPK3	YPL150W	
0.36	-1.09	0.25	0.06	0.20	-1.71	-0.24	-0.53	-0.00	-1.73	0.34	-1.95	-0.87	5.44	-0.78	-0.09		%	AMP-activated protein kinase activity| molecular_function| GO:0004679|	6 genes:	CRP1	GAL83	SIP1	SIP2	SNF1	SNF4	
0.35	0.02	-0.68	-0.37	0.14	0.84	-0.80	0.73	0.88	-0.16	1.57	-0.32	0.57	-1.36	0.59	1.02		%	calmodulin-dependent protein kinase activity| molecular_function| GO:0004683|	6 genes:	CMK1	CMK2	MEK1	NNK1	RCK2	TDA1	
-1.29	0.01	0.45	0.15	-0.45	1.34	-1.37	-0.04	-1.54	-0.79	0.43	-0.12	-1.90	-1.20	-0.01	1.16		%	cAMP-dependent protein kinase activity| molecular_function| GO:0004691|	3 genes:	TPK1	TPK2	TPK3	
-0.42	-0.78	-4.99	-1.01	-0.45	1.29	-0.90	6.24	-0.15	2.05	5.92	1.30	-1.31	0.95	1.52	2.68		%	cyclin-dependent protein serine/threonine kinase activity| molecular_function| GO:0004693|	9 genes:	CAK1	CDC28	CTK1	KDX1	KIN28	PHO85	SGV1	SSN3	YGK3	
0.16	-1.32	-1.56	0.36	-0.88	-1.19	0.44	-0.79	3.41	2.88	0.35	0.23	3.07	-0.00	0.84	-1.06		%	eukaryotic translation initiation factor 2alpha kinase activity| molecular_function| GO:0004694|	2 genes:	GCN2	IKS1	
0.35	0.31	0.30	0.13	3.03	1.83	-0.19	0.09	-0.40	0.92	-0.80	0.95	1.96	0.55	0.19	0.71		%	MAP kinase activity| molecular_function| GO:0004707|	5 genes:	FUS3	HOG1	KSS1	SLT2	SMK1	
-0.24	-0.82	0.21	0.32	1.35	-0.62	-0.06	-0.36	-0.12	1.47	-0.11	-2.07	-0.33	-0.15	-1.55	-0.01		%	MAP kinase kinase activity| molecular_function| GO:0004708|	4 genes:	MKK1	MKK2	PBS2	STE7	
-0.37	-1.07	-0.44	-0.43	1.10	-0.41	-0.20	-1.38	3.86	0.58	-0.70	-1.91	0.56	-0.01	0.17	0.04		%	MAP kinase kinase kinase activity| molecular_function| GO:0004709|	4 genes:	BCK1	SSK2	SSK22	STE11	
-0.42	1.15	1.13	0.87	0.71	-0.18	-1.10	-0.45	-1.72	3.89	-0.34	2.12	-0.61	-0.70	0.71	0.46		%	protein serine/threonine/tyrosine kinase activity| molecular_function| GO:0004712|	8 genes:	KNS1	KSP1	MCK1	MPS1	MRK1	RAD53	RIM11	YAK1	
-0.25	0.53	0.75	0.57	3.82	-0.61	2.20	-2.37	-0.37	0.68	-1.80	-1.91	-1.89	-1.01	-1.01	-1.26		%	protein tyrosine kinase activity| molecular_function| GO:0004713|	8 genes:	BCK1	HRR25	KNS1	MKK2	PBS2	RAD53	SWE1	YAK1	
-0.19	0.26	0.46	-0.42	-0.91	-1.26	-0.16	-0.33	-2.14	0.31	-0.39	-2.72	-0.59	-4.29	-0.67	-0.04		%	phosphoprotein phosphatase activity| molecular_function| GO:0004721|	45 genes:	CDC14	CMP2	CNA1	DCR2	FCP1	GLC7	LTP1	MIH1	MSG5	NEM1	OCA1	OCA6	PHO13	PPG1	PPH21	PPH22	PPH3	PPQ1	PPS1	PPT1	PPZ1	PPZ2	PSR1	PSR2	PTC1	PTC2	PTC3	PTC4	PTC5	PTC6	PTC7	PTP1	PTP2	PTP3	RTR1	RTR2	SDP1	SIA1	SIT4	SPO7	SSU72	TIM50	YCH1	YER134C	YVH1	
-0.05	1.24	0.85	0.68	-0.95	0.01	-0.51	0.73	-2.03	2.48	0.11	-1.52	-0.31	-4.30	-0.84	1.03		%	protein serine/threonine phosphatase activity| molecular_function| GO:0004722|	21 genes:	CDC14	FCP1	GLC7	PPG1	PPH21	PPH22	PPH3	PPQ1	PPT1	PPZ1	PPZ2	PTC1	PTC2	PTC3	PTC4	PTC5	PTC6	PTC7	SIT4	SSU72	TPD3	
1.17	-0.33	-1.40	-0.84	0.85	-0.21	-0.59	-3.20	-0.81	-2.21	-0.18	0.58	-0.01	0.14	-0.87	-4.76		%	calcium-dependent protein serine/threonine phosphatase activity| molecular_function| GO:0004723|	3 genes:	CMP2	CNA1	CNB1	
0.11	-1.26	-0.14	0.04	0.67	-0.94	0.01	-0.63	-0.79	0.29	0.31	-1.17	0.42	-1.08	-0.01	0.54		%	magnesium-dependent protein serine/threonine phosphatase activity| molecular_function| GO:0004724|	9 genes:	PPQ1	PPZ1	PPZ2	PTC1	PTC2	PTC3	PTC4	PTC5	PTC6	
0.49	0.74	-0.30	-3.41	-3.43	-0.88	-1.26	1.57	-0.16	-0.52	0.36	-3.62	-1.19	-2.98	5.16	-0.05		%	protein tyrosine phosphatase activity| molecular_function| GO:0004725|	21 genes:	ARR2	CDC14	LTP1	MIH1	MSG5	OCA1	OCA2	OCA4	OCA6	PPS1	PTP1	PTP2	PTP3	SDP1	SIW14	SSU72	TEP1	YCH1	YER134C	YMR1	YVH1	
0.02	0.53	0.44	0.29	0.07	0.43	0.40	-0.03	0.03	-0.24	0.62	0.91	0.75	-0.58	0.07	-0.39		%	purine-nucleoside phosphorylase activity| molecular_function| GO:0004731|	2 genes:	MEU1	PNP1	
-0.39	-3.67	-2.45	0.31	-0.31	-0.15	-0.04	-1.02	-0.62	-1.53	0.86	0.30	1.25	-0.62	-0.69	-0.03		%	pyruvate carboxylase activity| molecular_function| GO:0004736|	2 genes:	PYC1	PYC2	
0.70	-0.33	0.06	0.44	-0.18	0.49	-1.12	0.06	-0.23	-0.48	-0.59	-1.11	0.53	-0.51	-0.19	0.85		%	pyruvate decarboxylase activity| molecular_function| GO:0004737|	3 genes:	PDC1	PDC5	PDC6	
-5.62	-1.13	0.72	-2.29	1.10	-0.63	-2.16	3.70	2.37	-1.05	-0.23	0.96	1.11	0.47	0.34	2.54		%	pyruvate dehydrogenase (acetyl-transferring) activity| molecular_function| GO:0004739|	2 genes:	PDA1	PDB1	
0.14	2.25	1.32	0.99	-0.86	1.27	1.36	-0.53	-0.95	-1.91	0.08	-2.02	-2.83	-3.19	0.70	-1.32		%	pyruvate dehydrogenase (acetyl-transferring) kinase activity| molecular_function| GO:0004740|	2 genes:	PKP1	PKP2	
-0.14	-1.80	0.16	0.04	1.46	0.01	-0.16	0.14	-1.90	0.99	1.85	-0.15	1.92	0.04	-0.47	1.08		%	[pyruvate dehydrogenase (lipoamide)] phosphatase activity| molecular_function| GO:0004741|	2 genes:	PTC5	PTC6	
1.08	-3.17	-1.97	-1.04	-1.18	0.56	0.13	0.66	-2.83	1.32	2.52	1.38	-0.98	-0.91	-0.90	0.26		%	pyruvate kinase activity| molecular_function| GO:0004743|	2 genes:	CDC19	PYK2	
-0.86	1.21	0.48	1.09	1.72	-1.25	0.38	0.57	-3.01	-2.64	1.63	-1.67	-2.32	-2.16	0.11	-0.05		%	ribonucleoside-diphosphate reductase activity, thioredoxin disulfide as acceptor| molecular_function| GO:0004748|	4 genes:	RNR1	RNR2	RNR3	RNR4	
-0.18	0.53	1.23	0.69	0.29	0.28	0.87	-0.88	-4.49	-1.19	0.59	-0.69	-7.15	-2.55	2.04	0.16		%	ribose phosphate diphosphokinase activity| molecular_function| GO:0004749|	5 genes:	PRS1	PRS2	PRS3	PRS4	PRS5	
0.20	-0.69	-2.97	-4.24	-0.29	2.31	0.36	-1.44	1.77	9.36	3.04	-0.05	-1.63	-3.40	5.25	-0.15		%	serine C-palmitoyltransferase activity| molecular_function| GO:0004758|	2 genes:	LCB1	LCB2	
-0.54	-0.77	-0.93	-0.86	-0.17	-0.14	-1.28	-1.14	-0.66	0.14	-0.44	-0.40	-2.54	-1.89	-2.85	-2.80		%	sterol esterase activity| molecular_function| GO:0004771|	4 genes:	TGL1	TGL4	YEH1	YEH2	
0.07	-0.27	-0.35	0.02	0.29	1.09	0.07	2.16	0.91	-0.39	0.39	-0.02	0.79	-0.25	0.35	0.25		%	succinate-CoA ligase (ADP-forming) activity| molecular_function| GO:0004775|	2 genes:	LSC1	LSC2	
1.92	-0.34	-0.98	-0.53	-0.98	0.65	-0.13	-0.35	0.44	-5.24	-0.31	-0.76	4.13	-0.16	0.81	-1.59		%	sulfate adenylyltransferase (ADP) activity| molecular_function| GO:0004780|	2 genes:	APA1	APA2	
0.42	-0.45	-0.61	-0.11	0.06	-0.13	-0.08	1.57	1.97	0.30	0.21	0.77	0.36	0.61	-0.88	-0.15		%	sulfite reductase (NADPH) activity| molecular_function| GO:0004783|	2 genes:	MET10	MET5	
0.11	-2.18	-1.47	-0.86	-0.86	1.27	-0.58	2.86	-1.95	1.49	-0.25	-0.08	-1.81	-0.73	-0.99	1.36		%	superoxide dismutase activity| molecular_function| GO:0004784|	7 genes:	CCS1	CUP1-1	CUP1-2	MRP1	RSM26	SOD1	SOD2	
1.30	-2.38	-4.27	-3.53	-3.47	0.30	-4.84	-2.27	2.26	-1.02	1.23	-2.69	-2.93	-1.77	-0.17	0.79		%	thioredoxin-disulfide reductase activity| molecular_function| GO:0004791|	2 genes:	TRR1	TRR2	
1.52	-1.41	-0.60	-0.93	-1.37	-0.43	-0.62	0.08	0.46	-1.17	0.78	-1.10	-1.67	-0.26	-0.19	-0.64		%	thiosulfate sulfurtransferase activity| molecular_function| GO:0004792|	5 genes:	RDL1	RDL2	TUM1	UBA4	YCH1	
0.92	-0.06	-0.03	0.39	0.82	0.81	-1.48	2.01	1.39	-0.45	0.06	-0.12	0.48	0.71	-0.58	2.74		%	L-threonine ammonia-lyase activity| molecular_function| GO:0004794|	2 genes:	CHA1	ILV1	
-0.08	2.33	0.40	0.84	0.16	-0.22	0.21	-1.99	-2.44	-0.21	-0.65	-0.15	-1.59	-0.56	-0.37	-0.99		%	sedoheptulose-7-phosphate:D-glyceraldehyde-3-phosphate glyceronetransferase activity| molecular_function| GO:0004801|	2 genes:	NQM1	TAL1	
1.74	-2.14	-6.75	-3.63	-0.94	-0.20	-2.81	-1.27	-0.89	0.12	1.72	-1.20	-0.38	0.36	0.05	0.21		%	transketolase activity| molecular_function| GO:0004802|	2 genes:	TKL1	TKL2	
2.42	-7.61	-4.36	-2.40	-1.39	-0.26	-0.56	-2.39	-5.84	4.27	-2.68	-0.89	6.05	-1.01	-1.55	-2.51		%	trehalose-phosphatase activity| molecular_function| GO:0004805|	4 genes:	TPS1	TPS2	TPS3	TSL1	
-2.88	2.77	0.35	2.35	1.29	-0.06	-0.66	-0.71	-0.76	0.48	-0.00	-0.61	-0.76	2.01	-0.36	-0.14		%	triglyceride lipase activity| molecular_function| GO:0004806|	10 genes:	ATG15	AYR1	LDH1	LPX1	MGL2	TGL2	TGL3	TGL4	TGL5	YPR147C	
0.77	0.02	0.57	1.29	-0.28	-0.07	-0.43	0.07	-1.68	1.69	-0.27	0.06	-0.48	0.40	-0.70	-0.70		%	tRNA (guanine-N2-)-methyltransferase activity| molecular_function| GO:0004809|	3 genes:	TRM1	TRM11	TRM112	
-12.15	2.80	1.71	3.15	3.71	-0.15	0.74	4.38	5.86	-1.41	-1.95	0.11	0.22	8.54	0.32	3.54		%	aminoacyl-tRNA ligase activity| molecular_function| GO:0004812|	37 genes:	AIM10	ALA1	CDC60	CRS1	DED81	DIA4	DPS1	FRS1	FRS2	GLN4	GRS1	GRS2	GUS1	HTS1	ILS1	ISM1	KRS1	MES1	MSD1	MSE1	MSF1	MSK1	MSM1	MSR1	MST1	MSW1	MSY1	NAM2	SES1	SLM5	THS1	TYS1	VAS1	WRS1	YDR341C	YHR020W	YNL040W	
-1.37	-0.34	0.28	-0.22	-0.01	1.22	0.33	2.07	4.38	-1.80	2.01	0.54	-1.83	3.77	0.02	1.60		%	arginine-tRNA ligase activity| molecular_function| GO:0004814|	2 genes:	MSR1	YDR341C	
-0.14	-1.85	-0.65	-2.22	0.29	-0.41	0.58	2.59	0.03	-0.49	-0.71	0.13	1.59	0.65	1.90	1.36		%	aspartate-tRNA ligase activity| molecular_function| GO:0004815|	2 genes:	DPS1	MSD1	
-0.19	0.43	-0.75	2.44	2.25	-0.09	-3.42	2.21	1.08	-0.39	0.21	2.73	4.03	1.70	0.41	1.40		%	asparagine-tRNA ligase activity| molecular_function| GO:0004816|	2 genes:	DED81	SLM5	
-0.70	-0.69	-0.68	-0.76	-0.51	-3.56	-1.25	0.09	0.37	-1.38	0.04	-2.09	-0.52	0.96	-0.77	-2.34		%	glutamate-tRNA ligase activity| molecular_function| GO:0004818|	2 genes:	GUS1	MSE1	
-1.27	0.08	0.68	0.90	2.27	-0.84	0.61	0.39	-2.24	-2.64	2.46	0.70	0.99	-0.17	-0.69	-3.84		%	glutamine-tRNA ligase activity| molecular_function| GO:0004819|	2 genes:	GLN4	GUS1	
-4.08	3.65	3.36	4.62	-0.05	0.83	1.34	1.92	6.22	-0.91	-1.21	0.06	3.56	1.27	3.24	0.65		%	glycine-tRNA ligase activity| molecular_function| GO:0004820|	2 genes:	GRS1	GRS2	
-0.40	-0.19	-0.72	-0.19	1.06	-3.92	1.32	0.10	-0.69	-1.33	-0.58	-2.15	-1.75	3.22	-2.53	-0.49		%	isoleucine-tRNA ligase activity| molecular_function| GO:0004822|	2 genes:	ILS1	ISM1	
-1.55	1.59	1.17	0.54	0.02	0.56	0.11	0.32	1.90	-0.91	0.87	0.99	0.03	1.92	0.47	3.13		%	leucine-tRNA ligase activity| molecular_function| GO:0004823|	2 genes:	CDC60	NAM2	
0.69	-0.26	-0.94	-0.24	-0.44	-0.23	0.41	0.66	1.35	0.20	-3.69	-0.05	0.05	-0.39	0.51	0.15		%	lysine-tRNA ligase activity| molecular_function| GO:0004824|	2 genes:	KRS1	MSK1	
-3.43	-0.56	-0.88	-0.13	-0.17	0.53	0.11	3.22	4.23	1.29	-0.18	-1.35	-0.42	3.06	-0.98	3.54		%	methionine-tRNA ligase activity| molecular_function| GO:0004825|	2 genes:	MES1	MSM1	
-2.79	-0.09	1.05	-0.51	0.81	3.60	1.37	0.03	0.55	-2.90	-0.81	0.36	-0.31	0.20	-0.75	0.82		%	phenylalanine-tRNA ligase activity| molecular_function| GO:0004826|	3 genes:	FRS1	FRS2	MSF1	
-2.13	0.23	0.17	2.94	0.80	-2.59	-0.03	1.26	0.57	2.18	-3.07	-0.36	0.94	0.31	0.05	1.48		%	proline-tRNA ligase activity| molecular_function| GO:0004827|	2 genes:	AIM10	YHR020W	
0.49	-1.24	-1.13	-1.76	-0.50	-1.39	0.03	1.61	-1.08	-0.68	0.25	-2.19	-2.22	-0.05	0.13	-0.79		%	serine-tRNA ligase activity| molecular_function| GO:0004828|	2 genes:	DIA4	SES1	
-1.86	0.21	-0.60	-0.56	0.33	2.06	-1.01	0.39	1.89	-0.45	-1.20	0.18	-0.23	2.89	2.35	1.92		%	threonine-tRNA ligase activity| molecular_function| GO:0004829|	2 genes:	MST1	THS1	
-1.57	3.78	2.33	2.89	2.49	0.34	-1.68	-2.64	0.82	-0.62	-0.21	0.49	-0.15	0.97	-1.25	-1.04		%	tryptophan-tRNA ligase activity| molecular_function| GO:0004830|	2 genes:	MSW1	WRS1	
-3.43	1.03	-0.22	0.17	0.08	-0.42	-0.12	-0.26	0.09	-0.25	-0.75	-0.82	0.19	3.10	0.75	0.52		%	tyrosine-tRNA ligase activity| molecular_function| GO:0004831|	2 genes:	MSY1	TYS1	
-0.21	-1.49	-0.54	0.29	0.59	0.11	-0.43	-0.08	-0.89	0.05	-0.35	-2.89	0.42	-3.96	-0.61	-2.44		%	ubiquitin-protein transferase activity| molecular_function| GO:0004842|	79 genes:	AMN1	APC11	APC4	ASI1	ASI3	ASR1	BRE1	CDC34	CDC36	CDC4	CDC53	CUL3	DAS1	DIA2	DMA1	DMA2	ELA1	ELC1	FYV10	GRR1	HEL1	HEL2	HRD1	HRD3	HRT1	HRT3	HUL4	HUL5	IRC20	ITT1	LUG1	MDM30	MMS2	MOT2	NOT3	NOT5	NSE1	PEP5	PEX10	PEX12	PEX2	PEX4	PFU1	PIB1	PRP19	PSH1	RAD16	RAD28	RAD6	RAD7	RKR1	RMD5	RSP5	RTT101	SAF1	SAN1	SKP1	SKP2	SLX5	SLX8	SNT2	SSM4	TOM1	TUL1	UBC1	UBC11	UBC13	UBC4	UBC5	UBC6	UBC7	UBC8	UBR1	UBR2	UCC1	UFD2	UFD4	UFO1	YDR131C	
0.86	0.02	0.05	0.18	0.01	-0.12	0.40	-0.27	1.49	0.90	2.61	3.36	-1.32	-0.31	2.39	-1.58		%	thiol-dependent ubiquitin-specific protease activity| molecular_function| GO:0004843|	24 genes:	DOA4	OTU1	OTU2	RFU1	RPN11	UBP1	UBP10	UBP11	UBP12	UBP13	UBP14	UBP15	UBP16	UBP2	UBP3	UBP5	UBP6	UBP7	UBP8	UBP9	VMS1	YGL082W	YPL191C	YUH1	
0.09	-0.53	-1.12	0.54	0.12	-0.23	-0.28	1.45	0.30	-0.95	-1.11	-0.12	-0.08	2.50	0.07	-0.09		%	uridine kinase activity| molecular_function| GO:0004849|	2 genes:	DAS2	URK1	
-0.05	-1.48	-0.27	1.00	1.79	-3.23	-0.09	-0.92	-0.39	0.34	-0.96	-0.53	-4.78	-0.45	-1.56	-0.72		%	enzyme inhibitor activity| molecular_function| GO:0004857|	8 genes:	HED1	IGD1	INH1	MCK1	MUS81	RFU1	SPL2	SYP1	
0.33	-0.36	-1.09	0.06	-0.06	-0.12	1.15	-1.74	0.90	0.27	-0.93	-0.80	-0.28	0.64	-1.03	-0.45		%	protein kinase inhibitor activity| molecular_function| GO:0004860|	4 genes:	FAR1	LRE1	SPL2	YIH1	
0.10	-1.05	-0.07	-1.17	0.25	0.50	-1.03	-0.38	-0.87	0.50	-0.22	-0.99	-1.22	0.12	0.13	-0.57		%	cyclin-dependent protein serine/threonine kinase inhibitor activity| molecular_function| GO:0004861|	4 genes:	CIP1	FAR1	PHO81	SIC1	
9.66	-1.93	-7.40	-1.55	6.34	-8.68	-2.81	-5.87	-0.08	3.22	-0.98	0.24	-4.27	8.63	1.83	-5.44		%	cAMP-dependent protein kinase inhibitor activity| molecular_function| GO:0004862|	3 genes:	BCY1	GPB1	GPB2	
-1.29	0.63	1.18	2.22	0.54	-0.45	0.55	-0.21	0.67	1.32	0.54	-1.12	-1.43	0.92	1.41	-0.90		%	protein phosphatase inhibitor activity| molecular_function| GO:0004864|	7 genes:	GLC8	IGO1	IGO2	NET1	SIS2	VHS3	ZDS1	
-2.83	3.35	2.23	2.15	1.04	-1.96	7.03	0.06	-0.25	-0.23	3.16	-5.50	-2.57	0.21	0.43	-2.10		%	protein serine/threonine phosphatase inhibitor activity| molecular_function| GO:0004865|	4 genes:	IGO1	SDS22	SIS2	YPI1	
0.11	1.16	-0.24	0.33	0.89	0.22	0.43	0.95	0.51	1.12	7.45	1.28	-0.94	0.51	3.01	-0.55		%	endopeptidase inhibitor activity| molecular_function| GO:0004866|	3 genes:	PAI3	PBI2	YHR138C	
-0.70	1.64	3.40	1.67	1.55	0.14	2.80	-0.43	0.58	2.73	4.20	0.42	0.03	0.46	1.51	1.04		%	serine-type endopeptidase inhibitor activity| molecular_function| GO:0004867|	2 genes:	PBI2	TFS1	
0.85	-0.36	0.72	0.23	2.10	-0.09	0.09	-0.36	0.27	0.23	-3.43	0.37	-1.26	0.51	-0.31	-0.10		%	transmembrane signaling receptor activity| molecular_function| GO:0004888|	4 genes:	MID2	SLG1	WSC2	WSC3	
-1.38	1.14	6.54	1.17	0.69	0.58	2.08	-1.18	-0.31	0.59	0.29	-1.65	0.28	-0.59	-0.32	2.63		%	G protein-coupled receptor activity| molecular_function| GO:0004930|	3 genes:	GPR1	STE2	STE3	
-0.97	0.68	3.60	1.17	0.93	0.52	1.53	-0.97	-0.63	0.74	0.96	-0.40	0.91	-0.50	1.37	3.39		%	mating-type factor pheromone receptor activity| molecular_function| GO:0004932|	2 genes:	STE2	STE3	
1.43	-0.20	1.61	1.70	1.47	-0.39	1.45	-1.36	0.83	-0.49	-1.65	-1.19	0.12	-0.22	0.43	-0.35		%	osmosensor activity| molecular_function| GO:0005034|	4 genes:	HKR1	MSB2	SHO1	SLN1	
6.70	-5.19	-4.87	-2.72	-0.50	-6.08	-1.07	-4.00	-5.50	-4.28	-1.52	-7.01	-4.71	-1.07	-4.83	-5.62		%	signal recognition particle binding| molecular_function| GO:0005047|	3 genes:	SRP101	SRP102	SRP68	
3.67	0.15	-1.40	0.06	0.43	-0.95	-1.04	-2.52	-4.39	0.68	0.41	-0.83	-2.28	-0.88	-0.62	-2.30		%	signal sequence binding| molecular_function| GO:0005048|	9 genes:	MRL1	PEP1	SEC24	SEC61	SFB2	SFB3	SSH1	VTH1	VTH2	
-1.98	2.30	2.47	0.74	0.16	1.20	1.59	0.71	-1.28	-0.52	0.91	0.05	1.24	-1.22	-0.04	-0.62		%	nuclear export signal receptor activity| molecular_function| GO:0005049|	3 genes:	CRM1	CSE1	MSN5	
0.56	-0.66	0.47	0.36	1.54	0.21	-0.58	-2.72	1.38	0.90	1.83	0.21	1.20	-0.22	-1.61	-0.70		%	MAP-kinase scaffold activity| molecular_function| GO:0005078|	6 genes:	AHK1	PBS2	SHO1	SPA2	SPH1	STE5	
-0.98	-0.60	-1.05	0.29	1.27	0.06	-0.71	-2.13	0.65	0.19	0.69	-2.46	-1.32	-1.65	-1.04	-0.23		%	guanyl-nucleotide exchange factor activity| molecular_function| GO:0005085|	37 genes:	BEM2	BUD3	BUD5	CAM1	CDC24	CDC25	DCK1	DSS4	EFB1	FUS2	GCD1	GCD2	GCD6	GCD7	GCN3	GEA1	GEA2	GET3	LTE1	MON2	MUK1	RGP1	RIC1	ROM1	ROM2	SDC25	SDO1	SEC2	SRM1	SYT1	TEF4	TSC11	TUS1	VPS9	YEL1	YML002W	YML003W	
0.39	-0.57	-1.88	-1.09	-0.65	0.01	-5.73	-0.47	0.53	-0.57	-1.25	-0.31	1.09	2.08	-1.34	-0.19		%	ARF guanyl-nucleotide exchange factor activity| molecular_function| GO:0005086|	8 genes:	GEA1	GEA2	SBH1	SBH2	SEC7	SNF1	SYT1	YEL1	
-1.20	-0.08	-0.25	0.06	1.08	-0.20	1.22	-1.10	-1.89	0.24	-0.34	1.81	-0.24	-0.44	-0.83	-0.65		%	Ran guanyl-nucleotide exchange factor activity| molecular_function| GO:0005087|	2 genes:	KAP95	SRM1	
0.59	-0.44	-2.00	-0.38	0.05	-0.42	2.26	0.42	0.16	-0.57	0.43	-0.50	0.30	-0.16	-0.42	0.88		%	Ras guanyl-nucleotide exchange factor activity| molecular_function| GO:0005088|	6 genes:	BUD5	CDC25	LTE1	SDC25	VAM6	YLL017W	
-0.49	-0.61	0.04	-1.17	-0.07	-0.32	-0.08	1.48	-0.13	-0.75	0.34	0.51	-1.91	-1.00	0.15	0.15		%	Rho guanyl-nucleotide exchange factor activity| molecular_function| GO:0005089|	6 genes:	BUD3	CDC24	FUS2	ROM1	ROM2	TUS1	
-0.10	1.03	-0.51	-0.33	-0.45	4.77	-0.54	0.45	-0.66	1.31	1.33	0.63	1.46	0.38	1.29	3.02		%	Sar guanyl-nucleotide exchange factor activity| molecular_function| GO:0005090|	2 genes:	SEC12	SED4	
4.24	-4.08	-5.60	-5.24	-2.60	-2.09	-2.99	2.59	-3.35	-2.40	1.14	-1.12	-0.46	-0.15	0.27	-1.61		%	GDP-dissociation inhibitor activity| molecular_function| GO:0005092|	5 genes:	ASC1	BFA1	GDI1	MRS6	TIF5	
0.28	0.57	0.75	-0.14	-2.70	0.12	-1.62	-0.91	-0.42	-1.93	0.06	-0.34	-1.01	0.26	0.18	-1.08		%	Rho GDP-dissociation inhibitor activity| molecular_function| GO:0005094|	2 genes:	PXL1	RDI1	
-0.31	-3.11	-0.61	-1.77	-1.58	-4.35	-0.17	7.53	0.89	-1.09	1.70	-0.49	-4.04	0.17	0.40	4.17		%	GTPase inhibitor activity| molecular_function| GO:0005095|	2 genes:	ERI1	ROY1	
3.19	-0.98	-0.34	0.02	-1.01	-2.23	1.48	-2.15	2.70	2.16	1.29	-2.42	0.02	-0.01	0.58	-2.46		%	GTPase activator activity| molecular_function| GO:0005096|	55 genes:	AGE1	AGE2	BAG7	BEM2	BEM3	BEM4	BFA1	BUB2	BUD2	CIN1	CIN2	GCS1	GDI1	GIC1	GIC2	GLO3	GTS1	GYL1	GYP1	GYP5	GYP6	GYP7	GYP8	IML1	IRA1	IRA2	LRG1	LST4	LST7	MDR1	MRS6	MSB3	MSB4	MUK1	NEL1	NUP2	RDI1	RGA1	RGA2	RGD1	RGD2	RGS2	RNA1	SAC7	SEC12	SEC23	SED4	SPS18	SRO7	SRO77	SRP54	SST2	YRB1	YRB2	YRB30	
-0.79	1.79	-0.06	0.20	0.24	-0.21	-0.97	0.10	1.15	0.28	-1.79	0.39	-0.40	-0.40	0.05	0.22		%	pheromone activity| molecular_function| GO:0005186|	4 genes:	MF(ALPHA)1	MF(ALPHA)2	MFA1	MFA2	
-0.33	0.73	-1.72	0.10	-0.41	-0.68	-1.84	0.83	0.68	0.97	0.07	1.21	-0.82	-2.05	-0.23	0.52		%	structural molecule activity| molecular_function| GO:0005198|	34 genes:	ADY4	ATG38	BBP1	CHC1	CHL4	CLC1	COP1	CSE2	ISA1	MPC54	MPS2	PDS5	PDX1	RED1	RPN6	RPN7	RPN9	SEC13	SEC21	SEC26	SEC27	SEC28	SEC31	SEH1	SGF73	SPO21	SPO74	SPR28	SPR3	SPT7	SSS1	SWR1	TIM11	VPS25	
1.97	-2.72	-1.23	-0.85	-1.85	0.02	-0.53	-1.89	-5.15	0.29	-0.24	-2.15	-2.42	-2.87	-1.47	-1.94		%	structural constituent of cell wall| molecular_function| GO:0005199|	44 genes:	ANS1	CCW14	CIS3	CWP1	CWP2	DAN1	DAN4	HSP150	KRE1	NCW2	PAU1	PAU10	PAU11	PAU12	PAU13	PAU14	PAU15	PAU16	PAU17	PAU18	PAU19	PAU2	PAU20	PAU21	PAU22	PAU23	PAU24	PAU3	PAU4	PAU5	PAU6	PAU7	PAU8	PAU9	PIR1	PIR3	PIR5	SED1	SPI1	TIP1	TIR1	TIR2	TIR3	TIR4	
0.52	-0.39	-0.78	-1.74	-0.07	-0.12	0.27	0.84	-3.34	0.26	1.49	0.18	-1.37	-4.24	0.57	0.47		%	structural constituent of cytoskeleton| molecular_function| GO:0005200|	20 genes:	ACT1	ARC35	ARP1	ARP10	CDC10	CDC11	CDC12	CDC3	CNM67	FIN1	JNM1	MHP1	SHS1	SPC110	SPC29	SPC42	TUB1	TUB2	TUB3	TUB4	
2.28	-1.90	-1.89	-2.52	-2.79	-1.35	-2.58	-0.70	-0.57	-0.32	0.03	-1.95	-0.40	-1.35	0.93	-2.37		%	ion channel activity| molecular_function| GO:0005216|	5 genes:	CCH1	HSP30	MRH1	YRO2	YVC1	
0.67	-1.33	0.32	-1.83	-0.24	1.42	-0.55	-1.02	0.74	0.44	1.44	2.93	-0.20	0.03	0.32	-1.19		%	calcium activated cation channel activity| molecular_function| GO:0005227|	5 genes:	CSC1	PHM7	RSN1	SPO75	YVC1	
1.85	-1.11	-0.59	-2.16	-3.35	-0.63	-2.54	0.46	-0.18	1.54	1.95	-0.02	1.07	-0.17	0.31	-0.70		%	voltage-gated ion channel activity| molecular_function| GO:0005244|	3 genes:	CCH1	TOK1	YVC1	
2.37	-2.68	-0.59	-0.59	-1.13	0.23	-1.32	-0.25	0.18	1.53	1.00	0.19	1.90	0.55	-0.28	-2.22		%	calcium channel activity| molecular_function| GO:0005262|	3 genes:	CCH1	MID1	YVC1	
1.56	-0.50	0.15	-2.68	-2.28	-1.20	-0.90	-0.35	-0.28	1.92	1.07	-1.12	1.16	-0.02	-0.19	-0.01		%	potassium channel activity| molecular_function| GO:0005267|	2 genes:	TOK1	YVC1	
1.04	-0.09	0.10	-0.62	-0.28	-0.60	-1.48	2.13	0.04	0.63	-0.55	0.29	-0.59	1.81	1.46	0.33		%	L-histidine transmembrane transporter activity| molecular_function| GO:0005290|	3 genes:	AVT5	AVT6	AVT7	
0.26	1.29	1.63	0.17	-0.34	0.26	-1.06	0.12	0.58	1.63	0.88	1.47	-0.01	0.08	1.19	1.05		%	L-tyrosine transmembrane transporter activity| molecular_function| GO:0005302|	6 genes:	AVT1	AVT3	AVT4	AVT5	AVT6	AVT7	
2.90	-0.12	1.24	-1.25	-0.48	-0.05	-0.75	0.50	0.62	-0.11	-0.31	-1.47	0.30	-1.31	-0.49	0.08		%	dicarboxylic acid transmembrane transporter activity| molecular_function| GO:0005310|	4 genes:	DIC1	DIP5	ODC1	ODC2	
1.87	0.40	0.51	-0.06	0.22	-0.59	-0.65	0.68	0.47	0.21	-1.15	-0.78	0.02	0.32	0.51	0.03		%	L-glutamate transmembrane transporter activity| molecular_function| GO:0005313|	6 genes:	AGC1	AVT5	AVT6	AVT7	ODC1	ODC2	
3.06	0.24	0.33	-1.04	1.14	-0.70	-0.64	-0.26	-0.81	-1.09	2.04	0.02	3.92	0.78	0.35	0.17		%	inorganic phosphate transmembrane transporter activity| molecular_function| GO:0005315|	7 genes:	MIR1	PHO84	PHO87	PHO89	PHO90	PHO91	PIC2	
1.83	-0.70	0.73	-0.94	-0.79	1.44	0.37	-0.04	1.35	0.76	-0.92	-0.52	0.52	-0.56	-1.22	0.07		%	long-chain fatty acid transporter activity| molecular_function| GO:0005324|	3 genes:	FAT1	PXA1	PXA2	
0.38	0.94	0.35	0.77	1.38	0.07	2.04	0.32	0.66	-0.96	-1.35	-0.66	-0.33	-0.11	-0.50	-0.50		%	organic acid transmembrane transporter activity| molecular_function| GO:0005342|	3 genes:	PDR12	YMC1	YMC2	
-1.80	-0.22	0.57	0.16	-0.15	0.33	1.08	0.33	2.01	0.46	0.20	0.21	-0.05	0.80	0.44	2.23		%	ATP transmembrane transporter activity| molecular_function| GO:0005347|	2 genes:	ANT1	SAL1	
-0.04	0.99	0.63	-0.18	-0.57	1.05	0.07	-1.38	-0.30	0.26	0.14	-4.02	-2.68	-2.27	-1.65	-0.41		%	carbohydrate:proton symporter activity| molecular_function| GO:0005351|	25 genes:	GAL2	HXT1	HXT10	HXT11	HXT13	HXT14	HXT15	HXT16	HXT17	HXT2	HXT3	HXT4	HXT5	HXT6	HXT7	HXT8	HXT9	MAL11	MAL31	MPH2	MPH3	RGT2	SNF3	STL1	YDL199C	
2.90	0.48	0.46	-0.51	0.80	0.11	0.99	-3.56	-0.27	-0.42	-1.97	-1.09	-0.42	-0.71	-0.15	-1.20		%	alpha-glucoside:proton symporter activity| molecular_function| GO:0005352|	2 genes:	MAL11	MAL31	
-0.89	1.19	1.01	-0.28	-0.35	1.16	0.84	-0.32	0.22	1.85	-0.32	-3.05	-1.52	-0.47	-0.75	-0.38		%	fructose transmembrane transporter activity| molecular_function| GO:0005353|	15 genes:	HXT1	HXT10	HXT11	HXT13	HXT15	HXT16	HXT17	HXT2	HXT3	HXT4	HXT5	HXT6	HXT7	HXT8	HXT9	
-2.74	0.43	0.37	0.29	0.11	1.12	0.19	0.50	-0.88	0.34	0.31	-4.20	-0.92	-2.40	-0.26	-0.01		%	galactose transmembrane transporter activity| molecular_function| GO:0005354|	6 genes:	GAL2	HXT1	HXT10	HXT11	HXT14	HXT9	
-0.78	1.22	0.82	-0.25	-0.14	1.26	0.60	-0.30	0.14	1.68	-0.50	-2.80	-1.93	-0.60	-0.51	-0.50		%	glucose transmembrane transporter activity| molecular_function| GO:0005355|	16 genes:	GAL2	HXT1	HXT10	HXT11	HXT13	HXT15	HXT16	HXT17	HXT2	HXT3	HXT4	HXT5	HXT6	HXT7	HXT8	HXT9	
0.97	-1.68	0.17	0.92	-0.38	0.55	-0.16	-0.78	-0.84	-2.83	-0.45	-0.51	-0.36	-0.66	-0.48	-0.65		%	maltose transmembrane transporter activity| molecular_function| GO:0005363|	2 genes:	MPH2	MPH3	
0.03	-1.35	-1.63	-0.33	-0.36	-0.16	3.99	-0.91	-1.91	-0.61	0.13	-0.13	-0.21	-0.28	-0.87	-0.50		%	myo-inositol transmembrane transporter activity| molecular_function| GO:0005365|	2 genes:	ITR1	ITR2	
-0.11	-0.38	-0.49	0.33	0.32	0.20	3.70	-0.80	-2.36	-0.51	0.23	0.54	-0.54	-0.74	-0.35	-0.90		%	myo-inositol:proton symporter activity| molecular_function| GO:0005366|	4 genes:	CIN10	ITR1	ITR2	YFL040W	
0.04	0.45	0.11	0.62	0.12	2.15	-0.24	0.85	-0.01	0.95	-0.37	2.53	-0.23	-1.18	1.47	0.25		%	tricarboxylate secondary active transmembrane transporter activity| molecular_function| GO:0005371|	2 genes:	CTP1	YHM2	
3.37	0.02	0.00	-1.14	-0.60	-1.74	-0.09	-1.17	0.88	-1.56	-0.89	-2.42	-0.33	-0.03	-0.06	-1.34		%	copper ion transmembrane transporter activity| molecular_function| GO:0005375|	5 genes:	CTR1	CTR2	CTR3	FET4	PIC2	
-1.44	1.88	2.44	1.38	0.84	-1.85	4.43	0.16	6.29	0.32	0.35	-1.07	-1.43	1.15	-0.62	0.09		%	iron ion transmembrane transporter activity| molecular_function| GO:0005381|	9 genes:	CCC1	FET3	FET4	FET5	FTH1	FTR1	GMC1	MRS3	MRS4	
-0.85	2.26	2.48	-0.41	0.20	1.67	-0.66	1.05	1.77	-0.36	0.04	2.43	1.31	0.86	-0.02	-0.33		%	manganese ion transmembrane transporter activity| molecular_function| GO:0005384|	7 genes:	ATX2	CCC1	GDT1	PHO84	SMF1	SMF2	SMF3	
0.51	1.03	-1.10	0.49	0.56	-0.40	-0.62	-0.72	0.93	2.07	0.47	-1.66	-1.26	-0.61	-1.12	0.63		%	zinc ion transmembrane transporter activity| molecular_function| GO:0005385|	9 genes:	ATX2	COT1	MSC2	YKE4	ZRC1	ZRG17	ZRT1	ZRT2	ZRT3	
0.30	0.17	-1.90	-0.34	0.43	1.05	0.56	0.42	1.24	0.55	0.86	-0.21	-1.33	0.75	0.32	0.33		%	calcium transmembrane transporter activity, phosphorylative mechanism| molecular_function| GO:0005388|	2 genes:	PMC1	PMR1	
-0.91	3.05	-0.22	-0.24	0.78	-0.15	-0.38	1.12	0.30	1.96	-0.01	-1.47	0.30	-0.99	1.48	0.70		%	GDP-mannose transmembrane transporter activity| molecular_function| GO:0005458|	2 genes:	HVG1	VRG4	
-1.29	1.22	-0.10	-1.28	-1.92	1.63	1.96	1.19	2.81	0.65	0.18	0.20	0.16	4.98	-0.60	4.56		%	ATP:ADP antiporter activity| molecular_function| GO:0005471|	4 genes:	AAC1	AAC3	PET9	SAL1	
-1.87	-1.37	1.05	0.37	1.07	-0.74	-0.46	-0.35	-0.78	0.12	-0.48	0.88	-0.49	-1.47	-0.99	0.20		%	SNAP receptor activity| molecular_function| GO:0005484|	24 genes:	BET1	BOS1	GOS1	NYV1	PEP12	SEC20	SEC22	SEC9	SED5	SFT1	SNC1	SNC2	SPO20	SSO1	SSO2	SYN8	TLG1	TLG2	UFE1	USE1	VAM3	VAM7	VTI1	YKT6	
-0.78	-0.15	-1.03	-0.30	-0.47	-2.54	0.20	-1.45	0.56	-0.80	-1.21	-3.30	-4.23	-1.14	-1.50	-3.79		%	iron ion binding| molecular_function| GO:0005506|	21 genes:	ADI1	BNA1	DIT2	ERG11	ERG25	ERG3	ERG5	GLT1	GRX6	ISA1	ISA2	ISU1	ISU2	KTI11	NBP35	NFU1	RLI1	SCS7	SUR2	THI4	TPA1	
-0.42	0.46	-0.36	1.47	1.44	-1.05	1.02	1.06	0.61	1.56	-0.04	-2.58	-2.17	5.11	-1.60	-0.10		%	copper ion binding| molecular_function| GO:0005507|	21 genes:	CCC2	CCS1	CMC1	COA6	COX11	COX17	COX19	COX2	CRS5	CUP1-1	CUP1-2	CUP2	FET3	FET5	GMC1	HAA1	MAC1	PCA1	SCO1	SCO2	SOD1	
0.73	1.14	2.22	-0.13	0.28	0.24	0.08	-0.57	1.00	-1.57	-0.40	0.35	-0.57	-0.20	-0.25	-0.47		%	calcium ion binding| molecular_function| GO:0005509|	28 genes:	AXL2	CAM1	CCH1	CDC31	CMD1	CNB1	CNE1	EDE1	END3	FRQ1	GEM1	MDR1	MLC1	MLC2	MNL1	MNL2	MNS1	NTH1	NTH2	PAN1	PEF1	PLC1	PMR1	SAL1	SSP120	TMA19	YBR053C	YNR021W	
0.41	-1.25	-1.01	-0.98	-0.58	-0.91	1.94	-0.00	-0.25	0.48	0.85	-1.26	-1.81	-2.58	-0.23	-0.09		%	protein binding| molecular_function| GO:0005515|	108 genes:	APL5	APM4	ARL1	BNI4	BRO1	BSD2	BUB1	CDC16	CDC6	CLB2	CMD1	CNE1	DRE2	ENT3	EPS1	EUG1	GAL3	GCD11	GIR2	GYL1	HOG1	IOC2	IWR1	IZH2	KAR1	KEX2	LEU4	LEU9	LIN1	LST8	MCM10	MDM35	MEX67	MID2	MOT1	MPD1	MPP6	MSN4	MSN5	MTR2	MUM2	MYO2	NOT3	NOT5	NRD1	PAP2	PAT1	PBS2	PDI1	PEX12	PEX17	PEX18	PEX19	PEX21	PEX3	PEX4	PIH1	PTC1	RAD51	RAD59	RAF1	RBG1	RBG2	REP1	REP2	RHO1	RPN5	RPN8	RUP1	SAC3	SGF73	SKP1	SLZ1	SMY1	SNF7	SPT16	SRN2	SRS2	STE11	STE18	STE20	STE4	SWC4	TAH18	TEF1	TEF2	TIF4632	TIF5	TOR1	TOR2	TSC11	TUB4	UBC1	UBC11	UBC13	UBC5	UBC7	UBC8	UPS1	VPS20	VPS51	VPS52	WTM1	WTM2	YAF9	YOP1	YPT7	YRA1	
0.81	0.21	-1.39	-0.07	-0.55	-0.16	-1.15	-2.62	-0.19	1.22	0.54	-0.45	0.91	-0.43	0.18	-1.45		%	calmodulin binding| molecular_function| GO:0005516|	23 genes:	ARC35	CLC1	CMK1	CMK2	CMP2	CNA1	HOG1	IQG1	MEK1	MYO2	MYO4	NNK1	RCK1	RCK2	RVS167	SPC110	SSB1	SSE1	SSE2	TDA1	VTC2	VTC3	VTC4	
-0.10	-0.31	0.19	-0.08	0.26	0.10	0.31	-0.52	-1.09	-0.56	0.04	0.21	0.65	-1.64	0.21	-0.28		%	profilin binding| molecular_function| GO:0005522|	2 genes:	BNI1	BNR1	
-2.37	0.08	-1.31	0.16	1.95	0.26	-0.06	1.41	-0.09	0.10	-0.45	-1.32	-2.02	0.98	0.15	-0.34		%	ATP binding| molecular_function| GO:0005524|	667 genes:	ACC1	ACS1	ACS2	ACT1	ADE1	ADE2	ADE3	ADE5,7	ADE6	ADK1	ADK2	ADO1	ADP1	AFG1	AFG2	AFG3	AIM10	AIM22	AKL1	ALA1	ALK1	ALK2	APA1	APA2	ARB1	ARG1	ARG5,6	ARG82	ARK1	ARO1	ARP2	ARP3	ARP8	ASN1	ASN2	ATG1	ATM1	ATP1	ATP2	AUS1	BCK1	BCS1	BIO4	BMS1	BPL1	BPT1	BRR2	BUB1	BUD16	BUD17	BUD32	CAB1	CAB4	CAB5	CAF16	CAK1	CBK1	CCA1	CCC2	CCT2	CCT3	CCT4	CCT5	CCT6	CCT7	CCT8	CDC123	CDC15	CDC19	CDC28	CDC34	CDC48	CDC5	CDC6	CDC60	CDC7	CDC8	CDC9	CFD1	CHD1	CHK1	CHL1	CIN8	CKA1	CKA2	CKI1	CLA4	CLP1	CMK1	CMK2	COQ8	CPA1	CPA2	CRS1	CTF18	CTK1	CYR1	DAK1	DAK2	DAS2	DBF2	DBF20	DBP1	DBP10	DBP2	DBP3	DBP5	DBP6	DBP7	DBP8	DBP9	DCR2	DED1	DED81	DHH1	DHR2	DIA4	DMC1	DNA2	DNF1	DNF2	DNF3	DNL4	DPH6	DPS1	DRS1	DRS2	DUN1	DUR1,2	DYN1	EAP1	ECM10	ECM16	ECM32	EKI1	ELM1	EMI2	ENA1	ENA2	ENA5	ENV7	ERG12	ERG8	FAA1	FAA2	FAA3	FAA4	FAB1	FAD1	FAL1	FAP7	FAU1	FBP26	FIT1	FMN1	FMP40	FMP48	FOL1	FOL3	FPK1	FRK1	FRS1	FRS2	FUN30	FUS3	GAL1	GAL3	GCN2	GCN20	GET3	GIN4	GLK1	GLN1	GLN4	GRC3	GRS1	GRS2	GSH1	GSH2	GTF1	GUA1	GUK1	GUS1	GUT1	HAL5	HAS1	HCA4	HCS1	HEF3	HER2	HFA1	HFM1	HIS1	HIS4	HMI1	HOG1	HOM3	HRK1	HRQ1	HRR25	HSC82	HSL1	HSP10	HSP104	HSP60	HSP78	HSP82	HTS1	HXK1	HXK2	IKS1	ILS1	IME2	INO80	IPK1	IPL1	IRC20	IRC3	IRC5	IRE1	ISM1	ISR1	ISW1	ISW2	KAR2	KAR3	KCC4	KCS1	KDX1	KIC1	KIN1	KIN2	KIN28	KIN3	KIN4	KIN82	KIP1	KIP2	KIP3	KKQ8	KNS1	KRE33	KRS1	KSP1	KSS1	KTI12	LCB4	LCB5	LHS1	LSB6	LSC2	MAK5	MCK1	MCM2	MCM3	MCM4	MCM5	MCM6	MCM7	MCX1	MDJ1	MDL1	MDL2	MEC1	MEK1	MES1	MET14	MET3	MET7	MGS1	MIS1	MKK1	MKK2	MLH1	MLH2	MLH3	MOD5	MOT1	MPH1	MPS1	MPS3	MRH4	MRK1	MSD1	MSE1	MSF1	MSH1	MSH2	MSH3	MSH4	MSH5	MSH6	MSK1	MSM1	MSP1	MSR1	MSS116	MSS4	MST1	MSW1	MSY1	MTR4	MVD1	MYO1	MYO2	MYO3	MYO4	MYO5	NAM2	NAM7	NBP35	NEO1	NEW1	NFT1	NMA1	NMA2	NNK1	NNR2	NPR1	NRK1	OLA1	ORC1	ORC5	OXP1	PAN3	PAN6	PAP1	PBS2	PCA1	PCH2	PCK1	PDR10	PDR11	PDR12	PDR15	PDR18	PDR5	PET112	PEX1	PEX4	PEX6	PFK1	PFK2	PFK26	PFK27	PGK1	PGS1	PHO85	PIF1	PIK1	PIM1	PKC1	PKH1	PKH2	PKH3	PKP1	PKP2	PMA1	PMA2	PMC1	PMR1	PMS1	POF1	POS5	PRI1	PRK1	PRO1	PRP16	PRP2	PRP22	PRP28	PRP43	PRP5	PRR1	PRR2	PRS1	PRS2	PRS3	PRS4	PRS5	PSK1	PSK2	PTK1	PTK2	PXA1	PXA2	PYC1	PYC2	PYK2	QNS1	RAD16	RAD24	RAD26	RAD3	RAD5	RAD50	RAD51	RAD53	RAD54	RAD55	RAD57	RAD6	RBK1	RCK1	RCK2	RDH54	REA1	RFC1	RFC2	RFC3	RFC4	RFC5	RIM11	RIM15	RIO1	RIO2	RIX7	RLI1	RMA1	RNR1	RNR3	ROK1	RPT1	RPT2	RPT3	RPT4	RPT5	RPT6	RRM3	RRP3	RTK1	RVB1	RVB2	SAK1	SAM1	SAM2	SAP1	SAT4	SCH9	SCY1	SEC18	SEN1	SES1	SGS1	SGV1	SKI2	SKM1	SKS1	SKY1	SLH1	SLM3	SLM5	SLN1	SLT2	SMC1	SMC2	SMC3	SMC4	SMC5	SMC6	SMK1	SMY1	SNF1	SNF2	SNF4	SNQ2	SPB4	SPF1	SPO11	SPS1	SRS2	SRX1	SRY1	SSA1	SSA2	SSA3	SSA4	SSB1	SSB2	SSC1	SSE1	SSE2	SSK2	SSK22	SSL2	SSN3	SSQ1	SSZ1	STE11	STE20	STE6	STE7	STH1	STT4	SUA5	SUB2	SUV3	SWE1	SWR1	TCD1	TCD2	TCM62	TCP1	TDA1	TDA10	TEL1	THI20	THI21	THI6	THI80	THR1	THS1	TIF1	TIF2	TIM44	TOP2	TOR1	TOR2	TOS3	TPK1	TPK2	TPK3	TRL1	TYS1	UBA1	UBA2	UBA3	UBA4	UBC1	UBC11	UBC12	UBC13	UBC4	UBC5	UBC6	UBC7	UBC8	UBC9	ULA1	ULS1	URA2	URA6	URA7	URA8	URK1	UTP14	UTR1	VAS1	VHS1	VIP1	VMA1	VMA2	VMA5	VMR1	VPS15	VPS33	VPS34	VPS4	WRS1	XKS1	YAK1	YBL005W-B	YBL100W-B	YBL111C	YBR012W-B	YBT1	YCF1	YCK1	YCK2	YCK3	YCL019W	YDJ1	YDR034C-D	YDR061W	YDR098C-B	YDR210C-D	YDR210W-B	YDR248C	YDR261C-D	YDR261W-B	YDR316W-B	YDR341C	YDR365W-B	YEF1	YEF3	YEL077C	YER138C	YER160C	YFH7	YFL002W-A	YFL066C	YGK3	YGL034C	YGR027W-B	YGR038C-B	YGR109W-B	YGR161C-D	YGR161W-B	YHL009W-B	YHL050C	YHR020W	YHR022C	YHR033W	YHR214C-B	YHR218W	YIL082W-A	YIL177C	YIR016W	YJL113W	YJL225C	YJR027W	YJR029W	YJR124C	YKR104W	YKU70	YKU80	YLF2	YLL066C	YLL067C	YLR035C-A	YLR036C	YLR157C-B	YLR227W-B	YLR345W	YLR410W-B	YLR419W	YLR446W	YME1	YML039W	YML045W	YML133C	YMR045C	YMR050C	YND1	YNK1	YNL040W	YNL054W-B	YNL284C-B	YNR029C	YOL075C	YOL103W-B	YOR1	YOR142W-B	YOR192C-B	YOR343W-B	YPK1	YPK2	YPK3	YPK9	YPL060C-A	YPL150W	YPL257W-B	YPR137C-B	YPR158C-D	YPR158W-B	YPR204W	YRF1-1	YRF1-2	YRF1-3	YRF1-4	YRF1-5	YRF1-6	YRF1-7	YRF1-8	YTA12	YTA6	YTA7	
-0.58	-0.00	0.43	-0.35	0.41	-0.27	0.63	0.50	-0.66	0.21	-0.17	-0.03	-2.00	-1.30	-0.38	1.56		%	GTP binding| molecular_function| GO:0005525|	103 genes:	ADE12	ADK2	ARF1	ARF2	ARF3	ARL1	ARL3	BMS1	BUD4	CDC10	CDC11	CDC12	CDC3	CDC42	CDC6	CEG1	CIN4	DNM1	EFT1	EFT2	FOL2	FUN12	FUR1	FZO1	GCD11	GEM1	GEP3	GPA1	GPA2	GPN2	GPN3	GSP1	GSP2	GTR1	GTR2	GUF1	HBS1	IFM1	LSG1	MEF1	MEF2	MGM1	MRX8	MSS1	MTG1	MTG2	NOG1	NOG2	NPA3	NUG1	OLA1	PSA1	RAS1	RAS2	RBG1	RBG2	RHB1	RHO1	RHO2	RHO3	RHO4	RHO5	RIA1	RIB1	RSM23	RSR1	SAR1	SEC4	SEY1	SHS1	SKI7	SNU114	SPR28	SPR3	SRP101	SRP102	SRP54	SUP35	TEF1	TEF2	TEM1	THG1	TIF5	TSR1	TUB1	TUB2	TUB3	TUB4	TUF1	VPS1	VPS21	YGR210C	YHR022C	YLF2	YPT1	YPT10	YPT11	YPT31	YPT32	YPT52	YPT53	YPT6	YPT7	
0.71	-0.61	-0.05	-0.08	0.40	0.20	-0.35	0.75	1.21	0.09	0.47	1.74	0.93	1.57	0.43	-0.23		%	macrolide binding| molecular_function| GO:0005527|	3 genes:	FPR1	FPR3	FPR4	
0.66	0.94	-0.43	-0.33	-0.13	-0.47	-0.36	-0.50	-1.15	0.91	0.56	0.04	0.04	0.13	-0.55	-0.33		%	galactose binding| molecular_function| GO:0005534|	2 genes:	GAL1	GAL3	
-2.40	3.07	2.35	2.24	0.29	0.70	1.96	-0.30	-0.55	1.25	0.68	-0.20	-2.51	-3.62	-0.88	2.07		%	glucose binding| molecular_function| GO:0005536|	7 genes:	EMI2	GLK1	GPR1	HXK1	HXK2	SNF3	YLR446W	
1.28	-0.48	0.11	0.52	-0.45	-1.09	0.38	-1.91	0.20	-1.06	-0.60	-0.29	-0.02	-1.08	-0.58	0.23		%	mannose binding| molecular_function| GO:0005537|	7 genes:	EMP46	EMP47	FLO1	FLO10	FLO5	FLO9	UIP5	
-4.01	1.25	0.37	1.05	-0.01	2.11	-0.09	1.77	-0.48	2.19	1.81	2.52	0.47	-2.34	1.36	0.89		%	phospholipid binding| molecular_function| GO:0005543|	21 genes:	AGE1	ASM4	BOI1	BOI2	BZZ1	CAM1	GLE1	HOF1	INN1	IVY1	NSP1	NUM1	NUP53	NUP60	SIP18	SLA2	TFS1	TIM12	YAP1801	YAP1802	YLR179C	
0.12	-1.53	-0.07	0.47	1.39	-0.25	1.43	-0.29	-0.17	1.03	-2.55	-1.34	-0.11	-0.37	0.19	-1.31		%	calcium-dependent phospholipid binding| molecular_function| GO:0005544|	2 genes:	TCB1	TCB3	
-0.94	-0.62	-0.46	-5.10	-5.10	-0.13	-0.86	-0.90	1.12	2.49	3.16	0.56	-1.17	-2.52	4.85	0.93		%	1-phosphatidylinositol binding| molecular_function| GO:0005545|	6 genes:	CDC10	OSH2	OSH3	SWH1	YAP1801	YAP1802	
-0.84	-2.29	-1.29	-0.30	-0.79	0.83	-1.61	-0.31	1.42	0.69	0.14	-0.59	-0.33	0.21	2.25	0.52		%	phosphatidylinositol-4,5-bisphosphate binding| molecular_function| GO:0005546|	16 genes:	AVO1	EXO70	GIC2	KES1	OPY1	PFY1	RGD1	ROM2	SEC3	SLM1	SLM2	SPO20	SSO1	STE5	YAP1801	YAP1802	
3.53	0.61	0.55	0.53	-3.10	0.61	1.08	-5.14	0.39	0.08	-1.61	0.83	0.03	-1.13	-0.06	-3.72		%	cellular_component| cellular_component| GO:0005575|	689 genes:	AAD10	AAD14	AAD15	AAD16	AAD3	AAD4	AAD6	ABM1	ACF2	ACF4	ADE13	ADH6	ADH7	AHK1	AHT1	AIM32	AIM33	AIM6	ALK1	ALK2	AMD2	API2	ARA2	ARR2	ATG10	ATG41	AUA1	AYT1	BAG7	BDS1	BNA7	BNS1	BOP2	BRP1	BSC1	BSC4	BSC5	BUD25	CAF120	CDA2	CHM7	CIN1	CIN2	CLB6	CMI7	CMI8	CMR3	COM2	COQ21	CRG1	CRT10	CTO1	CUE2	DAK2	DAL1	DAL2	DCG1	DCN1	DDI2	DDI3	DGR1	DGR2	DIT1	DLT1	DOG1	DPA10	DPC13	DPI34	DPI35	DSD1	DSF1	DUS4	ECL1	ECM12	ECM13	ECM23	ECM8	ECM9	EDS1	EEB1	EMI1	ERR1	ERR2	ESL1	ETP1	FAA3	FLP1	FSH3	FUB1	FUN19	FYV12	GAT2	GAT3	GDI1	GFA1	GFD2	GLG1	GMC1	GPG1	GPN3	GUA1	HAL5	HEL1	HEM4	HIM1	HIS1	HIS3	HMRA2	HMS1	HRA1	HSP33	HUR1	IAH1	ICS2	ICS3	ICT1	IKS1	IMA2	IMA4	IMA5	INM2	IRC13	IRC19	IRC6	IRC7	ISC10	ISF1	ISN1	ISR1	ITT1	JHD1	JIP3	JIP4	JLP1	KDX1	KIN3	KIN82	KSH1	LCL1	LEE1	LIH1	MAK32	MAN2	MBB1	MBR1	MCK1	MCO32	MET12	MET22	MET8	MGL2	MGP12	MIN10	MIN3	MIN7	MIN9	MLO50	MNC1	MNN14	MNT4	MOH1	MRK1	MRX6	MRX8	MSC3	MTC2	MTC7	MTH1	MUM3	NGL3	NIT1	NIT2	NPP1	OYE3	PAC2	PAU11	PAU12	PAU13	PAU14	PAU18	PAU19	PAU2	PAU3	PAU7	PAU8	PAU9	PBI1	PDE1	PDL32	PFS1	PKH3	PLP1	POA1	PPM1	PPS1	PPZ2	PRR2	PTK1	PUL4	RAD61	RBH1	RBH2	RCF3	RCK1	RDS1	RDT1	RIB5	RIB7	RIM13	RKM2	RKM5	RMD6	RNA170	RRT13	RRT15	RRT7	RUF20	RUF21	RUF22	RUF23	RUF5-1	RUF5-2	SAP155	SAP190	SDD1	SDL1	SDT1	SEF1	SET4	SET6	SFM1	SIA1	SLO1	SNO2	SNO3	SNO4	SNZ2	SNZ3	SOR1	SOR2	SPG4	SPG5	SPO23	SPS18	SRY1	SSK22	STB6	TDA8	THI11	THI12	THI13	THI21	THI22	THI5	THR1	TRE2	TRM2	TYC1	TYW3	UBC12	UBC5	UBP11	UBP13	UGX2	ULA1	UTR5	VPS63	XYL2	YAL037C-A	YAL037W	YAL063C-A	YAL064W	YAL065C	YAL067W-A	YAR023C	YAR035C-A	YAR061W	YAR062W	YAR064W	YAR066W	YAR068W	YBL008W-A	YBL036C	YBL044W	YBL071C	YBL071C-B	YBL081W	YBL086C	YBL100W-C	YBL112C	YBL113C	YBR027C	YBR032W	YBR053C	YBR062C	YBR063C	YBR072C-A	YBR144C	YBR182C-A	YBR184W	YBR196C-A	YBR196C-B	YBR200W-A	YBR209W	YBR221W-A	YBR225W	YBR259W	YBR284W	YBR285W	YBR292C	YBR298C-A	YCL001W-A	YCL001W-B	YCL012C	YCL068C	YCR001W	YCR006C	YCR022C	YCR024C-B	YCR025C	YCR050C	YCR085W	YCR095W-A	YCR102C	YCR108C	YDL007C-A	YDL057W	YDL109C	YDL159W-A	YDL176W	YDL177C	YDL186W	YDL242W	YDR003W-A	YDR010C	YDR029W	YDR034C-A	YDR042C	YDR102C	YDR109C	YDR114C	YDR124W	YDR157W	YDR169C-A	YDR182W-A	YDR194W-A	YDR209C	YDR210W	YDR215C	YDR246W-A	YDR249C	YDR274C	YDR278C	YDR344C	YDR524W-C	YDR541C	YEF1	YEL008W	YEL009C-A	YEL014C	YEL023C	YEL028W	YEL073C	YEL075C	YEL076C	YEL076C-A	YEL077C	YER010C	YER078W-A	YER084W	YER085C	YER121W	YER135C	YER137C	YER138W-A	YER145C-A	YER158C	YER175W-A	YER186C	YER187W	YER188C-A	YER188W	YER189W	YER190C-B	YFH7	YFL012W	YFL015C	YFL019C	YFL041W-A	YFL064C	YFL065C	YFL067W	YFR012W-A	YFR035C	YFR054C	YFR057W	YGK3	YGL006W-A	YGL007C-A	YGL034C	YGL081W	YGL088W	YGL117W	YGL118C	YGL149W	YGL159W	YGL176C	YGL188C-A	YGL193C	YGL235W	YGL242C	YGL258W-A	YGL260W	YGL262W	YGR018C	YGR025W	YGR035C	YGR035W-A	YGR039W	YGR050C	YGR067C	YGR079W	YGR121W-A	YGR127W	YGR146C-A	YGR153W	YGR161W-C	YGR164W	YGR174W-A	YGR201C	YGR204C-A	YGR240C-A	YGR273C	YHI9	YHL005C	YHL012W	YHL015W-A	YHL037C	YHL041W	YHL048C-A	YHL049C	YHL050C	YHR007C-A	YHR020W	YHR022C	YHR022C-A	YHR050W-A	YHR054C	YHR086W-A	YHR125W	YHR130C	YHR138C	YHR139C-A	YHR175W-A	YHR180W	YHR210C	YHR213W	YHR213W-A	YHR213W-B	YHR214C-D	YHR214C-E	YHR214W	YHR218W	YHR219W	YIL012W	YIL014C-A	YIL024C	YIL046W-A	YIL054W	YIL086C	YIL102C	YIL105W-A	YIL134C-A	YIL152W	YIL163C	YIL165C	YIL171W	YIL174W	YIL175W	YIL177C	YIR016W	YIR018C-A	YIR020C	YIR021W-A	YIR042C	YIR043C	YIR044C	YJL007C	YJL027C	YJL047C-A	YJL052C-A	YJL077W-A	YJL077W-B	YJL107C	YJL136W-A	YJL206C	YJL218W	YJL225C	YJR011C	YJR012C	YJR079W	YJR115W	YJR120W	YJR128W	YJR142W	YJR146W	YJR151W-A	YKL033W-A	YKL050C	YKL068W-A	YKL096C-B	YKL097C	YKL102C	YKL106C-A	YKL107W	YKL183C-A	YKR015C	YKR032W	YKR073C	YLL006W-A	YLL017W	YLL054C	YLL056C	YLL058W	YLL066C	YLL066W-B	YLL067C	YLR012C	YLR030W	YLR031W	YLR053C	YLR111W	YLR112W	YLR122C	YLR125W	YLR146W-A	YLR149C	YLR154C-G	YLR154C-H	YLR156C-A	YLR156W	YLR157C-C	YLR157W-D	YLR157W-E	YLR159C-A	YLR159W	YLR161W	YLR162W	YLR236C	YLR255C	YLR264C-A	YLR285C-A	YLR296W	YLR302C	YLR342W-A	YLR358C	YLR361C-A	YLR365W	YLR407W	YLR412C-A	YLR415C	YLR446W	YLR456W	YLR460C	YLR462W	YLR464W	YML002W	YML003W	YML020W	YML054C-A	YML083C	YML100W-A	YML122C	YMR001C-A	YMR007W	YMR030W-A	YMR082C	YMR084W	YMR085W	YMR102C	YMR103C	YMR105W-A	YMR122C	YMR141C	YMR158C-A	YMR175W-A	YMR181C	YMR206W	YMR209C	YMR230W-A	YMR242W-A	YMR254C	YMR262W	YMR265C	YMR315W-A	YMR317W	YMR320W	YMR321C	YNL011C	YNL033W	YNL034W	YNL042W-B	YNL050C	YNL067W-B	YNL092W	YNL097C-B	YNL140C	YNL143C	YNL146C-A	YNL165W	YNL184C	YNL193W	YNL277W-A	YNR064C	YNR068C	YNR071C	YNR075C-A	YNR077C	YOL014W	YOL019W-A	YOL024W	YOL029C	YOL036W	YOL038C-A	YOL085C	YOL097W-A	YOL118C	YOL131W	YOL153C	YOL155W-A	YOL160W	YOL164W-A	YOL166W-A	YOR008C-A	YOR011W-A	YOR012W	YOR015W	YOR029W	YOR034C-A	YOR072W	YOR072W-B	YOR097C	YOR105W	YOR111W	YOR161C-C	YOR186W	YOR192C-C	YOR268C	YOR293C-A	YOR314W	YOR316C-A	YOR338W	YOR343C	YOR376W-A	YOR381W-A	YOR387C	YOR389W	YOR394C-A	YPL034W	YPL038W-A	YPL039W	YPL062W	YPL077C	YPL080C	YPL088W	YPL113C	YPL119C-A	YPL152W-A	YPL216W	YPL261C	YPL278C	YPR014C	YPR015C	YPR053C	YPR064W	YPR078C	YPR084W	YPR089W	YPR108W-A	YPR117W	YPR145C-A	YPR170W-B	YPR195C	YPR196W	YPR202W	YPR203W	YPR204W	YPS5	YRF1-8	
2.97	-1.27	0.19	-0.42	-2.14	-0.73	-0.76	-5.74	-0.46	-2.56	-1.33	-0.37	-0.83	-2.66	-1.13	-3.12		%	extracellular region| cellular_component| GO:0005576|	114 genes:	ACB1	AFB1	AGA1	APE2	ASP3-1	ASP3-2	ASP3-3	ASP3-4	BAR1	BGL2	CCW12	CCW14	CCW22	CIS3	CPR2	CRH1	CSS1	CSS2	CSS3	CTS1	CTS2	CWP1	CWP2	DAN1	DAN4	DSE2	DSE4	ECM33	EGT2	EXG1	EXG2	FIG2	FIT1	FIT2	FIT3	FLO1	FLO10	FLO11	FLO5	FLO9	FYV5	GAS1	GAS3	GAS5	HKR1	HPF1	HSP150	ICL1	KNH1	KRE1	KRE9	MF(ALPHA)1	MF(ALPHA)2	MFA1	MFA2	MKC7	MSB2	PAU23	PAU24	PGU1	PHO11	PHO5	PIR1	PIR3	PIR5	PLB1	PLB2	PLB3	PRY1	PRY2	PRY3	PST1	PST2	RNY1	SAG1	SCW10	SCW11	SCW4	SED1	SIM1	SOD1	SPI1	SPO1	SPO19	SPR1	SPR2	SRL1	SSA1	SSA2	SUC2	SUN4	THI22	TIP1	TIR1	TIR2	TIR3	TIR4	TOS1	TOS6	UTH1	UTR2	YBL008W-A	YBR056W	YBR200W-A	YGP1	YHL037C	YLR042C	YNL190W	YOR389W	YPS1	YPS3	YPS6	YPS7	ZPS1	
0.88	-0.56	-0.74	0.55	0.03	-0.45	-0.68	-0.89	0.56	0.10	-0.20	0.45	-0.41	0.71	1.46	-0.70		%	extracellular space| cellular_component| GO:0005615|	10 genes:	ECM14	PRB1	PRY1	PRY2	PRY3	RRT12	SOD1	YJL132W	YLR001C	YSP3	
1.96	-2.40	0.50	-0.40	-1.77	-0.16	-1.06	-5.38	-1.68	-1.28	-1.14	-0.11	-0.35	-5.36	-0.85	-1.50		%	cell wall| cellular_component| GO:0005618|	73 genes:	AFB1	AGA1	ANS1	BGL2	CCW12	CCW14	CCW22	CIS3	CRH1	CTS1	CWP1	CWP2	DAN1	DAN4	DSE2	DSE4	ECM33	EGT2	EXG1	FBA1	FIG2	FIT1	FIT2	FIT3	FLO1	FLO10	FLO11	FLO5	FLO9	FYV5	GAS1	GAS2	GAS3	GAS4	GAS5	HPF1	HSP150	KNH1	KRE1	KRE9	PAU23	PAU24	PIR1	PIR3	PIR5	PLB2	PRY3	PST1	SAG1	SCW10	SCW11	SCW4	SED1	SIM1	SPI1	SPO19	SPR2	SPS2	SPS22	SRL1	SSA1	SSA2	SUN4	TIP1	TIR1	TIR2	TIR3	TIR4	TOS6	UTH1	UTR2	YLR042C	YNL190W	
0.60	-1.42	-2.45	-3.90	-0.35	-1.83	-3.86	0.22	-0.55	-2.06	0.71	-1.25	-3.14	-1.86	-0.45	-0.05		%	ascospore wall| cellular_component| GO:0005619|	11 genes:	CDC11	CDC3	CRR1	LDS1	LDS2	RRT12	RRT8	SPR1	SPR28	SPR3	SSP2	
0.93	2.04	0.64	1.65	1.07	-3.81	4.28	-0.85	-4.37	-0.32	-1.16	-0.35	-0.35	-2.88	0.84	0.18		%	cellular bud scar| cellular_component| GO:0005621|	9 genes:	BUD4	CDC12	GAS1	HSP150	NBA1	NIS1	PIR1	RAX1	RAX2	
-2.88	0.69	-0.30	4.35	2.36	0.75	3.14	0.24	-0.30	-1.68	-0.99	-1.21	-2.18	0.45	-1.00	-0.02		%	intracellular| cellular_component| GO:0005622|	12 genes:	DHR2	ECM16	HYM1	MUB1	NQM1	PRP16	PRP2	PRP22	PRP43	TAL1	YBL036C	YLR419W	
-2.20	0.43	0.91	0.60	2.00	-0.67	3.35	-0.10	1.80	2.51	-0.01	0.01	-5.58	0.67	2.77	0.37		%	cell| cellular_component| GO:0005623|	294 genes:	ACT1	AFT1	AFT2	AHP1	AIM14	AIP5	ALR1	ALR2	ARH1	ARN1	ARN2	ARP1	ATC1	ATM1	ATX1	ATX2	BCP1	BNI1	CCC1	CCC2	CDC28	CDC43	CMP2	CNA1	CNB1	COA6	COS3	COT1	CRD1	CRZ1	CSG2	CSM1	CSM4	CTH1	CTR1	CTR2	CTR3	CUP2	DAM1	DBF2	DGA1	DID4	DMA1	DMA2	DOA1	DOA4	DOT5	DYN1	DYN2	ECM27	EMI2	EMP70	ENB1	EPS1	ERG29	ERV1	EUG1	EXO70	EXO84	FET3	FET5	FMP40	FRE1	FRE2	FRE3	FRE4	FRE5	FRE6	FRE7	FRE8	FYV5	GDT1	GEF1	GEX1	GEX2	GGC1	GIS4	GLC7	GLK1	GLR1	GMC1	GPA2	GPB1	GPB2	GPD1	GPR1	GRX1	GRX2	GRX3	GRX4	GRX5	GRX6	GRX7	GRX8	HAA1	HAL5	HMX1	HOF1	HRK1	HUL5	HXK1	HXK2	ICE2	INN1	IRC15	ISU1	ISU2	IZH1	IZH2	IZH3	IZH4	JAC1	JNM1	KAR9	KIP3	KKQ8	LDB18	LOA1	LPD1	MAC1	MAD1	MAM3	MDM31	MDM32	MDM38	MEH1	MGA2	MID1	MIF2	MLC1	MMS2	MMT1	MMT2	MNR2	MPD1	MPD2	MPS3	MSC2	MTM1	MYO2	NBP1	NDC1	NDC80	NDJ1	NFS1	NFU1	NHA1	NHX1	NIP100	NUD1	NUF2	OCT1	OPT2	ORM1	ORM2	PAC1	PAC11	PCA1	PDI1	PDR5	PEP3	PEP5	PEP8	PER1	PFK1	PFK2	PFY1	PGM2	PHO80	PIC2	PMA1	PMA2	PMC1	PMR1	POR1	POR2	PPZ1	PPZ2	PRM4	PRX1	PTK1	PTK2	RAD5	RAV1	RAV2	RCH1	RFU1	RGT2	ROD1	RRG1	RSR1	SAT4	SCO1	SCO2	SCP160	SEC10	SEC15	SEC3	SEC5	SEC6	SEC8	SEN1	SIT1	SKP1	SKY1	SLF1	SMF1	SMF2	SMF3	SNF1	SNF3	SNQ2	SOD1	SPC105	SPF1	SSQ1	STV1	SVP26	TEM1	TIS11	TMN2	TMN3	TOK1	TOS2	TRK1	TRK2	TRR1	TRR2	TRX1	TRX2	TRX3	TSA1	TSA2	TWF1	UBC13	UBP13	UBP15	UBP2	UFD4	UTR1	VAM6	VCX1	VHC1	VHS3	VMA1	VMA10	VMA11	VMA13	VMA16	VMA2	VMA22	VMA3	VMA4	VMA5	VMA6	VMA7	VMA8	VMA9	VNX1	VPH1	VPH2	VPS1	VPS13	VPS15	VPS16	VPS27	VPS3	VPS33	VPS35	VPS36	VPS4	VPS41	VPS45	VPS5	VPS51	VPS52	VPS53	VPS54	VTC5	YCF1	YCK1	YCK2	YFH1	YHC3	YKE4	YKR078W	YLR126C	YLR446W	YPI1	YPK9	YUH1	YVC1	ZRC1	ZRT3	
1.81	-1.41	-0.64	-2.20	-2.24	-1.17	-1.49	-2.18	-1.10	-1.35	0.51	-0.82	-4.13	-4.17	1.66	-0.01		%	prospore membrane| cellular_component| GO:0005628|	74 genes:	ADY3	AKL1	APS2	BEM2	BNI1	BUD2	BUD6	CBK1	CDA1	CDC10	CDC11	CDC12	CDC3	CHS3	CHS7	CSR1	CWP1	DON1	DTR1	EXO70	EXO84	GIP1	GSC2	HOS3	HUL4	KEL1	LDS1	LDS2	MIP6	MPC54	MSO1	OSW1	OSW2	PES4	RGD1	RRT5	RRT8	SEC15	SEC3	SEC5	SEC6	SEC8	SGA1	SHC1	SHS1	SMA1	SMA2	SPO1	SPO14	SPO19	SPO20	SPO21	SPO24	SPO71	SPO73	SPR1	SPR28	SPR3	SPS1	SSO1	SSO2	SSP1	SSP2	SYP1	VPS13	YAP1801	YAP1802	YFL040W	YGL015C	YGL138C	YGR266W	YNL018C	YNL019C	YSW1	
-1.23	-1.16	0.51	1.73	4.41	0.69	-1.56	6.09	-17.01	0.18	0.91	1.46	1.75	-6.18	0.11	1.03		%	nucleus| cellular_component| GO:0005634|	2258 genes:	AAH1	AAP1	AAR2	ABD1	ABF1	ABF2	ACA1	ACB1	ACE2	ACL4	ACM1	ACS1	ACS2	ADA2	ADD66	ADE1	ADE3	ADE8	ADF1	ADH5	ADI1	ADO1	ADR1	AFI1	AFT1	AFT2	AHC1	AHC2	AIF1	AIM20	AIM7	AIP1	AIR1	AIR2	ALB1	ALF1	ALG13	ALG14	ALK1	ALK2	ALT2	AME1	AMN1	AOS1	APA1	APA2	APC1	APC11	APC2	APC4	APC5	APC9	APD1	APE2	APJ1	APM2	APN1	APN2	APQ12	APS1	APS2	APT1	ARB1	ARG80	ARG81	ARG82	ARI1	ARN1	ARO3	ARO4	ARO7	ARO80	ARO9	ARP4	ARP5	ARP6	ARP7	ARP8	ARP9	ARR1	ARR2	ARX1	ASA1	ASC1	ASF1	ASF2	ASG1	ASH1	ASI1	ASI2	ASI3	ASK1	ASM4	ASR1	ATC1	ATG16	ATG17	ATG29	ATG4	ATG5	AVO2	AZF1	BAS1	BAT2	BCD1	BCK2	BCP1	BCY1	BDF1	BDF2	BDH2	BDP1	BEM4	BER1	BFR2	BIR1	BLM10	BMH1	BMH2	BMS1	BMT2	BMT5	BMT6	BNA1	BNA5	BNA6	BOL2	BOP3	BPL1	BRE1	BRE2	BRF1	BRL1	BRN1	BRR1	BRR2	BRR6	BRX1	BTN2	BTT1	BUB1	BUB3	BUD13	BUD14	BUD16	BUD17	BUD20	BUD21	BUD22	BUD23	BUD31	BUD32	BUR2	BUR6	BYE1	CAB1	CAB2	CAB4	CAB5	CAC2	CAD1	CAF120	CAF130	CAF16	CAF40	CAJ1	CAK1	CAM1	CAR1	CAR2	CAT8	CBC2	CBF1	CBF2	CBF5	CBK1	CBR1	CCA1	CCL1	CCR4	CCS1	CDC14	CDC16	CDC20	CDC21	CDC23	CDC24	CDC25	CDC26	CDC27	CDC28	CDC31	CDC33	CDC34	CDC36	CDC39	CDC4	CDC40	CDC45	CDC48	CDC5	CDC53	CDC55	CDC6	CDC7	CDC73	CDC8	CDC9	CDD1	CDH1	CEF1	CEG1	CEP3	CET1	CFT1	CFT2	CGI121	CGR1	CHA4	CHD1	CHK1	CHL1	CHL4	CHZ1	CIA1	CIA2	CIC1	CIK1	CIN5	CIN8	CIP1	CKA1	CKA2	CKB1	CKB2	CKS1	CLA4	CLB1	CLB2	CLB3	CLB4	CLB5	CLB6	CLF1	CLN1	CLN2	CLN3	CLP1	CMC2	CMG1	CMR1	CMR3	CMS1	CNN1	COA4	COA6	COF1	COM2	COS4	CPR1	CPR3	CRF1	CRM1	CRP1	CRZ1	CSE1	CSE2	CSE4	CSI1	CSL4	CSM1	CSM2	CSM3	CSM4	CSN9	CSR2	CST6	CST9	CTF13	CTF18	CTF19	CTF3	CTF4	CTF8	CTH1	CTI6	CTK1	CTK2	CTK3	CTL1	CTM1	CTR1	CTR86	CTR9	CUB1	CUL3	CUP2	CUP9	CUR1	CUS1	CUZ1	CWC15	CWC2	CWC21	CWC22	CWC23	CWC24	CWC25	CWC27	CYB2	CYC8	CYK3	CYS3	DAD1	DAD2	DAD3	DAD4	DAL80	DAL81	DAL82	DAM1	DAS2	DAT1	DBF2	DBF4	DBP1	DBP10	DBP2	DBP3	DBP5	DBP6	DBP7	DBP8	DBP9	DBR1	DCP1	DCP2	DCS1	DCS2	DDC1	DDP1	DED1	DEF1	DEG1	DEP1	DET1	DGK1	DHR2	DIA2	DIB1	DIF1	DIG1	DIG2	DIM1	DIN7	DIP2	DIS3	DLS1	DMC1	DNA2	DNL4	DOA1	DOC1	DOG2	DOT1	DOT5	DOT6	DPB11	DPB2	DPB3	DPB4	DPS1	DRN1	DRS1	DSE3	DSK2	DSL1	DSN1	DST1	DUG2	DUN1	DUO1	DUS1	DUS3	DUT1	EAF1	EAF3	EAF5	EAF6	EAF7	EBP2	EBS1	ECM1	ECM11	ECM15	ECM16	ECM2	ECM22	ECM29	ECM5	ECO1	ECT1	EDC1	EDC2	EDC3	EDS1	EFG1	EFM1	EGD1	EGD2	ELA1	ELC1	ELF1	ELG1	ELM1	ELP2	ELP3	ELP4	ELP6	EMC2	EMG1	EMW1	ENP1	ENP2	ENV11	EPL1	ERB1	ERG10	ERG12	ERG13	ERG8	ERT1	ESA1	ESC1	ESC2	ESC8	ESF1	ESF2	ESL2	ESP1	ESS1	EST1	EST2	EST3	ETT1	EUC1	EXO1	EXO5	FAF1	FAL1	FAP1	FAP7	FAR1	FCF1	FCF2	FCP1	FCY1	FDO1	FHL1	FIN1	FIP1	FKH1	FKH2	FLO8	FLR1	FMS1	FOB1	FOL2	FPK1	FPR1	FPR2	FPR3	FPR4	FPY1	FRK1	FRM2	FSH1	FSH2	FSH3	FUM1	FUN19	FUN30	FUS2	FUS3	FYV10	FYV6	FYV7	FYV8	FZF1	GAL11	GAL3	GAL4	GAL80	GAL83	GAR1	GAT1	GAT4	GBP2	GCD10	GCD14	GCG1	GCN4	GCN5	GCR1	GCR2	GCY1	GDH1	GDH3	GDS1	GFD1	GIC1	GID7	GID8	GIM5	GIN4	GIS1	GIS3	GLC7	GLC8	GLE1	GLE2	GLN1	GLN3	GLO1	GLR1	GNA1	GON7	GOR1	GPD1	GPD2	GPP1	GPP2	GPX2	GRC3	GRE2	GRE3	GRR1	GRX1	GRX2	GRX3	GRX4	GSM1	GSP1	GSP2	GSY2	GTR1	GTR2	GTS1	GTT3	GUF1	GUK1	GZF3	HAA1	HAC1	HAL5	HAL9	HAM1	HAP1	HAP2	HAP3	HAP4	HAP5	HAS1	HAT1	HAT2	HBN1	HCA4	HCH1	HCM1	HCS1	HDA1	HDA2	HDA3	HED1	HEH2	HEK2	HEM12	HEM2	HEM3	HFI1	HFM1	HGH1	HHF1	HHF2	HHO1	HHT1	HHT2	HIF1	HIR1	HIR2	HIR3	HIS6	HIT1	HMF1	HMG1	HMG2	HMI1	HMLALPHA1	HMLALPHA2	HMO1	HMRA1	HMRA2	HMS1	HMS2	HMT1	HNT1	HNT2	HNT3	HO	HOG1	HOM2	HOM6	HOP1	HOP2	HOS1	HOS2	HOS3	HOT1	HPA3	HPC2	HPM1	HPR1	HPT1	HRB1	HRI1	HRK1	HRP1	HRQ1	HRR25	HRT1	HSF1	HSH155	HSH49	HSK3	HSL1	HSL7	HSM3	HSP104	HSP12	HSP26	HST1	HST2	HST3	HST4	HTA1	HTA2	HTB1	HTB2	HTL1	HTZ1	HUB1	HUG1	HUL4	HUL5	HXK2	IBD2	ICP55	ICR1	IDI1	IDS2	IES1	IES2	IES3	IES4	IES5	IES6	IFH1	IFM1	IGO1	IGO2	IKI1	IKI3	IME1	IME2	IME4	IML2	IML3	IMP3	IMP4	INM1	INO2	INO4	INO80	IOC2	IOC3	IOC4	IPA1	IPI1	IPI3	IPK1	IPL1	IPP1	IRC20	IRC25	IRC4	IRC5	IRE1	IRR1	ISR1	IST3	ISW1	ISW2	ISY1	ITC1	IWR1	IXR1	IZH4	JEM1	JHD1	JHD2	JIP5	JJJ1	JJJ2	JJJ3	KAE1	KAP104	KAP114	KAP120	KAP122	KAP123	KAP95	KAR2	KAR3	KAR4	KAR5	KAR9	KCC4	KDX1	KIN1	KIN2	KIN28	KIN4	KIN82	KIP1	KIP3	KKQ8	KNS1	KRE28	KRE29	KRE33	KRI1	KRR1	KSP1	KSS1	KTI11	KTI12	KTR3	LAP2	LAS1	LCB5	LCD1	LCL3	LCP5	LDB7	LEA1	LEO1	LEU3	LGE1	LHP1	LHS1	LIA1	LIF1	LIN1	LOC1	LOG1	LOS1	LOT5	LOT6	LRP1	LRS4	LSB1	LSM1	LSM12	LSM2	LSM3	LSM4	LSM5	LSM6	LSM7	LSM8	LSO1	LSO2	LTO1	LTP1	LTV1	LUC7	LYS14	LYS20	LYS21	MAC1	MAD1	MAD2	MAD3	MAF1	MAG1	MAK11	MAK16	MAK21	MAK3	MAK5	MAL13	MAL33	MAM1	MAP2	MATALPHA1	MATALPHA2	MBF1	MBP1	MCA1	MCD1	MCM1	MCM10	MCM16	MCM2	MCM21	MCM22	MCM3	MCM4	MCM5	MCM6	MCM7	MDG1	MDM12	MDM30	MDM31	MDM35	MDY2	MEC1	MEC3	MED1	MED11	MED2	MED4	MED6	MED7	MED8	MEI4	MEI5	MEK1	MER1	MET1	MET18	MET22	MET28	MET30	MET31	MET32	MET4	MEU1	MEX67	MFG1	MFT1	MGA1	MGA2	MGS1	MGT1	MHO1	MHR1	MIF2	MIG1	MIG2	MIG3	MIH1	MIP6	MIT1	MIX14	MIX17	MKS1	MLH1	MLH2	MLH3	MLP1	MLP2	MMS1	MMS2	MMS21	MMS22	MMS4	MND1	MND2	MOB1	MOB2	MOD5	MOG1	MOT1	MOT2	MOT3	MPE1	MPH1	MPP10	MPP6	MPS1	MPS2	MPS3	MRC1	MRD1	MRE11	MRI1	MRN1	MRPL3	MRS6	MRT4	MRX14	MRX16	MSA1	MSA2	MSC2	MSG5	MSH2	MSH3	MSH5	MSH6	MSI1	MSL1	MSL5	MSN1	MSN2	MSN4	MSN5	MSO1	MSS11	MSS4	MTD1	MTE1	MTG1	MTQ2	MTR10	MTR2	MTR3	MTR4	MTW1	MUD1	MUM2	MUS81	MVP1	MXR1	NAB2	NAB3	NAF1	NAM7	NAM8	NAN1	NAP1	NAR1	NAS2	NAS6	NAT4	NBL1	NBP2	NBP35	NCB2	NCE103	NCL1	NDC1	NDC80	NDD1	NDJ1	NDL1	NDT80	NEJ1	NEL1	NEM1	NET1	NEW1	NFI1	NFS1	NGG1	NGL1	NGL2	NGR1	NHP10	NHP2	NHP6A	NHP6B	NIC96	NIP7	NIS1	NKP1	NKP2	NMA1	NMA111	NMA2	NMD3	NMD4	NMD5	NNF1	NNK1	NOB1	NOC2	NOC3	NOC4	NOG1	NOG2	NOP1	NOP10	NOP12	NOP13	NOP14	NOP15	NOP16	NOP19	NOP2	NOP4	NOP53	NOP56	NOP58	NOP6	NOP7	NOP8	NOP9	NOT3	NOT5	NPL3	NPL4	NPL6	NPR1	NPT1	NQM1	NRD1	NRG1	NRG2	NRM1	NSA1	NSA2	NSE1	NSE3	NSE4	NSE5	NSG1	NSI1	NSL1	NSP1	NSR1	NTC20	NTG1	NTG2	NTO1	NTR2	NUC1	NUD1	NUF2	NUG1	NUP1	NUP100	NUP116	NUP120	NUP133	NUP145	NUP157	NUP159	NUP170	NUP188	NUP192	NUP2	NUP42	NUP49	NUP53	NUP57	NUP60	NUP82	NUP84	NUP85	NUR1	NUS1	NUT1	NUT2	NVJ1	OAF1	OAF3	OGG1	OKP1	OPI1	OPI10	ORC1	ORC2	ORC3	ORC4	ORC5	ORC6	OTU1	OYE2	PAB1	PAC1	PAF1	PAH1	PAI3	PAL2	PAN1	PAN6	PAP1	PAP2	PAT1	PBI2	PBP1	PBP2	PBP4	PCC1	PCF11	PCH2	PCI8	PCL1	PCL2	PCL5	PCL6	PCL7	PCL8	PCM1	PCT1	PDC1	PDC2	PDC5	PDE2	PDP3	PDR1	PDR3	PDR8	PDS1	PDS5	PEF1	PEP7	PER33	PES4	PFS1	PFS2	PGA2	PGD1	PHD1	PHM8	PHO13	PHO2	PHO23	PHO4	PHO80	PHO81	PHO85	PHR1	PIF1	PIH1	PIK1	PIN3	PIN4	PIP2	PKC1	PKH2	PLM2	PMI40	PML1	PML39	PMS1	PMU1	PNC1	PNG1	PNO1	POB3	POC4	POF1	POG1	POL1	POL12	POL2	POL3	POL30	POL31	POL32	POL4	POL5	POM152	POM33	POM34	POP1	POP2	POP3	POP4	POP5	POP6	POP7	POP8	PPG1	PPH21	PPH3	PPN1	PPQ1	PPR1	PPS1	PPT1	PPZ1	PPZ2	PRE1	PRE10	PRE2	PRE3	PRE4	PRE5	PRE6	PRE7	PRE8	PRE9	PRI2	PRM15	PRM3	PRO2	PRP11	PRP16	PRP18	PRP19	PRP2	PRP21	PRP22	PRP24	PRP28	PRP3	PRP31	PRP38	PRP39	PRP4	PRP40	PRP42	PRP43	PRP45	PRP46	PRP5	PRP6	PRP8	PRP9	PRR1	PRR2	PSE1	PSF1	PSF2	PSF3	PSH1	PSK1	PSK2	PSO2	PSY2	PSY3	PSY4	PTA1	PTC1	PTC2	PTC3	PTI1	PTK1	PTK2	PTP2	PTP3	PUB1	PUF6	PUL4	PUP1	PUP2	PUP3	PUS1	PUS2	PUS4	PUS7	PUS9	PUT3	PWP1	PWP2	PWR1	PXR1	PYP1	PZF1	QNS1	QRI1	RAD1	RAD10	RAD14	RAD16	RAD17	RAD18	RAD2	RAD23	RAD24	RAD26	RAD27	RAD28	RAD3	RAD30	RAD33	RAD34	RAD4	RAD5	RAD50	RAD51	RAD52	RAD53	RAD54	RAD55	RAD57	RAD59	RAD6	RAD61	RAD9	RAF1	RAI1	RAP1	RAS1	RAS2	RAT1	RAV2	RBK1	RBS1	RCK1	RCL1	RCM1	RCO1	RDH54	RDR1	RDS1	RDS2	RDS3	REA1	REB1	REC102	REC107	REC114	REC8	RED1	REF2	REG1	REP1	REP2	RET1	REV1	REV3	REX3	REX4	RFA1	RFA2	RFA3	RFC1	RFC2	RFC3	RFC4	RFC5	RFM1	RFX1	RGI1	RGM1	RGR1	RGS2	RGT1	RHO5	RIB1	RIB4	RIE1	RIF1	RIF2	RIM101	RIM15	RIM20	RIM4	RIO1	RIO2	RIX1	RIX7	RKI1	RKM1	RKM2	RKM3	RKM4	RKR1	RLF2	RLI1	RLM1	RLP24	RLP7	RMD5	RME1	RMI1	RMP1	RMR1	RMT2	RNA1	RNA14	RNA15	RNH1	RNH201	RNH202	RNH203	RNH70	RNQ1	RNR1	RNR2	RNR4	RNT1	ROF1	ROG1	ROK1	ROM2	ROX1	ROX3	ROY1	RPA12	RPA135	RPA14	RPA190	RPA34	RPA43	RPA49	RPB10	RPB11	RPB2	RPB3	RPB4	RPB5	RPB7	RPB8	RPB9	RPC10	RPC11	RPC17	RPC19	RPC25	RPC31	RPC34	RPC37	RPC40	RPC53	RPC82	RPD3	RPF1	RPF2	RPH1	RPI1	RPL11A	RPL11B	RPL15B	RPL23B	RPL28	RPL40A	RPL40B	RPL4A	RPL4B	RPL5	RPM2	RPN1	RPN10	RPN11	RPN13	RPN14	RPN2	RPN4	RPN7	RPN9	RPO21	RPO26	RPO31	RPP1	RPR2	RPS14A	RPS14B	RPS2	RPS3	RPS31	RPS6A	RPS6B	RPS7A	RPS7B	RPS9A	RPS9B	RPT1	RPT2	RPT3	RPT4	RPT5	RPT6	RQT4	RRB1	RRD1	RRD2	RRG9	RRI1	RRI2	RRM3	RRN10	RRN11	RRN3	RRN5	RRN6	RRN7	RRN9	RRP1	RRP12	RRP14	RRP15	RRP17	RRP3	RRP36	RRP4	RRP40	RRP42	RRP43	RRP45	RRP46	RRP5	RRP6	RRP7	RRP8	RRP9	RRS1	RRT14	RSA1	RSA3	RSA4	RSC1	RSC2	RSC3	RSC30	RSC4	RSC58	RSC6	RSC8	RSC9	RSE1	RSF1	RSF2	RSP5	RTC3	RTC4	RTF1	RTG1	RTG3	RTK1	RTN2	RTR1	RTR2	RTS1	RTS2	RTS3	RTT101	RTT102	RTT103	RTT105	RTT106	RTT107	RTT109	RUB1	RUP1	RVB1	RVB2	RXT2	RXT3	SAC3	SAD1	SAE2	SAE3	SAK1	SAM4	SAN1	SAP1	SAP155	SAP185	SAP190	SAP30	SAP4	SAS10	SAS2	SAS3	SAS4	SAS5	SAT4	SAW1	SBA1	SBP1	SCC2	SCC4	SCD5	SCH9	SCL1	SCM3	SCP160	SCS2	SDA1	SDC1	SDD2	SDD4	SDO1	SDP1	SDS22	SDS23	SDS3	SEC13	SEC63	SEF1	SEH1	SEN1	SEN15	SEN2	SEN34	SEN54	SER2	SET1	SET2	SET5	SET6	SFG1	SFH1	SFH5	SFL1	SFP1	SGD1	SGF11	SGF29	SGF73	SGO1	SGS1	SGV1	SHB17	SHE2	SHG1	SHP1	SHQ1	SHU1	SHU2	SIC1	SIF2	SIN3	SIN4	SIP1	SIP2	SIP4	SIR1	SIR2	SIR3	SIR4	SIS1	SIS2	SIT4	SIZ1	SKI3	SKI6	SKI8	SKM1	SKN7	SKO1	SKP1	SKS1	SKY1	SLA1	SLD2	SLD3	SLD5	SLD7	SLI15	SLT2	SLU7	SLX1	SLX4	SLX5	SLX8	SLX9	SLZ1	SMB1	SMC1	SMC2	SMC3	SMC4	SMC5	SMC6	SMD1	SMD2	SMD3	SME1	SMI1	SMK1	SML1	SMM1	SMP1	SMT3	SMX2	SMX3	SNF1	SNF11	SNF12	SNF2	SNF4	SNF5	SNF6	SNF7	SNL1	SNM1	SNP1	SNT1	SNT2	SNT309	SNU114	SNU13	SNU23	SNU56	SNU66	SNU71	SOD1	SOF1	SOH1	SOK1	SOK2	SOL1	SOL3	SOL4	SPB1	SPB4	SPC105	SPC110	SPC19	SPC24	SPC25	SPC29	SPC34	SPC42	SPC97	SPC98	SPE2	SPE3	SPN1	SPO1	SPO11	SPO12	SPO13	SPO14	SPO20	SPO22	SPO7	SPP1	SPP2	SPP381	SPP382	SPP41	SPS1	SPT10	SPT15	SPT16	SPT2	SPT20	SPT21	SPT23	SPT3	SPT4	SPT5	SPT6	SPT7	SPT8	SQS1	SRB2	SRB4	SRB5	SRB6	SRB7	SRB8	SRC1	SRD1	SRG1	SRL2	SRM1	SRN2	SRP1	SRP14	SRP21	SRP68	SRP72	SRS2	SRX1	SSA1	SSA2	SSA3	SSA4	SSB1	SSB2	SSC1	SSD1	SSE1	SSE2	SSF1	SSF2	SSL1	SSL2	SSM4	SSN2	SSN3	SSN8	SSP2	SSU72	STB1	STB3	STB4	STB5	STD1	STE12	STE20	STE5	STH1	STM1	STO1	STP1	STP2	STP3	STP4	STR2	STR3	STS1	STU1	SUA5	SUA7	SUB1	SUB2	SUM1	SUS1	SUT1	SUT2	SVF1	SWC3	SWC4	SWC5	SWC7	SWD1	SWD2	SWD3	SWE1	SWH1	SWI1	SWI3	SWI5	SWI6	SWM1	SWM2	SWP82	SWR1	SWT1	SWT21	SXM1	SYC1	SYF1	SYF2	SYO1	TAD1	TAD2	TAD3	TAF1	TAF10	TAF11	TAF12	TAF13	TAF14	TAF2	TAF3	TAF4	TAF5	TAF6	TAF7	TAF8	TAF9	TAH1	TAH11	TAL1	TAN1	TBF1	TBS1	TDA1	TDA10	TDA9	TDH2	TDH3	TDP1	TEA1	TEC1	TEF4	TEL1	TEL2	TEN1	TEX1	TFA1	TFA2	TFB1	TFB2	TFB3	TFB4	TFB5	TFB6	TFC1	TFC3	TFC4	TFC6	TFC7	TFC8	TFG1	TFG2	TGS1	THG1	THI2	THI3	THI4	THO1	THO2	THP1	THP2	THP3	THR4	TIF6	TIP41	TIS11	TKL1	TKL2	TLC1	TMA10	TMA16	TMA17	TMA23	TMA7	TMC1	TML25	TOA1	TOA2	TOD6	TOF1	TOF2	TOG1	TOM1	TOP1	TOP2	TOP3	TOR1	TOR2	TOS3	TOS4	TOS8	TPA1	TPD3	TPK1	TPK2	TPK3	TPP1	TPT1	TRA1	TRF5	TRI1	TRM1	TRM10	TRM112	TRM13	TRM5	TRM8	TRM82	TRM9	TRP4	TRP5	TRX1	TRX2	TRZ1	TSR1	TSR2	TSR3	TTI1	TTI2	TUB1	TUB4	TUP1	TYE7	TYS1	UAF30	UBA1	UBA2	UBA3	UBC1	UBC11	UBC13	UBC4	UBC9	UBI4	UBP10	UBP12	UBP14	UBP15	UBP6	UBP8	UBS1	UBX4	UBX5	UBX6	UFD1	UFD2	UFD4	UFO1	UGA3	UIP3	UIP4	UIP5	ULP1	ULP2	ULS1	UME1	UME6	UMP1	UNG1	UPC2	UPF3	URA4	URA5	URA6	URB1	URB2	URC2	URH1	URK1	URM1	URN1	USB1	USV1	UTP10	UTP11	UTP13	UTP14	UTP15	UTP18	UTP20	UTP21	UTP22	UTP23	UTP25	UTP30	UTP4	UTP5	UTP6	UTP7	UTP8	UTP9	UTR1	UTR4	VHR1	VHR2	VHS1	VID22	VID27	VID28	VID30	VIK1	VMA22	VPS4	VPS71	VPS72	VPS74	VPS75	VTS1	WAR1	WHI2	WHI5	WIP1	WSS1	WTM1	WTM2	WWM1	XBP1	XDJ1	XRN1	XRS2	YAE1	YAF9	YAK1	YAP1	YAP3	YAP5	YAP6	YAP7	YAR009C	YAR1	YBL005W-B	YBL010C	YBL028C	YBL029W	YBL036C	YBL100W-B	YBR012W-B	YBR085C-A	YBR090C	YBR197C	YBR242W	YCG1	YCH1	YCK1	YCK2	YCK3	YCL002C	YCL019W	YCR016W	YCR051W	YCR087C-A	YCR090C	YCS4	YDL085C-A	YDL124W	YDL129W	YDL144C	YDR018C	YDR034C-D	YDR098C-B	YDR210C-D	YDR210W-B	YDR261C-D	YDR261W-B	YDR316W-B	YDR365W-B	YDR391C	YDR514C	YEL025C	YEN1	YER034W	YER079W	YER084W	YER134C	YER138C	YER152C	YER156C	YER160C	YFL002W-A	YFL066C	YGK1	YGK3	YGL082W	YGR017W	YGR027W-B	YGR038C-B	YGR067C	YGR109W-B	YGR111W	YGR122W	YGR126W	YGR161C-D	YGR161W-B	YGR201C	YGR283C	YHB1	YHC1	YHL009W-B	YHP1	YHR112C	YHR127W	YHR214C-B	YIG1	YIH1	YIL082W-A	YIL092W	YJL113W	YJL206C	YJR027W	YJR029W	YJR056C	YJR084W	YJR096W	YJR146W	YJU2	YKE2	YKL069W	YKL091C	YKL222C	YKR011C	YKR018C	YKR041W	YKR075C	YKU70	YKU80	YLL054C	YLR035C-A	YLR108C	YLR126C	YLR157C-B	YLR179C	YLR227W-B	YLR278C	YLR287C	YLR297W	YLR363W-A	YLR410W-B	YLR456W	YML039W	YML045W	YML053C	YML079W	YML082W	YML108W	YMR027W	YMR045C	YMR050C	YMR099C	YMR114C	YMR226C	YMR310C	YMR315W	YNG1	YNG2	YNL035C	YNL046W	YNL054W-B	YNL108C	YNL134C	YNL162W-A	YNL284C-B	YOL057W	YOL103W-B	YOL159C-A	YOR062C	YOR131C	YOR142W-B	YOR192C-B	YOR283W	YOR289W	YOR338W	YOR342C	YOR343W-B	YOX1	YPD1	YPI1	YPK2	YPK3	YPL060C-A	YPL068C	YPL071C	YPL150W	YPL216W	YPL245W	YPL247C	YPL257W-B	YPP1	YPR1	YPR127W	YPR137C-B	YPR158C-D	YPR158W-B	YPR172W	YPR174C	YPR196W	YRA1	YRA2	YRB1	YRB2	YRB30	YRF1-1	YRF1-2	YRF1-3	YRF1-4	YRF1-5	YRF1-6	YRM1	YRR1	YSA1	YSF3	YSH1	YTA6	YTA7	YTH1	YTM1	YVH1	ZAP1	ZIP1	ZIP2	ZNF1	ZPR1	ZTA1	
0.91	-1.28	-0.54	0.58	1.27	0.06	0.42	0.28	-1.28	-0.38	-0.30	1.40	-0.30	-1.19	0.48	-0.01		%	nuclear envelope| cellular_component| GO:0005635|	73 genes:	APQ12	ASP3-1	BRL1	BRR6	CAB5	COS10	COS8	CSE1	CSM1	CTS1	ERG29	GCR1	GCR2	GPI19	HAS1	HEH2	HMG1	HMG2	KAP114	KAP120	KAP122	LIP1	MAD1	MLP1	MLP2	MMS21	MPS2	MPS3	NDC1	NMD5	NSR1	NTF2	NUD1	NUP49	NUS1	NVJ1	OPI1	OSH2	PAC1	PBR1	PCT1	PER33	PGA1	PGA2	POL12	POM33	PRI2	PRM3	PRY1	PTC7	RRT12	SAC3	SCS2	SEC39	SLD7	SLI1	SNF7	SNL1	SRC1	SSM4	SWH1	SXM1	THP1	TRM1	UBX7	UIP3	UIP4	UIP5	ULP1	WBP1	WSS1	YKU70	YPR174C	
0.04	-0.45	-0.73	-0.14	-0.83	-1.31	-0.36	-0.31	-1.65	0.15	-0.43	-0.47	-2.79	-1.42	-1.35	-0.48		%	nuclear inner membrane| cellular_component| GO:0005637|	11 genes:	ASI1	ASI2	ASI3	HEH2	SEC63	SRC1	SSM4	STE14	STE24	TRL1	TRM1	
0.31	0.51	-0.53	0.28	0.10	0.01	0.02	-0.61	1.13	-1.28	-1.44	0.49	0.41	-0.04	-0.80	-0.59		%	nuclear outer membrane| cellular_component| GO:0005640|	4 genes:	HMX1	NVJ1	PRM3	SWH1	
-0.00	-0.15	1.58	0.37	1.00	-1.16	-2.48	0.06	1.41	-1.38	2.05	-0.26	0.21	10.76	-1.16	-0.14		%	nuclear envelope lumen| cellular_component| GO:0005641|	5 genes:	GAL83	MIG1	POM152	SNF1	SNF4	
-0.44	-1.46	-0.13	5.92	15.07	-3.24	1.36	0.51	-5.33	0.74	2.13	4.74	0.15	-2.17	-1.66	-0.46		%	nuclear pore| cellular_component| GO:0005643|	48 genes:	ASM4	CDC31	CEX1	DBP5	GFD1	GLE1	GLE2	KAP104	KAP114	KAP123	KAP95	LOS1	MLP1	MLP2	NDC1	NIC96	NSP1	NUP1	NUP100	NUP116	NUP120	NUP133	NUP145	NUP157	NUP159	NUP170	NUP188	NUP192	NUP2	NUP42	NUP49	NUP53	NUP57	NUP60	NUP82	NUP84	NUP85	PER33	POM152	POM33	POM34	SEC13	SEH1	SRP1	SUS1	SXM1	YRB1	YRB2	
-1.50	0.28	0.17	1.15	2.43	0.22	-1.17	4.57	-1.42	-5.66	-0.03	1.27	2.07	2.77	-0.41	1.05		%	nucleoplasm| cellular_component| GO:0005654|	53 genes:	ARX1	CDC73	CTK1	CTK2	CTK3	CTR9	DCC1	ERB1	GCN4	HRR25	IPI1	IPI3	LEO1	LHP1	MAD2	MDY2	MLP1	MLP2	MRT4	NAB3	NAF1	NMD3	NOC2	NOC3	NOG2	NOP19	NOP53	NOP7	NSI1	OPI1	PAF1	PXR1	RAD23	RAD27	REA1	REB1	RIX1	RNT1	RPB3	RRP43	RRS1	RSA1	RTF1	RVB2	SHQ1	SPB4	SRP1	STE12	SUS1	TOP1	UTP20	YAP7	YTM1	
-2.48	0.00	-0.06	0.18	9.47	5.88	-1.83	5.44	1.18	0.92	0.60	-0.04	0.31	-1.28	0.23	0.92		%	nucleolar ribonuclease P complex| cellular_component| GO:0005655|	11 genes:	POP1	POP3	POP4	POP5	POP6	POP7	POP8	RPP1	RPR1	RPR2	SNM1	
-0.41	-0.10	1.27	1.86	-0.82	-0.42	-0.29	0.30	-4.54	-1.33	0.64	2.91	-2.00	-1.65	-0.68	-2.75		%	nuclear pre-replicative complex| cellular_component| GO:0005656|	17 genes:	CDC45	CDC6	IPI3	MCM2	MCM3	MCM4	MCM5	MCM6	MCM7	NOC3	ORC1	ORC2	ORC3	ORC4	ORC5	ORC6	TAH11	
0.67	0.64	0.28	0.03	1.11	0.42	-0.12	-0.71	-0.28	-0.51	-0.61	2.43	-1.83	-0.22	0.30	0.61		%	replication fork| cellular_component| GO:0005657|	11 genes:	DPB11	MCM10	PIF1	POL1	POL2	POL3	POL30	RAD30	REV1	RRM3	SEN1	
0.69	2.92	2.60	1.44	2.49	4.11	1.23	2.52	-2.43	-0.79	-1.25	-0.54	-0.52	-1.95	-0.19	0.58		%	alpha DNA polymerase:primase complex| cellular_component| GO:0005658|	4 genes:	POL1	POL12	PRI1	PRI2	
0.08	0.44	-0.78	-1.42	-1.32	0.97	0.32	0.14	-2.06	0.37	-0.21	-0.03	1.77	0.80	1.07	-0.15		%	DNA replication factor A complex| cellular_component| GO:0005662|	4 genes:	PRP46	RFA1	RFA2	RFA3	
-1.52	0.28	1.68	-0.31	0.28	0.26	0.27	-0.36	-0.98	-1.43	0.12	0.15	0.59	-0.14	-1.01	0.73		%	DNA replication factor C complex| cellular_component| GO:0005663|	5 genes:	RFC1	RFC2	RFC3	RFC4	RFC5	
-1.17	2.46	3.45	2.59	1.69	-0.56	0.96	-1.63	-2.61	-1.48	-0.48	0.64	-2.37	-0.90	-0.74	-1.80		%	nuclear origin of replication recognition complex| cellular_component| GO:0005664|	6 genes:	ORC1	ORC2	ORC3	ORC4	ORC5	ORC6	
-1.98	-0.28	1.23	0.13	1.50	-8.23	0.28	2.53	-1.22	-1.89	-0.93	-0.99	0.19	0.21	0.11	-0.86		%	RNA polymerase II, core complex| cellular_component| GO:0005665|	12 genes:	RPB10	RPB11	RPB2	RPB3	RPB4	RPB5	RPB7	RPB8	RPB9	RPC10	RPO21	RPO26	
-4.01	2.40	1.49	2.39	1.36	0.16	2.51	6.72	5.00	0.02	0.91	3.90	-0.26	0.97	-0.76	2.59		%	RNA polymerase III complex| cellular_component| GO:0005666|	18 genes:	PAF1	RET1	RPB10	RPB5	RPB8	RPC10	RPC11	RPC17	RPC19	RPC25	RPC31	RPC34	RPC37	RPC40	RPC53	RPC82	RPO26	RPO31	
1.81	-1.58	-1.19	-1.27	-4.17	-1.21	-1.09	-0.97	-0.83	2.17	-0.11	-0.31	-0.93	-0.54	1.29	-1.14		%	transcription factor complex| cellular_component| GO:0005667|	8 genes:	GCN4	MFG1	NRG1	NRG2	SPT15	SUB1	TEC1	YAP7	
-2.50	1.82	2.17	1.81	1.49	1.19	-1.99	0.05	0.46	1.10	-0.07	-1.15	-0.36	0.39	-2.21	-1.99		%	transcription factor TFIID complex| cellular_component| GO:0005669|	17 genes:	SPT15	SPT3	TAF1	TAF10	TAF11	TAF12	TAF13	TAF14	TAF2	TAF3	TAF4	TAF5	TAF6	TAF7	TAF8	TAF9	TFB5	
-3.86	0.29	1.78	3.45	4.12	0.13	1.74	0.89	0.33	6.01	-2.04	-2.92	-5.10	0.23	-1.52	1.01		%	Ada2/Gcn5/Ada3 transcription activator complex| cellular_component| GO:0005671|	10 genes:	ADA2	AHC1	AHC2	FUN19	GCN5	HFI1	NCB2	NGG1	SGF29	YOR338W	
-0.65	1.94	0.86	-0.11	0.41	0.01	-0.01	0.12	0.07	-0.32	0.91	-0.79	-0.96	0.50	-0.57	0.96		%	transcription factor TFIIA complex| cellular_component| GO:0005672|	2 genes:	TOA1	TOA2	
-1.18	-1.00	-0.04	0.03	-0.28	-0.36	-0.32	-0.65	-0.33	-0.09	-0.95	-1.52	-0.44	1.57	-2.44	-0.59		%	transcription factor TFIIE complex| cellular_component| GO:0005673|	2 genes:	TFA1	TFA2	
-2.80	3.53	1.09	0.79	0.63	-0.09	-1.69	-0.26	-0.13	1.29	-0.84	-5.95	-0.29	0.41	-0.05	0.90		%	transcription factor TFIIF complex| cellular_component| GO:0005674|	3 genes:	TAF14	TFG1	TFG2	
-0.14	-2.79	-2.90	-0.85	0.44	-1.78	-0.25	-3.79	-11.60	-0.75	1.11	-9.01	-3.14	-2.92	-1.82	-1.08		%	transcription factor TFIIH holo complex| cellular_component| GO:0005675|	11 genes:	CCL1	KIN28	RAD3	SSL1	SSL2	TFB1	TFB2	TFB3	TFB4	TFB5	TFB6	
3.12	-0.13	-0.52	-0.94	-1.89	0.54	-1.23	-1.63	-0.73	0.10	-0.74	-0.12	-0.14	-0.02	0.69	0.05		%	chromatin silencing complex| cellular_component| GO:0005677|	5 genes:	HST1	SIR1	SIR2	SIR3	SIR4	
-2.26	2.07	0.81	0.09	1.33	-2.26	1.07	-0.09	-10.10	-0.87	0.24	-1.24	-3.77	-3.04	-1.16	-0.00		%	anaphase-promoting complex| cellular_component| GO:0005680|	16 genes:	AMA1	APC1	APC11	APC2	APC4	APC5	APC9	CDC16	CDC20	CDC23	CDC26	CDC27	CDH1	DOC1	MND2	SWM1	
-8.92	0.17	0.88	0.85	5.94	3.45	1.35	10.58	-0.66	-1.40	2.07	1.96	4.91	0.03	0.40	8.05		%	spliceosomal complex| cellular_component| GO:0005681|	73 genes:	BRR1	BRR2	BUD13	BUD31	CDC40	CEF1	CLF1	CUS2	CWC15	CWC2	CWC21	CWC22	CWC23	CWC24	CWC25	CWC27	ECM2	HSH155	IST3	ISY1	LEA1	LSM2	LSM3	LSM4	LSM5	LSM6	LSM7	LSM8	LUC7	MUD1	NTC20	NTR2	PRP11	PRP16	PRP18	PRP19	PRP2	PRP21	PRP3	PRP31	PRP38	PRP4	PRP42	PRP43	PRP45	PRP46	PRP6	PRP8	PRP9	RDS3	RSE1	SAD1	SLU7	SMD3	SME1	SMX2	SMX3	SNP1	SNR14	SNT309	SNU13	SNU23	SNU56	SNU66	SNU71	SPP2	SPP381	SPP382	SUB2	SYF1	SYF2	URN1	YJU2	
-8.47	2.41	2.29	2.27	4.46	0.08	2.35	1.86	-0.20	0.37	-0.59	0.11	0.74	0.83	-0.51	1.73		%	U5 snRNP| cellular_component| GO:0005682|	17 genes:	AAR2	BRR2	DIB1	LIN1	PRP18	PRP28	PRP8	SMB1	SMD1	SMD2	SMD3	SME1	SMX2	SMX3	SNR7-L	SNR7-S	SNU114	
-1.64	0.96	1.65	-0.55	1.46	0.86	0.01	3.53	-0.41	-1.34	1.78	4.45	1.29	-0.28	0.37	2.53		%	U2-type spliceosomal complex| cellular_component| GO:0005684|	10 genes:	BUD13	CUS1	CUS2	CWC15	CWC21	CWC22	CWC23	CWC24	CWC25	CWC27	
-2.24	0.73	0.58	0.52	0.13	-1.31	0.98	1.48	-0.67	-0.09	-1.86	-0.56	-0.41	-0.78	-0.48	3.54		%	U1 snRNP| cellular_component| GO:0005685|	19 genes:	LUC7	MUD1	NAM8	PRP39	PRP40	PRP42	SMB1	SMD1	SMD2	SMD3	SME1	SMX2	SMX3	SNP1	SNR19	SNU56	SNU71	URN1	YHC1	
-4.14	0.86	2.29	2.03	2.62	0.24	1.22	1.14	-0.20	-0.30	1.25	0.34	0.95	-1.36	0.82	4.56		%	U2 snRNP| cellular_component| GO:0005686|	20 genes:	BUD31	CUS1	CUS2	HSH155	HSH49	IST3	LEA1	LSR1	PRP11	PRP21	RDS3	RSE1	SMB1	SMD1	SMD2	SMD3	SME1	SMX2	SMX3	YSF3	
-1.85	-1.22	1.09	-1.79	0.85	1.65	1.12	0.09	-1.50	-4.41	-2.02	-0.83	-0.00	-2.02	-2.09	1.46		%	U4 snRNP| cellular_component| GO:0005687|	7 genes:	PRP31	SMB1	SMD1	SMD3	SME1	SMX2	SNR14	
-0.13	-8.37	-1.64	-1.60	2.63	0.28	0.12	0.97	-0.44	-1.32	0.84	0.55	5.51	0.65	0.65	2.23		%	U6 snRNP| cellular_component| GO:0005688|	10 genes:	LSM2	LSM3	LSM4	LSM5	LSM6	LSM7	LSM8	MAK31	PRP24	SNR6	
-1.09	-0.20	2.94	2.47	3.97	-0.18	1.44	-0.60	-0.48	-2.08	-1.14	-0.98	1.71	-1.60	-0.00	-0.49		%	U12-type spliceosomal complex| cellular_component| GO:0005689|	4 genes:	LSM7	SMD1	SMD3	SMX2	
1.30	-3.22	-1.77	-1.36	0.65	-2.15	-0.86	2.60	-15.64	-0.26	0.94	-1.46	-4.29	-10.29	-0.07	-1.25		%	chromosome| cellular_component| GO:0005694|	141 genes:	AME1	ASK1	BRE2	BRN1	BUD32	CBF1	CBF2	CBF5	CDC13	CDC23	CDC6	CEP3	CGI121	CHL4	CNN1	CSE4	CSM1	CST9	CTF13	CTF19	CTF3	CTK1	DAD1	DAD2	DAD3	DAD4	DAM1	DEF1	DNA2	DOT5	DSN1	DUO1	EBS1	ELG1	EST1	EST2	EST3	EUC1	FUN30	FYV6	GBP2	GON7	HED1	HEK2	HHF1	HHF2	HHO1	HHT1	HHT2	HIR1	HOP1	HSK3	HTA1	HTA2	HTB1	HTB2	HTZ1	IML3	IPL1	IRR1	KRE28	LRS4	MCD1	MCM16	MCM21	MCM22	MEI4	MIF2	MOB1	MTW1	NDC80	NDJ1	NHP6A	NHP6B	NKP1	NKP2	NNF1	NSE5	NSL1	NUF2	OKP1	PCC1	PCH2	POB3	RAD51	RAP1	REC107	REC114	REC8	RIF1	RIF2	RRM3	RRP8	RTT106	SCC2	SET1	SET2	SGO1	SGS1	SGV1	SIR1	SKI8	SKP1	SLI15	SLK19	SLX5	SLX8	SMC1	SMC2	SMC3	SMC4	SMC5	SMC6	SPC105	SPC19	SPC24	SPC25	SPC34	SPO11	SPT16	SPT4	STN1	STU1	STU2	SUA5	SWD1	SWD2	SWD3	TBF1	TEL1	TEL2	TEN1	TOP1	UBP10	WIP1	YCG1	YCS4	YKU70	YKU80	ZIP1	ZIP2	
1.01	-0.79	-1.07	-0.51	2.98	0.72	-2.61	1.83	-0.12	0.33	0.18	0.66	-0.61	-2.41	-0.47	0.81		%	telomerase holoenzyme complex| cellular_component| GO:0005697|	8 genes:	EBS1	EST1	EST2	EST3	POP1	POP6	POP7	TLC1	
3.63	-0.92	-0.81	-1.45	-2.26	-0.84	-1.73	-0.98	-0.15	-0.45	0.39	0.22	-0.23	0.21	2.14	-0.21		%	nuclear heterochromatin| cellular_component| GO:0005720|	3 genes:	HST1	SIR2	SIR3	
2.80	-0.73	-1.38	-0.73	-1.16	-3.76	-1.41	-0.37	-2.74	-0.50	-0.83	-0.83	-1.53	-0.56	2.43	-0.80		%	nuclear telomeric heterochromatin| cellular_component| GO:0005724|	8 genes:	HST1	RRM3	RVB2	SIR2	SIR3	SIR4	SPT4	YKU70	
0.45	0.86	-0.50	-0.09	-0.74	-0.15	0.46	-1.25	-1.28	0.41	-1.16	-0.88	-1.29	-2.16	-0.96	-2.75		%	2-micrometer circle DNA| cellular_component| GO:0005729|	2 genes:	CSE4	SCC2	
-8.10	0.76	2.59	4.44	9.23	6.48	1.36	10.12	-1.95	-1.35	0.25	8.15	64.99	16.65	-4.25	8.33		%	nucleolus| cellular_component| GO:0005730|	346 genes:	ACS2	AIR1	AIR2	ARX1	BFR2	BMS1	BMT2	BMT5	BRX1	BUD21	BUD22	BUD23	CBF5	CDC14	CGR1	CIC1	CSL4	CSM1	CTK1	CTK2	CTK3	DBP10	DBP3	DBP6	DBP7	DBP8	DBP9	DHR2	DIM1	DIP2	DIS3	DRS1	EAF6	EBP2	ECM1	ECM16	EDC2	EFG1	EMG1	ENP1	ENP2	ERB1	ESF1	ESF2	EST1	EST2	FAF1	FAL1	FCF1	FCF2	FHL1	FOB1	FPR3	FPR4	FYV7	GAR1	GLC7	GRC3	HAS1	HCA4	HMO1	HRR25	HST1	IFH1	IME4	IMP3	IMP4	JIP5	JJJ1	KRE33	KRI1	KRR1	LAS1	LCP5	LHP1	LOC1	LRS4	LSM2	LSM3	LSM4	LSM5	LSM6	LSM7	LSM8	MAF1	MAK11	MAK16	MAK21	MAK5	MOD5	MPP10	MRD1	MRT4	MTR3	MTR4	MUM2	NAN1	NCL1	NET1	NHP2	NIP7	NOB1	NOC2	NOC3	NOC4	NOG1	NOG2	NOP1	NOP10	NOP12	NOP13	NOP14	NOP15	NOP16	NOP19	NOP2	NOP4	NOP53	NOP56	NOP58	NOP6	NOP7	NOP8	NOP9	NPL3	NSA1	NSA2	NSI1	NSR1	NUG1	PAP2	PCH2	PIF1	PNO1	POL5	PUF6	PWP1	PWP2	PXR1	RAD27	RCL1	RCM1	REA1	REX4	RIX7	RLP24	RLP7	RMP1	RNT1	ROK1	RPA12	RPA135	RPA14	RPA190	RPA34	RPA43	RPA49	RPB10	RPB9	RPC10	RPC11	RPC19	RPC40	RPF1	RPF2	RPL15B	RPL7B	RPS13	RPS14A	RPS14B	RPS2	RPS6A	RPS6B	RPS7A	RPS7B	RPS9A	RPS9B	RRB1	RRN10	RRN11	RRN3	RRN5	RRN6	RRN7	RRN9	RRP1	RRP12	RRP14	RRP15	RRP17	RRP3	RRP36	RRP4	RRP40	RRP42	RRP43	RRP45	RRP46	RRP5	RRP6	RRP7	RRP8	RRP9	RRS1	RRT14	RSA3	RSA4	SAS10	SBP1	SDA1	SGD1	SGS1	SHU1	SIR2	SIR3	SKI6	SLX9	SLZ1	SNR10	SNR11	SNR128	SNR13	SNR161	SNR17A	SNR17B	SNR18	SNR189	SNR190	SNR191	SNR24	SNR3	SNR30	SNR31	SNR32	SNR33	SNR34	SNR35	SNR36	SNR37	SNR38	SNR39	SNR39B	SNR4	SNR40	SNR41	SNR42	SNR43	SNR44	SNR45	SNR46	SNR47	SNR48	SNR49	SNR5	SNR50	SNR51	SNR52	SNR53	SNR54	SNR55	SNR56	SNR57	SNR58	SNR59	SNR60	SNR61	SNR62	SNR63	SNR64	SNR65	SNR66	SNR67	SNR68	SNR69	SNR70	SNR71	SNR72	SNR73	SNR74	SNR75	SNR76	SNR77	SNR78	SNR79	SNR8	SNR80	SNR81	SNR82	SNR83	SNR84	SNR85	SNR86	SNR87	SNR9	SNU13	SOF1	SPB1	SPB4	SPO12	SQS1	SRP40	SSF1	SSF2	SWM2	TGS1	TIF6	TMA23	TOF2	TOM1	TOP1	TRF5	TRI1	TRM112	TSR1	UAF30	UBP10	ULP1	ULS1	UPF3	URB1	URB2	UTP10	UTP11	UTP13	UTP14	UTP15	UTP18	UTP20	UTP21	UTP22	UTP23	UTP25	UTP30	UTP4	UTP5	UTP6	UTP7	UTP8	UTP9	YBL028C	YCR016W	YCR087C-A	YCS4	YGR283C	YTM1	ZUO1	
-2.44	-3.14	-0.67	-0.21	2.40	1.35	0.36	2.59	-2.87	-0.24	-0.26	2.14	8.34	1.95	0.54	2.49		%	small nucleolar ribonucleoprotein complex| cellular_component| GO:0005732|	10 genes:	LCP5	LSM2	LSM3	LSM4	LSM5	LSM6	LSM7	MPP10	NAF1	SMX3	
-6.03	0.54	0.90	2.22	5.72	2.95	4.18	8.81	1.50	-0.12	0.82	4.69	2.23	0.27	-2.03	5.13		%	RNA polymerase I complex| cellular_component| GO:0005736|	14 genes:	RPA12	RPA135	RPA14	RPA190	RPA34	RPA43	RPA49	RPB10	RPB5	RPB8	RPC10	RPC19	RPC40	RPO26	
1.76	-2.79	-2.36	-0.42	0.64	0.11	-3.34	-0.05	-4.08	0.00	0.60	2.02	9.68	-2.61	0.98	-1.61		%	cytoplasm| cellular_component| GO:0005737|	2444 genes:	AAH1	AAP1	AAR2	AAT2	ABP1	ABP140	ABZ1	ABZ2	ACB1	ACC1	ACE2	ACF2	ACH1	ACL4	ACM1	ACO1	ACS1	ACS2	ACT1	ADD37	ADD66	ADE1	ADE12	ADE2	ADE3	ADE4	ADE5,7	ADE6	ADE8	ADH1	ADH2	ADH3	ADH5	ADI1	ADK1	ADO1	ADP1	ADR1	ADY3	ADY4	AEP3	AFG1	AFG2	AFI1	AFT1	AGE1	AGE2	AHA1	AHC1	AHC2	AHP1	AIM10	AIM2	AIM20	AIM21	AIM29	AIM4	AIM7	AIP1	AIP5	AIR1	AKL1	ALA1	ALB1	ALD2	ALD3	ALD6	ALF1	ALG13	ALK1	ALK2	ALT2	ALY1	ALY2	AMD1	AME1	AMN1	ANB1	ANR2	ANT1	ANY1	AOS1	APA1	APA2	APC1	APC2	APC4	APC9	APD1	APE1	APE2	APE4	APJ1	APL4	APP1	APS1	APT1	APT2	AQR1	ARA1	ARB1	ARC1	ARC15	ARC18	ARC19	ARC35	ARC40	ARD1	ARF1	ARF2	ARF3	ARG1	ARG3	ARG4	ARG5,6	ARG81	ARI1	ARK1	ARL1	ARN1	ARO1	ARO10	ARO2	ARO3	ARO4	ARO7	ARO8	ARO9	ARP1	ARP10	ARP2	ARP3	ARP5	ARP6	ARP8	ARR1	ARR2	ART10	ARX1	ASC1	ASE1	ASK1	ASK10	ASN1	ASN2	ASP1	ASR1	AST2	ATC1	ATE1	ATF2	ATG1	ATG12	ATG13	ATG16	ATG17	ATG19	ATG2	ATG21	ATG23	ATG26	ATG29	ATG3	ATG31	ATG38	ATG4	ATG5	ATG7	ATP10	ATS1	ATX1	AVL9	AVO1	AVO2	AYR1	BAT2	BBC1	BBP1	BCD1	BCK1	BCK2	BCP1	BCY1	BDF2	BDH1	BDH2	BEM1	BEM2	BEM3	BEM4	BER1	BET4	BFA1	BFR1	BIK1	BIL1	BIM1	BIO3	BIO4	BIR1	BIT61	BLM10	BMH1	BMH2	BMS1	BMT5	BMT6	BNA1	BNA2	BNA3	BNA5	BNA6	BNI1	BNI5	BOI1	BOI2	BOL2	BOP3	BPH1	BPL1	BRE5	BRN1	BRO1	BSP1	BTN2	BTS1	BTT1	BUB2	BUD13	BUD14	BUD16	BUD17	BUD2	BUD20	BUD23	BUD27	BUD32	BUD5	BUG1	BUL1	BUL2	BZZ1	CAB1	CAB2	CAB3	CAB4	CAD1	CAF120	CAF130	CAF16	CAF20	CAF40	CAK1	CAM1	CAP2	CAR1	CAR2	CAT8	CBC2	CBF2	CBF5	CBK1	CCA1	CCR4	CCS1	CCT2	CCT3	CCT4	CCT5	CCT6	CCT7	CCT8	CDC12	CDC123	CDC14	CDC15	CDC16	CDC19	CDC20	CDC23	CDC24	CDC25	CDC27	CDC28	CDC31	CDC33	CDC34	CDC36	CDC37	CDC39	CDC42	CDC48	CDC5	CDC53	CDC55	CDC6	CDC60	CDC7	CDC8	CDC9	CDD1	CDH1	CEF1	CEX1	CFD1	CHK1	CHS3	CHS5	CIA1	CIA2	CIK1	CIN2	CIN4	CIN5	CIN8	CIP1	CIT2	CKB1	CKB2	CKI1	CKS1	CLA4	CLB1	CLB2	CLB3	CLB4	CLB5	CLB6	CLN1	CLN2	CLN3	CLU1	CMC2	CMD1	CMG1	CMK1	CMK2	CMP2	CMR1	CMS1	CNA1	CNL1	CNM67	CNS1	COA4	COA6	COF1	COP1	COS10	COS4	COX19	COX23	CPA1	CPA2	CPR1	CPR2	CPR4	CPR5	CPR6	CPR8	CRF1	CRG1	CRM1	CRP1	CRS1	CRS5	CRZ1	CSE1	CSI1	CSL4	CSM2	CSM3	CSN9	CSR1	CSR2	CSS3	CTA1	CTK1	CTK3	CTL1	CTM1	CTR1	CTR86	CTS2	CTT1	CUB1	CUE3	CUE4	CUE5	CUL3	CUZ1	CWC21	CWC22	CWC23	CWC27	CYK3	CYS3	CYS4	DAD1	DAD2	DAD3	DAD4	DAK1	DAL1	DAL7	DAM1	DAS2	DBF2	DBF20	DBF4	DBP1	DBP2	DBP5	DBR1	DCD1	DCI1	DCK1	DCP1	DCP2	DCR2	DCS1	DCS2	DDC1	DDI1	DDL1	DDP1	DDR2	DDR48	DED1	DED81	DEG1	DEP1	DET1	DFR1	DHH1	DIA1	DIA4	DID2	DID4	DIF1	DIM1	DIS3	DJP1	DLD3	DMA1	DMA2	DML1	DNA2	DNM1	DOA1	DOA4	DOC1	DOG2	DOM34	DON1	DOP1	DOS2	DOT5	DOT6	DPB2	DPH1	DPH2	DPH5	DPH6	DPS1	DRE2	DRN1	DSE3	DTD1	DUF1	DUG1	DUG2	DUG3	DUN1	DUO1	DUR1,2	DUS3	DUT1	DXO1	DYN1	DYN2	DYN3	DYS1	EAP1	EBS1	ECM1	ECM10	ECM15	ECM21	ECM22	ECM25	ECM29	ECM3	ECM30	ECM32	ECM4	ECM5	ECM9	ECO1	ECT1	EDC1	EDC2	EDC3	EDE1	EFM1	EFM2	EFM3	EFM4	EFM5	EFM6	EFT1	EFT2	EGD1	EGD2	EGH1	EGO4	EIS1	EKI1	ELA1	ELC1	ELG1	ELM1	ELP2	ELP3	ELP4	ELP6	EMG1	EMI2	EMW1	END3	ENO1	ENO2	ENP1	ENT1	ENT2	ENT3	ENT5	ENV7	EPO1	ERD1	ERG10	ERG12	ERG20	ERG29	ERG8	ERR3	ERT1	ESC2	ESC8	ESF2	ESL2	ESP1	ESS1	EST1	ETP1	EUC1	EXO1	EXO70	FAA2	FAA4	FAD1	FAF1	FAP1	FAP7	FAR1	FAR8	FAS1	FAU1	FBA1	FBP1	FBP26	FCY1	FDC1	FDH1	FES1	FIN1	FLC2	FLO8	FLR1	FMP30	FMP52	FMS1	FMT1	FOL1	FOL2	FOL3	FPK1	FPR1	FPR2	FPS1	FPY1	FRA1	FRD1	FRK1	FRM2	FRS1	FRS2	FSH1	FSH2	FSH3	FUM1	FUN12	FUR1	FUS2	FUS3	FYV10	FYV8	GAD1	GAL1	GAL3	GAL7	GAL80	GAL83	GAS2	GAT1	GBP2	GCD11	GCD6	GCG1	GCN1	GCN2	GCS1	GCY1	GDB1	GDE1	GDH1	GDI1	GDS1	GEA1	GEA2	GET3	GET4	GFD1	GIC1	GIC2	GID7	GID8	GIM3	GIM4	GIM5	GIN4	GIP3	GIP4	GIR2	GIS2	GIS3	GIS4	GLC3	GLC7	GLC8	GLE1	GLE2	GLG1	GLG2	GLN1	GLN4	GLO1	GLO2	GLR1	GNA1	GND1	GOR1	GPB1	GPB2	GPD1	GPD2	GPG1	GPH1	GPI12	GPM1	GPM2	GPM3	GPN2	GPP1	GPP2	GPT2	GPX2	GRE1	GRE2	GRE3	GRH1	GRR1	GRS1	GRS2	GRX1	GRX2	GRX6	GRX7	GRX8	GSF2	GSH1	GSH2	GSP1	GSP2	GSY1	GSY2	GTO1	GTO3	GTR1	GTR2	GTT2	GUA1	GUD1	GUK1	GUS1	GUT1	GVP36	GYL1	GYP5	GYP6	GYP7	GYP8	HAA1	HAL1	HAL5	HAL9	HAM1	HAT1	HAT2	HBN1	HBS1	HBT1	HCH1	HCM1	HCR1	HCS1	HEK2	HEL1	HEL2	HEM12	HEM13	HEM2	HEM3	HER1	HFA1	HGH1	HIS1	HIS2	HIS4	HIS5	HIS6	HIS7	HIT1	HLR1	HMF1	HMO1	HMS2	HNT1	HNT2	HNT3	HOF1	HOG1	HOM2	HOM3	HOM6	HOS2	HOS3	HPA2	HPA3	HPM1	HPT1	HRB1	HRI1	HRK1	HRP1	HRR25	HRT1	HRT3	HSC82	HSK3	HSL1	HSL7	HSM3	HSP104	HSP12	HSP26	HSP31	HSP32	HSP33	HSP42	HSP82	HST1	HST2	HST3	HST4	HSV2	HTC1	HTS1	HUA1	HUA2	HUB1	HUG1	HUL5	HXK1	HYP2	HYR1	IBD2	ICL1	IDI1	IDP2	IDP3	IDS2	IGD1	IGO1	IGO2	IKI1	IKI3	ILS1	IMA3	IMD2	IMD3	IMD4	IME2	IME4	IMH1	IML2	IMP2'	INM1	INN1	INO1	INP2	INP51	INP52	INP53	IPL1	IPP1	IQG1	IRA1	IRA2	IRC15	IRC21	IRC24	IRC25	IRC4	IRR1	IST1	IST3	ISU1	ISU2	ISY1	ITT1	IWR1	IZH4	JAC1	JHD2	JID1	JJJ1	JJJ2	JJJ3	JLP1	JLP2	JNM1	JSN1	KAE1	KAP104	KAP114	KAP120	KAP122	KAP123	KAP95	KAR1	KAR2	KAR3	KAR4	KAR9	KCC4	KCS1	KEI1	KEL1	KEL3	KES1	KIC1	KIN1	KIN2	KIN28	KIN3	KIN4	KIN82	KIP1	KIP2	KIP3	KKQ8	KNS1	KOG1	KRE28	KRE29	KRS1	KSP1	KSS1	KTI11	KTI12	KTR3	LAM1	LAM6	LAP2	LAP3	LAS1	LAS17	LCB1	LCB2	LCD1	LCL3	LDB17	LDB19	LDS2	LEA1	LEM3	LEU2	LEU4	LHS1	LIA1	LIF1	LIP5	LMO1	LNP1	LOA1	LOC1	LOG1	LOS1	LOT5	LOT6	LRG1	LSB1	LSB3	LSB5	LSB6	LSG1	LSM1	LSM12	LSM2	LSM3	LSM4	LSM6	LSM7	LSM8	LSO1	LSO2	LSP1	LST4	LST7	LTE1	LTO1	LTP1	LTV1	LYS1	LYS2	LYS20	LYS5	LYS9	MAD2	MAF1	MAG2	MAK10	MAK3	MAM3	MAP1	MAP2	MBF1	MCA1	MCK1	MCM2	MCM3	MCM4	MCM5	MCM6	MCM7	MCO12	MCY1	MDE1	MDG1	MDH1	MDH2	MDH3	MDJ1	MDM1	MDM12	MDM20	MDM30	MDM34	MDM35	MDM36	MDR1	MDS3	MDY2	MES1	MET14	MET16	MET17	MET18	MET2	MET22	MET28	MET3	MET30	MET31	MET32	MET5	MET6	MET7	MEU1	MEX67	MFG1	MGM1	MGS1	MHO1	MHP1	MHT1	MIC19	MIG1	MIG2	MIG3	MIH1	MIP6	MIS1	MIT1	MIX14	MIX17	MIX23	MKK1	MKK2	MKS1	MKT1	MLF3	MLH1	MLP2	MLS1	MMS2	MMS21	MNE1	MOB1	MOB2	MOD5	MOT2	MPC54	MPS2	MPS3	MPT5	MRD1	MRI1	MRK1	MRL1	MRN1	MRP8	MRS6	MRT4	MRX14	MRX16	MSA1	MSA2	MSB1	MSB3	MSB4	MSD1	MSF1	MSG5	MSH3	MSH6	MSI1	MSK1	MSN1	MSN2	MSN4	MSN5	MSO1	MSR1	MSS1	MSS11	MST1	MTC1	MTC4	MTD1	MTE1	MTQ2	MTR10	MTR3	MTW1	MUB1	MUK1	MUM2	MVB12	MVD1	MVP1	MXR1	MYO3	MYO5	NAB2	NAB3	NAB6	NAM7	NAM8	NAP1	NAR1	NAS2	NAT1	NAT2	NAT3	NAT4	NAT5	NBA1	NBL1	NBP2	NBP35	NCE102	NCE103	NCL1	NCP1	NCS2	NCS6	NCW1	NDC1	NDD1	NDL1	NEJ1	NEL1	NEW1	NFI1	NGL1	NGL2	NGR1	NIF3	NIP1	NIP100	NIP7	NIS1	NIT2	NIT3	NMA1	NMD2	NMD3	NMD4	NMD5	NMT1	NNK1	NNR1	NNR2	NNT1	NOB1	NOP15	NOT3	NOT5	NPA3	NPL3	NPL4	NPR1	NPT1	NPY1	NQM1	NRE1	NRK1	NRM1	NRP1	NSE3	NST1	NTF2	NTH1	NTH2	NTO1	NTR2	NUD1	NUP2	OAF3	OAZ1	OCA1	OCA2	OCA4	OCA5	OCA6	OLA1	OPI10	OPY1	OPY2	OSH3	OSH6	OSH7	OSW2	OTU1	OTU2	OXP1	OYE2	PAA1	PAB1	PAC1	PAC10	PAC11	PAC2	PAH1	PAI3	PAL1	PAL2	PAM1	PAN1	PAN2	PAN3	PAN5	PAN6	PAR32	PAT1	PAU5	PBA1	PBI2	PBP1	PBP2	PBP4	PBS2	PBY1	PCF11	PCI8	PCL1	PCL10	PCL2	PCL6	PCL7	PCL8	PCM1	PCS60	PDC1	PDC5	PDC6	PDE2	PDH1	PDR16	PDR17	PDR3	PDR8	PDS1	PEF1	PEP7	PEP8	PES4	PEX1	PEX18	PEX19	PEX21	PEX22	PEX34	PEX5	PEX6	PEX7	PEX9	PFD1	PFK1	PFK2	PFK26	PFK27	PFS1	PFY1	PGI1	PGK1	PGM1	PGM2	PHA2	PHM8	PHO13	PHO4	PHO8	PHO80	PHO81	PHO85	PHO92	PHR1	PIG2	PIH1	PIK1	PIL1	PIN3	PIN4	PKC1	PKH2	PLB1	PLB2	PLB3	PLP1	PLP2	PMD1	PMI40	PML1	PMS1	PMU1	PNC1	PNG1	PNO1	PNP1	POC4	POF1	POP1	POP2	POP5	POR1	PPA2	PPG1	PPH21	PPH3	PPM2	PPN1	PPQ1	PPT1	PPX1	PPZ1	PPZ2	PRC1	PRD1	PRE1	PRE10	PRE2	PRE3	PRE4	PRE5	PRE6	PRE7	PRE8	PRE9	PRK1	PRM15	PRM3	PRO1	PRO2	PRO3	PRP19	PRP28	PRP46	PRR1	PRR2	PRS1	PRS2	PRS3	PRS4	PRS5	PRT1	PSA1	PSE1	PSK1	PSK2	PSP1	PSP2	PST2	PSY3	PSY4	PTC1	PTC2	PTC3	PTC4	PTH2	PTK1	PTK2	PTP1	PTP2	PTP3	PUB1	PUF2	PUF3	PUF4	PUN1	PUP1	PUP2	PUP3	PUS6	PUS7	PUS9	PWP1	PWP2	PXL1	PXP1	PYC1	PYC2	PYK2	PYP1	QNS1	QRI1	RAD23	RAD26	RAD27	RAD34	RAD4	RAD5	RAD53	RAD54	RAD59	RAD6	RAM2	RAS1	RAV1	RAV2	RBA50	RBG1	RBG2	RBK1	RBL2	RBS1	RCK1	RCK2	RCN1	RCN2	RCR2	RCY1	RDI1	RDS2	REE1	REG1	REH1	REI1	RET2	RET3	REV1	REX3	RFA1	RFS1	RFX1	RGA1	RGA2	RGC1	RGD1	RGD2	RGI1	RGI2	RGL1	RGS2	RGT1	RHO1	RHO2	RHO3	RHO4	RHO5	RIA1	RIB1	RIB2	RIB3	RIB4	RIE1	RIM101	RIM11	RIM15	RIM20	RIM4	RIO1	RIO2	RIT1	RKI1	RKM1	RLI1	RLP24	RMA1	RMD1	RMD5	RMD8	RME1	RMI1	RMP1	RMR1	RMT2	RNA1	RNA14	RNH1	RNH201	RNH203	RNP1	RNQ1	RNR1	RNR2	RNR3	RNR4	RNY1	ROG1	ROM1	ROQ1	ROY1	RPB4	RPB7	RPC10	RPC34	RPC82	RPD3	RPE1	RPG1	RPL10	RPL11A	RPL11B	RPL12A	RPL12B	RPL13A	RPL13B	RPL14A	RPL14B	RPL15A	RPL15B	RPL16A	RPL16B	RPL17A	RPL17B	RPL18A	RPL18B	RPL19A	RPL19B	RPL1A	RPL1B	RPL20A	RPL20B	RPL21A	RPL21B	RPL22A	RPL22B	RPL23A	RPL23B	RPL24A	RPL24B	RPL25	RPL26A	RPL26B	RPL27A	RPL27B	RPL28	RPL29	RPL2A	RPL2B	RPL3	RPL30	RPL31A	RPL31B	RPL32	RPL33A	RPL33B	RPL34A	RPL34B	RPL35A	RPL35B	RPL36A	RPL36B	RPL37A	RPL37B	RPL38	RPL39	RPL40A	RPL40B	RPL41A	RPL41B	RPL42A	RPL42B	RPL43A	RPL43B	RPL4A	RPL4B	RPL5	RPL6A	RPL6B	RPL7A	RPL7B	RPL8A	RPL8B	RPL9A	RPL9B	RPN1	RPN13	RPN14	RPN4	RPN5	RPO26	RPO41	RPP0	RPP1A	RPP1B	RPP2A	RPP2B	RPS0A	RPS0B	RPS10A	RPS10B	RPS11A	RPS11B	RPS12	RPS13	RPS14A	RPS14B	RPS15	RPS16A	RPS16B	RPS17A	RPS17B	RPS18A	RPS18B	RPS19A	RPS19B	RPS1A	RPS1B	RPS2	RPS20	RPS21A	RPS21B	RPS22A	RPS22B	RPS23A	RPS23B	RPS24A	RPS24B	RPS25A	RPS25B	RPS26A	RPS26B	RPS27A	RPS27B	RPS28A	RPS28B	RPS29A	RPS29B	RPS3	RPS30A	RPS30B	RPS31	RPS4A	RPS4B	RPS5	RPS6A	RPS6B	RPS7A	RPS7B	RPS8A	RPS8B	RPS9A	RPS9B	RPT1	RPT2	RPT3	RPT4	RPT5	RPT6	RQC1	RQC2	RQT4	RRD1	RRD2	RRI1	RRI2	RRN6	RRP12	RRP17	RRP4	RRP40	RRP42	RRP43	RRP45	RRP46	RRT2	RSF1	RSF2	RSP5	RTC3	RTC4	RTC5	RTG1	RTG2	RTG3	RTK1	RTN2	RTP1	RTR1	RTR2	RTS1	RTS2	RTS3	RTT10	RTT101	RTT105	RUB1	RUP1	RVS161	RVS167	SAC3	SAC6	SAC7	SAE2	SAH1	SAK1	SAM1	SAM4	SAN1	SAP1	SAP155	SAP190	SAS2	SAT4	SBA1	SBE22	SBP1	SCD6	SCH9	SCL1	SCM3	SCP1	SCP160	SCR1	SCW10	SDD2	SDD3	SDD4	SDL1	SDO1	SDP1	SDS22	SDS23	SDS24	SEA4	SEC10	SEC14	SEC15	SEC18	SEC21	SEC23	SEC24	SEC26	SEC27	SEC28	SEC3	SEC4	SEC53	SEC6	SEC65	SEC7	SEC72	SEC8	SED4	SEG1	SEN1	SER1	SER2	SER3	SER33	SES1	SET5	SEY1	SFA1	SFB2	SFB3	SFG1	SFH5	SFI1	SFM1	SFP1	SGN1	SGO1	SGS1	SGT2	SHB17	SHC1	SHE1	SHE2	SHE3	SHE4	SHM2	SHP1	SHQ1	SIC1	SIL1	SIP1	SIP18	SIP2	SIP3	SIP5	SIR2	SIS1	SIS2	SIT4	SIW14	SIZ1	SKA1	SKG3	SKI2	SKI3	SKI6	SKI7	SKI8	SKM1	SKP1	SKP2	SKS1	SKY1	SLA1	SLA2	SLD2	SLD7	SLF1	SLH1	SLI15	SLK19	SLM1	SLM4	SLP1	SLT2	SLX4	SLX8	SLY1	SLZ1	SMA2	SMB1	SMC2	SMC4	SMD3	SME1	SMK1	SML1	SMM1	SMP1	SMY1	SMY2	SNA2	SND1	SNF1	SNF4	SNF7	SNF8	SNO1	SNO4	SNT2	SNU71	SNX3	SNX4	SOD1	SOG2	SOL1	SOL2	SOL3	SOL4	SPC105	SPC110	SPC19	SPC29	SPC34	SPC42	SPC72	SPC97	SPC98	SPE1	SPE2	SPE3	SPE4	SPH1	SPL2	SPO1	SPO21	SPO73	SPO74	SPO77	SPP2	SPP382	SPS1	SQS1	SQT1	SRD1	SRL1	SRL2	SRL3	SRM1	SRN2	SRO7	SRO77	SRO9	SRP1	SRP14	SRP21	SRP54	SRP68	SRP72	SRV2	SRX1	SSA1	SSA2	SSA3	SSA4	SSB1	SSB2	SSC1	SSD1	SSE1	SSE2	SSK1	SSK2	SSK22	SSO2	SSP120	SSQ1	SSZ1	STB1	STB3	STE11	STE18	STE20	STE5	STE50	STE7	STF2	STI1	STM1	STO1	STP1	STP2	STP22	STP4	STR2	STR3	STS1	STT4	STU1	STU2	SUA5	SUB2	SUC2	SUI2	SUP35	SUP45	SUS1	SUT1	SVF1	SVL3	SWA2	SWH1	SWI5	SWI6	SWT1	SXM1	SYG1	SYH1	SYM1	SYO1	SYP1	SYT1	TAD2	TAD3	TAE1	TAH1	TAH11	TAH18	TAL1	TAN1	TBS1	TCP1	TDA1	TDA10	TDA11	TDA2	TDA3	TDH1	TDH2	TDH3	TEF1	TEF2	TEF4	TEP1	TFB6	TFC4	TFS1	THG1	THI20	THI21	THI22	THI4	THI6	THI80	THR4	THS1	TIF1	TIF2	TIF34	TIF35	TIF4631	TIF4632	TIF6	TIP41	TIS11	TKL1	TKL2	TLC1	TMA10	TMA108	TMA17	TMA19	TMA20	TMA22	TMA46	TMA7	TML25	TMT1	TOA1	TOA2	TOD6	TOM1	TOR1	TOS3	TOS4	TPA1	TPD3	TPH3	TPI1	TPK1	TPK3	TPM1	TPM2	TPS1	TPS2	TPS3	TPT1	TRI1	TRL1	TRM10	TRM11	TRM112	TRM12	TRM13	TRM3	TRM44	TRM5	TRM7	TRM732	TRM9	TRP1	TRP2	TRP3	TRP4	TRP5	TRR1	TRR2	TRS65	TRX1	TRX2	TRZ1	TSA1	TSA2	TSC10	TSL1	TSR1	TSR2	TSR3	TSR4	TTI1	TTI2	TUB1	TUB2	TUB3	TUB4	TUM1	TVP23	TVP38	TWF1	TYR1	TYS1	TYW3	UBA1	UBA2	UBA3	UBA4	UBC11	UBC13	UBC4	UBC8	UBI4	UBP1	UBP12	UBP14	UBP15	UBP2	UBP3	UBP7	UBP9	UBR1	UBR2	UBX3	UBX4	UBX5	UFD2	UFD4	UFO1	UGA1	UGA2	UGP1	ULA1	ULS1	UME1	UMP1	UPC2	UPF3	URA1	URA10	URA2	URA4	URA5	URA6	URA7	URA8	URC2	URE2	URH1	URK1	URM1	USB1	USO1	UTP20	UTR1	UTR4	VAB2	VAC7	VAS1	VEL1	VFA1	VHR1	VHR2	VHS1	VHS2	VID27	VID28	VID30	VIK1	VIP1	VMA2	VMS1	VPS1	VPS16	VPS20	VPS24	VPS25	VPS28	VPS3	VPS30	VPS34	VPS36	VPS4	VPS45	VPS5	VPS52	VPS53	VPS60	VPS64	VPS72	VPS74	VPS9	VRP1	VTA1	VTS1	WHI3	WHI4	WHI5	WRS1	WSC2	WTM1	WWM1	XBP1	XKS1	XPT1	XRN1	YAE1	YAF9	YAK1	YAP1	YAP1801	YAP1802	YAP3	YAP5	YAR009C	YAR010C	YAR029W	YAR1	YAT2	YBL005W-A	YBL005W-B	YBL029W	YBL036C	YBL055C	YBL100W-A	YBL100W-B	YBP1	YBP2	YBR012W-A	YBR012W-B	YBR056W	YBR071W	YBR085C-A	YBR090C	YBR137W	YBR138C	YBR197C	YBR238C	YBR242W	YCG1	YCH1	YCK1	YCK2	YCK3	YCL001W-A	YCL001W-B	YCL019W	YCL020W	YCL042W	YCP4	YCR051W	YCR061W	YCR090C	YDJ1	YDL085C-A	YDL086W	YDL124W	YDL129W	YDL144C	YDL218W	YDR034C-C	YDR034C-D	YDR034W-B	YDR098C-A	YDR098C-B	YDR170W-A	YDR210C-C	YDR210C-D	YDR210W-A	YDR210W-B	YDR222W	YDR239C	YDR248C	YDR261C-C	YDR261C-D	YDR261W-A	YDR261W-B	YDR316W-A	YDR316W-B	YDR341C	YDR365W-A	YDR365W-B	YDR391C	YDR444W	YEF3	YEL014C	YEL025C	YEL1	YEN1	YER034W	YER079W	YER084W	YER134C	YER137C-A	YER138C	YER152C	YER156C	YER159C-A	YER160C	YFL002W-A	YFL002W-B	YFR006W	YGK1	YGL036W	YGL039W	YGL082W	YGL159W	YGL185C	YGR017W	YGR027W-A	YGR027W-B	YGR038C-A	YGR038C-B	YGR109W-A	YGR109W-B	YGR111W	YGR117C	YGR122W	YGR126W	YGR130C	YGR161C-C	YGR161C-D	YGR161W-A	YGR161W-B	YGR201C	YGR210C	YGR237C	YHB1	YHL009W-B	YHL012W	YHR020W	YHR033W	YHR112C	YHR131C	YHR140W	YHR182W	YHR214C-B	YHR214C-C	YIG1	YIH1	YIL001W	YIL082W-A	YIL092W	YIL108W	YIL161W	YIL168W	YIM1	YJL043W	YJL068C	YJL070C	YJL113W	YJR015W	YJR026W	YJR027W	YJR028W	YJR029W	YJR056C	YJR084W	YJR096W	YJR098C	YJR146W	YJR149W	YJR154W	YJU3	YKE2	YKL069W	YKL071W	YKL075C	YKR018C	YKR041W	YKR045C	YKR075C	YKR078W	YLF2	YLL032C	YLR035C-A	YLR126C	YLR157C-A	YLR157C-B	YLR177W	YLR179C	YLR225C	YLR227W-A	YLR227W-B	YLR256W-A	YLR257W	YLR287C	YLR297W	YLR345W	YLR407W	YLR410W-A	YLR410W-B	YLR419W	YLR456W	YML039W	YML040W	YML045W	YML045W-A	YML053C	YML079W	YML082W	YML096W	YML108W	YML119W	YML131W	YMR027W	YMR045C	YMR046C	YMR050C	YMR051C	YMR090W	YMR099C	YMR1	YMR114C	YMR196W	YMR226C	YMR253C	YMR315W	YNK1	YNL040W	YNL054W-A	YNL054W-B	YNL108C	YNL134C	YNL162W-A	YNL194C	YNL234W	YNL284C-A	YNL284C-B	YNR014W	YNR029C	YNR061C	YOL057W	YOL103W-A	YOL103W-B	YOL159C-A	YOR062C	YOR111W	YOR131C	YOR142W-A	YOR142W-B	YOR192C-A	YOR192C-B	YOR238W	YOR283W	YOR289W	YOR292C	YOR296W	YOR342C	YOR343W-A	YOR343W-B	YOR385W	YOR387C	YOX1	YPD1	YPK1	YPK2	YPK3	YPL060C-A	YPL071C	YPL108W	YPL150W	YPL191C	YPL199C	YPL225W	YPL229W	YPL245W	YPL247C	YPL257W-A	YPL257W-B	YPP1	YPQ1	YPR1	YPR127W	YPR137C-A	YPR137C-B	YPR147C	YPR148C	YPR158C-C	YPR158C-D	YPR158W-A	YPR158W-B	YPR172W	YPR174C	YPS7	YPT1	YPT10	YRB1	YRB2	YRB30	YRM1	YRR1	YSA1	YSC84	YSP2	YTA12	YTA6	YUH1	YVH1	ZDS1	ZDS2	ZPR1	ZRG8	ZTA1	ZUO1	ZWF1	
-13.81	1.57	0.44	-1.19	1.57	-0.65	2.75	4.67	22.52	0.35	-1.64	-5.34	-9.83	68.52	-3.67	7.77		%	mitochondrion| cellular_component| GO:0005739|	1205 genes:	AAC1	AAC3	AAT1	ABF2	ACC1	ACH1	ACK1	ACO1	ACO2	ACP1	ACS1	ADE3	ADH3	ADH4	ADK1	ADK2	ADY2	AEP1	AEP2	AEP3	AFG1	AFG3	AFT2	AGC1	AGX1	AHP1	AI1	AI2	AI3	AI4	AI5_ALPHA	AI5_BETA	AIF1	AIM10	AIM11	AIM17	AIM18	AIM19	AIM22	AIM23	AIM24	AIM25	AIM26	AIM34	AIM36	AIM39	AIM41	AIM45	AIM46	AIM9	ALA1	ALD4	ALD5	ALD6	ALO1	ALT1	APE2	APJ1	APN1	ARC18	ARG2	ARG3	ARG5,6	ARG7	ARG8	ARH1	ARO3	ARP2	ATG27	ATG32	ATG33	ATG7	ATG9	ATM1	ATO2	ATO3	ATP1	ATP10	ATP11	ATP12	ATP14	ATP15	ATP16	ATP17	ATP18	ATP19	ATP2	ATP20	ATP22	ATP23	ATP25	ATP3	ATP4	ATP5	ATP6	ATP7	ATP8	AUS1	AXL1	AYR1	BAP3	BAT1	BAT2	BCH2	BCS1	BEM1	BEM2	BI2	BI3	BI4	BIO2	BIO3	BIR1	BMS1	BNA3	BNA4	BOL1	BOL3	BPH1	BTS1	BXI1	CAB5	CAF4	CAN1	CAT2	CAT5	CBF1	CBP1	CBP2	CBP3	CBP4	CBP6	CBR1	CBS1	CBS2	CBT1	CCA1	CCE1	CCL1	CCM1	CCP1	CCS1	CCW14	CDC21	CDC48	CDC65	CDC9	CEM1	CFT1	CHA1	CHD1	CHO1	CIN8	CIR1	CIR2	CIS1	CIT1	CIT2	CIT3	CLD1	CMC1	CMC2	CMC4	COA1	COA2	COA3	COA4	COA6	COB	COG7	COI1	COQ1	COQ10	COQ11	COQ2	COQ3	COQ4	COQ5	COQ6	COQ8	COQ9	COR1	COS111	COS7	COT1	COX1	COX10	COX11	COX12	COX13	COX14	COX15	COX16	COX17	COX18	COX19	COX2	COX20	COX23	COX26	COX3	COX4	COX5A	COX5B	COX6	COX7	COX8	COX9	CPR1	CPR3	CPT1	CRC1	CRD1	CRS1	CSF1	CSR1	CTA1	CTF18	CTP1	CTT1	CUE1	CYB2	CYC1	CYC2	CYC3	CYC7	CYM1	CYR1	CYS4	CYT1	CYT2	DBP2	DCK1	DCS1	DDL1	DFR1	DGR1	DIA4	DIC1	DIN7	DIS3	DLD1	DLD2	DLD3	DML1	DNF1	DNM1	DOA1	DOA4	DOC1	DOP1	DPC13	DPC25	DPC29	DPI8	DPM1	DRE2	DSS1	DUG1	EAT1	ECM10	ECM16	ECM18	ECM19	ECM31	ECM33	EFR3	EHD3	EHT1	EIS1	ELG1	EMP65	ENA2	ENO1	ENO2	ENV9	ERG10	ERG6	ERG9	ERP1	ERP6	ERV1	ERV2	ESBP6	ESP1	ETR1	EXO5	FAA1	FAA2	FAB1	FAS1	FAS2	FAT3	FAU1	FBA1	FIS1	FKS1	FKS3	FLC3	FLX1	FMC1	FMN1	FMP10	FMP16	FMP23	FMP25	FMP27	FMP30	FMP32	FMP33	FMP40	FMP41	FMP42	FMP45	FMP46	FMP48	FMP49	FMP52	FMT1	FOL1	FOL3	FPR1	FRD1	FRE5	FSF1	FUM1	FUN12	FUN14	FUN30	FUS2	FUS3	FYV4	FZO1	GAS1	GCD7	GCN1	GCS1	GCV1	GCV2	GCV3	GDB1	GDH2	GDH3	GDS1	GEM1	GEP3	GEP4	GEP5	GEP7	GET1	GGC1	GIP3	GIS1	GLE1	GLN4	GLO4	GLR1	GLT1	GND1	GNP1	GOR1	GPA2	GPB2	GPD1	GPD2	GPI18	GPM1	GPX1	GPX2	GRS1	GRS2	GRX2	GRX5	GSY1	GTF1	GTT1	GTT2	GUF1	GUS1	GUT1	GUT2	GYL1	GYP1	HAL9	HAP1	HEM1	HEM13	HEM14	HEM15	HEM25	HER1	HER2	HFA1	HFD1	HMF1	HMI1	HNT2	HOL1	HOT13	HSC82	HSF1	HSP10	HSP26	HSP60	HSP78	HST4	HTD2	HTS1	HXK1	HXK2	HXT10	HXT14	HXT6	HXT7	HYP2	HYR1	IAI11	IBA57	ICL2	ICP55	IDH1	IDH2	IDP1	IDP2	IDP3	IFM1	ILV1	ILV2	ILV3	ILV5	ILV6	IMA1	IMG1	IMG2	IML2	IMO32	IMP1	IMP2	INA17	INA22	INH1	IRA1	IRA2	IRC20	IRC3	IRS4	ISA1	ISA2	ISC1	ISD11	ISM1	ISU1	ISU2	JAC1	JEN1	JID1	JJJ1	KAR5	KGD1	KGD2	KHA1	KIP2	KOG1	LAG2	LAM1	LAM4	LAM6	LAP3	LAS1	LAT1	LCL3	LDB16	LEU4	LEU5	LEU9	LIP2	LIP5	LMO1	LOS1	LPD1	LRG1	LSB3	LSC1	LSC2	LSP1	LYP1	LYS12	LYS20	LYS21	LYS4	MAE1	MAM33	MAS1	MAS2	MBA1	MBF1	MBR1	MCD1	MCO10	MCO14	MCO6	MCO76	MCP1	MCP2	MCR1	MCT1	MCX1	MCY1	MDH1	MDJ1	MDJ2	MDL1	MDL2	MDM10	MDM12	MDM30	MDM31	MDM32	MDM34	MDM35	MDM36	MDM38	MDS3	MDV1	MEC1	MEF1	MEF2	MET13	MET3	MET7	MFB1	MFM1	MGE1	MGM1	MGM101	MGR1	MGR2	MGR3	MHR1	MIA40	MIC10	MIC12	MIC19	MIC26	MIC27	MIC60	MIG2	MIM1	MIM2	MIN4	MIP1	MIR1	MIS1	MIX14	MIX17	MIX23	MLH1	MLO1	MLO127	MLP2	MME1	MMF1	MMM1	MMO1	MMR1	MMT1	MMT2	MNE1	MNP1	MOD5	MOT1	MPA43	MPC1	MPC2	MPC3	MPM1	MRE11	MRF1	MRH1	MRH4	MRM1	MRM2	MRP1	MRP10	MRP13	MRP17	MRP2	MRP20	MRP21	MRP4	MRP49	MRP51	MRP7	MRPL1	MRPL10	MRPL11	MRPL13	MRPL15	MRPL16	MRPL17	MRPL19	MRPL20	MRPL22	MRPL23	MRPL24	MRPL25	MRPL27	MRPL28	MRPL3	MRPL31	MRPL32	MRPL33	MRPL35	MRPL36	MRPL37	MRPL38	MRPL39	MRPL4	MRPL40	MRPL44	MRPL49	MRPL50	MRPL51	MRPL6	MRPL7	MRPL8	MRPL9	MRPS12	MRPS16	MRPS17	MRPS18	MRPS28	MRPS35	MRPS5	MRPS8	MRPS9	MRS1	MRS2	MRS3	MRS4	MRX1	MRX10	MRX11	MRX12	MRX14	MRX15	MRX16	MRX3	MRX4	MRX6	MRX7	MRX8	MRX9	MSB1	MSC1	MSC6	MSD1	MSE1	MSF1	MSH1	MSK1	MSM1	MSP1	MSR1	MSS1	MSS116	MSS18	MSS2	MSS51	MST1	MSW1	MSY1	MTC3	MTF1	MTF2	MTG1	MTG2	MTM1	MTO1	MTQ1	MXR2	MYO4	MZM1	NAM2	NAM8	NAM9	NAT1	NAT2	NBP35	NCA2	NCA3	NCE102	NCE103	NCP1	NCS6	NDE1	NDE2	NDI1	NEM1	NEW1	NFS1	NFU1	NGL1	NIF3	NIT2	NIT3	NNR1	NOC2	NOP14	NSR1	NTA1	NTG1	NTG2	NTH2	NUC1	NUM1	NUP2	NUT1	OAC1	OAF3	OAR1	OCT1	ODC1	ODC2	OGG1	OLI1	OM14	OM45	OMA1	OMS1	OPI3	OPY1	ORT1	OSM1	OST4	OXA1	OXR1	OYE2	PAD1	PAM16	PAM17	PAM18	PBP1	PCP1	PDA1	PDB1	PDH1	PDR18	PDR5	PDX1	PDX3	PEP4	PET100	PET111	PET112	PET117	PET122	PET123	PET127	PET130	PET191	PET20	PET309	PET494	PET54	PET8	PET9	PFK1	PFK2	PGC1	PGI1	PGK1	PGS1	PHB1	PHB2	PHR1	PIB2	PIC2	PIF1	PIL1	PIM1	PIS1	PKP1	PKP2	PMA1	PMA2	PNG1	PNT1	POL1	POM152	POR1	POR2	POS5	POT1	PPA2	PPM2	PPT2	PRD1	PRE6	PRP19	PRP31	PRP43	PRX1	PSD1	PSK2	PSP1	PST2	PTC5	PTC6	PTC7	PTH1	PTH2	PTP1	PUF3	PUS2	PUS4	PUS5	PUS6	PUS9	PUT1	PUT2	PXP2	PYK2	Q0255	QCR10	QCR2	QCR6	QCR7	QCR8	QCR9	QRI5	QRI7	RAD23	RAD27	RAD30	RAD50	RAD52	RAS2	RAT1	RAX2	RCF1	RCF2	RCI37	RCI50	RDL1	RDL2	REA1	REV1	REV3	REV7	REX2	RHO1	RHO5	RIB4	RIM1	RIM2	RIP1	RMA1	RMD9	RML2	RNA14	RNR3	ROT2	RPB2	RPC34	RPL40B	RPM1	RPM2	RPN11	RPO21	RPO41	RPS18A	RPS18B	RPS24A	RQT4	RRF1	RRG1	RRG7	RRG8	RRG9	RSF1	RSM10	RSM18	RSM19	RSM22	RSM23	RSM24	RSM25	RSM26	RSM27	RSM28	RSM7	RSO55	RSP5	RTC2	RTC6	RTN1	SAC1	SAL1	SAM35	SAM37	SAM50	SAP185	SAP4	SAR1	SAT4	SCEI	SCL1	SCM4	SCO1	SCO2	SDH1	SDH2	SDH3	SDH4	SDH5	SDH6	SDH7	SDH8	SEC4	SEC63	SED1	SEN15	SEN2	SEN34	SEN54	SFA1	SFC1	SHE10	SHE9	SHH3	SHH4	SHM1	SHY1	SIR3	SLM1	SLM3	SLM5	SLS1	SLT2	SMC2	SMC6	SMF2	SMK1	SMT1	SND3	SNF1	SNL1	SNQ2	SOD1	SOD2	SOM1	SOV1	SPC105	SPF1	SPG1	SPP382	SPR6	SPT5	SPT6	SPT7	SRL4	SSA2	SSC1	SSQ1	STB4	STE23	STF1	STF2	STP4	STT4	SUA5	SUC2	SUE1	SUR7	SUV3	SWC3	SWS2	SYG1	SYH1	SYM1	SYT1	TAH18	TAM41	TAO3	TAR1	TAZ1	TBS1	TCB1	TCB3	TCD1	TCD2	TCM62	TDA5	TDH1	TDH2	TDH3	TDP1	TEF1	TEF2	TEF4	TEL1	TES1	TFA1	TFC3	TGL2	THI74	THS1	TIF4631	TIM10	TIM11	TIM12	TIM13	TIM17	TIM18	TIM21	TIM22	TIM23	TIM44	TIM50	TIM54	TIM8	TIM9	TMA10	TMA19	TMH11	TMH18	TNA1	TOF2	TOH1	TOM20	TOM22	TOM40	TOM5	TOM6	TOM7	TOM70	TOM71	TOP2	TOR2	TOS4	TPC1	TPI1	TPS2	TRM1	TRM10	TRM5	TRR1	TRR2	TRX1	TRX3	TRZ1	TSC13	TTI1	TUF1	TUM1	UBP16	UFD4	UGA1	UGO1	UIP4	ULS1	UNG1	UPS1	UPS2	UPS3	URA2	USB1	UTH1	UTP10	UTP23	VAR1	VAS1	VMR1	VMS1	VPS1	VPS13	VPS15	VPS21	VPS54	VPS68	VPS73	VRG4	WAR1	WWM1	XDJ1	YAH1	YAT1	YBL111C	YBR056W	YBR238C	YCK1	YCP4	YDL086W	YDL157C	YDR061W	YDR341C	YDR514C	YEA6	YEL067C	YER076C	YER181C	YFH1	YFR045W	YGL230C	YGR266W	YHB1	YHM2	YIA6	YIL055C	YIL060W	YIM1	YJL043W	YJL045W	YJL070C	YJL113W	YJR098C	YJU3	YKL070W	YKL162C	YKR005C	YKR070W	YKT6	YLF2	YLH47	YLR001C	YLR283W	YLR415C	YLR419W	YMC1	YMC2	YME1	YME2	YML133C	YML6	YMR31	YNK1	YNL122C	YNL144C	YNL195C	YNL208W	YNL320W	YPR011C	YPR097W	YPT1	YPT11	YPT31	YPT7	YRF1-7	YRO2	YSA1	YSC83	YSP2	YTA12	ZEO1	ZIM17	ZIP2	ZRC1	ZRG8	ZUO1	tA(UGC)Q	tC(GCA)Q	tD(GUC)Q	tE(UUC)Q	tF(GAA)Q	tG(UCC)Q	tH(GUG)Q	tI(GAU)Q	tK(CUU)C	tK(CUU)D1	tK(CUU)D2	tK(CUU)E1	tK(CUU)E2	tK(CUU)F	tK(CUU)G1	tK(CUU)G2	tK(CUU)G3	tK(CUU)I	tK(CUU)J	tK(CUU)K	tK(CUU)M	tK(CUU)P	tK(UUU)Q	tL(UAA)Q	tM(CAU)Q1	tM(CAU)Q2	tN(GUU)Q	tP(UGG)Q	tQ(UUG)C	tQ(UUG)D1	tQ(UUG)D2	tQ(UUG)D3	tQ(UUG)E1	tQ(UUG)H	tQ(UUG)L	tQ(UUG)Q	tR(ACG)Q2	tR(UCU)Q1	tS(GCU)Q1	tS(UGA)Q2	tT(UAG)Q2	tT(UGU)Q1	tV(UAC)Q	tW(UCA)Q	tY(GUA)Q	
0.29	0.79	-0.07	-0.17	-0.92	-0.31	-0.17	0.76	0.12	3.66	1.11	-1.70	-0.78	2.21	0.30	1.05		%	mitochondrial envelope| cellular_component| GO:0005740|	12 genes:	COX11	COX14	COX4	DIC1	FOL1	OMS1	ORT1	PET127	SDH4	SHH4	SUE1	TIM18	
0.98	-2.34	-2.34	-1.61	-0.01	0.04	-0.14	0.34	-0.08	0.52	-2.24	0.54	-0.73	2.41	0.18	1.03		%	mitochondrial outer membrane| cellular_component| GO:0005741|	99 genes:	AIF1	ALO1	ATG32	AYR1	BNA4	CAF4	CBR1	CHO1	COI1	CPT1	DNM1	DOA1	DPI8	DPM1	EHT1	ERG27	ERG6	ERG9	FAA1	FIS1	FMP52	FUN14	FZO1	GEM1	GPM1	GPX1	GPX2	GSF2	GTT1	HFD1	IML2	LSP1	MCP1	MCR1	MCY1	MDM10	MDM12	MDM34	MDV1	MIM1	MIM2	MMM1	MMR1	MRX11	MSP1	NCA2	NCP1	OM14	OM45	PDH1	PFK1	PFK2	PIL1	PIS1	POR1	POR2	PTH2	PUF3	RDL1	RHO1	SAC1	SAM35	SAM37	SAM50	SCM4	SEC4	SEN15	SEN2	SEN34	SEN54	STE24	TAZ1	TCD1	TCD2	TMH18	TOM20	TOM22	TOM40	TOM5	TOM6	TOM7	TOM70	TOM71	TSC10	UBP16	UBX2	UGO1	UIP4	UTH1	VPS1	VPS21	XDJ1	YGR266W	YJU3	YPT31	YPT32	YPT7	YSC83	ZEO1	
-2.99	-0.61	-1.50	-1.09	1.62	-0.95	0.14	0.96	5.55	-3.33	-4.34	-2.63	-1.33	8.84	0.57	4.27		%	mitochondrial outer membrane translocase complex| cellular_component| GO:0005742|	7 genes:	TOM20	TOM22	TOM40	TOM5	TOM6	TOM7	TOM70	
-3.59	2.13	0.17	-0.95	0.81	-2.24	0.63	3.17	26.76	-0.45	-2.01	-7.58	-5.21	73.06	-1.89	3.67		%	mitochondrial inner membrane| cellular_component| GO:0005743|	232 genes:	AAC1	AAC3	ADK2	AEP3	AFG1	AFG3	AGC1	ARH1	ATM1	ATP1	ATP10	ATP14	ATP15	ATP16	ATP17	ATP19	ATP2	ATP22	ATP23	ATP25	ATP3	ATP4	ATP5	ATP6	ATP7	BCS1	BI2	BI3	CAT2	CAT5	CBP4	CBS1	CCE1	CCS1	CIR2	CLD1	CMC1	CMC2	COA1	COA2	COA3	COA4	COB	COQ1	COQ10	COQ2	COQ3	COQ4	COQ5	COQ6	COQ8	COQ9	COR1	COX1	COX11	COX13	COX14	COX15	COX16	COX18	COX2	COX20	COX26	COX3	COX4	COX5A	COX5B	COX6	COX7	COX8	COX9	CRC1	CRD1	CTP1	CYC2	CYC3	CYT1	CYT2	DIC1	DLD1	ECM18	FLX1	FMN1	FZO1	GEP3	GEP4	GGC1	GPX2	GTF1	GUF1	GUT2	HEM14	HEM15	HEM25	HMI1	ICP55	ICT1	IMP1	IMP2	INA17	INA22	LEU5	MAS1	MAS2	MBA1	MCP2	MCX1	MDJ2	MDL1	MDL2	MDM31	MDM32	MDM38	MET7	MFM1	MGM1	MGR1	MGR3	MIA40	MIC10	MIC12	MIC19	MIC26	MIC27	MIC60	MIR1	MME1	MPC1	MPC2	MPC3	MRS2	MRS3	MRS4	MRX10	MRX15	MRX3	MSS1	MSS2	MSS51	MTG1	MTG2	MTM1	NDI1	NUC1	OAC1	ODC1	ODC2	OMA1	OMS1	ORT1	OXA1	PAM16	PAM17	PAM18	PCP1	PET100	PET111	PET122	PET309	PET494	PET54	PET8	PET9	PHB1	PHB2	PIC2	PIF1	PNT1	PSD1	PUT2	QCR10	QCR2	QCR6	QCR7	QCR8	QCR9	QRI5	RIM2	RIP1	RMD9	SAL1	SCO1	SCO2	SDH1	SDH2	SDH3	SDH4	SFC1	SHE9	SHH3	SHH4	SHY1	SLS1	SOM1	SSC1	SYM1	TAM41	TAZ1	TCM62	TIM10	TIM11	TIM12	TIM13	TIM17	TIM18	TIM21	TIM22	TIM23	TIM44	TIM50	TIM54	TIM8	TIM9	TPC1	UPS1	UPS2	UPS3	YAT1	YBR238C	YEA6	YFR045W	YHM2	YIA6	YJL045W	YLH47	YMC1	YMC2	YME1	YME2	YPR011C	YTA12	ZIM17	
-0.74	1.39	0.40	-1.26	0.01	1.46	-1.54	2.09	-0.44	-1.64	-1.46	-1.03	-1.45	3.80	-1.04	0.50		%	TIM23 mitochondrial import inner membrane translocase complex| cellular_component| GO:0005744|	7 genes:	MGR2	PAM16	PAM18	TIM17	TIM21	TIM23	TIM50	
-1.38	-2.38	-4.25	-3.74	-0.20	0.49	-2.83	1.81	9.38	-0.52	-0.71	-1.20	-3.46	9.37	-3.19	2.44		%	m-AAA complex| cellular_component| GO:0005745|	2 genes:	AFG3	YTA12	
0.06	-0.76	-0.72	0.13	-0.24	0.44	-2.55	0.06	2.51	-0.99	0.15	0.06	-0.18	5.75	0.38	1.11		%	mitochondrial respirasome| cellular_component| GO:0005746|	5 genes:	COX26	COX9	CYT1	RCF1	RCF2	
0.03	3.66	1.55	0.78	1.08	1.15	-0.27	1.39	0.92	2.81	-0.23	0.05	-0.08	-0.01	-1.03	0.49		%	mitochondrial respiratory chain complex II, succinate dehydrogenase complex (ubiquinone)| cellular_component| GO:0005749|	7 genes:	SDH1	SDH2	SDH3	SDH4	SHH3	SHH4	YJL045W	
-1.03	0.49	-1.56	0.41	0.75	-2.38	1.68	0.24	16.51	-2.60	-3.86	-8.90	-0.83	28.79	-2.85	0.95		%	mitochondrial respiratory chain complex III| cellular_component| GO:0005750|	10 genes:	COB	COR1	CYT1	QCR10	QCR2	QCR6	QCR7	QCR8	QCR9	RIP1	
-0.65	0.67	0.13	0.26	-0.58	-0.61	-0.10	2.15	0.36	0.05	0.39	-0.03	-0.32	13.54	-0.65	0.49		%	mitochondrial respiratory chain complex IV| cellular_component| GO:0005751|	18 genes:	AI3	AI4	AI5_ALPHA	COA3	COX1	COX12	COX13	COX2	COX26	COX3	COX4	COX5A	COX5B	COX6	COX7	COX8	COX9	MTC3	
-0.96	0.01	-1.14	-0.95	0.22	2.00	-0.04	0.91	1.05	-0.63	0.60	-0.23	0.71	5.90	0.45	0.64		%	mitochondrial proton-transporting ATP synthase complex| cellular_component| GO:0005753|	3 genes:	ATP18	ATP2	ATP6	
0.10	-0.10	-3.04	-0.46	-0.13	1.56	-1.30	2.30	1.78	-0.20	0.24	0.90	1.36	7.95	0.88	0.86		%	mitochondrial proton-transporting ATP synthase, catalytic core| cellular_component| GO:0005754|	2 genes:	ATP1	ATP2	
-1.11	-0.03	1.59	1.61	2.54	2.14	1.20	0.16	2.13	-0.42	-0.17	0.38	0.01	5.44	-1.06	3.73		%	mitochondrial proton-transporting ATP synthase, central stalk| cellular_component| GO:0005756|	3 genes:	ATP15	ATP16	ATP3	
-0.52	0.02	0.21	1.11	0.99	-3.50	-1.42	-0.81	7.62	1.67	-0.10	-2.32	-3.12	11.26	0.06	0.50		%	mitochondrial intermembrane space| cellular_component| GO:0005758|	68 genes:	ADK1	ATP12	ATP23	CCP1	CCS1	CMC1	CMC2	CMC4	COA4	COA6	COX11	COX12	COX17	COX19	COX23	CPR1	CYB2	CYC1	CYC3	CYC7	CYM1	CYT2	DRE2	ERV1	GPM1	GUT2	HEM13	HMF1	HOT13	HYR1	ISA2	MCR1	MDM35	MGM1	MIA40	MIX14	MIX17	MIX23	MPM1	MTF1	NCE103	NDE1	NDE2	PDX3	PET191	POT1	PRD1	PTC5	PTC6	QCR2	QCR6	RIB1	RIB3	RIB4	SDH7	SOD1	TIM10	TIM12	TIM13	TIM8	TIM9	TRR1	TRX1	UPS1	UPS2	UPS3	YBR056W	YNK1	
-5.76	6.52	0.16	2.63	4.29	-1.65	3.49	2.83	11.72	0.01	-2.39	-3.75	-4.26	21.43	-2.52	5.61		%	mitochondrial matrix| cellular_component| GO:0005759|	131 genes:	AAT1	ACO1	ADH3	ADK2	AIM45	ALD4	ALD5	ALT1	ARG2	ARG5,6	ARG7	ARG8	AXL1	BAT1	BOL1	BOL3	CCA1	CCP1	CIR1	CIT1	CIT2	CIT3	COA2	COQ5	COQ8	COX14	CPR3	CTA1	CYM1	DDL1	DIA4	DIM1	DLD2	DSS1	ETR1	FMC1	FMT1	FUM1	GEP4	GLO4	GRS1	GRX5	GUF1	HEM1	HMI1	HSP10	HSP60	HSP78	IBA57	ICL2	IDH1	IDH2	IRC3	ISA1	ISA2	ISD11	ISM1	ISU1	ISU2	JAC1	KGD1	LAT1	LPD1	MAE1	MAM33	MAS1	MAS2	MCX1	MDH1	MDJ1	MET7	MGE1	MMF1	MNE1	MRH4	MRP10	MRS1	MSC6	MSD1	MSE1	MSF1	MSK1	MSM1	MSR1	MSS116	MSS2	MST1	MSW1	MSY1	MTF1	MTF2	MZM1	NAM2	NDI1	NFU1	OCT1	PDA1	PDB1	PDX1	PET111	PET117	PET130	PET54	PIM1	PKP1	PKP2	POS5	PPX1	PTC6	PUT1	PUT2	RAD51	RAD59	RPM2	RPO41	SDH5	SDH6	SDH7	SDH8	SLM5	SOD2	SSC1	SSQ1	SUN4	SUV3	TAM41	TRM5	YAH1	YFH1	YHB1	ZIM17	
0.24	0.24	1.10	0.11	1.34	0.79	0.88	1.61	4.47	0.03	1.06	0.50	0.55	8.05	-0.07	0.66		%	mitochondrial ribosome| cellular_component| GO:0005761|	9 genes:	CBP3	CBP6	CBS1	CBS2	COX11	MRPL28	MRPL4	VAR1	YMR31	
-6.30	0.01	-0.29	-5.59	-1.42	-2.99	1.81	3.56	3.76	-0.61	-0.25	-3.51	-3.55	28.81	-2.64	2.73		%	mitochondrial large ribosomal subunit| cellular_component| GO:0005762|	49 genes:	21S_RRNA	IMG1	IMG2	MHR1	MNP1	MRP20	MRP49	MRP7	MRPL1	MRPL10	MRPL11	MRPL13	MRPL15	MRPL16	MRPL17	MRPL19	MRPL20	MRPL22	MRPL23	MRPL24	MRPL25	MRPL27	MRPL28	MRPL3	MRPL31	MRPL32	MRPL33	MRPL35	MRPL36	MRPL37	MRPL38	MRPL39	MRPL4	MRPL40	MRPL44	MRPL49	MRPL50	MRPL51	MRPL6	MRPL7	MRPL8	MRPL9	MRX14	PTH4	RML2	RSO55	RTC6	YML6	YNL122C	
-10.24	0.93	1.91	0.27	0.69	-0.98	0.21	2.50	7.47	-3.96	-0.53	-2.31	-5.77	40.51	-3.93	4.33		%	mitochondrial small ribosomal subunit| cellular_component| GO:0005763|	38 genes:	15S_RRNA	EHD3	FYV4	MRP1	MRP10	MRP13	MRP17	MRP2	MRP21	MRP4	MRP51	MRPS12	MRPS16	MRPS17	MRPS18	MRPS28	MRPS35	MRPS5	MRPS8	MRPS9	NAM9	PET123	PPE1	QRI5	RSM10	RSM18	RSM19	RSM22	RSM23	RSM24	RSM25	RSM26	RSM27	RSM28	RSM7	SWS2	VAR1	YMR31	
0.42	-0.53	-0.57	0.40	0.11	-1.96	0.15	0.46	-0.03	0.28	-2.96	0.07	-0.27	-1.92	-1.11	1.64		%	lysosome| cellular_component| GO:0005764|	4 genes:	GTR1	GTR2	SFK1	YPT7	
-1.04	3.48	4.12	3.25	1.90	8.30	3.72	1.59	5.39	7.65	1.21	8.13	-0.56	-3.64	5.03	5.00		%	endosome| cellular_component| GO:0005768|	147 genes:	AGE1	AKR1	ANY1	APM2	APS1	ARN1	ARN2	ATG15	ATG18	ATG20	ATG21	BLI1	BLS1	BRO1	BTN2	CAN1	CCZ1	CDC50	COS1	COS10	COS12	COS2	COS3	COS4	COS5	COS6	COS7	COS8	COS9	CSR1	DAP1	DID2	DID4	DNF1	DOA1	DOA4	DOP1	EAR1	ECM34	EMP70	ENB1	END3	ENT3	ENT5	ERS1	FAB1	GAP1	GCS1	GEF1	GEX1	GEX2	GLD1	GPA1	GYP6	HFD1	HSE1	HSP12	HSV2	IST1	KXD1	LCB4	LSB6	MIL1	MON1	MON2	MRL1	MVB12	MVP1	NEO1	NHX1	PAN1	PDR17	PEP12	PEP3	PEP5	PEP8	PIB1	PSD2	PTM1	RAV2	RCY1	RFU1	RHO1	RRT2	RTT10	SEC21	SEC28	SEC4	SIT1	SLA1	SNA3	SNC1	SNC2	SNF7	SNF8	SNN1	SNX3	SNX4	SNX41	SPO14	SRN2	SSH4	STP22	STV1	SYN8	TDA3	TLG1	TLG2	TMN2	VFA1	VPS13	VPS15	VPS16	VPS17	VPS20	VPS21	VPS24	VPS25	VPS27	VPS28	VPS29	VPS3	VPS30	VPS34	VPS35	VPS36	VPS38	VPS4	VPS41	VPS5	VPS51	VPS52	VPS53	VPS54	VPS55	VPS60	VTA1	VTH1	YHL042W	YKR078W	YKT6	YPP1	YPT10	YPT31	YPT32	YPT35	YPT52	
-0.81	0.47	1.27	1.42	0.59	0.04	0.11	-1.09	1.81	-0.88	-1.07	-0.65	-1.28	-0.92	-1.67	0.19		%	early endosome| cellular_component| GO:0005769|	16 genes:	ALY1	ALY2	APM2	BOI1	BOI2	ENT1	GEF1	NHX1	SNX4	SWH1	TRS120	TRS130	YML002W	YML003W	YPT10	YPT52	
-0.34	0.73	1.49	1.55	2.12	0.80	-0.03	0.90	1.16	1.18	0.08	0.58	-2.10	-2.78	2.41	0.25		%	late endosome| cellular_component| GO:0005770|	30 genes:	ALY1	ALY2	AST1	ATX2	BTN2	CCZ1	DID2	MRL1	MSB3	NEO1	NHX1	PIB1	SAN1	SEC7	SMF2	SNX41	STV1	TDA3	VPS1	VPS15	VPS21	VPS35	VPS41	VPS55	VPS8	YML002W	YML003W	YPT52	YPT53	YPT7	
-4.41	4.27	2.74	2.32	0.62	2.24	2.09	0.81	0.87	1.56	1.17	7.15	-0.70	-0.31	0.93	3.51		%	multivesicular body| cellular_component| GO:0005771|	5 genes:	DID2	DID4	GAP1	VPS24	VTA1	
-1.03	2.08	1.22	2.23	1.30	-0.21	1.75	-0.95	6.01	1.62	0.85	0.62	1.25	-0.23	2.55	2.66		%	vacuole| cellular_component| GO:0005773|	195 genes:	ADY2	AIM20	AMS1	APE1	APE3	APE4	ATG11	ATG14	ATG18	ATG21	ATG22	ATG32	ATG8	ATH1	ATR1	AVO1	AVO2	AVT1	AVT2	AVT3	AVT4	AVT5	AVT6	AVT7	BIT61	BOR1	BPT1	BSD2	BXI1	CCC1	CCZ1	CPS1	CSH1	CTR2	DAP2	DPP1	EAR1	ECM14	ECM38	EMP70	ENV11	ENV7	ENV9	ERS1	FAB1	FIG4	FMP42	FRE6	FTH1	GDT1	GEX1	GEX2	GID10	GNT1	GRX6	GTR1	GTR2	ICL1	ICY1	IML1	IVY1	KCH1	KOG1	LSB6	LST8	MAM3	MCD4	MCH1	MEH1	MON1	MTC5	MTL1	NCR1	NPC2	NPR2	NPR3	NYV1	OPY2	PAH1	PAI3	PEP3	PEP4	PEP5	PEP7	PFA3	PFF1	PHM6	PHO8	PHO91	PHS1	PIB1	PIB2	PMC1	PPN1	PPN2	PRB1	PRC1	REG1	RNY1	RTC1	RTC2	SCW4	SEA4	SEC13	SEH1	SIP1	SLM4	SMF2	SMF3	SNA3	SNA4	SND2	SSH4	STE13	TCO89	TDA7	TMN2	TOR1	TOR2	TSC11	UGA4	VAB2	VAC14	VAC17	VAC7	VAC8	VAM10	VAM3	VAM6	VAM7	VBA1	VBA2	VBA3	VBA4	VBA5	VCX1	VHC1	VID22	VID24	VID28	VLD1	VMA1	VMA11	VMA13	VMA21	VMA3	VMA4	VMA5	VMA6	VMA9	VMR1	VNX1	VOA1	VPH1	VPS16	VPS20	VPS30	VPS33	VPS41	VPS45	VPS60	VPS68	VTC1	VTC2	VTC3	VTC4	YBR241C	YBT1	YCF1	YCK3	YDL180W	YDL211C	YDR131C	YDR262W	YGR125W	YHC3	YHR202W	YIL067C	YKR075C	YLR001C	YLR297W	YML018C	YNL058C	YNL115C	YNR061C	YOL019W	YOR062C	YOR292C	YPK9	YPL162C	YPQ1	YPQ2	YPT7	YVC1	ZRT3	
-1.17	1.55	0.97	1.93	1.00	-0.03	2.89	-0.23	9.99	3.85	0.31	0.47	1.20	0.58	1.92	4.30		%	vacuolar membrane| cellular_component| GO:0005774|	166 genes:	ADY2	AIM20	ARN1	ARN2	ATG11	ATG14	ATG18	ATG22	ATG27	ATG32	ATG38	ATG8	AVO1	AVO2	AVT1	AVT2	AVT3	AVT4	AVT5	AVT6	AVT7	BIT61	BOR1	BPT1	BXI1	CCC1	CCZ1	CPS1	CSH1	CTR2	DAP2	DPP1	EAR1	ECM38	EMP70	ENB1	ENV7	ERS1	FAB1	FIG4	FMP42	FRE6	FTH1	GDT1	GEX1	GEX2	GNT1	GTR1	GTR2	ICY1	IML1	IVY1	KCH1	KOG1	LSB6	LST4	LST7	LST8	MAM3	MCD4	MCH1	MDL2	MEH1	MON1	MSS51	MTC5	NCR1	NPR2	NPR3	NYV1	OPY2	PEP3	PEP5	PEP7	PFA3	PFF1	PHM6	PHO8	PHO91	PHS1	PIB1	PIB2	PMC1	PPN1	RTC1	RTC2	SEA4	SEC13	SEC17	SEH1	SIP1	SIT1	SLM4	SMF2	SMF3	SNA4	SNF1	SSH4	STE13	TCO89	TDA7	TMN2	TOR1	TOR2	TSC11	UGA4	VAC14	VAC17	VAC7	VAC8	VAM10	VAM3	VAM6	VBA1	VBA2	VBA3	VBA4	VBA5	VCX1	VHC1	VLD1	VMA1	VMA11	VMA13	VMA3	VMA4	VMA5	VMA6	VMA8	VMA9	VMR1	VNX1	VOA1	VPH1	VPS20	VPS30	VPS45	VPS60	VPS68	VTC1	VTC2	VTC3	VTC4	YBR241C	YBT1	YCF1	YCK3	YDL180W	YDL211C	YGR125W	YHC3	YIL067C	YLR001C	YLR297W	YML018C	YNL058C	YNL115C	YNR061C	YOL019W	YOR292C	YPK9	YPL162C	YPQ1	YPQ2	YVC1	ZRT3	
0.94	0.14	-0.20	-1.02	0.06	-1.23	0.86	0.02	-2.01	-1.31	0.04	-0.54	0.11	-0.25	0.84	-1.10		%	vacuolar lumen| cellular_component| GO:0005775|	5 genes:	APE4	ATG15	PPN2	RNY1	SNA3	
-0.14	-0.11	0.31	0.91	0.23	-0.58	-0.76	-0.32	1.11	0.62	-5.12	-0.27	0.30	-0.38	-0.81	-1.05		%	autophagosome| cellular_component| GO:0005776|	3 genes:	ATG5	ATG8	ATG9	
-1.51	-0.55	1.35	1.01	2.20	-0.19	2.59	-0.73	3.77	2.62	-4.72	0.42	1.98	1.33	0.15	-0.36		%	peroxisome| cellular_component| GO:0005777|	89 genes:	AAT2	AGX1	AHP1	ANT1	ATG36	BET4	CAT2	CIT2	CTA1	CTT1	DAL7	DCI1	DNM1	DSL1	DYN2	ECI1	ERG8	ESL2	FAA2	FAT1	FIS1	FOX2	GPD1	GPX1	GTO1	HRR25	HYR1	IDP3	INP1	INP2	LPX1	LYS1	MDH3	MIN6	MLS1	MTC4	NPY1	OPT2	PCD1	PCS60	PEX1	PEX10	PEX11	PEX12	PEX13	PEX14	PEX15	PEX17	PEX18	PEX19	PEX2	PEX21	PEX22	PEX25	PEX27	PEX28	PEX29	PEX3	PEX30	PEX31	PEX32	PEX34	PEX35	PEX4	PEX5	PEX6	PEX7	PEX8	PEX9	PHB1	PNC1	POT1	POX1	PXA1	PXA2	PXP1	PXP2	RHO1	RMD5	SEC20	SEC39	SPS19	STR3	TES1	UBI4	UBP15	VPS1	VPS34	YIL089W	
0.12	-1.18	0.12	-0.71	0.96	-2.73	1.80	1.49	5.76	5.03	-1.00	0.10	0.40	2.12	-1.77	-0.29		%	peroxisomal membrane| cellular_component| GO:0005778|	35 genes:	ANT1	HMG1	HMG2	INP1	INP2	MSP1	PCS60	PEX1	PEX10	PEX11	PEX12	PEX13	PEX14	PEX15	PEX17	PEX18	PEX19	PEX2	PEX21	PEX22	PEX25	PEX27	PEX28	PEX29	PEX3	PEX30	PEX31	PEX32	PEX34	PEX5	PEX6	PEX9	PXA1	PXA2	RHO1	
-0.59	-1.69	-0.62	-1.41	-0.15	0.12	2.20	1.28	4.48	5.46	0.31	-0.43	0.62	2.92	-0.45	0.52		%	integral component of peroxisomal membrane| cellular_component| GO:0005779|	16 genes:	ANT1	FIS1	INP2	PEX10	PEX11	PEX12	PEX15	PEX22	PEX25	PEX3	PEX30	PEX31	PEX32	PEX34	PXA1	PXA2	
-0.11	0.14	-0.14	0.54	0.33	0.75	-1.14	-1.08	-0.03	0.19	-0.41	-0.28	1.78	0.18	-1.08	-0.40		%	extrinsic component of intraperoxisomal membrane| cellular_component| GO:0005780|	2 genes:	INP1	PEX8	
-0.61	-0.11	1.46	1.23	3.74	1.83	0.29	-0.88	1.91	1.86	-1.24	1.41	2.76	0.33	2.75	-0.04		%	peroxisomal matrix| cellular_component| GO:0005782|	16 genes:	CTA1	DAL7	DCI1	ECI1	GPX1	HYR1	LPX1	MDH3	MLS1	PCS60	PEX7	PEX8	POT1	POX1	SPS19	TES1	
2.11	-1.21	-1.62	-5.59	-2.12	-6.43	-0.81	-1.77	-3.06	0.76	1.65	-3.05	-9.46	-6.15	5.76	-2.09		%	endoplasmic reticulum| cellular_component| GO:0005783|	648 genes:	ACC1	ACS1	ADP1	AGA2	AGP1	AGP2	AGP3	AIM14	ALE1	ALG1	ALG11	ALG12	ALG13	ALG14	ALG2	ALG3	ALG5	ALG6	ALG7	ALG8	ALG9	ALP1	ANP1	ANR2	ANY1	APQ12	AQY1	AQY2	ARE1	ARE2	ARV1	ASI2	ASP3-1	ATF1	ATF2	ATG15	ATG39	ATG40	ATG9	ATX2	AUR1	AVT2	AYR1	BAP2	BAP3	BET1	BET3	BET5	BFR1	BIG1	BIO5	BOS1	BPT1	BRL1	BRR6	BSD2	BST1	BUD20	BXI1	CAB5	CAN1	CAX4	CBR1	CDC1	CDC28	CDC48	CDC50	CDS1	CHO1	CHO2	CHS3	CHS7	CIS3	CNE1	COG4	COS10	CPR5	CPT1	CSC1	CSG2	CSM4	CSS2	CST26	CTR2	CTR3	CTS1	CUE1	CUE4	CWH41	CWH43	CYB5	DCW1	DER1	DFG10	DFG5	DFM1	DGA1	DGK1	DIE2	DIT2	DJP1	DNF1	DNF2	DNF3	DPC7	DPL1	DPM1	DRS2	DSC2	DSC3	DSL1	DUR3	EAR1	ECM27	ECM3	ECM33	ELO1	ELO2	ELO3	EMA19	EMC1	EMC10	EMC2	EMC3	EMC4	EMC5	EMC6	EMP24	EMP46	EMP47	EMP65	EOS1	EPS1	EPT1	ERD1	ERD2	ERF2	ERG1	ERG11	ERG2	ERG20	ERG24	ERG25	ERG26	ERG27	ERG28	ERG29	ERG3	ERG4	ERG5	ERG6	ERG7	ERG9	ERI1	ERJ5	ERO1	ERP1	ERP2	ERP3	ERP4	ERP5	ERP6	ERV14	ERV15	ERV2	ERV25	ERV29	ERV41	ERV46	ESBP6	EUG1	EXP1	FAA1	FAR10	FAR11	FAR3	FAR7	FAR8	FAT1	FES1	FET3	FET5	FKS3	FLC1	FLC2	FLC3	FMN1	FMP52	FPR2	FRE8	FRT1	FRT2	FTH1	FUS1	GAA1	GAB1	GAP1	GAS5	GEF1	GET1	GET2	GET3	GIP3	GLD1	GMH1	GNA1	GNP1	GOT1	GPC1	GPI1	GPI10	GPI11	GPI12	GPI13	GPI14	GPI16	GPI17	GPI18	GPI19	GPI2	GPI8	GPT2	GSF2	GTB1	GTT1	GUP1	GUP2	GWT1	HFD1	HFL1	HIP1	HLJ1	HMG1	HMG2	HMX1	HNM1	HOR7	HRD1	HRD3	HSP30	HUT1	HVG1	HXT13	ICE2	IFA38	ILM1	INP54	IRC22	IRC23	IRE1	ISC1	IZH1	IZH3	IZH4	JEM1	KAR1	KAR2	KAR5	KEG1	KHA1	KRE5	KSH1	KTR5	LAC1	LAG1	LAM1	LAM4	LAM5	LAM6	LAS21	LCB1	LCB2	LCB3	LCB4	LDH1	LEM3	LHS1	LIP1	LNP1	LOA1	LPL1	LRO1	MAM3	MCD4	MDM12	MEO1	MEP1	MEP3	MET7	MFA1	MFA2	MGA2	MID1	MMM1	MMP1	MNL1	MNL2	MNN10	MNN11	MNN9	MNS1	MPD1	MPD2	MPO1	MPS2	MRH1	MRX9	MSC1	MSC2	MSC7	MST27	MST28	NCE102	NCP1	NCR1	NCW1	NEM1	NHA1	NHX1	NNF2	NOB1	NPL4	NPP2	NSG1	NSG2	NTE1	NTR2	NUM1	NUS1	NVJ2	OCH1	OLE1	OPI1	OPI3	OPY2	ORM1	ORM2	OSH2	OSH6	OSH7	OSM1	OST1	OST2	OST3	OST4	OST5	OST6	OSW7	PAH1	PBN1	PBR1	PDI1	PDR16	PEP4	PER1	PER33	PEX11	PEX15	PEX19	PEX29	PEX3	PEX30	PEX31	PFA3	PFA4	PFA5	PGA1	PGA2	PGA3	PHM7	PHO3	PHO84	PHO86	PHO89	PHS1	PIS1	PKR1	PLB1	PMT1	PMT2	PMT3	PMT4	PMT5	PMT6	PMT7	POM33	PRC1	PRM10	PRM8	PRM9	PRY1	PRY2	PSG1	PUL3	PUN1	RAX2	RCE1	RCR1	RDL1	RER1	RER2	RFT1	RHO1	RHO4	RIM21	RMD8	ROT1	ROT2	ROY1	RPN1	RSB1	RSN1	RSR1	RTA1	RTN1	RTN2	SAC1	SAM3	SAR1	SAY1	SBH1	SBH2	SCJ1	SCP160	SCS2	SCS3	SCS7	SCT1	SCW10	SEC11	SEC12	SEC13	SEC16	SEC20	SEC21	SEC22	SEC23	SEC24	SEC31	SEC39	SEC4	SEC59	SEC61	SEC62	SEC63	SEC66	SEC72	SED4	SEI1	SEY1	SFB2	SFB3	SFH5	SGE1	SGM1	SHE10	SHE3	SHO1	SHR3	SHR5	SIL1	SIM1	SIP3	SLC1	SLD7	SLG1	SLI1	SLP1	SLY1	SLY41	SMA2	SMF3	SMP3	SND2	SND3	SNL1	SOP4	SPC1	SPC2	SPC3	SPF1	SPG1	SPG3	SPO1	SPO7	SPT14	SPT23	SRP101	SRP102	SRP54	SRP72	SRT1	SSH1	SSH4	SSM4	SSO2	SSS1	SSU1	SSY1	STE14	STE24	STE3	STT3	SUR2	SVP26	SWA2	SWF1	SWH1	SWP1	TAT1	TAT2	TCB1	TCB2	TDA4	TDA5	TED1	THI73	TIP20	TOH1	TPO5	TRS20	TRS23	TRS31	TRS33	TSC10	TSC13	TSC3	TYW1	UBC6	UBC7	UBP1	UBP15	UBX2	UBX3	UBX7	UFE1	UIP3	UIP4	ULI1	USA1	USE1	USO1	VAN1	VBA2	VBA3	VEL1	VLD1	VMA21	VMS1	VOA1	VPH2	VPS20	VPS4	VPS62	VPS64	VPS70	VRG4	VTC1	VTC2	VTC3	VTC4	WBP1	YAL064W-B	YAR023C	YAR028W	YAR029W	YBR013C	YBR096W	YBR287W	YBT1	YCK1	YCR007C	YCT1	YDC1	YDL241W	YDR018C	YDR476C	YDR524C-B	YEA4	YEL043W	YEL068C	YER053C-A	YER076C	YET1	YET2	YET3	YFR018C	YFT2	YGL041C-B	YGL140C	YGL194C-A	YGL204C	YGL230C	YGR016W	YGR026W	YHL044W	YHR045W	YHR140W	YHR212W-A	YIF1	YIL089W	YIL102C-A	YIM1	YIP1	YIP3	YJL193W	YJR015W	YJR112W-A	YJU3	YKE4	YLR283W	YMR316C-A	YNL046W	YNL058C	YNL095C	YNL146W	YNL194C	YNR021W	YNR048W	YNR065C	YOL162W	YOP1	YOR032W-A	YOS1	YOS9	YPC1	YPF1	YPL191C	YPQ1	YPR003C	YPR027C	YPR063C	YPR071W	YPR114W	YPS7	YPT1	YPT11	YPT52	YRO2	YSP2	YSP3	YSR3	YSY6	YUR1	ZRG17	ZRT1	ZRT2	ZRT3	
2.11	-0.48	-2.99	-3.36	-2.25	-0.48	-4.98	-1.52	-1.46	-0.34	-2.15	-2.65	0.17	-0.02	-1.72	-1.02		%	Sec61 translocon complex| cellular_component| GO:0005784|	5 genes:	SBH1	SBH2	SEC61	SSH1	SSS1	
5.39	-7.82	-8.78	-7.42	-2.63	-7.30	-2.53	-5.60	-9.57	-6.56	-2.07	-10.83	-8.74	-1.87	-7.03	-8.90		%	signal recognition particle receptor complex| cellular_component| GO:0005785|	2 genes:	SRP101	SRP102	
4.28	-2.91	-3.02	-2.44	-1.22	-6.57	-3.08	-10.20	-9.55	-2.49	-0.05	-7.36	-1.18	-2.00	-1.23	-4.73		%	signal recognition particle, endoplasmic reticulum targeting| cellular_component| GO:0005786|	7 genes:	SCR1	SEC65	SRP14	SRP21	SRP54	SRP68	SRP72	
0.74	0.74	1.46	0.33	0.10	-0.55	-1.24	-1.00	-2.44	-0.16	-1.03	-4.49	-0.21	-2.79	0.76	-4.31		%	signal peptidase complex| cellular_component| GO:0005787|	4 genes:	SEC11	SPC1	SPC2	SPC3	
0.14	-0.89	-1.96	-0.93	-0.49	-1.22	0.86	0.48	-0.32	-0.78	-0.29	-0.44	-1.19	-0.15	0.49	-2.23		%	endoplasmic reticulum lumen| cellular_component| GO:0005788|	16 genes:	ALG12	CPR5	ERG3	EUG1	GTB1	KAR2	KRE5	LHS1	MNL1	MPD1	PDI1	ROT2	SAY1	SCJ1	SIL1	YOS9	
-0.10	0.06	-2.06	-5.37	-3.26	-3.52	-0.56	-0.92	-10.76	2.83	5.16	-1.37	-8.29	-7.27	3.48	-0.06		%	endoplasmic reticulum membrane| cellular_component| GO:0005789|	364 genes:	ACC1	ADP1	AGP2	ALE1	ALG1	ALG11	ALG12	ALG14	ALG2	ALG3	ALG5	ALG6	ALG7	ALG8	ALG9	ANP1	APQ12	AQY1	AQY2	ARE1	ARE2	ARV1	ATF1	ATF2	ATG15	ATG39	ATG40	ATG9	BET1	BIG1	BOS1	BST1	BXI1	CAX4	CBR1	CDC25	CDC48	CDS1	CHO1	CHO2	CHS7	CNE1	COG4	CPT1	CSG2	CSM4	CUE1	CWH41	CWH43	CYB5	CYR1	DER1	DFG10	DFM1	DGA1	DGK1	DIE2	DPM1	DSC3	DSL1	ECM3	ELO1	ELO2	ELO3	EMA19	EMC1	EMC3	EMC4	EMC5	EMC6	EMP24	EMP46	EMP47	EMP65	EOS1	EPS1	ERD1	ERD2	ERF2	ERG1	ERG2	ERG25	ERG26	ERG27	ERG28	ERG3	ERG7	ERG9	ERI1	ERJ5	ERO1	ERP1	ERP2	ERP3	ERP4	ERP5	ERP6	ERV14	ERV2	ERV25	ERV29	ERV41	ERV46	ESBP6	EXP1	FLC1	FLC2	FLC3	FMO1	FPR2	FRT1	FRT2	GAA1	GAB1	GAP1	GET1	GET2	GMH1	GPI10	GPI11	GPI12	GPI13	GPI14	GPI16	GPI17	GPI18	GPI19	GPI8	GRX6	GSF2	GTT1	GWT1	GYP8	HLJ1	HMG1	HMG2	HMX1	HRD1	HRD3	HRI1	HUT1	HVG1	ICE2	IFA38	ILM1	INP54	IRA2	IRC22	IRC23	IRE1	IZH1	IZH3	IZH4	JEM1	KAR5	KEG1	KSH1	LAC1	LAG1	LAM1	LAM4	LAM5	LAM6	LAS21	LCB1	LCB3	LCB4	LIP1	LNP1	LOA1	LRO1	MCD4	MDM12	MMM1	MNL2	MNN10	MNN9	MNS1	MPO1	MSC2	NCP1	NCW1	NEM1	NNF2	NPL4	NSG1	NSG2	NTE1	NUS1	NVJ2	OCH1	OLE1	OPI3	ORM1	ORM2	OSH6	OSH7	OST1	OST2	OST3	OST4	OST5	OST6	PAH1	PBN1	PBR1	PDR16	PER1	PER33	PEX15	PEX19	PFA4	PGA1	PGA2	PGA3	PHS1	PIS1	PKR1	PMT1	PMT2	PMT3	PMT4	PMT5	PMT6	PMT7	POM33	PRE1	PRE2	PRE3	PRE4	PRE7	PUP1	PUP3	RAS2	RCE1	RCR1	RER2	RFT1	ROT1	RTN1	RTN2	SAC1	SAR1	SAY1	SBH1	SBH2	SCP160	SCS2	SCS22	SCS3	SCS7	SCT1	SEC11	SEC12	SEC13	SEC16	SEC20	SEC22	SEC23	SEC24	SEC31	SEC39	SEC59	SEC61	SEC62	SEC63	SEC66	SED4	SEI1	SEY1	SFB2	SFB3	SFH5	SHE2	SHE3	SHR3	SHR5	SIP3	SLP1	SMF3	SMP3	SMY2	SND2	SND3	SNL1	SOP4	SPC1	SPC2	SPC3	SPF1	SPO1	SPO7	SPT14	SRP101	SRP102	SRP72	SSH1	SSM4	SSS1	STE14	STE24	STT3	SUR2	SWA2	SWF1	SWP1	TED1	THI73	TIP20	TSC10	TSC13	TSC3	UBC6	UBC7	UBX2	UFE1	UIP4	UIP5	USA1	USE1	USO1	VAN1	VMA21	VMS1	VNX1	VOA1	VPH2	VPS64	VRG4	VTI1	WBP1	WSC4	YCT1	YDC1	YEA4	YER053C-A	YET1	YET2	YET3	YFT2	YHR140W	YIF1	YIP1	YJR015W	YKE4	YNL046W	YNL146W	YNR021W	YOP1	YOS1	YOS9	YPC1	YPF1	YPR003C	YPR063C	YPR071W	YPR114W	YPS7	YPT1	YPT11	YSP2	YSR3	YSY6	ZRG17	
1.16	-0.27	-0.69	-0.59	-2.74	0.01	-1.03	0.14	-2.14	-1.80	-0.45	0.01	-1.15	-2.30	-1.65	0.73		%	endoplasmic reticulum-Golgi intermediate compartment| cellular_component| GO:0005793|	18 genes:	EMP24	EMP46	EMP47	ERP1	ERP2	ERP3	ERP4	ERP5	ERP6	ERV25	GNA1	SEC21	SEC22	SSP120	UIP5	VPS64	YIF1	YMD8	
0.33	-1.49	-4.03	-4.61	-5.64	-4.03	-1.59	-6.72	-7.60	3.36	2.21	-2.82	-8.02	-7.31	1.28	-1.39		%	Golgi apparatus| cellular_component| GO:0005794|	266 genes:	AGE2	AKR1	AKR2	ANP1	ANY1	APL4	APL5	APL6	APM2	APM3	APS1	APS3	ARF1	ARF2	ARF3	ARL1	ARL3	ARV1	AST1	ATG15	ATG27	ATG9	ATX2	AUR1	BCH1	BCH2	BET1	BET3	BET5	BOS1	BSC6	BSD2	BUD7	BUG1	CCC1	CCC2	CDC50	CHS5	CHS6	COG1	COG2	COG3	COG4	COG5	COG6	COG7	COG8	COP1	COY1	CPD1	CPT1	DGK1	DNF1	DNF3	DOP1	DRS2	EMA35	EMP24	EMP46	EMP47	ENT3	EPT1	ERD2	ERF2	ERP1	ERP2	ERP3	ERP4	ERP5	ERP6	ERV14	ERV25	ERV41	ERV46	EXP1	GCS1	GDA1	GDT1	GEF1	GET1	GET2	GET3	GGA1	GGA2	GLD1	GLO3	GMH1	GNA1	GNT1	GOS1	GOT1	GRH1	GRX6	GRX7	GVP36	GYP1	HOC1	HRR25	HVG1	IMH1	KEI1	KES1	KEX1	KEX2	KHA1	KRE2	KRE6	KSH1	KTR1	KTR2	KTR3	KTR4	KTR5	KTR6	KTR7	LAA1	LCB4	LCB5	LDB19	LEM3	LPP1	MCD4	MIL1	MNN1	MNN10	MNN11	MNN2	MNN5	MNN9	MNT2	MNT3	MNT4	MON2	MRL1	MSC2	MST27	MST28	MTC1	NEO1	NPR1	OCH1	PEP1	PEP12	PFA3	PFA4	PFA5	PIS1	PMR1	PRD1	PRM8	PRM9	PSD2	PSG1	PTM1	RBD2	RCY1	RER1	RET2	RET3	RGP1	RHO1	RIC1	RSP5	RTN1	RUD3	SAN1	SAR1	SBE2	SBE22	SEC12	SEC14	SEC18	SEC21	SEC22	SEC23	SEC24	SEC26	SEC27	SEC28	SEC7	SED4	SED5	SFB2	SFB3	SFT1	SFT2	SGM1	SLY41	SNX3	STE6	STV1	SVP26	SWF1	SWH1	SYG1	SYS1	TCA17	TLG1	TLG2	TMN3	TPO5	TRS120	TRS130	TRS20	TRS23	TRS31	TRS33	TRS65	TRS85	TRX1	TRX2	TUL1	TVP15	TVP18	TVP23	TVP38	UIP3	USO1	VAN1	VPS13	VPS15	VPS34	VPS38	VPS5	VPS51	VPS52	VPS53	VPS54	VPS74	VPS8	VRG4	VTH1	VTH2	VTI1	YAR023C	YAR028W	YAR029W	YCR007C	YCR043C	YDC1	YGR127W	YHL017W	YHL044W	YIF1	YIP1	YIP3	YIP4	YIP5	YJL193W	YKL063C	YKT6	YMD8	YND1	YNR048W	YNR065C	YOL107W	YOP1	YOS1	YPC1	YPR089W	YPT1	YPT11	YPT31	YPT32	YPT6	YUR1	
-0.75	0.01	3.09	-0.32	0.27	-1.52	2.51	0.40	0.61	7.62	-1.70	-0.03	0.60	-1.38	-1.99	0.30		%	Golgi stack| cellular_component| GO:0005795|	6 genes:	GYP1	PSD2	SEC18	USO1	VPS8	YPT1	
0.70	-1.68	-0.75	-1.42	0.14	-1.04	0.34	-1.83	-3.16	0.24	0.12	0.74	0.23	-0.49	-0.18	-2.64		%	Golgi lumen| cellular_component| GO:0005796|	4 genes:	GRX6	GRX7	PSG1	RUD3	
0.85	-1.36	-1.55	-3.90	-0.76	-0.62	-2.05	-3.58	1.25	0.56	1.05	0.24	-0.76	-1.32	0.48	-1.02		%	Golgi medial cisterna| cellular_component| GO:0005797|	7 genes:	ECM30	GDT1	GEF1	GNT1	GOS1	SAC1	VPS74	
-0.58	0.16	0.15	3.40	0.56	0.17	0.02	-2.62	1.07	0.04	-1.11	-0.70	-0.03	0.67	-0.41	1.27		%	Golgi-associated vesicle| cellular_component| GO:0005798|	3 genes:	GYL1	GYP5	SEC7	
2.80	-2.62	-3.10	-5.58	-3.73	-2.80	-1.83	-7.61	-4.73	1.49	-1.69	-0.62	-2.51	-2.88	-1.37	-0.48		%	cis-Golgi network| cellular_component| GO:0005801|	16 genes:	BUG1	COG3	ERD2	GDT1	GOS1	GRH1	GRX6	GRX7	MNN9	RIC1	SED5	SPF1	TRS33	YMD8	YPT1	YPT6	
-0.83	-1.05	0.01	0.08	-0.60	0.04	-1.77	-1.89	-1.18	-0.24	-0.42	-4.74	-5.04	-5.30	-2.82	0.24		%	trans-Golgi network| cellular_component| GO:0005802|	40 genes:	AGE1	ANY1	APM2	ARL1	ATG27	ATX2	BOI1	BOI2	CDC50	CHS5	CLC1	DNF3	DOP1	DRS2	GCS1	GGA1	GGA2	GYP6	KEX1	KEX2	LSB6	MON2	NEO1	NHX1	PIK1	SEC7	SMF2	SNC1	SNC2	STE13	SYS1	TLG1	TLG2	TRS120	TRS130	TRS33	TRS65	VPS74	YNR048W	YPT31	
0.89	-0.57	-0.57	0.36	-0.23	-1.75	-0.67	-1.09	-0.18	0.95	0.18	-1.28	0.25	-0.33	0.47	-2.71		%	lipid droplet| cellular_component| GO:0005811|	56 genes:	ANR2	ATF1	ATF2	AYR1	BSC2	CAB5	CSR1	CST26	DGA1	EHT1	ENV9	ERG1	ERG27	ERG6	ERG7	FAA1	FAA4	FAS1	FAT1	GPT2	HFD1	LDB16	LDH1	LDS1	LDS2	LOA1	LPL1	LRO1	MTC4	NEM1	NUS1	PAH1	PDR16	PGC1	PIL1	PLN1	RER2	RRT8	SAY1	SLC1	SNA2	SPS4	SRT1	TDH1	TDH2	TDH3	TGL1	TGL3	TGL4	TGL5	TSC10	UBX2	YEH1	YIM1	YJU3	YPR147C	
4.92	-3.95	-0.25	-1.16	-4.09	-0.06	-1.40	-0.92	-1.76	0.01	-0.35	0.60	-0.21	-3.10	-1.08	-2.05		%	centrosome| cellular_component| GO:0005813|	11 genes:	ARP1	BCP1	CLB1	CLB2	CLB3	CLB4	CLB5	CLB6	SPC97	SPC98	TUB4	
1.12	-0.40	1.19	-0.15	-1.73	-0.26	-0.60	-0.60	-0.84	-0.87	0.94	-0.28	-0.96	-0.01	0.44	-0.03		%	microtubule organizing center| cellular_component| GO:0005815|	5 genes:	BIM1	CDC31	KAR3	SPC97	SPC98	
0.45	0.92	1.79	1.48	1.05	-0.92	3.55	1.12	-4.05	2.31	0.45	0.42	-0.28	-1.21	0.05	0.51		%	spindle pole body| cellular_component| GO:0005816|	65 genes:	ADY3	ADY4	AME1	BBP1	BFA1	BIK1	BUB2	BUD6	CBF2	CDC14	CDC15	CDC31	CDC5	CIK1	CLB2	CLB4	CMD1	CNM67	CRM1	DBF2	DBF20	DYN1	ESP1	FIN1	GLC7	HRR25	KAR1	KAR3	KAR9	KIN4	KRE28	MLP1	MLP2	MOB1	MPC54	MPS1	MPS2	MPS3	NBP1	NDC1	NIP100	NKP2	NUD1	NUF2	PFS1	PRM3	RTS1	SGO1	SLD7	SLK19	SPC105	SPC110	SPC29	SPC42	SPC72	SPC97	SPC98	SPO21	SPO74	STU2	TEM1	TPD3	TUB4	VIK1	YPR174C	
3.66	-0.36	0.92	-1.22	-0.34	1.20	-0.95	0.49	-4.60	0.66	0.64	2.15	-0.30	-2.71	0.28	-3.33		%	spindle| cellular_component| GO:0005819|	32 genes:	ASE1	ASK1	BIK1	BIM1	BIR1	CBF2	CIK1	CIN8	CLB2	DAD1	DAD2	DAD3	DAD4	DAM1	ESP1	HSK3	IPL1	KIP1	MHP1	MPS1	NBL1	PDS1	SHE1	SLI15	SLK19	SPC19	SPC34	STU1	STU2	TUB1	TUB3	TUB4	
0.27	-1.69	0.80	0.65	-1.35	-0.09	-0.19	0.65	-1.31	-0.29	0.13	-0.12	-0.14	-0.45	-0.16	0.03		%	inner plaque of spindle pole body| cellular_component| GO:0005822|	4 genes:	SPC110	SPC97	SPC98	TUB4	
-1.15	3.33	3.07	0.26	0.55	-0.07	-0.20	1.73	-1.33	0.09	-0.24	0.17	-0.11	-0.15	0.73	0.92		%	central plaque of spindle pole body| cellular_component| GO:0005823|	6 genes:	BBP1	CMD1	NBP1	SPC110	SPC29	SPC42	
1.29	-1.22	0.82	0.35	0.10	-0.06	-0.09	-0.45	-1.36	-0.10	1.29	0.40	-0.33	-2.28	0.94	-0.82		%	outer plaque of spindle pole body| cellular_component| GO:0005824|	6 genes:	CNM67	HSL7	SPC72	SPC97	SPC98	TUB4	
-0.07	0.75	-1.52	-0.04	-0.38	-1.06	0.82	-0.35	0.30	-1.89	3.26	-2.06	0.32	-1.46	-0.13	1.75		%	half bridge of spindle pole body| cellular_component| GO:0005825|	4 genes:	CDC31	KAR1	MPS3	SFI1	
-2.39	0.84	1.26	1.97	-0.24	0.48	0.10	-1.11	-0.49	-0.60	-0.05	-0.83	-1.48	-1.70	0.01	0.32		%	actomyosin contractile ring| cellular_component| GO:0005826|	5 genes:	HOF1	SPA2	SPH1	TPM1	TPM2	
8.47	-4.30	-3.57	-4.86	0.31	-0.50	3.08	0.91	-0.36	-2.01	0.81	-0.04	-1.62	-1.44	-0.27	-1.02		%	polar microtubule| cellular_component| GO:0005827|	2 genes:	STU1	TUB1	
5.65	-2.21	-2.51	-2.59	-0.72	-1.26	0.14	0.51	-1.89	-0.03	0.47	0.00	-1.99	-4.19	-0.58	-1.50		%	kinetochore microtubule| cellular_component| GO:0005828|	6 genes:	CIN8	IPL1	SLI15	TUB1	TUB2	TUB3	
1.22	-1.67	-0.36	-0.10	-0.56	0.21	-0.12	-1.24	-0.47	3.39	2.19	0.27	-0.14	-4.61	1.02	1.30		%	cytosol| cellular_component| GO:0005829|	1042 genes:	AAT2	ABD1	ACB1	ACC1	ACE2	ACH1	ACO1	ACO2	ACS1	ACS2	ADD66	ADE16	ADE17	ADE5,7	ADH4	ADK1	ADO1	ADR1	AGE2	AGX1	AHP1	AIM39	ALD6	ALG13	ALY1	ALY2	AMD1	ANY1	AOS1	APJ1	APL2	APL6	APM4	AQY2	ARA1	ARA2	ARC35	ARF1	ARF2	ARF3	ARG1	ARG3	ARG4	ARL1	ARL3	ARO10	ARO2	ART5	ASC1	ASF1	ASN1	ASN2	ATG1	ATG12	ATG13	ATG16	ATG18	ATG19	ATG2	ATG20	ATG21	ATG29	ATG3	ATG31	ATG34	ATG5	ATG7	ATG8	ATX1	AVO2	AZF1	BCY1	BEM4	BET2	BET3	BET4	BLM10	BOI1	BOI2	BOL2	BOS1	BPH1	BRE5	BRO1	BTN2	BTT1	BUD16	BUD17	CAB1	CAB5	CAC2	CAF130	CAJ1	CAR1	CAR2	CCS1	CCT2	CCZ1	CDC16	CDC21	CDC25	CDC26	CDC48	CDC50	CDC55	CDC65	CDC8	CDD1	CFD1	CHC1	CHS5	CHS6	CIA1	CKA1	CKA2	CMR2	COG2	COG4	COG5	COG7	COG8	COX17	COX19	CPA2	CPR6	CPR7	CRS1	CSE1	CSE2	CSR1	CSR2	CST6	CTK2	CTM1	CUP1-1	CUP1-2	CWP2	CYR1	DAK1	DAK2	DAL7	DAT1	DDR48	DED81	DFR1	DJP1	DMA1	DMA2	DNM1	DOA4	DOP1	DPS1	DRE2	DRN1	DSK2	DSL1	DSS4	EAF5	ECM15	ECM21	ECM34	EFB1	EFT1	EFT2	EGD1	EGH1	EGO4	EMA35	EMI2	EMT1	EMT2	EMT3	EMT4	EMT5	ENO1	ENO2	ENT3	ENT4	ENT5	ERG12	ESS1	EST3	FAR11	FAR7	FAR8	FAS1	FAS2	FBA1	FBP1	FBP26	FCP1	FDH1	FDH2	FES1	FKH1	FKH2	FMO1	FOL3	FRA1	FRD1	FRQ1	FRS2	FUM1	FUN12	FYV5	GAD1	GAL1	GAL10	GAL3	GBP2	GCD1	GCD11	GCD2	GCD6	GCD7	GCN1	GCN3	GCN5	GCS1	GCY1	GDH1	GDH3	GEA1	GEA2	GET3	GGA1	GGA2	GIS1	GLK1	GLN3	GLN4	GLR1	GLY1	GND1	GND2	GOR1	GOT1	GPA1	GPA2	GPD1	GPD2	GPM1	GPX1	GRE3	GRH1	GRX2	GRX3	GRX4	GSH2	GSP1	GUA1	GUK1	GUS1	GVP36	GYP5	GYP6	GYP7	HBS1	HDA2	HDA3	HEM12	HEM13	HEM2	HES1	HIR2	HIS4	HMF1	HMO1	HRI1	HRR25	HSC82	HSL7	HSM3	HSP12	HSP150	HSP60	HSP82	HSV2	HSX1	HTS1	HXK1	HXK2	HYR1	IDI1	IDP2	IES1	ILS1	IMH1	IMT1	IMT2	IMT3	IMT4	IPA1	IPI1	IRA2	IRR1	JJJ1	KAP104	KAP114	KAP120	KAR4	KES1	KIN28	KRS1	KTI11	LAA1	LAM1	LCB5	LDB19	LEU1	LEU2	LHS1	LOG1	LOH1	LOT6	LSB5	LSC1	LSG1	LST4	LST7	LST8	LTV1	LUC7	MCA1	MCM1	MDH2	MDH3	MDY2	MED2	MEF1	MEF2	MEH1	MES1	MET10	MET12	MET13	MET7	MEU1	MIN8	MKK2	MLF3	MLS1	MMF1	MOD5	MON1	MON2	MOT3	MPE1	MPP6	MRS6	MSB3	MSL5	MSN2	MSN4	MSO1	MSS1	MSW1	MSY1	MTD1	MUK1	MVB12	MVD1	MVP1	NAM8	NAR1	NAS2	NAS6	NBP35	NCE101	NCP1	NCS2	NCS6	NEL1	NFS1	NMD3	NMD5	NMT1	NOC4	NPA3	NPR1	NPT1	NPY1	NSG1	NUC1	NUP133	NUP60	NUP82	OPI10	OSH2	OSH3	OSH6	OSH7	OTU1	OXP1	PAB1	PAH1	PAP2	PAU21	PBI2	PCD1	PCF11	PCK1	PDC1	PDC5	PDC6	PDP3	PDR1	PDR16	PDR17	PDR18	PDS5	PEF1	PEP1	PEP3	PEP5	PEP7	PEP8	PET18	PEX1	PEX18	PEX19	PEX21	PEX28	PEX5	PEX6	PEX7	PEX9	PFK26	PFK27	PFY1	PGI1	PGK1	PGM1	PGM2	PHO2	PHO81	PKH1	PMA1	PMI40	PNG1	POL31	POP3	POP6	POP8	PPN1	PPT1	PPX1	PRE2	PRE7	PRO1	PRP19	PRX1	PSK1	PSK2	PSR1	PSR2	PSY3	PTH2	PTI1	PUP1	PYC1	PYC2	RAD23	RAD27	RAD4	RAD53	RAI1	RAP1	RAV1	RBL2	RCY1	RDI1	REF2	RET2	RFA1	RFC3	RFC4	RGM1	RGP1	RHB1	RHO3	RIA1	RIB3	RIC1	RIE1	RIM8	RIO1	RIO2	RIX1	RKM3	RKR1	RMA1	RMD5	RNA1	RNA14	RNQ1	RNY1	ROD1	ROG3	RPC17	RPE1	RPL23B	RPN10	RPN11	RPN12	RPN14	RPN9	RPP1	RPS18A	RPS18B	RPS1A	RPS1B	RTC1	RTS1	RVS161	RVS167	RXT2	SAH1	SAK1	SAM1	SAM2	SAP155	SAP185	SAP190	SAP4	SBA1	SCC2	SCS22	SCY1	SDD2	SDS24	SDS3	SEC13	SEC14	SEC17	SEC18	SEC2	SEC53	SEC7	SEC9	SEM1	SER3	SER33	SES1	SET2	SFA1	SFH5	SFT2	SGF73	SGT2	SHE2	SHP1	SHQ1	SIP1	SIS1	SIW14	SKI7	SKN7	SKO1	SLT2	SLY1	SMD1	SMY2	SNF11	SNF12	SNF4	SNF5	SNF6	SNO1	SNO2	SNO3	SNT1	SNU114	SNX3	SNX4	SNX41	SOD1	SOE1	SOK2	SOL2	SOL4	SPE2	SPO73	SPP1	SPP381	SPP41	SPR28	SPR3	SPS22	SPT14	SPT2	SPT3	SQT1	SRO7	SRP1	SRP54	SSA1	SSA2	SSA3	SSA4	SSB1	SSB2	SSE1	SSE2	SSK2	SSL2	STP22	SUA5	SUF1	SUF10	SUF11	SUF16	SUF17	SUF2	SUF20	SUF23	SUF3	SUF4	SUF5	SUF6	SUF7	SUF8	SUF9	SUP11	SUP16	SUP17	SUP19	SUP2	SUP3	SUP35	SUP4	SUP45	SUP5	SUP51	SUP53	SUP54	SUP56	SUP6	SUP61	SUP7	SUP8	SWA2	SWC5	SWH1	SWI3	SWP82	SWR1	SXM1	SYF1	SYF2	SYS1	TAE1	TAF1	TAF6	TAH18	TAP42	TCA17	TCM62	TDA3	TDH1	TDH2	TDH3	TEF1	TEF2	TEL2	TFB1	TFB5	TGA1	THI20	THI21	THI22	THI3	THI4	THI6	TIF5	TIF6	TIP1	TIP20	TIP41	TKL1	TKL2	TLG1	TMA19	TMA20	TMA46	TMT1	TOF1	TOS6	TPI1	TPK2	TPS1	TPS2	TPS3	TRM732	TRM82	TRN1	TRP4	TRR1	TRR4	TRS120	TRS130	TRS31	TRS33	TRS85	TRT2	TRX1	TRX2	TSA1	TSA2	TSC11	TSL1	UBA4	UBC1	UBC7	UBP15	UBP3	UFD1	UGA1	URA2	URA3	URA8	URH1	URM1	VAC8	VAS1	VEL1	VID24	VIP1	VMS1	VPS1	VPS16	VPS17	VPS20	VPS21	VPS24	VPS25	VPS28	VPS29	VPS30	VPS33	VPS34	VPS35	VPS45	VPS5	VPS51	VPS52	VPS53	VPS54	VPS74	VPS75	VPS9	VTH1	VTH2	VTI1	VTS1	WTM2	XKS1	YAP1802	YAT2	YBR056W	YBR284W	YCL002C	YCR043C	YDJ1	YDL009C	YDL022C-A	YDL124W	YDR341C	YFL068W	YGL082W	YGL108C	YGL185C	YHB1	YHR033W	YHR131C	YHR202W	YIG1	YJL068C	YJL070C	YJR096W	YKL069W	YKR078W	YKT6	YLR126C	YLR345W	YLR446W	YML002W	YML003W	YML131W	YMR226C	YNG2	YNK1	YNL035C	YNR065C	YOR302W	YOR387C	YPK1	YPL113C	YPL191C	YPL276W	YPP1	YPR1	YPR159C-A	YPT1	YPT31	YPT32	YPT52	YPT53	YPT6	YPT7	YRB2	YSC84	YTA7	YTH1	tA(AGC)D	tA(AGC)F	tA(AGC)G	tA(AGC)H	tA(AGC)J	tA(AGC)K1	tA(AGC)K2	tA(AGC)L	tA(AGC)M1	tA(AGC)M2	tA(AGC)P	tA(UGC)E	tA(UGC)G	tA(UGC)L	tA(UGC)O	tC(GCA)B	tC(GCA)G	tC(GCA)P1	tC(GCA)P2	tD(GUC)B	tD(GUC)D	tD(GUC)G1	tD(GUC)G2	tD(GUC)I1	tD(GUC)I2	tD(GUC)J1	tD(GUC)J2	tD(GUC)J3	tD(GUC)J4	tD(GUC)K	tD(GUC)L1	tD(GUC)L2	tD(GUC)M	tD(GUC)N	tD(GUC)O	tE(CUC)D	tE(CUC)I	tE(UUC)B	tE(UUC)C	tE(UUC)E1	tE(UUC)E2	tE(UUC)E3	tE(UUC)G2	tE(UUC)G3	tE(UUC)I	tE(UUC)J	tE(UUC)K	tE(UUC)L	tE(UUC)M	tE(UUC)P	tF(GAA)B	tF(GAA)D	tF(GAA)F	tF(GAA)G	tF(GAA)H1	tF(GAA)H2	tF(GAA)M	tF(GAA)N	tF(GAA)P1	tF(GAA)P2	tG(GCC)B	tG(GCC)D1	tG(GCC)D2	tG(GCC)E	tG(GCC)F2	tG(GCC)G1	tG(GCC)G2	tG(GCC)J1	tG(GCC)M	tG(GCC)O1	tG(GCC)P1	tG(GCC)P2	tH(GUG)E1	tH(GUG)E2	tH(GUG)G1	tH(GUG)G2	tH(GUG)H	tH(GUG)K	tH(GUG)M	tI(AAU)B	tI(AAU)D	tI(AAU)E1	tI(AAU)E2	tI(AAU)G	tI(AAU)I1	tI(AAU)I2	tI(AAU)L1	tI(AAU)L2	tI(AAU)N1	tI(AAU)N2	tI(AAU)P1	tI(AAU)P2	tI(UAU)D	tI(UAU)L	tK(CUU)C	tK(CUU)D1	tK(CUU)D2	tK(CUU)E1	tK(CUU)E2	tK(CUU)F	tK(CUU)G1	tK(CUU)G2	tK(CUU)G3	tK(CUU)I	tK(CUU)J	tK(CUU)K	tK(CUU)M	tK(CUU)P	tK(UUU)D	tK(UUU)G1	tK(UUU)G2	tK(UUU)K	tK(UUU)L	tK(UUU)O	tK(UUU)P	tL(CAA)D	tL(CAA)G1	tL(CAA)G3	tL(CAA)K	tL(CAA)L	tL(CAA)M	tL(CAA)N	tL(GAG)G	tL(UAA)B1	tL(UAA)B2	tL(UAA)D	tL(UAA)K	tL(UAA)L	tL(UAA)N	tL(UAG)J	tL(UAG)L1	tL(UAG)L2	tM(CAU)C	tN(GUU)C	tN(GUU)F	tN(GUU)G	tN(GUU)K	tN(GUU)L	tN(GUU)N1	tN(GUU)N2	tN(GUU)O1	tN(GUU)O2	tN(GUU)P	tP(UGG)L	tP(UGG)N1	tP(UGG)N2	tP(UGG)O1	tP(UGG)O3	tQ(UUG)B	tQ(UUG)C	tQ(UUG)D1	tQ(UUG)D2	tQ(UUG)D3	tQ(UUG)E1	tQ(UUG)E2	tQ(UUG)H	tQ(UUG)L	tR(ACG)D	tR(ACG)E	tR(ACG)J	tR(ACG)K	tR(ACG)L	tR(ACG)O	tR(UCU)B	tR(UCU)D	tR(UCU)E	tR(UCU)G1	tR(UCU)G2	tR(UCU)G3	tR(UCU)J1	tR(UCU)J2	tR(UCU)K	tR(UCU)M1	tR(UCU)M2	tS(AGA)A	tS(AGA)B	tS(AGA)D1	tS(AGA)D2	tS(AGA)D3	tS(AGA)E	tS(AGA)G	tS(AGA)H	tS(AGA)J	tS(AGA)L	tS(AGA)M	tS(GCU)F	tS(GCU)O	tT(AGU)B	tT(AGU)C	tT(AGU)D	tT(AGU)H	tT(AGU)I1	tT(AGU)I2	tT(AGU)J	tT(AGU)N1	tT(AGU)N2	tT(AGU)O1	tT(AGU)O2	tT(UGU)G1	tT(UGU)G2	tT(UGU)H	tT(UGU)P	tV(AAC)E1	tV(AAC)E2	tV(AAC)G1	tV(AAC)G2	tV(AAC)G3	tV(AAC)H	tV(AAC)J	tV(AAC)K1	tV(AAC)K2	tV(AAC)L	tV(AAC)M1	tV(AAC)M2	tV(AAC)M3	tV(AAC)O	tV(CAC)D	tV(CAC)H	tV(UAC)B	tV(UAC)D	tW(CCA)G1	tW(CCA)G2	tW(CCA)J	tW(CCA)K	tW(CCA)M	tW(CCA)P	tX(XXX)D	tX(XXX)L	
0.44	0.00	-0.63	-0.73	-0.63	-0.67	-0.82	0.10	-0.12	-1.44	0.39	-0.51	0.30	1.58	-0.20	0.13		%	chaperonin-containing T-complex| cellular_component| GO:0005832|	8 genes:	CCT2	CCT3	CCT4	CCT5	CCT6	CCT7	CCT8	TCP1	
1.14	0.76	-0.49	-0.55	-1.29	-1.16	0.46	0.21	-1.70	-1.97	-0.05	-1.85	-2.58	-1.79	0.13	0.25		%	heterotrimeric G-protein complex| cellular_component| GO:0005834|	4 genes:	GPA1	GPA2	STE18	STE4	
-3.46	1.21	2.03	0.32	1.19	1.73	-4.47	-0.53	-1.76	1.39	1.83	1.55	1.44	-1.20	2.80	-0.49		%	fatty acid synthase complex| cellular_component| GO:0005835|	2 genes:	FAS1	FAS2	
4.11	-0.92	-0.57	-2.83	-1.74	-3.74	-0.64	-1.63	-2.78	0.26	1.95	-0.36	-0.46	-0.46	0.27	-11.28		%	proteasome regulatory particle| cellular_component| GO:0005838|	4 genes:	RPN12	RPN7	RPN8	UBP6	
3.11	-1.97	-5.32	-8.03	-9.51	-5.64	-10.69	-0.20	-3.62	-0.63	4.00	-1.49	-18.11	-2.87	2.32	-0.04		%	proteasome core complex| cellular_component| GO:0005839|	15 genes:	PCA1	PRE1	PRE10	PRE2	PRE3	PRE4	PRE5	PRE6	PRE7	PRE8	PRE9	PUP1	PUP2	PUP3	SCL1	
-16.74	0.55	1.31	2.02	5.84	2.70	-0.09	10.78	2.89	-8.90	-2.44	13.02	103.75	77.47	-17.93	2.46		%	ribosome| cellular_component| GO:0005840|	246 genes:	15S_RRNA	ASC1	CDC33	EHD3	FYV4	IMG1	IMG2	MHR1	MNP1	MRP1	MRP10	MRP13	MRP17	MRP2	MRP20	MRP21	MRP4	MRP49	MRP51	MRP7	MRPL1	MRPL10	MRPL11	MRPL13	MRPL15	MRPL16	MRPL17	MRPL19	MRPL20	MRPL22	MRPL23	MRPL24	MRPL25	MRPL27	MRPL28	MRPL3	MRPL31	MRPL32	MRPL33	MRPL35	MRPL36	MRPL37	MRPL38	MRPL39	MRPL4	MRPL40	MRPL44	MRPL49	MRPL50	MRPL51	MRPL6	MRPL7	MRPL8	MRPL9	MRPS12	MRPS16	MRPS17	MRPS18	MRPS28	MRPS35	MRPS5	MRPS8	MRPS9	MRX14	NAM9	PAB1	PET123	QRI5	RDN18-1	RDN18-2	RDN25-1	RDN25-2	RDN5-1	RDN5-2	RDN5-3	RDN5-4	RDN5-5	RDN5-6	RDN58-1	RDN58-2	RML2	RPL10	RPL11A	RPL11B	RPL12A	RPL12B	RPL13A	RPL13B	RPL14A	RPL14B	RPL15A	RPL15B	RPL16A	RPL16B	RPL17A	RPL17B	RPL18A	RPL18B	RPL19A	RPL19B	RPL1A	RPL1B	RPL20A	RPL20B	RPL21A	RPL21B	RPL22A	RPL22B	RPL23A	RPL23B	RPL24A	RPL24B	RPL25	RPL26A	RPL26B	RPL27A	RPL27B	RPL28	RPL29	RPL2A	RPL2B	RPL3	RPL30	RPL31A	RPL31B	RPL32	RPL33A	RPL33B	RPL34A	RPL34B	RPL35A	RPL35B	RPL36A	RPL36B	RPL37A	RPL37B	RPL38	RPL39	RPL40A	RPL40B	RPL41A	RPL41B	RPL42A	RPL42B	RPL43A	RPL43B	RPL4A	RPL4B	RPL5	RPL6A	RPL6B	RPL7A	RPL7B	RPL8A	RPL8B	RPL9A	RPL9B	RPP0	RPP1A	RPP1B	RPP2A	RPP2B	RPS0A	RPS0B	RPS10A	RPS10B	RPS11A	RPS11B	RPS12	RPS13	RPS14A	RPS14B	RPS15	RPS16A	RPS16B	RPS17A	RPS17B	RPS18A	RPS18B	RPS19A	RPS19B	RPS1A	RPS1B	RPS2	RPS20	RPS21A	RPS21B	RPS22A	RPS22B	RPS23A	RPS23B	RPS24A	RPS24B	RPS25A	RPS25B	RPS26A	RPS26B	RPS27A	RPS27B	RPS28A	RPS28B	RPS29A	RPS29B	RPS3	RPS30A	RPS30B	RPS31	RPS4A	RPS4B	RPS5	RPS6A	RPS6B	RPS7A	RPS7B	RPS8A	RPS8B	RPS9A	RPS9B	RRP12	RSM10	RSM18	RSM19	RSM22	RSM23	RSM24	RSM25	RSM26	RSM27	RSM28	RSM7	RTC6	SED1	SSZ1	SUI2	SWS2	TEF1	TEF2	TEF4	TMA22	VAR1	VMS1	YEF3	YML6	YMR31	YNL122C	ZUO1	
9.68	-3.81	-8.86	-4.92	-1.37	-0.65	-6.87	-2.03	-5.09	-3.74	-0.01	-1.28	0.50	-0.21	-2.40	-2.36		%	polysome| cellular_component| GO:0005844|	26 genes:	BFR1	DBP5	EAP1	ECM32	GIR2	MKT1	NAM7	NEW1	NMD2	PAC10	PBP1	RBG1	SCP160	SLF1	SRO9	SSA1	SSA2	SSB1	SSB2	SSE1	SSZ1	STM1	STO1	TSA1	UPF3	ZUO1	
-0.20	0.01	1.77	-0.38	0.23	-0.55	1.48	3.55	-4.27	-3.61	-2.18	-0.52	0.00	-0.86	-1.96	2.40		%	mRNA cap binding complex| cellular_component| GO:0005845|	3 genes:	ABD1	CAF20	STO1	
0.37	0.04	0.03	-1.01	-1.36	0.52	-0.69	3.55	-1.06	-2.12	0.47	1.50	5.48	-0.34	0.43	1.87		%	nuclear cap binding complex| cellular_component| GO:0005846|	2 genes:	CBC2	STO1	
-4.60	0.16	0.66	0.54	-0.80	-1.70	0.09	1.48	-2.75	-3.47	2.45	-0.55	0.82	-0.62	0.09	0.45		%	mRNA cleavage and polyadenylation specificity factor complex| cellular_component| GO:0005847|	16 genes:	CFT1	CFT2	FIP1	GLC7	MPE1	PAP1	PFS2	PTA1	PTI1	REF2	RNA15	SSU72	SWD2	SYC1	YSH1	YTH1	
-0.28	-4.89	-0.81	-1.96	-0.50	-1.98	0.85	-0.22	-1.31	1.36	-0.14	-1.00	-0.52	0.07	0.15	-1.59		%	mRNA cleavage factor complex| cellular_component| GO:0005849|	5 genes:	CLP1	HRP1	PCF11	RNA14	RNA15	
-5.82	1.01	3.97	1.91	4.14	1.22	5.23	-0.91	1.05	-2.17	-4.13	-0.78	-0.81	-3.70	-1.29	4.01		%	eukaryotic translation initiation factor 2 complex| cellular_component| GO:0005850|	3 genes:	GCD11	SUI2	SUI3	
-2.12	-1.37	0.28	1.37	12.80	-3.67	1.73	-2.08	0.84	1.70	-3.60	-6.41	-0.53	-1.67	-3.82	0.11		%	eukaryotic translation initiation factor 2B complex| cellular_component| GO:0005851|	6 genes:	GCD1	GCD2	GCD6	GCD7	GCN3	SUI2	
0.70	0.38	-0.24	-2.29	0.89	1.20	-0.76	0.76	-0.16	-2.33	0.65	1.22	5.88	6.13	0.18	0.55		%	eukaryotic translation initiation factor 3 complex| cellular_component| GO:0005852|	7 genes:	HCR1	NIP1	PRT1	RLI1	RPG1	TIF34	TIF35	
-0.12	-0.12	-0.96	-0.37	-0.59	2.63	-2.43	2.44	-0.17	0.88	0.20	0.15	-0.14	0.29	0.50	-1.53		%	nascent polypeptide-associated complex| cellular_component| GO:0005854|	4 genes:	BTT1	EGD1	EGD2	TMA108	
0.37	-0.11	2.17	0.95	1.28	2.58	1.46	0.83	-3.29	2.58	2.40	1.41	0.50	-4.95	1.66	-0.18		%	cytoskeleton| cellular_component| GO:0005856|	155 genes:	ABP1	ABP140	ACT1	ADY3	ADY4	AIM21	AIP1	ALF1	APC1	APP1	ARC15	ARC18	ARC19	ARC35	ARC40	ARK1	ARP1	ARP10	ARP2	ARP3	ARP8	ASE1	ASK1	ATG31	BBC1	BBP1	BEM1	BER1	BFA1	BIK1	BIM1	BNI1	BOI2	BSP1	BUB2	BZZ1	CAP2	CBF2	CBF5	CDC15	CDC31	CDC42	CIK1	CIN2	CIN8	CMD1	CNM67	COF1	DAD1	DAD2	DAD3	DAD4	DAM1	DBF2	DUO1	DYN1	DYN2	DYN3	END3	ESP1	FIN1	GCS1	GIC1	GIC2	HOF1	HSK3	IBD2	INP51	INP52	IPL1	JNM1	KAR1	KAR3	KAR9	KIP1	KIP2	KIP3	KRE28	LSB1	LSB5	MHP1	MLP2	MOB1	MPC54	MPS2	MPS3	MTW1	MYO3	MYO5	NBL1	NDC1	NDL1	NIP100	NUD1	PAC1	PAC11	PAC2	PAN1	PFS1	PFY1	PIN3	PKC1	PRK1	PRM3	RBL2	RGD2	RHO5	RSP5	RVS161	RVS167	SAC7	SCP1	SFI1	SGO1	SHE1	SLA1	SLA2	SLD7	SLI15	SLK19	SMY1	SPC105	SPC110	SPC19	SPC29	SPC34	SPC42	SPC72	SPC97	SPC98	SPH1	SPO21	SPO74	SRV2	STU1	STU2	SYP1	TEF1	TEF2	TMA19	TPM1	TPM2	TUB1	TUB2	TUB3	TUB4	TWF1	USO1	VIK1	VIP1	VPS1	VPS52	VRP1	YPR174C	YSC84	
-0.44	0.02	0.45	0.17	0.90	0.00	0.52	-0.31	0.17	0.42	-0.11	-0.16	0.04	-1.08	0.21	-0.31		%	cytoplasmic dynein complex| cellular_component| GO:0005868|	4 genes:	DYN1	DYN2	DYN3	PAC11	
-0.66	0.18	-0.16	-0.09	-0.44	-0.09	1.03	0.84	3.30	0.07	0.18	2.05	0.86	3.92	-0.84	0.40		%	dynactin complex| cellular_component| GO:0005869|	5 genes:	ARP1	ARP10	JNM1	LDB18	NIP100	
1.48	0.96	0.67	-0.92	-1.45	-0.64	-1.15	0.16	-3.23	0.04	0.66	-0.10	-1.05	0.39	0.24	-3.63		%	kinesin complex| cellular_component| GO:0005871|	7 genes:	CIK1	CIN8	KAR3	KIP1	KIP2	KIP3	VIK1	
2.40	-1.77	0.39	-0.94	0.36	0.28	1.09	0.16	-3.81	-0.19	0.48	0.60	-0.29	-4.90	0.43	-2.92		%	microtubule| cellular_component| GO:0005874|	55 genes:	ALF1	ARP1	ARP10	ASE1	ASK1	ATG31	BER1	BIK1	BIM1	BIR1	CBF5	CIK1	CIN2	CIN8	DAD1	DAD2	DAD3	DAD4	DAM1	DUO1	DYN1	DYN2	DYN3	HSK3	IPL1	IRC15	JNM1	KAR1	KAR3	KAR9	KIP1	KIP2	KIP3	MHP1	NDL1	NIP100	PAC1	PAC11	PAC2	RBL2	SLK19	SMY1	SPC19	SPC34	SPC97	SPC98	STU1	STU2	TMA19	TUB1	TUB2	TUB3	TUB4	VPS1	XRN1	
-0.03	0.13	1.20	-0.19	-0.79	-0.26	0.23	-0.04	-0.96	0.62	0.12	0.37	-0.48	-0.71	2.54	0.34		%	microtubule associated complex| cellular_component| GO:0005875|	2 genes:	DYN2	PAC1	
1.26	-0.18	0.25	-1.35	-0.60	-1.69	-1.43	1.53	-5.52	-0.39	0.49	-0.57	-3.34	-2.96	-0.43	-1.34		%	spindle microtubule| cellular_component| GO:0005876|	15 genes:	BIK1	CDC10	CDC11	CIN8	DAD1	FIN1	IPL1	KIP1	NUF2	SLI15	SPC19	SPC34	SPC72	SPR28	STU2	
4.23	-0.81	-0.32	-6.62	-0.62	-0.91	0.45	0.19	-3.43	-1.33	0.87	-1.71	-1.13	-0.41	-3.62	2.01		%	nuclear microtubule| cellular_component| GO:0005880|	8 genes:	ASE1	EMG1	ISW2	KIP3	SHE1	TUB1	TUB2	TUB3	
1.80	-1.82	0.29	-1.91	-0.33	-0.93	0.60	-0.38	-2.44	-0.13	0.73	-0.22	-1.87	-4.44	1.24	-1.60		%	cytoplasmic microtubule| cellular_component| GO:0005881|	15 genes:	BIM1	CDC11	DYN1	DYN2	DYN3	KAR3	KAR9	KIP2	KIP3	NDL1	PAC1	PAC11	TUB1	TUB2	TUB3	
-4.56	5.08	5.47	3.71	2.44	2.12	0.85	0.24	0.57	0.47	-0.81	0.01	-0.65	-2.69	0.09	2.11		%	actin filament| cellular_component| GO:0005884|	12 genes:	ABP1	ABP140	ACT1	AIP1	ARP9	BNI1	LAS17	SAC6	TPM1	TPM2	TWF1	VRP1	
-3.87	-0.07	1.78	2.67	3.91	8.87	2.25	-0.16	0.96	2.68	0.90	0.20	7.20	0.94	0.20	1.41		%	Arp2/3 protein complex| cellular_component| GO:0005885|	7 genes:	ARC15	ARC18	ARC19	ARC35	ARC40	ARP2	ARP3	
1.52	-2.47	-0.19	-2.88	-4.81	-0.47	-1.14	-2.74	-0.03	0.58	1.08	-0.56	-2.75	-4.12	3.01	-1.60		%	plasma membrane| cellular_component| GO:0005886|	494 genes:	ABP1	ADE17	ADH1	ADY2	AFI1	AGP1	AHP1	AIM14	AIM33	ALR1	ALR2	AMF1	ANS1	APL1	APL2	APL3	APS2	AQR1	AQY1	AQY2	AQY3	ARF1	ARF2	ARN1	ARN2	ARP3	ARR3	ASG7	AST1	ATO2	ATO3	ATP1	ATR1	ATR2	ATX2	AUS1	AVO1	AVO2	AVT7	AXL2	AZR1	BAP2	BCY1	BEM2	BIT61	BMH1	BMH2	BNI1	BOI1	BOR1	BSP1	BUD8	BUD9	BZZ1	CAN1	CAP1	CAP2	CBR1	CCH1	CDC19	CDC25	CDC42	CDC50	CHS1	CHS3	CIS3	CLC1	COA6	COF1	COS3	CSC1	CTR1	CTR3	CWH43	CYR1	DAL4	DAL5	DAN4	DCK1	DCV1	DCW1	DDI1	DFG16	DFG5	DIP5	DNF1	DNF2	DNF3	DRS2	DUR3	ECM33	ECM38	ECM7	EFR3	EIS1	ENA1	ENA2	ENA5	ENB1	END3	ENO1	ENO2	ENT1	ERG11	ERG25	ERS1	EXG2	EXO70	FAA1	FAA4	FAT3	FBA1	FCY2	FCY21	FCY22	FEN2	FET3	FET4	FET5	FEX1	FEX2	FHN1	FKS1	FLO1	FLO11	FLR1	FMP45	FPK1	FPS1	FRD1	FRE1	FRE2	FRE3	FRE4	FRE5	FRE6	FRE7	FRE8	FRQ1	FTH1	FTR1	FUI1	FUR4	FYV5	GAL2	GAP1	GAS1	GAS2	GAS3	GAS4	GEF1	GEX1	GEX2	GIC2	GIS4	GIT1	GLK1	GND2	GPA1	GPA2	GPB1	GPB2	GPR1	GTT1	GUP1	GYL1	GYP5	HBT1	HIP1	HKR1	HOF1	HOM2	HOR7	HRR25	HSC82	HSP12	HSP30	HSP82	HXT1	HXT2	HXT3	HXT4	HXT5	HXT6	HXT7	ILT1	IMD3	INA1	IST2	ITR1	ITR2	IZH2	JEN1	KIN1	KIN2	KIN82	KOG1	KRE1	KRE6	LAM1	LCB4	LCL1	LDB19	LEM3	LHS1	LMO1	LSB6	LSP1	LST8	MAL12	MAL32	MCH5	MDG1	MDM12	MEP1	MEP2	MET17	MET6	MFA1	MFA2	MID1	MID2	MKC7	MMP1	MMT1	MMT2	MNR2	MPH2	MPH3	MRH1	MSB1	MSB2	MSB3	MSC1	MSC3	MSO1	MSS4	MST27	MST28	MUP1	NAG1	NCE102	NCP1	NCW2	NEO1	NHA1	NPR1	NRT1	OPT1	OPT2	OPY1	OPY2	OSH2	OSH3	PAL1	PAN1	PCA1	PDR10	PDR11	PDR12	PDR15	PDR16	PDR18	PDR5	PFA5	PGA3	PGI1	PGK1	PHM7	PHO87	PHO89	PHO90	PIL1	PIN2	PKC1	PLB1	PLB2	PLB3	PMA1	PMA2	PMP1	PMP2	PMP3	PNS1	PPX1	PRM1	PRM8	PRM9	PSR1	PSR2	PST1	PST2	PTK2	PTR2	PTR3	PUG1	PUN1	PUT4	QDR1	QDR2	QDR3	RAS1	RAS2	RAX1	RAX2	RCH1	RDI1	RGD2	RGI1	RGT2	RHB1	RHO1	RHO2	RHO3	RHO4	RHO5	RIM20	RIM21	RIM9	ROD1	RSB1	RSN1	RSP5	RSR1	RTA1	SAC6	SAM3	SCS2	SCS22	SEC1	SEC15	SEC3	SEC4	SEC8	SEC9	SEG1	SEG2	SFH5	SFK1	SHM2	SHO1	SIP2	SIP3	SIT1	SKG1	SKG3	SKM1	SKN1	SKT5	SLA1	SLA2	SLG1	SLI1	SLM1	SLM2	SLN1	SMF1	SMF2	SMF3	SNC1	SNC2	SNF3	SNF4	SNF7	SNG1	SNQ2	SPO1	SPO20	SPO71	SPO75	SPS2	SPS22	SRO7	SRO77	SSA1	SSA2	SSA3	SSA4	SSB1	SSB2	SSO1	SSO2	SST2	SSU1	SSY1	SSY5	STD1	STE18	STE20	STE4	STE5	STE6	STL1	STP1	STP2	STT4	SUL1	SUL2	SUR7	SYG1	SYP1	TAT1	TAT2	TCB1	TCB2	TCB3	TCO89	TCP1	TDH1	TDH2	TDH3	THI7	THI72	THI73	TIF1	TIF2	TOH1	TOK1	TOR1	TOR2	TOS2	TPI1	TPN1	TPO1	TPO2	TPO3	TPO4	TRE1	TRK1	TRK2	TSC11	UGP1	UIP3	VBA5	VHT1	VID22	VMA1	WSC2	YAP1801	YAP1802	YAR023C	YAR028W	YAR029W	YAR066W	YBL029C-A	YBR016W	YCK1	YCK2	YCK3	YCL048W-A	YCP4	YCR007C	YCT1	YDL012C	YDL124W	YDR210W	YDR524C-B	YEH2	YEL1	YFL051C	YGL082W	YGL108C	YGR026W	YGR122W	YGR266W	YHK8	YHL044W	YHR214W	YIL171W	YJU3	YKT6	YLL053C	YLR046C	YML002W	YML003W	YNL019C	YNL033W	YNL194C	YNR048W	YOL019W	YOR1	YPK1	YPP1	YPS1	YPS3	YPS6	YPT10	YPT52	YPT53	YPT6	YRO2	ZEO1	ZRT1	ZRT2	
0.77	1.52	2.42	0.59	-1.44	0.63	1.10	-2.54	0.39	0.98	0.94	-4.17	-1.52	-3.09	0.51	-0.01		%	integral component of plasma membrane| cellular_component| GO:0005887|	95 genes:	AGP2	AQR1	ARN1	ARN2	AXL2	AZR1	CIN10	CTR3	CWH43	DTR1	ENB1	FET4	FEX1	FEX2	FLR1	FUS1	GAL2	GAP1	GEF1	GEX1	GEX2	HKR1	HOL1	HXT1	HXT10	HXT11	HXT13	HXT14	HXT15	HXT16	HXT17	HXT2	HXT3	HXT4	HXT5	HXT6	HXT7	HXT8	HXT9	ITR1	ITR2	KCH1	LAS21	MAL11	MAL31	MEP1	MEP2	MEP3	MID2	MPH2	MPH3	MSB2	MTL1	OPT1	OPT2	OPY2	PCA1	PHO84	PHO89	PRM6	QDR1	QDR2	QDR3	RGT2	SGE1	SIT1	SLN1	SNF3	STE2	STE3	STL1	SUL1	SUL2	TOK1	TPO1	TPO2	TPO3	TPO4	TRK1	TRK2	UBX2	VBA2	VBA3	VBA5	VID22	YDL199C	YET1	YET2	YET3	YFL040W	YGL114W	YHK8	YPR003C	YVC1	ZRT1	
0.93	0.13	-0.81	-4.23	-4.74	-3.55	0.06	-4.74	-0.11	0.73	1.10	-2.66	-2.95	-2.85	0.69	-0.68		%	clathrin-coated pit| cellular_component| GO:0005905|	10 genes:	APL1	APL2	APL3	APM1	APM4	APS2	CHC1	CLC1	YAP1801	YAP1802	
-0.31	0.41	0.92	0.94	-1.44	-0.79	0.92	-1.23	-0.83	-0.06	0.32	-1.54	-5.01	-2.09	-0.77	-0.31		%	cellular bud| cellular_component| GO:0005933|	63 genes:	AIP5	AMN1	ASH1	BIL1	BNI5	BOI1	BOI2	CAP2	CBK1	CLA4	CMD1	DCW1	DJP1	EGT2	EXO70	EXO84	FKS1	GEA1	GYL1	GYP5	HYM1	IRC8	KIC1	LDB17	LRG1	LTE1	MMR1	MOB2	MRH1	MSB3	MSB4	MYO4	MYO5	PAM1	PEA2	PEX30	PUN1	PXL1	RCY1	RGD1	RHO1	RHO3	SEY1	SHO1	SKG1	SKG3	SNC1	SNC2	SOG2	SSD1	SVL3	TAO3	TCB2	TCB3	TOS2	WSC2	YAP1801	YAP1802	YDL012C	YMR295C	YOP1	YRO2	ZRG8	
0.29	0.50	1.01	0.80	0.67	-1.21	0.22	-2.93	-0.64	-0.06	0.96	-1.73	-4.15	-0.70	-0.06	-0.58		%	cellular bud tip| cellular_component| GO:0005934|	100 genes:	AIM44	ARF3	AVL9	BEM1	BEM2	BEM3	BIL1	BNI1	BSP1	BUD14	BUD6	BUD8	CAP1	CAP2	CBK1	CCW12	CDC24	CDC42	CDC55	CHS7	CIS3	CMD1	CWH43	DBP5	DMA2	DSF2	EDE1	ENT1	EXO70	EXO84	FKS1	GIC1	GIC2	GYL1	GYP5	HRR25	KAP104	KEL1	KEL2	KIN2	LRG1	MKK1	MKK2	MLC1	MMR1	MOB2	MSB1	MSB3	MSB4	MSO1	MYO2	MYO4	NUM1	PAL1	PBS2	PCL2	PEA2	PEF1	PRM6	PUF6	PXL1	RAX1	RAX2	RDI1	RGD2	RHO1	ROM2	RSP5	SAC6	SCS2	SEC1	SEC15	SEC2	SEC3	SEC5	SEC6	SEC8	SHE2	SHE3	SKG1	SKG3	SKG6	SLA2	SLT2	SMY1	SPA2	SPH1	SRL1	SSK2	SVL3	SYP1	TOS2	TPD3	YEL1	YHR182W	YOP1	YPT11	ZDS1	ZDS2	ZRG8	
2.96	0.47	0.18	-0.59	-0.66	-1.79	0.09	-1.19	-3.57	0.12	2.71	-0.65	-4.80	-5.88	2.36	0.20		%	cellular bud neck| cellular_component| GO:0005935|	193 genes:	AFI1	AIM44	AKL1	APL1	APL3	APS2	ARF3	AVL9	AXL1	AXL2	BCK1	BEM1	BIL1	BNI1	BNI4	BNI5	BNR1	BOI1	BOI2	BSP1	BUD14	BUD2	BUD3	BUD4	BUD5	BUD6	BUD9	BZZ1	CAF120	CAP1	CBK1	CDC10	CDC11	CDC12	CDC14	CDC15	CDC24	CDC28	CDC3	CDC42	CDC5	CDC55	CHS2	CHS3	CHS7	CLB2	CMD1	CMR2	CSI2	CTS1	CWH43	CYK3	DBF2	DBF20	DNF1	DNF2	DSE1	DSE3	DSE4	EDE1	ELM1	ENT1	EPO1	EXO70	EXO84	FIR1	FKS1	FLC1	FLO11	GIC1	GIC2	GIN4	GLC7	GNP1	GSC2	GTS1	GYL1	GYP5	HES1	HOF1	HOS3	HRR25	HSL1	HSL7	INN1	IQG1	KAP104	KCC4	KEL1	KEL2	KIN2	KIN4	KRE6	KSS1	LDB17	LRE1	LRG1	LSB3	MKK1	MKK2	MLC1	MLC2	MMR1	MOB1	MOB2	MSB1	MSB3	MSB4	MSO1	MYO1	MYO2	NAP1	NBA1	NCW2	NIS1	OSH2	PAL1	PAM1	PAN1	PBS2	PCL2	PCL9	PEA2	PEF1	PIN2	PKC1	PRM5	PXL1	RAX1	RAX2	RCH1	RCY1	RDI1	RGA1	RGD2	RGL1	RHO1	RHO4	RSR1	RTK1	RTS1	SCS2	SEC1	SEC10	SEC15	SEC2	SEC3	SEC4	SEC5	SEC6	SEC8	SEC9	SHE1	SHO1	SHS1	SIZ1	SKG3	SKG6	SKT5	SLA1	SLA2	SLG1	SLT2	SMI1	SMY1	SNC1	SPA2	SPH1	SPR28	SPR3	SRO77	SSD1	SSK2	SVL3	SWE1	SYP1	TOS2	TPD3	TUS1	UBP5	VRP1	YAP1801	YAP1802	YBR071W	YCK2	YEL1	YNL058C	YPK1	YPT11	YPT32	ZDS1	ZDS2	ZRG8	
-1.62	1.09	-0.87	-0.29	-0.13	2.97	0.23	0.35	-0.62	1.22	2.14	0.13	0.52	-0.95	-0.08	2.57		%	mating projection| cellular_component| GO:0005937|	9 genes:	CDC12	FIG2	HBT1	KCH1	RVS161	RVS167	SPH1	STE4	YCK2	
1.53	0.11	0.10	-0.86	-1.39	0.09	-0.15	-3.70	-1.51	-0.05	-0.91	0.31	-0.52	-3.46	-0.38	-2.60		%	cell cortex| cellular_component| GO:0005938|	43 genes:	ABP1	AFI1	BEM2	BEM3	BIK1	BUD5	CBK1	CDC42	DYN1	FMP45	FRK1	FUS1	GIC1	GIC2	KAR9	KEL1	KIN4	LSB5	LSP1	NIS1	NUM1	PAL1	PFY1	PKH1	PKH2	RHO1	RHO2	RHO3	RHO4	RHO5	SAC7	SLA1	SLA2	SPA2	SSK2	STU2	SUR7	SVL3	TAO3	YDR034W-B	YLR407W	YNL194C	YTA6	
1.24	-0.25	-1.43	-6.09	-0.88	-1.35	-1.00	-0.15	-3.92	0.10	4.93	-1.08	-3.54	-1.55	0.93	0.38		%	septin ring| cellular_component| GO:0005940|	12 genes:	BNI4	CDC10	CDC11	CDC12	CDC3	CDC42	KCC4	SHS1	SIZ1	SMT3	SPR28	SPR3	
-3.39	-0.13	0.42	1.12	0.28	1.03	-0.64	0.74	-0.37	0.95	-0.12	2.27	-1.00	0.77	0.10	1.55		%	6-phosphofructokinase complex| cellular_component| GO:0005945|	2 genes:	PFK1	PFK2	
2.42	-7.61	-4.36	-2.40	-1.39	-0.26	-0.56	-2.39	-5.84	4.27	-2.68	-0.89	6.05	-1.01	-1.55	-2.51		%	alpha,alpha-trehalose-phosphate synthase complex (UDP-forming)| cellular_component| GO:0005946|	4 genes:	TPS1	TPS2	TPS3	TSL1	
-5.98	2.96	1.25	0.58	0.15	0.45	0.61	2.84	2.95	-1.83	3.39	0.59	-0.06	-0.60	-1.98	4.90		%	acetolactate synthase complex| cellular_component| GO:0005948|	2 genes:	ILV2	ILV6	
1.47	-0.35	0.51	0.41	-2.09	0.44	-1.47	-0.44	2.18	-0.21	1.85	-0.22	2.55	0.65	0.91	0.40		%	anthranilate synthase complex| cellular_component| GO:0005950|	2 genes:	TRP2	TRP3	
-0.51	-0.38	-0.94	-1.00	-0.15	2.03	-0.86	0.62	0.58	-0.04	-0.33	0.62	1.34	0.29	0.21	0.29		%	carbamoyl-phosphate synthase complex| cellular_component| GO:0005951|	2 genes:	CPA1	CPA2	
0.39	-0.12	-1.70	-2.12	-0.15	-0.52	-3.71	-1.93	-2.76	1.25	-0.00	0.29	-4.39	1.20	0.09	-0.57		%	cAMP-dependent protein kinase complex| cellular_component| GO:0005952|	4 genes:	BCY1	TPK1	TPK2	TPK3	
1.88	0.29	0.85	0.27	0.11	-0.76	0.01	0.15	-0.28	-1.11	-0.20	1.44	0.58	-0.89	-0.14	-1.12		%	CAAX-protein geranylgeranyltransferase complex| cellular_component| GO:0005953|	2 genes:	CDC43	RAM2	
1.17	-0.33	-1.40	-0.84	0.85	-0.21	-0.59	-3.20	-0.81	-2.21	-0.18	0.58	-0.01	0.14	-0.87	-4.76		%	calcineurin complex| cellular_component| GO:0005955|	3 genes:	CMP2	CNA1	CNB1	
0.39	0.22	0.15	1.29	1.22	0.80	1.89	0.65	-0.52	0.97	-1.33	-0.80	-4.06	-1.87	-1.14	3.97		%	protein kinase CK2 complex| cellular_component| GO:0005956|	4 genes:	CKA1	CKA2	CKB1	CKB2	
-3.80	0.11	0.25	1.05	2.59	-0.05	-0.12	3.38	0.37	0.33	1.99	0.39	-0.22	0.56	0.89	4.21		%	glycine cleavage complex| cellular_component| GO:0005960|	4 genes:	GCV1	GCV2	GCV3	LPD1	
-1.15	-0.03	0.16	0.83	-2.80	2.47	1.21	0.06	-1.51	-0.64	-1.53	-1.31	-1.09	-3.20	-3.13	0.16		%	mitochondrial isocitrate dehydrogenase complex (NAD+)| cellular_component| GO:0005962|	2 genes:	IDH1	IDH2	
0.39	-0.11	-0.64	-0.94	-1.99	0.64	-3.64	0.50	-1.91	0.16	-0.31	0.20	-1.50	-0.57	-0.02	0.21		%	protein farnesyltransferase complex| cellular_component| GO:0005965|	2 genes:	RAM1	RAM2	
-4.30	-0.43	0.16	-0.90	9.49	-3.09	2.48	4.56	3.50	0.30	-1.15	0.21	0.11	0.21	-1.48	6.14		%	mitochondrial pyruvate dehydrogenase complex| cellular_component| GO:0005967|	5 genes:	LAT1	LPD1	PDA1	PDB1	PDX1	
1.28	-3.07	-2.24	-2.05	0.12	-1.55	-2.15	-0.78	-2.49	-0.97	-1.71	-0.57	-2.61	-1.53	-0.03	-3.33		%	Rab-protein geranylgeranyltransferase complex| cellular_component| GO:0005968|	3 genes:	BET2	BET4	MRS6	
-0.86	1.21	0.48	1.09	1.72	-1.25	0.38	0.57	-3.01	-2.64	1.63	-1.67	-2.32	-2.16	0.11	-0.05		%	ribonucleoside-diphosphate reductase complex| cellular_component| GO:0005971|	4 genes:	RNR1	RNR2	RNR3	RNR4	
1.14	0.73	-0.68	0.20	-1.49	-0.30	0.01	-1.47	-0.74	-0.20	-2.13	0.23	-3.19	-5.13	1.69	-0.68		%	carbohydrate metabolic process| biological_process| GO:0005975|	95 genes:	AMS1	ATG26	ATH1	BGL2	CAT8	CDA1	CDA2	CIT1	CIT2	CIT3	CRH1	CRR1	CTS1	CTS2	EGH1	EMI2	EXG1	EXG2	FBA1	FBP1	GAL1	GAL10	GAL3	GAL4	GAL7	GAL80	GLC3	GLC7	GLC8	GLK1	GPD1	GPD2	GPH1	GRR1	GUT1	HXK1	HXK2	IMA1	IMA2	IMA3	IMA4	IMA5	KRE6	MAL12	MAL32	MDH1	MDH2	MDH3	MIG1	MIG2	MPA43	NQM1	PCL10	PCL6	PCL7	PCL8	PCM1	PGM1	PGM2	PGU1	PKP1	PKP2	PMI40	PRM15	RBK1	ROT2	RPE1	SCW10	SCW11	SCW4	SGA1	SHB17	SIM1	SKN1	SNF1	SNF4	SOL1	SOL2	SOL3	SOL4	SPR1	SUC2	SUN4	TAL1	UTH1	UTR2	XKS1	XYL2	YDR109C	YDR248C	YHR210C	YLR446W	YMR099C	YNR071C	ZWF1	
-0.48	1.25	-0.09	-0.50	-0.63	-0.16	0.03	2.08	-0.02	2.20	-0.11	1.52	1.46	-2.38	2.41	-0.62		%	glycogen metabolic process| biological_process| GO:0005977|	15 genes:	AAP1	GAC1	GIP2	GLC7	GLC8	GPH1	PCL10	PCL6	PCL7	PCL8	PPG1	SHP1	UGP1	YHL012W	YPI1	
-0.80	-1.65	0.16	-1.97	-0.97	1.04	-0.30	0.84	0.82	1.47	0.17	0.26	-0.02	-0.07	3.27	-0.20		%	glycogen biosynthetic process| biological_process| GO:0005978|	14 genes:	GAC1	GDB1	GLC3	GLC8	GLG1	GLG2	GSY1	GSY2	IDS2	IGD1	PGM1	PGM2	PIG1	UGP1	
0.65	0.56	-0.15	0.38	-1.57	0.81	-2.84	0.19	-1.30	-2.71	-2.08	-0.41	-0.50	-0.45	-3.88	-0.32		%	regulation of glycogen biosynthetic process| biological_process| GO:0005979|	5 genes:	PCL6	PCL7	PIG1	PIG2	SAK1	
0.27	1.59	1.52	0.05	0.22	-0.11	1.12	1.62	1.20	0.33	-0.10	0.25	0.85	1.17	0.60	0.07		%	glycogen catabolic process| biological_process| GO:0005980|	3 genes:	GDB1	GPH1	SGA1	
2.25	-0.06	-2.96	-1.10	-7.47	0.94	-1.95	1.31	-2.51	-0.90	-1.56	0.28	-1.18	-1.41	-1.27	0.26		%	regulation of glycogen catabolic process| biological_process| GO:0005981|	2 genes:	PCL6	PCL7	
1.24	-0.22	-0.08	-0.18	-0.75	-0.14	0.22	-1.22	3.39	-1.53	-1.65	0.77	-1.96	-0.42	1.52	-0.61		%	sucrose catabolic process| biological_process| GO:0005987|	8 genes:	IMA1	IMA2	IMA3	IMA4	IMA5	MAL12	MAL32	SUC2	
-0.10	0.61	3.62	0.97	-0.15	-0.95	1.20	-1.03	-0.19	-0.94	1.19	-0.47	0.64	-0.01	-2.44	-0.63		%	trehalose metabolic process| biological_process| GO:0005991|	2 genes:	NTH1	NTH2	
0.30	-9.93	-4.62	-3.14	-1.55	-0.23	-2.40	-0.71	-4.96	9.25	0.17	-0.42	4.01	-2.41	1.76	-0.71		%	trehalose biosynthetic process| biological_process| GO:0005992|	7 genes:	PGM1	PGM2	TPS1	TPS2	TPS3	TSL1	UGP1	
-0.20	1.20	2.45	1.41	-0.05	-0.90	0.59	-0.76	-0.01	-1.27	0.25	-0.30	0.93	0.23	-3.41	-0.14		%	trehalose catabolic process| biological_process| GO:0005993|	3 genes:	ATH1	NTH1	NTH2	
-0.70	5.63	1.10	2.45	1.17	2.88	1.33	-2.00	0.31	3.40	1.31	0.89	0.49	-2.16	0.47	-0.75		%	fructose metabolic process| biological_process| GO:0006000|	7 genes:	FBP1	FBP26	HXK1	HXK2	PFK26	PFK27	YLR345W	
-1.31	-0.36	-0.14	0.87	1.17	0.13	-0.06	0.20	-0.52	0.82	-0.31	-0.27	-0.92	0.14	-0.05	0.61		%	fructose 6-phosphate metabolic process| biological_process| GO:0006002|	6 genes:	FBP1	GFA1	PFK1	PFK2	YMR084W	YMR085W	
0.53	2.90	0.12	0.28	-0.39	1.86	-0.53	-1.34	1.43	-0.06	0.71	0.91	1.86	-0.50	-0.16	-2.01		%	fructose 2,6-bisphosphate metabolic process| biological_process| GO:0006003|	4 genes:	FBP26	PFK26	PFK27	YLR345W	
-0.91	0.70	0.11	0.21	-1.15	0.46	1.53	-0.74	-0.79	0.66	0.26	-1.43	0.27	-5.08	1.03	-1.03		%	glucose metabolic process| biological_process| GO:0006006|	20 genes:	DOG1	DOG2	FBP26	GLK1	GRR1	HXK1	HXK2	PGM1	PGM2	PKP1	PKP2	PRM15	RGT1	STD1	TDH1	TDH2	TDH3	YHR210C	YNR071C	ZWF1	
-3.39	-0.13	0.42	1.12	0.28	1.03	-0.64	0.74	-0.37	0.95	-0.12	2.27	-1.00	0.77	0.10	1.55		%	glucose catabolic process| biological_process| GO:0006007|	2 genes:	PFK1	PFK2	
-1.30	-2.13	-1.18	-1.83	-0.88	0.04	-0.63	0.69	-1.05	4.95	1.98	0.84	0.14	-2.93	8.63	0.19		%	UDP-glucose metabolic process| biological_process| GO:0006011|	4 genes:	PGM1	PGM2	UGP1	YHL012W	
0.26	0.31	0.30	0.38	0.30	0.11	-0.12	-1.68	-1.55	0.78	-0.95	-0.38	-0.93	-3.14	-0.06	-0.05		%	galactose metabolic process| biological_process| GO:0006012|	8 genes:	GAL1	GAL10	GAL2	GAL3	GAL4	GAL7	GAL80	RBS1	
-2.01	1.28	0.45	0.98	0.46	2.60	0.65	0.03	-0.83	1.16	-0.27	1.10	-2.32	-2.55	-0.19	0.95		%	mannose metabolic process| biological_process| GO:0006013|	5 genes:	AMS1	GLK1	HXK1	HXK2	SEC53	
0.59	-1.99	-0.64	0.19	0.24	-1.24	0.31	-0.84	-1.92	0.82	-0.01	0.97	0.29	-0.00	0.25	-0.21		%	D-ribose metabolic process| biological_process| GO:0006014|	2 genes:	RBK1	RKI1	
-0.18	0.53	1.23	0.69	0.29	0.28	0.87	-0.88	-4.49	-1.19	0.59	-0.69	-7.15	-2.55	2.04	0.16		%	5-phosphoribose 1-diphosphate biosynthetic process| biological_process| GO:0006015|	5 genes:	PRS1	PRS2	PRS3	PRS4	PRS5	
1.18	-0.96	-0.20	3.98	5.51	0.32	0.02	-0.78	-1.80	-0.08	-0.13	1.77	1.30	0.71	-0.16	-2.93		%	inositol metabolic process| biological_process| GO:0006020|	5 genes:	INM1	INM2	IRE1	OPI10	VIP1	
0.18	0.59	0.57	1.77	0.14	0.02	0.60	1.16	-0.05	-0.64	-1.71	0.50	1.51	0.60	-1.45	0.29		%	inositol biosynthetic process| biological_process| GO:0006021|	3 genes:	INM1	INM2	INO1	
-0.90	-1.98	-0.56	-2.88	-1.24	-3.16	2.16	-1.86	-1.08	-1.88	-1.17	-0.12	-3.92	-2.63	2.40	-4.39		%	chitin biosynthetic process| biological_process| GO:0006031|	4 genes:	BNI4	CHS1	CHS2	SHC1	
0.54	0.04	0.22	0.27	-0.98	0.29	-1.55	0.52	-0.12	-0.63	-0.67	0.61	-0.06	-0.06	-0.22	-0.55		%	chitin catabolic process| biological_process| GO:0006032|	4 genes:	CDA1	CDA2	CTS1	CTS2	
1.17	-1.01	-2.81	-0.68	-0.61	0.01	-0.20	-0.37	-1.75	-2.10	-0.90	-0.21	0.98	-1.32	-0.53	-2.70		%	cell wall chitin metabolic process| biological_process| GO:0006037|	3 genes:	CRH1	CRR1	UTR2	
-0.48	1.14	0.72	0.23	0.23	-0.51	0.00	-1.42	-1.11	-0.07	-0.62	-0.08	-0.74	-0.41	-0.25	-0.12		%	cell wall chitin biosynthetic process| biological_process| GO:0006038|	2 genes:	CRZ1	PCM1	
-0.20	-0.42	-0.24	0.22	0.72	-0.28	-0.04	-0.15	-0.25	-0.93	-0.44	-1.36	-1.05	-0.09	-0.83	-0.13		%	UDP-N-acetylglucosamine metabolic process| biological_process| GO:0006047|	3 genes:	GFA1	YMR084W	YMR085W	
0.02	0.07	0.04	0.48	0.51	-1.50	0.77	-0.26	-1.48	-1.98	-1.87	0.14	-1.07	-0.78	0.42	0.09		%	UDP-N-acetylglucosamine biosynthetic process| biological_process| GO:0006048|	5 genes:	GFA1	GNA1	PCM1	QRI1	YMR084W	
0.12	1.03	0.07	0.13	0.91	1.45	0.65	1.04	1.37	1.25	1.19	0.43	-0.35	-0.52	0.73	0.02		%	alcohol metabolic process| biological_process| GO:0006066|	4 genes:	ADH6	ADH7	BDH1	YAT2	
0.69	-0.37	0.46	0.76	0.45	0.49	-0.49	-0.33	-0.78	1.51	-0.33	0.23	-0.25	-1.33	-0.45	0.53		%	ethanol metabolic process| biological_process| GO:0006067|	4 genes:	ADH2	ALD4	PDC6	SYM1	
-0.03	-1.68	-0.71	-0.54	-0.12	-1.11	-0.41	-0.43	3.22	-0.42	-0.42	-0.96	-0.61	-0.21	-1.47	0.55		%	ethanol catabolic process| biological_process| GO:0006068|	2 genes:	ALD5	ALD6	
-1.34	-0.76	-1.07	0.31	1.95	0.03	0.32	-0.71	0.04	-0.19	-0.03	0.47	0.99	0.04	1.56	1.50		%	glycerol metabolic process| biological_process| GO:0006071|	11 genes:	DAK1	DAK2	DGA1	FPS1	GCY1	GPD2	GPP1	GPP2	GUT1	GUT2	TCO89	
0.12	-2.23	-1.04	-0.25	0.69	-0.09	1.70	-1.44	0.45	-4.36	0.80	-1.24	-2.55	1.21	-0.17	-0.13		%	glycerol-3-phosphate metabolic process| biological_process| GO:0006072|	4 genes:	GPD1	GPD2	GUT1	GUT2	
0.17	-2.31	-1.86	-0.11	0.16	-1.12	-0.50	0.09	0.03	1.65	-0.44	2.04	5.10	0.53	-0.27	0.23		%	cellular glucan metabolic process| biological_process| GO:0006073|	4 genes:	EXG1	EXG2	SPR1	YBR056W	
-2.02	-0.44	0.42	1.75	0.17	2.20	-0.11	1.01	-0.93	4.74	-1.41	-0.40	-0.78	-1.09	-0.13	3.38		%	(1->3)-beta-D-glucan biosynthetic process| biological_process| GO:0006075|	4 genes:	FKS1	FKS3	GSC2	HKR1	
-6.89	-2.10	0.11	-1.51	-0.78	0.82	-2.51	2.68	-1.84	3.71	3.43	0.77	-0.39	-0.52	7.95	6.03		%	(1->6)-beta-D-glucan biosynthetic process| biological_process| GO:0006078|	7 genes:	BIG1	KEG1	KNH1	KRE6	KRE9	SKN1	UGP1	
0.94	0.53	-0.51	-0.72	-0.82	0.25	0.54	-0.62	-0.01	0.28	-0.01	0.15	1.19	-0.77	2.24	-0.54		%	cellular aldehyde metabolic process| biological_process| GO:0006081|	10 genes:	AAD10	AAD14	AAD15	AAD16	AAD3	AAD4	AAD6	ADH6	HFD1	YPL088W	
0.24	0.90	-0.19	1.00	1.14	0.42	0.07	-0.13	0.27	-0.49	0.45	0.84	1.78	8.97	1.59	-0.84		%	acetate metabolic process| biological_process| GO:0006083|	2 genes:	ACH1	IAH1	
-0.31	2.27	-0.12	0.19	1.08	0.00	0.92	-1.33	-1.79	-0.28	0.10	2.05	-0.43	-0.98	-4.25	-0.32		%	acetyl-CoA biosynthetic process| biological_process| GO:0006085|	2 genes:	ACS1	ACS2	
-4.13	-0.21	0.82	-1.38	5.57	-1.46	0.61	5.08	4.29	-0.44	-2.53	0.34	0.27	0.26	-1.85	4.27		%	acetyl-CoA biosynthetic process from pyruvate| biological_process| GO:0006086|	4 genes:	LAT1	PDA1	PDB1	PDX1	
-0.13	-2.30	-2.76	0.70	2.20	-0.30	4.40	0.50	-1.45	-0.04	-0.20	0.34	-0.26	-1.26	-4.34	3.05		%	pyruvate metabolic process| biological_process| GO:0006090|	11 genes:	ACS2	ALD4	CDC19	LAT1	LPD1	MAE1	PDC1	PDC5	PYC1	PYC2	PYK2	
-0.68	-1.14	0.31	2.01	1.85	0.91	2.36	-2.75	-2.06	8.10	0.30	3.24	3.17	-3.80	0.18	-1.35		%	gluconeogenesis| biological_process| GO:0006094|	18 genes:	ENO1	ENO2	ERT1	FBA1	FBP1	GPM1	MDH2	PCK1	PGI1	PGK1	PYC1	PYC2	SDL1	TDH1	TDH2	TDH3	TPI1	YIL168W	
-5.51	-0.87	1.83	2.25	2.75	1.60	2.57	-0.03	-1.55	8.28	0.27	6.00	0.13	-4.16	0.20	0.78		%	glycolytic process| biological_process| GO:0006096|	26 genes:	CDC19	EMI2	ENO1	ENO2	ERR1	ERR2	ERR3	FBA1	GLK1	GPM1	GPM2	GPM3	HXK1	HXK2	PDA1	PDB1	PFK1	PFK2	PGI1	PGK1	PYK2	TDH1	TDH2	TDH3	TPI1	YLR446W	
-0.43	0.61	0.09	1.69	4.65	2.02	0.66	-0.79	0.65	0.18	0.75	0.11	-0.10	0.50	0.32	0.46		%	glyoxylate cycle| biological_process| GO:0006097|	9 genes:	CIT2	DAL7	ICL1	IDP1	IDP2	IDP3	LEU2	MDH3	MLS1	
1.03	-1.70	-0.76	-0.26	-0.64	-0.40	-0.08	-0.18	-1.72	0.08	0.10	0.24	-0.77	-0.42	1.27	0.15		%	pentose-phosphate shunt| biological_process| GO:0006098|	13 genes:	GND1	GND2	NQM1	RKI1	RPE1	SOL1	SOL2	SOL3	SOL4	TAL1	TKL1	TKL2	ZWF1	
-0.04	3.34	2.16	2.08	0.25	2.11	0.80	0.23	1.04	-0.05	-0.33	0.39	-0.09	-0.15	-1.69	0.07		%	tricarboxylic acid cycle| biological_process| GO:0006099|	30 genes:	ACO1	ACO2	CIT1	CIT2	CIT3	DAL7	FUM1	ICL1	IDH1	IDH2	IDP1	IDP2	IDP3	KGD1	KGD2	LSC1	LSC2	MDH1	MDH2	MDH3	MLS1	SDH1	SDH2	SDH3	SDH4	SDH5	SHH3	SHH4	YJL045W	YMR31	
-0.05	3.14	-0.74	1.11	0.26	5.35	0.68	0.18	2.12	-1.16	0.81	1.39	0.11	0.25	0.48	2.99		%	citrate metabolic process| biological_process| GO:0006101|	2 genes:	CIT1	CIT2	
-0.27	-0.79	0.04	0.53	-1.03	3.39	1.55	0.15	0.84	0.48	1.59	0.06	-0.32	-0.36	-1.46	-0.01		%	isocitrate metabolic process| biological_process| GO:0006102|	5 genes:	IDH1	IDH2	IDP1	IDP2	IDP3	
-0.52	0.57	0.82	0.05	2.17	-1.59	2.22	-0.89	0.75	-0.08	1.66	2.18	0.07	2.03	0.24	-0.07		%	2-oxoglutarate metabolic process| biological_process| GO:0006103|	4 genes:	KGD1	KGD2	LPD1	YMR31	
0.07	-0.27	-0.35	0.02	0.29	1.09	0.07	2.16	0.91	-0.39	0.39	-0.02	0.79	-0.25	0.35	0.25		%	succinyl-CoA metabolic process| biological_process| GO:0006104|	2 genes:	LSC1	LSC2	
0.76	0.10	0.45	0.85	0.56	1.08	-0.48	0.32	0.14	-0.64	0.58	-0.09	0.01	-1.41	-0.41	0.97		%	succinate metabolic process| biological_process| GO:0006105|	2 genes:	LSC1	SDH7	
0.26	0.23	0.16	-0.39	-3.99	-1.77	-1.03	-0.05	0.63	-0.14	-0.43	-0.30	-1.57	-0.50	-2.26	-0.05		%	malate metabolic process| biological_process| GO:0006108|	5 genes:	FUM1	MAE1	MDH1	MDH2	MDH3	
1.10	1.01	-0.35	0.22	0.04	2.33	0.10	-0.19	1.15	-0.78	2.03	0.97	2.31	0.05	-0.62	-3.29		%	regulation of glycolytic process| biological_process| GO:0006110|	2 genes:	PFK27	YLR345W	
1.64	-0.15	-0.95	0.46	0.72	2.27	-1.65	0.59	-3.00	-3.15	-0.68	0.26	-1.24	-2.57	-1.22	0.22		%	regulation of gluconeogenesis| biological_process| GO:0006111|	2 genes:	SDH7	TSA1	
0.55	-0.08	-0.40	-0.14	-0.02	1.04	-0.21	0.94	0.90	0.47	0.04	-0.34	-0.44	0.29	-1.88	1.23		%	energy reserve metabolic process| biological_process| GO:0006112|	2 genes:	RGI1	RGI2	
-1.04	0.39	-0.19	-0.48	-1.20	5.35	-0.18	2.03	0.96	1.60	2.95	-0.65	1.45	2.14	0.05	2.96		%	fermentation| biological_process| GO:0006113|	2 genes:	ADH4	CSF1	
-0.24	-0.66	0.15	1.80	0.73	-0.60	0.05	-0.90	-0.67	-0.55	-1.68	0.55	2.40	-0.47	0.10	0.56		%	glycerol biosynthetic process| biological_process| GO:0006114|	3 genes:	GPP1	GPP2	YIG1	
0.33	-1.54	-0.80	0.22	1.30	0.17	0.09	-1.65	0.69	0.43	-0.39	-0.30	-0.07	0.77	-0.04	0.24		%	NADH oxidation| biological_process| GO:0006116|	10 genes:	ADH1	ADH2	ADH3	ADH5	GPD1	GPD2	GUT2	NDE1	NDE2	NDI1	
0.35	0.82	-0.27	0.84	-0.36	-0.82	-0.22	0.26	0.63	-0.10	0.10	0.10	0.12	17.87	0.19	0.12		%	oxidative phosphorylation| biological_process| GO:0006119|	6 genes:	COX1	COX12	COX13	COX4	COX6	CYT1	
-0.17	3.22	1.76	0.77	0.52	1.42	-1.27	0.68	0.70	2.18	0.13	-0.13	-0.41	-0.45	-0.57	0.98		%	mitochondrial electron transport, succinate to ubiquinone| biological_process| GO:0006121|	7 genes:	SDH1	SDH3	SDH4	SDH5	SHH3	SHH4	YJL045W	
-2.45	1.47	-1.22	0.11	0.69	-2.21	2.91	0.50	15.86	-1.83	-3.54	-11.53	-0.73	28.32	-2.63	1.93		%	mitochondrial electron transport, ubiquinol to cytochrome c| biological_process| GO:0006122|	11 genes:	COB	CYC1	CYC7	CYT1	QCR10	QCR2	QCR6	QCR7	QCR8	QCR9	RIP1	
-1.71	1.39	0.32	0.21	-0.01	-1.16	0.04	2.56	1.62	0.42	-0.11	-1.22	-0.79	11.82	-0.70	1.10		%	mitochondrial electron transport, cytochrome c to oxygen| biological_process| GO:0006123|	17 genes:	AI3	AI4	AI5_ALPHA	COX1	COX13	COX2	COX3	COX4	COX5A	COX5B	COX6	COX7	COX8	COX9	CYC1	CYC7	MTC3	
-1.26	-0.62	-3.96	-6.15	-0.32	-0.15	-0.25	0.95	0.69	0.38	0.87	-3.18	-2.08	-0.93	-0.12	2.39		%	nucleobase-containing compound metabolic process| biological_process| GO:0006139|	13 genes:	ADK1	ADK2	CHL1	MIS1	PNP1	RAD3	RAT1	RRP6	SPT6	SRL1	SRL2	SRL3	URA6	
1.99	0.33	-0.59	-0.20	-1.04	-0.26	-1.45	-0.56	-0.08	-2.46	-2.35	-0.34	-0.33	-0.45	-0.76	-3.49		%	purine nucleobase metabolic process| biological_process| GO:0006144|	8 genes:	ADE2	ADE5,7	ADO1	DAL1	DAL2	DAL3	DAL4	DAL7	
-1.06	1.33	-1.03	-1.78	-0.46	-0.21	1.57	1.43	-0.05	-0.72	0.28	0.08	0.84	0.77	0.83	-0.10		%	inosine catabolic process| biological_process| GO:0006148|	2 genes:	PNP1	PRM15	
-0.32	0.16	-0.18	0.76	0.29	-1.99	-0.28	0.39	-1.60	-0.46	-0.05	1.52	-3.02	-2.35	1.82	-0.46		%	purine nucleotide metabolic process| biological_process| GO:0006163|	3 genes:	AMD1	GUK1	YNK1	
1.73	-0.10	1.34	0.06	-0.56	-1.60	0.18	-3.31	-0.51	-3.07	-0.83	-0.23	-5.67	-3.43	0.67	-3.62		%	purine nucleotide biosynthetic process| biological_process| GO:0006164|	23 genes:	ADE1	ADE12	ADE13	ADE16	ADE17	ADE2	ADE3	ADE4	ADE5,7	ADE6	ADE8	GUA1	IMD2	IMD3	IMD4	MIS1	MTD1	PRS1	PRS2	PRS3	PRS4	PRS5	XPT1	
0.29	0.59	2.61	1.23	-0.08	-0.44	-0.74	0.30	0.06	0.79	-0.82	0.20	-0.66	-1.31	-0.36	-0.27		%	nucleoside diphosphate phosphorylation| biological_process| GO:0006165|	3 genes:	CDC8	LSC1	YNK1	
0.22	3.09	-0.11	0.20	0.07	0.92	-0.79	2.14	-0.74	0.12	-1.77	0.17	0.76	-2.10	0.43	0.75		%	purine ribonucleoside salvage| biological_process| GO:0006166|	6 genes:	ADO1	APT1	APT2	HPT1	MEU1	PRM15	
-0.21	0.31	1.03	0.69	3.01	0.62	-0.32	0.44	-0.06	0.15	-0.02	0.75	-0.15	-0.64	0.62	0.16		%	AMP biosynthetic process| biological_process| GO:0006167|	2 genes:	ADE12	APT1	
-0.21	0.61	0.09	0.01	0.99	0.75	0.88	0.41	-1.25	0.11	-1.10	0.38	0.17	-1.32	0.42	1.00		%	adenine salvage| biological_process| GO:0006168|	2 genes:	APT1	APT2	
-1.61	0.28	1.46	0.13	4.79	-0.51	-0.50	0.43	-0.48	2.63	-0.51	0.46	-2.08	-0.45	0.46	2.32		%	ADP biosynthetic process| biological_process| GO:0006172|	2 genes:	ADK1	ADK2	
1.32	0.06	1.45	0.60	-2.56	-2.53	-0.23	-1.75	0.28	0.13	-2.33	0.33	-0.26	-1.11	-0.94	-4.55		%	GMP biosynthetic process| biological_process| GO:0006177|	6 genes:	GUA1	IMD2	IMD3	IMD4	SNZ2	SNZ3	
1.34	0.00	0.67	0.46	-1.10	-2.82	-0.23	0.67	0.26	2.19	-0.63	1.23	-0.92	-1.54	-0.86	-1.02		%	GTP biosynthetic process| biological_process| GO:0006183|	4 genes:	IMD2	IMD3	IMD4	YNK1	
1.06	-0.24	0.09	-1.13	-0.48	-1.46	0.07	-2.13	0.63	-2.00	-0.91	0.57	-0.95	-0.15	0.49	-2.44		%	'de novo' IMP biosynthetic process| biological_process| GO:0006189|	9 genes:	ADE1	ADE13	ADE16	ADE17	ADE2	ADE4	ADE5,7	ADE6	ADE8	
0.41	-2.61	-1.13	0.43	-0.48	-0.83	-0.28	-2.47	0.26	1.80	-1.57	-3.12	0.05	0.11	-2.55	-4.61		%	pyrimidine nucleobase metabolic process| biological_process| GO:0006206|	2 genes:	PHM8	SDT1	
-1.93	0.37	-1.35	-0.26	-0.46	0.11	0.46	-0.60	-0.69	0.65	-2.82	-0.62	-1.36	-0.54	-0.11	0.40		%	'de novo' pyrimidine nucleobase biosynthetic process| biological_process| GO:0006207|	9 genes:	CPA1	CPA2	URA1	URA10	URA2	URA3	URA4	URA5	URA6	
-0.10	0.18	0.01	0.08	-0.39	-0.44	0.19	1.11	0.36	-1.56	-0.18	1.12	0.04	0.14	-0.08	0.44		%	cytidine catabolic process| biological_process| GO:0006216|	2 genes:	CDD1	URH1	
-1.21	1.00	-0.41	1.20	-0.02	-0.13	0.45	-2.60	-0.51	1.66	-3.35	-0.64	-3.10	-0.57	-0.48	-0.35		%	pyrimidine nucleotide biosynthetic process| biological_process| GO:0006221|	10 genes:	PPR1	URA1	URA10	URA2	URA3	URA4	URA5	URA6	URA7	URA8	
-1.27	1.26	-0.12	1.07	0.12	-1.45	0.31	-3.10	-0.12	0.37	-2.12	-3.79	-3.55	-2.20	0.33	-1.72		%	UMP biosynthetic process| biological_process| GO:0006222|	2 genes:	URA1	URA3	
-0.87	-1.02	-0.37	-0.11	0.04	-1.91	-0.69	-0.32	0.10	-0.25	2.54	-1.91	0.22	0.69	-2.33	0.10		%	dUMP biosynthetic process| biological_process| GO:0006226|	2 genes:	DCD1	DUT1	
-0.89	0.72	0.54	0.59	0.03	-0.75	0.09	0.06	0.18	0.58	-1.49	0.27	-0.58	-0.42	-0.71	0.07		%	UTP biosynthetic process| biological_process| GO:0006228|	3 genes:	CPA2	URA2	YNK1	
1.50	-0.76	-0.85	-0.38	-0.29	-0.53	-0.15	-0.44	-0.52	-0.25	0.29	-1.87	-1.55	-0.35	-0.35	-0.77		%	dTMP biosynthetic process| biological_process| GO:0006231|	2 genes:	CDC21	DCD1	
0.92	-0.65	0.62	-0.09	-1.62	0.16	-0.37	-0.07	-0.96	0.65	-0.07	-0.22	-1.61	-0.50	1.29	-0.80		%	dTTP biosynthetic process| biological_process| GO:0006235|	2 genes:	CDC21	CDC8	
0.09	0.77	1.76	4.45	1.10	-0.67	-0.67	-0.81	0.98	1.18	-0.35	-0.14	-1.97	-0.49	-0.20	-0.82		%	CTP biosynthetic process| biological_process| GO:0006241|	3 genes:	URA7	URA8	YNK1	
0.37	0.04	0.31	2.84	0.43	0.45	1.14	-1.75	-0.24	0.20	-0.88	-0.55	0.87	-0.28	1.11	-1.19		%	DNA metabolic process| biological_process| GO:0006259|	12 genes:	APA1	APA2	CCE1	DAL1	DMC1	HNT1	HNT2	MRS1	RAD51	SPO11	TRM2	YMR262W	
-0.97	3.61	3.17	0.20	1.31	1.48	0.04	0.88	-7.27	-0.78	-0.06	0.76	-3.76	-5.14	1.11	-0.00		%	DNA replication| biological_process| GO:0006260|	79 genes:	ABF1	CCR4	CDC34	CDC45	CDC6	CDC9	CTF18	CTF4	CTF8	DBF4	DCC1	DNA2	DNL4	DPB11	DPB2	DPB3	DPB4	ECO1	FOB1	HUR1	MCM10	MCM2	MCM3	MCM4	MCM5	MCM6	MCM7	MEC1	MGS1	MIP1	MRC1	NOC3	ORC1	ORC2	ORC3	ORC4	ORC5	ORC6	PIF1	POB3	POL1	POL12	POL2	POL3	POL30	POL31	POL32	PRI1	PRI2	PSF1	PSF2	PSF3	RAD27	RAD30	REV3	RFA1	RFA2	RFA3	RFC1	RFC2	RFC3	RFC4	RFC5	RIM1	RNR1	RNR2	RNR3	RNR4	RRM3	RTS2	SGS1	SLD2	SLD3	SLD5	SLD7	SLX4	SPT16	TOF1	TOP1	
-0.38	0.87	-0.11	-0.18	1.47	1.18	1.89	0.68	-0.57	-0.16	-0.01	0.15	-1.15	-0.89	3.09	0.90		%	DNA-dependent DNA replication| biological_process| GO:0006261|	25 genes:	ABF1	CTF4	DNA2	DPB2	DPB3	DPB4	ELG1	MGS1	POB3	POL2	POL3	PSF1	PSF2	PSF3	RFA1	RFC2	RFC3	RFC4	RFC5	SLD5	SLX1	SLX4	SNF2	SPT16	SWI1	
-6.18	3.22	2.27	3.68	0.25	-1.03	1.34	0.35	5.56	1.16	-0.70	-0.35	-2.28	9.96	-3.82	0.94		%	mitochondrial DNA replication| biological_process| GO:0006264|	3 genes:	MIP1	RIM1	SUV3	
-1.33	0.13	0.11	-0.99	-0.11	-0.32	-0.51	-0.08	-4.45	1.82	-1.79	-0.80	-1.68	-2.15	0.26	-2.79		%	DNA topological change| biological_process| GO:0006265|	11 genes:	MMS4	MUS81	RAD4	RFA1	RFA2	RFA3	RMI1	SGS1	TOP1	TOP2	TOP3	
0.05	-0.29	0.42	1.81	-1.08	0.78	-0.67	0.36	-5.07	-2.25	0.25	2.82	-1.62	-1.90	-0.36	-0.77		%	pre-replicative complex assembly involved in nuclear cell cycle DNA replication| biological_process| GO:0006267|	19 genes:	BMH2	CDC6	IPI1	IPI3	MCM2	MCM3	MCM4	MCM5	MCM6	MCM7	NOC3	ORC1	ORC2	ORC3	ORC4	ORC5	ORC6	RIX1	TAH11	
-0.14	0.66	0.31	0.06	-0.05	0.40	-0.63	1.15	-5.92	-0.23	1.41	-0.24	-0.06	-1.60	0.95	-2.27		%	DNA unwinding involved in DNA replication| biological_process| GO:0006268|	10 genes:	HFM1	MCM2	MCM4	MCM6	MCM7	RFA1	RFA2	RFA3	SGS1	SLD3	
-0.50	2.39	3.16	2.45	2.80	2.39	-0.50	0.22	-1.26	-0.80	-0.49	0.17	0.04	0.22	0.66	2.34		%	DNA replication, synthesis of RNA primer| biological_process| GO:0006269|	3 genes:	PRI1	PRI2	RPO41	
0.64	0.08	-0.10	-0.80	-0.02	2.47	-0.34	2.32	-5.68	-0.51	0.22	1.99	-3.43	-5.13	0.14	-1.07		%	DNA replication initiation| biological_process| GO:0006270|	33 genes:	ADK1	BMH2	CDC45	CDC6	CDC7	CLF1	CTF18	CTF3	CTF4	DBF4	DPB11	MCM10	MCM2	MCM3	MCM4	MCM5	MCM6	MCM7	NOC3	ORC1	ORC2	ORC3	ORC4	ORC5	ORC6	POL1	POL12	PRI1	PRI2	RAD53	RIF1	SLD2	SLD3	
-0.12	-0.68	-0.48	-0.85	-0.76	-0.14	-1.62	0.40	-5.36	-1.07	1.84	0.31	-2.56	-3.30	-0.35	-5.01		%	DNA strand elongation involved in DNA replication| biological_process| GO:0006271|	9 genes:	MCM10	MCM2	MCM3	MCM4	MCM6	MCM7	POL31	TOP1	TOP2	
-1.20	2.44	2.99	0.46	1.86	0.86	-0.43	-0.07	-2.90	0.45	-0.16	1.77	-0.35	-1.09	-0.57	1.17		%	leading strand elongation| biological_process| GO:0006272|	12 genes:	DPB3	DPB4	POL1	POL2	POL30	POL31	POL32	RFC1	RFC2	RFC3	RFC4	RFC5	
0.20	4.58	2.80	1.61	1.42	1.58	-0.10	1.65	-2.26	-0.04	-1.10	0.04	-1.42	-2.66	0.07	0.47		%	lagging strand elongation| biological_process| GO:0006273|	9 genes:	CDC9	DNA2	POL1	POL12	POL30	POL31	POL32	PRI1	PRI2	
-1.18	-0.88	-0.11	-0.83	-1.24	-4.31	-2.73	-3.59	-4.76	-2.19	-0.12	-1.48	-7.66	-1.53	0.40	-6.43		%	DNA replication termination| biological_process| GO:0006274|	3 genes:	CDC48	NPL4	UFD1	
-3.11	1.64	4.78	1.61	1.22	0.66	-0.08	-0.04	0.07	4.92	-0.81	1.72	0.17	0.34	1.72	0.54		%	regulation of DNA replication| biological_process| GO:0006275|	5 genes:	DCC1	DIA2	DOA4	ECO1	POL30	
-0.42	0.02	-0.33	-1.98	-1.40	0.26	-0.78	-0.12	3.07	1.55	5.54	0.56	-0.08	-0.35	3.11	-0.44		%	plasmid maintenance| biological_process| GO:0006276|	5 genes:	DML1	PAH1	RAF1	SMP3	ULP2	
1.79	0.25	1.68	0.13	0.25	-0.17	-0.28	-0.80	-1.48	-0.42	0.10	0.61	-0.71	-0.47	0.53	0.12		%	DNA amplification| biological_process| GO:0006277|	5 genes:	POL32	RAD1	RAD10	RAD52	RAD59	
0.94	1.78	1.06	-1.13	1.02	-0.23	-0.58	0.18	0.75	-0.32	0.40	0.09	-0.67	-1.22	0.09	-0.14		%	RNA-dependent DNA biosynthetic process| biological_process| GO:0006278|	54 genes:	AI1	AI2	POL1	POL3	POL31	POL32	YAR009C	YBL005W-B	YBL100W-B	YBR012W-B	YCL019W	YCL074W	YCL075W	YDR034C-D	YDR098C-B	YDR210C-D	YDR210W-B	YDR261C-D	YDR261W-B	YDR316W-B	YDR365W-B	YER138C	YER160C	YFL002W-A	YGR027W-B	YGR038C-B	YGR109W-B	YGR161C-D	YGR161W-B	YHL009W-B	YHR214C-B	YIL082W-A	YJL113W	YJR027W	YJR029W	YLR035C-A	YLR157C-B	YLR227W-B	YLR410W-B	YML039W	YML045W	YMR045C	YMR050C	YNL054W-B	YNL284C-B	YOL103W-B	YOR142W-B	YOR192C-B	YOR343W-B	YPL060C-A	YPL257W-B	YPR137C-B	YPR158C-D	YPR158W-B	
0.14	-0.33	-0.28	-1.44	-0.60	1.93	1.46	0.89	-1.62	-0.06	0.82	-1.89	-0.89	-1.36	-0.41	-0.41		%	premeiotic DNA replication| biological_process| GO:0006279|	8 genes:	CDC7	CLB5	CLB6	DBF4	LGE1	MUM2	POL1	RIM4	
-0.22	1.12	0.87	0.41	-0.36	-0.47	0.06	-0.62	-9.10	-0.96	-2.89	-1.73	-4.90	-5.49	-1.97	-0.08		%	DNA repair| biological_process| GO:0006281|	192 genes:	ABF1	ACT1	APN1	APN2	ARP4	BDF1	BDF2	BLM10	CDC1	CDC9	CSM2	CSM3	CST9	CTF4	DDC1	DDR48	DEF1	DIN7	DMC1	DNA2	DNL4	DOT1	EAF1	EAF3	EAF5	EAF6	EAF7	ECO1	EPL1	ESA1	EXO1	FUM1	FUN30	HAT1	HED1	HIM1	HMI1	HNT3	HRQ1	HRR25	HRT1	HSM3	HTA1	HTA2	HUG1	IES2	INO80	KRE29	LCD1	LIF1	LYS20	MAG1	MEC1	MEC3	MEI5	MET18	MGM101	MGS1	MGT1	MHF1	MHF2	MKT1	MLH1	MLH2	MLH3	MLP1	MMS1	MMS21	MMS22	MMS4	MPH1	MRC1	MRE11	MSH1	MSH2	MSH3	MSH5	MSH6	MUS81	NEJ1	NHP6A	NHP6B	NSE1	NSE3	NSE4	NSE5	NTG1	NTG2	OGG1	PAN3	PCD1	PDS5	PHR1	PIF1	PMS1	POB3	POL2	POL30	POL4	PRP19	PSO2	PSY3	RAD1	RAD10	RAD14	RAD16	RAD17	RAD18	RAD2	RAD23	RAD24	RAD26	RAD27	RAD28	RAD3	RAD30	RAD33	RAD34	RAD4	RAD5	RAD50	RAD51	RAD52	RAD53	RAD54	RAD55	RAD57	RAD59	RAD6	RAD7	RAD9	RDH54	REV1	REV3	REV7	RFA1	RFA2	RFA3	RFC1	RFC2	RFC3	RFC4	RFC5	RPB9	RPS3	RRD1	RRM3	RTT101	RTT107	RVB1	RVB2	SAE2	SAE3	SAW1	SFH1	SGS1	SHU1	SHU2	SIR2	SIT4	SLX1	SLX4	SLX5	SLX8	SMC5	SMC6	SNF5	SOH1	SPT10	SPT16	SRS2	SSL1	SSL2	SWC4	TDP1	TEL1	TFB1	TFB2	TFB3	TFB4	TFB5	TOF1	TPP1	TRA1	UNG1	XRS2	YAF9	YEN1	YKU70	YKU80	YNG2	YNK1	
-0.57	0.41	0.95	-0.64	-0.42	-0.16	-0.67	-1.62	-2.28	0.30	-0.49	-0.23	-1.98	-1.50	0.57	-1.95		%	regulation of DNA repair| biological_process| GO:0006282|	3 genes:	HST4	MGS1	RPN4	
-0.34	-1.92	-0.32	1.12	0.11	-2.63	0.39	-1.63	-1.56	-6.53	-5.23	0.15	-1.20	-0.38	-1.99	-0.54		%	transcription-coupled nucleotide-excision repair| biological_process| GO:0006283|	11 genes:	DEF1	HPR1	RAD26	RAD28	RPB9	SAC3	SEN1	SUB2	THO2	THP1	YRA1	
1.87	-0.30	-2.19	-1.46	-0.22	-0.22	-1.88	-2.36	-2.54	-2.28	-2.64	-0.59	-3.14	-2.02	0.21	-0.94		%	base-excision repair| biological_process| GO:0006284|	19 genes:	APN1	APN2	CDC9	MAG1	MRE11	NTG1	NTG2	OGG1	PAP2	POL2	POL31	POL32	POL4	RAD14	RAD27	RAD50	STH1	UNG1	XRS2	
0.16	0.54	0.35	1.36	1.53	0.01	-0.02	-0.91	1.88	0.92	-0.38	0.95	-0.25	0.30	-0.11	0.70		%	base-excision repair, AP site formation| biological_process| GO:0006285|	4 genes:	MAG1	NTG1	NTG2	OGG1	
0.29	-0.77	-1.49	-0.46	0.38	1.35	0.25	-0.49	-1.34	-0.19	0.94	3.95	-0.96	-1.36	3.91	0.19		%	base-excision repair, gap-filling| biological_process| GO:0006287|	2 genes:	POL2	POL3	
-0.48	0.02	-1.74	-2.29	-0.56	-2.04	-1.71	-0.89	-5.84	-0.57	-1.60	-1.46	-3.37	-3.65	-0.91	-1.50		%	nucleotide-excision repair| biological_process| GO:0006289|	32 genes:	CDC9	DOT1	HRQ1	MEC3	OGG1	POL30	POL31	POL32	RAD14	RAD2	RAD23	RAD24	RAD26	RAD3	RAD33	RAD34	RAD4	RAD51	RAD9	RFA1	RFA2	RFA3	RPT4	RPT6	SNF6	SSL1	SSL2	TFB1	TFB2	TFB3	TFB4	TFB5	
1.11	0.06	0.51	1.58	0.93	-0.43	-0.27	-0.08	-0.53	-0.24	-0.22	0.09	0.07	-0.44	-0.59	-0.05		%	nucleotide-excision repair, DNA incision, 5'-to lesion| biological_process| GO:0006296|	4 genes:	NTG1	NTG2	RAD1	RAD10	
0.46	-0.68	-1.67	-1.73	-0.32	1.06	-0.75	-0.96	-1.50	0.13	-0.15	1.46	-0.42	-0.70	1.86	-0.30		%	nucleotide-excision repair, DNA gap filling| biological_process| GO:0006297|	3 genes:	DNL4	POL2	POL3	
1.31	0.01	1.74	-0.25	-0.68	1.62	-2.61	-1.74	-0.18	0.25	-1.62	1.46	0.43	0.35	-3.12	0.45		%	mismatch repair| biological_process| GO:0006298|	22 genes:	DIN7	EXO1	HSM3	MLH1	MLH2	MLH3	MSH1	MSH2	MSH3	MSH4	MSH5	MSH6	NHP6A	PMS1	POL30	POL31	RAD34	RAD4	RFC1	RFC2	RFC3	RNH201	
2.36	-0.05	0.98	0.34	1.92	-0.12	3.10	1.03	-0.81	3.16	-1.38	1.35	0.23	0.35	-0.09	-0.44		%	postreplication repair| biological_process| GO:0006301|	15 genes:	DOT1	HTB1	MMS2	MSH2	NSE1	PAN2	PAN3	POL30	POL31	POL32	RAD18	RAD5	RAD52	SCS3	UBC13	
-0.94	0.29	0.76	3.75	1.95	1.47	2.51	2.90	-2.97	-0.76	-1.09	0.99	-2.20	-1.07	1.27	0.54		%	double-strand break repair| biological_process| GO:0006302|	40 genes:	ARP5	ARP8	ECO1	HNT3	LIF1	MCD1	MMS22	MMS4	MRE11	MTE1	NEJ1	NHP10	NUP120	NUP133	NUP145	NUP60	NUP84	PDS5	POL1	POL2	POL4	PRI2	PSO2	RAD17	RAD5	RAD51	RAD9	REC8	RSC1	RTT107	SCC2	SCC4	SFH1	SMC1	SNF2	SNF5	STH1	TDP1	TEL1	TPP1	
4.58	-1.61	-1.79	-1.54	-0.05	0.12	-2.91	-0.28	-0.84	1.13	0.14	0.81	-0.51	-0.64	0.53	0.43		%	double-strand break repair via nonhomologous end joining| biological_process| GO:0006303|	28 genes:	CDC28	DNL4	DOA1	FYV6	IRC20	LIF1	MCK1	MRE11	NEJ1	POL2	POL4	PSO2	RAD27	RAD50	RSC1	RSC2	RSC30	RSC8	SIN3	SIR2	SIR3	SIR4	SRS2	SUB1	VPS75	XRS2	YKU70	YKU80	
0.08	0.10	1.60	0.25	-0.23	-0.54	0.60	-1.00	0.81	1.13	-1.86	0.22	0.15	0.07	-0.08	-1.32		%	DNA dealkylation involved in DNA repair| biological_process| GO:0006307|	3 genes:	MAG1	MGT1	TPA1	
1.63	-0.76	-2.81	-1.18	-0.62	-2.53	-0.75	-0.60	-0.14	0.91	-1.10	-0.78	-0.44	-2.02	-0.58	-1.03		%	apoptotic DNA fragmentation| biological_process| GO:0006309|	2 genes:	NUC1	YBL055C	
2.70	-2.85	-1.43	-4.04	-2.07	-0.80	-3.79	-1.09	-2.03	-0.79	-0.51	-3.35	-0.97	-0.54	-0.48	0.77		%	DNA recombination| biological_process| GO:0006310|	100 genes:	CDC9	CGI121	DIN7	DNL4	EBS1	EXO1	FLP1	FOB1	HED1	HOP2	HPR1	KRE29	MEC1	MEI4	MFT1	MHR1	MMS21	MMS4	MND1	MSC3	MSC6	MSH2	MSH3	MUS81	NAM7	NMD2	NSE1	NSE3	NSE4	NSE5	NUC1	PIF1	RAD51	RAD52	RAD59	RDH54	REC107	REC114	RFA1	RFA2	RFA3	SGS1	SHU1	SHU2	SLX1	SLX4	SMC5	SMC6	SOH1	THO2	THP2	UPF3	YAR009C	YBL005W-B	YBL100W-B	YBR012W-B	YCL019W	YDR034C-D	YDR098C-B	YDR210C-D	YDR210W-B	YDR261C-D	YDR261W-B	YDR316W-B	YDR365W-B	YER138C	YER160C	YFL002W-A	YGR027W-B	YGR038C-B	YGR109W-B	YGR161C-D	YGR161W-B	YHL009W-B	YHR214C-B	YIL082W-A	YJL113W	YJR027W	YJR029W	YKU70	YKU80	YLR035C-A	YLR157C-B	YLR227W-B	YLR410W-B	YML039W	YML045W	YMR045C	YMR050C	YNL054W-B	YNL284C-B	YOL103W-B	YOR142W-B	YOR192C-B	YOR343W-B	YPL060C-A	YPL257W-B	YPR137C-B	YPR158C-D	YPR158W-B	
1.46	0.01	-1.02	-0.87	-0.56	0.55	1.28	0.01	-0.43	-0.43	1.47	-0.46	0.84	-0.18	-0.82	-1.04		%	meiotic gene conversion| biological_process| GO:0006311|	3 genes:	MSH2	RMR1	SOH1	
-0.59	0.40	1.22	0.68	0.09	1.81	0.30	-1.02	-1.53	-0.45	0.09	0.92	0.64	0.31	1.44	0.65		%	mitotic recombination| biological_process| GO:0006312|	18 genes:	ARP8	DMC1	IRC15	IRC19	IRC4	IRC5	IRC8	MSH2	MSH3	RAD1	RAD10	RAD51	RAD52	RAD57	RAD59	RFA1	RFA2	RFA3	
-4.47	2.45	0.05	2.32	7.82	0.07	0.02	0.85	-2.56	4.11	-0.76	-0.73	-6.54	-5.36	-0.90	1.03		%	chromatin organization| biological_process| GO:0006325|	128 genes:	ADA2	ADR1	ARP4	ARP6	ARP7	ARP9	ASA1	ASF1	ASH1	BRE1	CHD1	CTI6	DEP1	DOT1	EAF1	EAF3	EAF5	EAF6	EAF7	ESA1	FOB1	FPR1	FUB1	FUN30	GCN5	HAT1	HAT2	HDA1	HDA2	HDA3	HEK2	HFI1	HIF1	HIR1	HIR2	HOS1	HOS2	HOS3	HPA2	HPC2	HST1	HTA1	HTA2	HTZ1	IES2	ISW1	ISW2	ITC1	JHD1	JHD2	LCD1	LDB7	LEO1	LGE1	MEC1	NGG1	NPL6	PAA1	PHO23	RAD6	RCO1	RKR1	RNT1	RPD3	RRN5	RSC1	RSC2	RSC3	RSC30	RSC4	RSC58	RSC6	RSC8	RSC9	RVB1	RVB2	RXT2	RXT3	SAP30	SAS2	SAS3	SAS4	SAS5	SDS3	SET1	SET3	SET4	SFH1	SGF11	SGF29	SGF73	SIF2	SIN3	SIR2	SPT2	SPT20	SPT3	SPT4	SPT6	SPT7	SPT8	STH1	SUS1	SWC3	SWC4	SWC5	SWC7	SWP82	SWR1	TAF1	TAF10	TAF12	TAF5	TAF6	TAF9	TEL1	TRA1	TTI1	TTI2	UAF30	UME1	UME6	VPS71	VPS72	YAF9	YNG1	YNG2	YPL216W	
1.62	-4.73	-1.24	-4.47	0.33	-3.73	-0.17	-0.17	-1.18	1.32	-0.68	-0.90	-3.09	-1.15	-0.50	-0.46		%	chromatin assembly or disassembly| biological_process| GO:0006333|	18 genes:	ASF1	HAT2	HHF1	HHF2	HHT1	HHT2	HTA1	HTA2	HTB1	HTB2	RSP5	SIR2	TOP1	TOP2	UBC7	ULS1	YKU70	YKU80	
3.28	-2.34	-3.70	-0.91	0.41	-0.60	-1.54	0.02	-0.72	-0.19	-0.24	2.11	-1.82	-0.53	0.94	-1.02		%	nucleosome assembly| biological_process| GO:0006334|	15 genes:	ASF1	CAC2	DOT1	FPR3	FPR4	HHF1	HHO1	HIF1	HTB1	HTB2	NAP1	RLF2	SPT16	SPT6	VPS75	
8.32	-7.12	-5.98	-2.26	1.05	-1.61	-7.64	-0.68	-4.89	-0.11	-0.48	-0.51	-3.55	-1.28	1.34	-3.93		%	DNA replication-dependent nucleosome assembly| biological_process| GO:0006335|	5 genes:	ASF1	CAC2	MSI1	RLF2	RTT106	
1.71	-1.25	-1.30	-0.14	2.36	-0.87	-1.17	0.65	-1.13	0.34	-1.11	-1.50	-5.09	-1.05	-0.11	-0.45		%	DNA replication-independent nucleosome assembly| biological_process| GO:0006336|	6 genes:	ASF1	HIR1	HIR2	HIR3	HPC2	RTT106	
0.22	1.17	1.03	1.15	1.60	3.68	0.98	1.79	-0.06	2.08	-0.22	3.48	0.00	-0.96	-0.53	2.49		%	nucleosome disassembly| biological_process| GO:0006337|	20 genes:	ARP7	ARP9	ASF1	HTL1	LDB7	NAP1	NPL6	RSC1	RSC2	RSC3	RSC30	RSC4	RSC58	RSC6	RSC8	RSC9	RTT102	SFH1	SNF5	STH1	
-3.85	0.92	0.19	-0.49	0.26	1.91	0.44	4.46	-1.68	2.84	0.10	-0.37	-3.61	-3.48	1.32	3.28		%	chromatin remodeling| biological_process| GO:0006338|	64 genes:	ABF1	ADA2	ARP4	ARP5	ARP6	ARP8	BDF1	CBF1	CHZ1	CYC8	ECM5	FKH1	FKH2	FUN19	FUN30	GCN5	GIS1	HTL1	HTZ1	IES2	IES4	IES6	INO80	IOC2	IOC3	IOC4	ISW1	ISW2	JHD2	MRN1	MSN2	MSN4	NCB2	NHP6A	NHP6B	PHO2	PHO4	RAD54	RPH1	RPT6	RSC1	RSC2	RSC4	RSC58	RTT102	RVB1	RVB2	SFH1	SNF2	SNF5	SNF6	SPT6	SWC3	SWC4	SWC5	SWC7	SWR1	TAF14	TOP1	UME6	VPS71	VPS72	YAF9	YOR338W	
-0.35	-0.24	-0.82	1.51	2.28	-2.33	0.82	0.77	-1.76	0.59	0.06	-1.84	-0.38	-1.66	2.23	0.26		%	chromatin silencing| biological_process| GO:0006342|	11 genes:	EAF3	ESC8	GAS1	HTA1	HTA2	HTZ1	NUP170	SDS3	SPT4	ZDS1	ZDS2	
0.58	-0.33	0.05	-0.23	-1.05	1.06	-0.52	2.71	0.37	0.72	1.15	1.55	0.13	0.35	0.06	1.90		%	establishment of chromatin silencing| biological_process| GO:0006343|	2 genes:	MCM5	SIR1	
2.46	2.39	0.71	1.95	1.04	-0.76	-2.77	0.80	-10.54	9.47	-3.34	-1.28	-3.19	-2.29	-1.29	-0.88		%	chromatin silencing at telomere| biological_process| GO:0006348|	58 genes:	ADA2	ASF1	BRE1	BRE2	DIA2	DLS1	DOT1	DOT6	ESC1	FUN30	GTR1	HAT1	HAT2	HIF1	HST3	HST4	IES3	IFH1	INO80	ISW2	ITC1	MCM10	MCM3	MCM5	MCM7	MEC3	MPS3	MRC1	NPT1	ORC2	PNC1	POL30	RAD6	RAP1	RKR1	RNA1	SAS2	SAS3	SAS4	SAS5	SCP160	SCS2	SDC1	SET1	SIR2	SIR3	SIR4	SPP1	SPT10	SPT21	SUB2	SWD1	SWD3	UBP10	YAF9	YKU70	YKU80	YPL216W	
-5.48	1.28	1.26	0.78	1.53	-0.46	0.42	2.65	-0.46	-0.61	-0.01	0.02	-2.89	-1.32	-0.14	1.47		%	transcription, DNA-templated| biological_process| GO:0006351|	60 genes:	ASG1	BYE1	CAT8	CCL1	CHA4	DAL81	DST1	GAL4	HAL9	HAP1	HIR1	HIR2	INO80	MAL13	MAL33	PDR1	PDR3	PDR8	PPR1	PUL4	PUT3	RDR1	RET1	RPA12	RPA135	RPA190	RPA43	RPA49	RPB10	RPB11	RPB2	RPB3	RPB5	RPB7	RPB8	RPB9	RPC10	RPC11	RPC19	RPC25	RPC37	RPC40	RPC82	RPO21	RPO26	RPO31	RPO41	RSF2	SDD4	SEF1	SSL1	STB4	STB5	TBS1	TEA1	TFB1	TOG1	YJL206C	YKL222C	YLR278C	
-3.40	-0.61	0.23	0.49	0.46	-0.17	-0.45	1.51	-0.77	0.40	0.84	0.01	0.65	1.09	-0.05	-0.34		%	DNA-templated transcription, initiation| biological_process| GO:0006352|	10 genes:	BRF1	RPB4	RPC17	SPT15	SUA7	TAF10	TAF12	TAF4	TAF6	TAF9	
-2.27	-1.18	-0.57	2.54	4.21	-1.38	-0.57	-1.23	-0.23	-7.22	-2.42	-3.67	0.24	1.53	-0.28	-1.50		%	DNA-templated transcription, termination| biological_process| GO:0006353|	13 genes:	BUR2	CTR9	GRS1	LEO1	PAF1	PCF11	RAD6	RAI1	RAT1	RTF1	SEN1	SET2	SUP45	
-2.69	-0.04	0.34	1.80	4.31	-1.27	0.70	-0.62	-0.83	0.52	-0.54	-3.60	-0.43	-1.34	-1.72	0.19		%	DNA-templated transcription, elongation| biological_process| GO:0006354|	3 genes:	ESA1	ISW1	SET2	
-2.29	-0.05	-1.16	1.27	-0.38	0.01	-2.12	-0.43	-0.23	0.84	-0.69	-1.23	-4.78	-1.62	-0.64	-0.41		%	regulation of transcription, DNA-templated| biological_process| GO:0006355|	175 genes:	ACA1	ARG5,6	ARG81	ARO80	ARP4	ARP5	ARP8	ASG1	ASH1	ASM4	BRF1	BUD14	BUR6	CAD1	CAT8	CDC36	CEP3	CHA4	CHS5	CIN5	CRZ1	CST6	CTR9	CUP2	CUP9	DAL80	DAL81	DPB3	DST1	EAF3	EAF7	ECM22	ECM23	EDS1	ERT1	ESA1	FAP1	FHL1	FKH1	FKH2	GAL11	GAL4	GAT1	GAT2	GAT3	GAT4	GCN4	GIM5	GLN3	GSM1	GZF3	HAA1	HAC1	HAL9	HAP1	HAP2	HAP3	HAP4	HAP5	HCM1	HHO1	HIR1	HIR2	HMRA1	HMS1	HMS2	HOS2	HSF1	HSL7	HYM1	LEU3	LYS14	MAC1	MAL13	MAL33	MET28	MGA1	MHR1	MLP2	NDT80	NOT3	NOT5	NPL6	NUP133	NUP53	NUP84	OAF1	OAF3	OTU1	PDR1	PDR3	PDR8	PHO2	PIP2	POL5	PPR1	PUL4	PUT3	RAP1	RDR1	RDS1	RDS2	RFX1	RGT1	RQT4	RSC3	RSC30	RSC9	RSF2	RTT109	SAP30	SAS2	SAS3	SAS5	SEF1	SET2	SET3	SFL1	SIF2	SIN3	SIP4	SKN7	SKO1	SNF2	SNT1	SOH1	SPP1	SPT15	SPT4	SPT5	SRD1	STB4	STB5	STE12	STP1	STP2	SUA7	SUB1	SUT1	SWD1	SWP82	TAF14	TBS1	TEA1	TEC1	TFB4	TFB5	THI2	TOG1	TOS8	TRA1	TYE7	UGA3	UME6	UPC2	URC2	VHR2	VPS72	WAR1	YAF9	YAP1	YAP3	YAP5	YAP6	YAP7	YHP1	YJL206C	YKL222C	YLL054C	YLR278C	YOX1	YPR196W	YRM1	YRR1	ZNF1	
0.67	0.03	-0.58	0.41	1.09	2.14	0.10	1.81	0.07	2.59	-0.44	0.41	-0.88	-1.09	-0.23	5.29		%	regulation of transcription by RNA polymerase I| biological_process| GO:0006356|	5 genes:	CKA1	CKA2	CKB1	CKB2	HMO1	
-0.05	-3.17	-0.67	-0.39	0.12	0.36	-0.56	0.94	-10.60	-0.65	-0.62	-3.97	-5.82	-2.81	0.01	1.00		%	regulation of transcription by RNA polymerase II| biological_process| GO:0006357|	141 genes:	ABF2	ADA2	ARP4	ARP7	ASG1	AZF1	BUD27	BUR2	CAF120	CAF16	CAF4	CBF1	CCL1	CCR4	CDC39	CEP3	CHA4	CIN5	CKS1	CRT10	CSE2	CSR2	CTK2	CUP2	CYC8	DEP1	DOT6	EAF3	EAF7	EDS1	ELA1	ELP2	ELP3	ELP4	ELP6	EPL1	ESA1	FAP1	FCP1	FKH1	FUN19	GAL11	GAT2	GAT3	GSM1	GTS1	HCM1	HFI1	HMLALPHA1	HMO1	HSF1	HTZ1	ICR1	IKI3	IME1	IXR1	KTI12	MAL13	MAL33	MATALPHA1	MED1	MED11	MED4	MED6	MED7	MED8	MET28	MET31	MET32	MET4	MOT1	MSN2	MSN4	NGG1	NHP10	NHP6A	NHP6B	NUT1	NUT2	OPI1	PAF1	PGD1	PWR1	RDR1	REB1	RFX1	RGR1	ROX3	RSC58	RSC9	RTF1	RTG2	RVB1	RVB2	SEF1	SFH1	SGF11	SGF73	SIF2	SNF4	SNF5	SOH1	SPN1	SPT20	SPT21	SPT3	SPT5	SPT7	SPT8	SRB2	SRB4	SRB5	SRB6	SRB7	SRB8	SSL1	SSN2	SSN8	STB4	STD1	SUS1	SWI1	SWI5	TAF13	TAF6	TAF7	TBF1	TBS1	TEA1	TFA1	TFB3	TOD6	TOP1	TUP1	YAP3	YJL206C	YKL222C	YOR338W	YPR196W	YRM1	ZAP1	
0.39	0.22	0.15	1.29	1.22	0.80	1.89	0.65	-0.52	0.97	-1.33	-0.80	-4.06	-1.87	-1.14	3.97		%	regulation of transcription by RNA polymerase III| biological_process| GO:0006359|	4 genes:	CKA1	CKA2	CKB1	CKB2	
-5.27	-1.21	-0.22	3.14	5.16	1.04	2.54	6.53	-1.30	-1.21	1.12	3.00	1.77	0.11	-2.70	2.78		%	transcription by RNA polymerase I| biological_process| GO:0006360|	22 genes:	CTR9	GTR1	KIN28	PAF1	RPA12	RPA135	RPA14	RPA190	RPA34	RPA43	RPA49	RPB10	RPB5	RPB8	RPC10	RPC19	RPC40	RPO26	RRN10	RRN7	SPT4	TFB1	
-1.58	2.32	2.53	1.42	1.98	-0.13	0.51	2.48	-0.65	-0.04	-1.65	0.45	1.19	0.32	-0.81	0.12		%	transcription initiation from RNA polymerase I promoter| biological_process| GO:0006361|	4 genes:	RRN11	RRN3	RRN5	RRN6	
-4.12	-0.66	0.05	1.12	2.56	3.20	-0.86	1.50	-3.06	-10.24	0.06	-1.33	-0.26	1.17	-3.26	1.83		%	transcription elongation from RNA polymerase I promoter| biological_process| GO:0006362|	6 genes:	CDC73	CTR9	DST1	PAF1	RPA34	RPA49	
1.53	0.03	0.32	0.08	1.83	0.54	1.62	2.89	0.66	0.84	1.72	0.66	-0.65	-0.42	0.83	1.25		%	termination of RNA polymerase I transcription| biological_process| GO:0006363|	6 genes:	CHD1	GRC3	ISW1	NSI1	REB1	RPA12	
-8.15	-0.78	0.94	5.40	21.54	14.43	1.30	14.95	-1.87	-2.83	0.36	6.12	80.68	19.82	-6.11	10.40		%	rRNA processing| biological_process| GO:0006364|	203 genes:	BFR2	BMT5	BMT6	BUD21	BUD23	CBF5	CBT1	CGR1	CSL4	DBP10	DBP2	DBP3	DBP6	DBP7	DBP8	DBP9	DHR2	DIM1	DIP2	DIS3	DRS1	EBP2	ECM16	EFG1	EMG1	ENP1	ENP2	ERB1	ESF1	ESF2	FAL1	FAP7	FCF1	FCF2	FYV7	GAR1	GRC3	HAS1	HCA4	IMP3	IMP4	IPI1	IPI3	JJJ1	KRE33	KRI1	KRR1	LAS1	LCP5	LRP1	LSM2	LSM3	LSM4	LSM5	LSM6	LSM7	LSM8	MAK5	MOT1	MPP10	MPP6	MRD1	MRM1	MRM2	MRT4	MTR3	MTR4	NAF1	NAN1	NGL2	NHP2	NME1	NOC3	NOC4	NOG1	NOP1	NOP10	NOP12	NOP14	NOP15	NOP16	NOP2	NOP4	NOP53	NOP56	NOP58	NOP6	NOP7	NOP9	NPL3	NSA1	NSA2	NSR1	PAF1	PIH1	POP1	POP3	POP4	POP5	POP6	POP7	POP8	PRP43	PUS5	PUS7	PWP1	PWP2	PXR1	RAI1	RAT1	RCM1	REA1	REX3	REX4	RIX1	RLI1	RMP1	RNH70	RNT1	ROK1	RPF1	RPL3	RPL30	RPP1	RPS0A	RPS0B	RPS14A	RPS14B	RPS2	RPS21A	RPS21B	RPS6A	RPS6B	RPS7A	RPS7B	RPS9A	RPS9B	RRB1	RRP1	RRP14	RRP15	RRP17	RRP3	RRP36	RRP4	RRP40	RRP42	RRP43	RRP45	RRP46	RRP5	RRP6	RRP7	RRP8	RRP9	RSC9	RTC3	RVB2	SAS10	SEN1	SKI6	SLX9	SNM1	SNR30	SNU13	SOF1	SPB1	SPB4	SQS1	SRD1	SSB1	SSB2	SSZ1	TIF6	TMA64	TOM1	TSR2	TSR3	TSR4	URB1	URB2	UTP10	UTP11	UTP13	UTP14	UTP15	UTP18	UTP20	UTP21	UTP22	UTP23	UTP25	UTP30	UTP4	UTP5	UTP6	UTP7	UTP8	UTP9	XRN1	YCR087C-A	YTM1	ZUO1	
-6.18	-0.41	0.29	0.07	3.23	-3.88	-1.09	-0.40	-6.53	-0.93	-0.68	-11.82	-3.99	-0.19	-3.97	-2.91		%	transcription by RNA polymerase II| biological_process| GO:0006366|	54 genes:	BRE1	CCL1	HFI1	INO80	KIN28	MED4	NHP6B	NUT1	RAD2	RAD3	RAD6	RBA50	RPB10	RPB11	RPB2	RPB3	RPB4	RPB5	RPB7	RPB8	RPB9	RPC10	RPO21	RPO26	RSF1	RTR1	SOH1	SPT15	SPT3	SSL1	SSL2	TAF1	TAF10	TAF11	TAF12	TAF13	TAF14	TAF2	TAF3	TAF4	TAF5	TAF6	TAF7	TAF8	TAF9	TFA1	TFA2	TFB1	TFB2	TFB3	TFB4	TFB5	TFG2	TOA1	
-3.92	0.51	0.48	0.56	-0.15	-0.91	-3.86	-1.00	-4.58	-0.89	0.51	-6.80	0.19	0.63	0.49	0.69		%	transcription initiation from RNA polymerase II promoter| biological_process| GO:0006367|	18 genes:	DST1	RPB4	RPB7	RPB9	SRB4	SSL2	SSU72	TAF11	TAF14	TAF2	TAF6	TAF7	TFA1	TFA2	TFG1	TFG2	TOA1	TOA2	
-2.98	0.42	0.57	6.52	4.11	4.63	-1.43	2.70	-2.99	-1.30	-0.21	-0.23	-0.30	-2.63	-0.32	2.68		%	transcription elongation from RNA polymerase II promoter| biological_process| GO:0006368|	62 genes:	ARP7	ARP9	BUR2	CCR4	CDC36	CDC39	CDC73	CHD1	CTK1	CTR9	DST1	EAF3	ELF1	HIR1	HIR2	HIR3	HPC2	HPR1	HTL1	LDB7	LEO1	MFT1	NOT5	NPL6	PAF1	POP2	RCO1	RPD3	RSC1	RSC2	RSC3	RSC30	RSC4	RSC58	RSC8	RSC9	RTF1	RTT102	RTT106	SFH1	SGV1	SKN7	SPT2	SPT5	SPT6	SSU72	STB5	STH1	SUB2	SUS1	SWT1	TAF14	TEA1	TFG1	TFG2	THO1	THO2	THP1	THP2	TOP1	TYE7	YJR084W	
3.33	-9.85	-4.91	-5.25	-0.03	-8.25	-0.35	-0.90	-6.46	0.21	0.11	-1.11	-3.29	-3.30	0.77	-2.60		%	termination of RNA polymerase II transcription| biological_process| GO:0006369|	15 genes:	CFT1	CHD1	ESS1	FKH1	ISW1	ISW2	PCF11	REB1	RPB11	RPB3	SEN1	SRB5	SSU72	SUB1	YSH1	
0.38	-4.70	-3.10	-1.08	0.54	-0.78	-2.75	2.61	-4.51	-0.60	1.48	0.18	-1.09	-2.37	1.18	1.72		%	7-methylguanosine mRNA capping| biological_process| GO:0006370|	8 genes:	ABD1	CDC28	CEG1	CET1	CTL1	KIN28	SPT4	STO1	
-0.00	0.89	-0.10	-1.33	-2.84	0.08	0.15	0.15	-0.73	0.33	2.43	2.04	0.17	-0.72	0.96	1.10		%	mRNA splice site selection| biological_process| GO:0006376|	5 genes:	LUC7	MIP6	NAM8	PES4	SKY1	
-1.23	-1.67	0.16	-0.63	-0.71	-2.06	0.02	-0.51	-2.37	-1.54	1.56	-0.51	0.39	-0.48	0.14	-1.18		%	mRNA polyadenylation| biological_process| GO:0006378|	21 genes:	CFT1	CFT2	CLP1	FIP1	FIR1	HRP1	IPA1	MPE1	NAB2	PAP1	PCF11	PFS2	PTA1	PTI1	RNA14	RNA15	SEN1	SSU72	SYC1	YSH1	YTH1	
-0.16	-0.90	0.23	0.02	0.25	-0.50	0.48	0.22	-1.20	-0.07	-0.70	0.01	-1.09	0.53	1.08	-0.03		%	mRNA cleavage| biological_process| GO:0006379|	6 genes:	CFT2	CUE2	PCF11	POP8	RPA12	RPB9	
-2.50	1.47	1.16	3.38	2.19	-0.98	1.64	0.97	2.03	-1.13	0.20	1.73	0.09	-0.19	-0.00	0.77		%	transcription by RNA polymerase III| biological_process| GO:0006383|	19 genes:	BDP1	BRF1	DST1	GTR1	PAF1	RPB10	RPB5	RPB8	RPC10	RPC31	RPC34	RPC53	RPO26	TFC1	TFC3	TFC4	TFC6	TFC7	TFC8	
-1.39	0.62	0.83	0.67	-0.08	0.05	5.19	1.41	0.21	0.94	2.95	0.76	1.47	1.50	-1.03	0.89		%	transcription initiation from RNA polymerase III promoter| biological_process| GO:0006384|	5 genes:	RPC17	RPC25	RPC31	TFC1	TFC3	
-2.32	-0.99	-1.78	-1.54	0.48	-0.60	3.41	0.73	-0.44	1.55	0.18	0.56	-1.16	-0.55	0.01	0.50		%	tRNA splicing, via endonucleolytic cleavage and ligation| biological_process| GO:0006388|	9 genes:	CLP1	PDL32	POA1	PTC1	SEN15	SEN2	SEN34	TPT1	TRL1	
-0.62	0.21	0.27	-0.05	0.04	-0.18	-1.07	-0.66	0.36	0.10	-0.02	-0.85	-0.16	3.21	-1.94	2.00		%	mitochondrial transcription| biological_process| GO:0006390|	2 genes:	RPO41	RSF1	
-3.41	0.99	1.07	0.86	1.10	1.96	0.05	2.26	1.19	0.48	7.29	0.35	3.15	1.73	0.08	3.49		%	RNA processing| biological_process| GO:0006396|	105 genes:	CBF5	CCA1	CLF1	CLP1	CSL4	GRC3	LHP1	LSM4	MRM1	MRPL15	MRPL3	POP4	PRP21	PRP39	PRP42	PRP6	PUS4	RCL1	RNA14	RNT1	RPM2	RRP43	RRP45	RRP5	RRP6	SMD1	SMD3	SNR10	SNR11	SNR128	SNR13	SNR161	SNR17A	SNR17B	SNR18	SNR189	SNR190	SNR191	SNR24	SNR3	SNR30	SNR31	SNR32	SNR33	SNR34	SNR35	SNR36	SNR37	SNR38	SNR39B	SNR4	SNR40	SNR41	SNR42	SNR43	SNR44	SNR45	SNR46	SNR47	SNR48	SNR49	SNR5	SNR50	SNR51	SNR52	SNR53	SNR54	SNR55	SNR56	SNR57	SNR58	SNR60	SNR61	SNR62	SNR63	SNR64	SNR65	SNR66	SNR67	SNR68	SNR69	SNR70	SNR71	SNR72	SNR73	SNR75	SNR76	SNR77	SNR78	SNR79	SNR8	SNR80	SNR81	SNR82	SNR83	SNR84	SNR85	SNR86	SNR87	SNR9	SYF1	TAD1	TRM2	TRM3	UTP6	
-10.73	-2.65	0.81	1.56	6.26	0.31	1.97	11.34	-1.01	-3.11	1.84	1.48	8.23	2.56	0.87	9.60		%	mRNA processing| biological_process| GO:0006397|	181 genes:	AAR2	ABD1	AI1	AI2	AI3	AI4	AI5_ALPHA	BI2	BI3	BI4	BRR1	BRR2	BUD13	BUD31	CBC2	CBP1	CBP2	CBP6	CBT1	CCM1	CDC40	CEF1	CEG1	CET1	CFT1	CFT2	CLF1	CLP1	CSL4	CTK1	CTK2	CTK3	CTL1	CUS1	CUS2	CWC15	CWC2	CWC21	CWC22	CWC23	CWC24	CWC25	CWC27	DBR1	DCP1	DCP2	DHH1	DIB1	DIS3	DRN1	ECM2	EDC1	EDC2	FIP1	FIR1	GLC7	GLE1	HRP1	HSH155	HSH49	IRE1	IST3	ISY1	LEA1	LSM1	LSM2	LSM3	LSM4	LSM5	LSM6	LSM7	LSM8	LUC7	MFT1	MPE1	MRS1	MRS3	MRS4	MSL1	MSL5	MSS116	MSS18	MSS51	MTF2	MTR4	MUD1	MUD2	NAM8	NGR1	NME1	NSR1	NTC20	NTR2	PAB1	PAN2	PAN3	PAP1	PAT1	PCF11	PET54	PFS2	PIH1	PML1	PRP11	PRP16	PRP18	PRP19	PRP2	PRP21	PRP22	PRP24	PRP28	PRP3	PRP31	PRP38	PRP39	PRP4	PRP40	PRP42	PRP43	PRP45	PRP46	PRP5	PRP6	PRP8	PRP9	PTA1	PTI1	PUS7	QRI5	RAI1	RAT1	RDS3	REF2	RNA14	RNA15	RPB4	RPM2	RRP43	RSE1	SAD1	SCEI	SEN1	SLU7	SMB1	SMD1	SMD2	SMD3	SME1	SMX2	SMX3	SNM1	SNP1	SNT309	SNU114	SNU13	SNU23	SNU56	SNU66	SNU71	SPP2	SPP381	SPP382	SPT4	SPT5	SQS1	SSU72	STO1	SUB2	SWD2	SWT21	SYC1	SYF1	SYF2	THO2	URN1	YJU2	YME2	YSF3	YSH1	YTH1	
-0.10	-3.39	-0.54	-1.73	-0.71	-2.97	-0.47	0.58	-2.68	-1.37	2.11	2.87	-0.76	1.10	-0.48	1.50		%	mRNA 3'-end processing by stem-loop binding and cleavage| biological_process| GO:0006398|	2 genes:	SYC1	YSH1	
-0.42	1.98	0.00	1.41	4.71	0.56	4.55	1.67	-0.55	1.16	0.19	0.09	0.84	-0.12	1.63	1.76		%	tRNA modification| biological_process| GO:0006400|	19 genes:	AIR2	ALA1	DUS1	DUS3	DUS4	IKI1	KAE1	MOD5	MSS1	PAP2	PUS4	SMM1	TAD1	TAD2	TAD3	TAN1	THG1	TRM2	TRM8	
0.53	-0.48	0.76	0.54	0.51	-1.74	0.92	0.19	1.82	-0.56	-3.39	-0.95	-0.47	0.75	-0.48	-1.24		%	RNA catabolic process| biological_process| GO:0006401|	11 genes:	DBR1	MTR4	NUC1	RNH1	RNH202	RNH203	RNY1	RRP43	SKI2	SKI3	SUV3	
-1.15	3.41	3.46	3.01	-0.16	1.98	0.80	3.58	1.55	1.88	0.65	1.53	5.92	0.17	1.82	0.63		%	mRNA catabolic process| biological_process| GO:0006402|	3 genes:	CAF40	EAP1	SSD1	
-0.30	-0.17	-0.88	-3.96	-0.59	0.14	-1.71	0.94	-0.95	-0.01	0.51	0.60	-0.41	1.52	-0.43	1.54		%	RNA import into nucleus| biological_process| GO:0006404|	2 genes:	MTR10	RNA1	
-0.01	-1.10	-0.93	3.69	3.80	-0.67	-0.23	1.57	-3.67	2.63	0.31	1.61	0.10	-2.13	-1.40	-2.92		%	RNA export from nucleus| biological_process| GO:0006405|	12 genes:	GLE2	MSN5	NSP1	NUP1	NUP100	NUP116	NUP133	NUP145	NUP157	NUP170	NUP188	YRB1	
0.20	0.02	0.94	3.95	3.20	-4.35	0.99	-0.71	-5.20	-0.32	0.77	1.26	0.41	-3.25	-0.08	-1.10		%	mRNA export from nucleus| biological_process| GO:0006406|	32 genes:	CRM1	DBP5	GFD1	GLE1	GLE2	HMT1	HPR1	IST3	MEX67	MFT1	MLP1	MLP2	NUP100	NUP116	NUP120	NUP82	NUP84	NUP85	PML1	PSE1	SAC3	SEM1	SGF73	SUB2	SUS1	SXM1	TEX1	THO2	THP1	THP2	YRA1	ZDS1	
-2.71	0.03	1.04	3.47	3.83	10.65	0.47	17.64	-2.20	1.96	-0.29	11.21	42.84	31.09	-4.73	4.92		%	rRNA export from nucleus| biological_process| GO:0006407|	18 genes:	RNA1	RPS0A	RPS0B	RPS10A	RPS10B	RPS15	RPS18A	RPS18B	RPS19A	RPS19B	RPS2	RPS26A	RPS26B	RPS28A	RPS28B	RPS3	RPS5	SRM1	
-1.24	-0.39	-0.62	2.34	2.52	0.39	-0.70	4.59	-0.96	1.57	-0.36	3.35	0.98	-0.45	1.92	1.42		%	tRNA export from nucleus| biological_process| GO:0006409|	16 genes:	CEX1	DBP5	GLE1	LOS1	NSP1	NUP116	NUP133	NUP145	NUP49	RNA1	SOL1	SOL2	TEF1	TEF2	UTP22	UTP8	
-17.93	0.12	1.79	2.23	11.35	5.43	0.31	11.18	8.33	-10.01	-5.36	12.76	85.56	82.10	-17.75	4.42		%	translation| biological_process| GO:0006412|	278 genes:	AIM10	ALA1	ANB1	CAF20	CAM1	CDC33	CDC60	CRS1	CTK1	DBP1	DED1	DED81	DIA4	DOM34	DPS1	ECM38	EFB1	EFT1	EFT2	FMT1	FRS1	FRS2	FUN12	GCD1	GCD11	GCD2	GCD6	GCD7	GCN2	GCN3	GLN4	GRS1	GRS2	GTF1	GUF1	GUS1	HBS1	HCR1	HEF3	HER2	HTS1	HYP2	IFM1	ILS1	IMG1	IMG2	ISM1	KRS1	MEF1	MEF2	MES1	MNP1	MRF1	MRP10	MRP17	MRP2	MRP20	MRP21	MRP4	MRP7	MRPL1	MRPL10	MRPL11	MRPL16	MRPL19	MRPL22	MRPL23	MRPL27	MRPL32	MRPL33	MRPL38	MRPL39	MRPL4	MRPL40	MRPL6	MRPL7	MRPL8	MRPL9	MRPS12	MRPS16	MRPS17	MRPS18	MRPS28	MRPS5	MRPS8	MRPS9	MRX14	MSD1	MSE1	MSF1	MSK1	MSM1	MSR1	MST1	MSW1	MSY1	MTG2	NAM2	NAM9	NIP1	PET112	PRT1	RLI1	RLP24	RML2	RPG1	RPL10	RPL11A	RPL11B	RPL12A	RPL12B	RPL13A	RPL13B	RPL14A	RPL14B	RPL15A	RPL15B	RPL16A	RPL16B	RPL17A	RPL17B	RPL18A	RPL18B	RPL19A	RPL19B	RPL1A	RPL1B	RPL20A	RPL20B	RPL21A	RPL21B	RPL22A	RPL22B	RPL23A	RPL23B	RPL24A	RPL24B	RPL25	RPL26A	RPL26B	RPL27A	RPL27B	RPL28	RPL29	RPL2A	RPL2B	RPL3	RPL31A	RPL31B	RPL32	RPL33A	RPL33B	RPL34A	RPL34B	RPL35A	RPL35B	RPL36A	RPL36B	RPL37A	RPL37B	RPL38	RPL39	RPL40A	RPL40B	RPL41A	RPL41B	RPL42A	RPL42B	RPL43A	RPL43B	RPL4A	RPL4B	RPL5	RPL6A	RPL6B	RPL9A	RPL9B	RPS0A	RPS0B	RPS11A	RPS11B	RPS12	RPS13	RPS14A	RPS14B	RPS15	RPS16A	RPS16B	RPS17A	RPS17B	RPS18A	RPS18B	RPS19A	RPS19B	RPS1A	RPS1B	RPS2	RPS20	RPS21A	RPS21B	RPS22A	RPS22B	RPS23A	RPS23B	RPS24A	RPS24B	RPS26A	RPS26B	RPS27A	RPS27B	RPS28A	RPS28B	RPS29A	RPS29B	RPS3	RPS30A	RPS30B	RPS31	RPS4A	RPS4B	RPS5	RPS6A	RPS6B	RPS7A	RPS7B	RPS8A	RPS8B	RPS9A	RPS9B	RQC2	RRF1	RSM10	RSM18	RSM19	RSM22	RSM7	RTC6	SES1	SKI7	SLM5	SLS1	SSB1	SSB2	SUI1	SUI2	SUI3	SUP35	SUP45	SWS2	TEF1	TEF2	TEF4	THS1	TIF1	TIF11	TIF2	TIF3	TIF34	TIF35	TIF4631	TIF4632	TIF5	TIF6	TMA19	TMA20	TMA7	TUF1	TYS1	VAR1	VAS1	WRS1	YDR341C	YEF3	YGR054W	YHR020W	YML6	YNL040W	YNL122C	
1.27	-0.01	-0.32	-0.29	3.91	-1.13	-0.33	-0.33	-1.12	-3.93	-2.30	-2.14	1.07	6.35	-4.39	-0.41		%	translational initiation| biological_process| GO:0006413|	47 genes:	CAF20	CDC33	CTK1	DBP1	DED1	FMT1	FUN12	GCD1	GCD11	GCD2	GCD6	GCD7	GCN3	HCR1	HYP2	IFM1	IMT1	IMT2	IMT3	IMT4	NIP1	PET122	PRT1	RDN25-1	RDN25-2	RLI1	RMD9	RPG1	SIS1	SUI1	SUI2	SUI3	TIF1	TIF11	TIF2	TIF3	TIF34	TIF35	TIF4631	TIF4632	TIF5	TIF6	TMA22	TMA64	TOR1	YGR054W	tM(CAU)C	
0.50	0.34	-0.24	-0.77	0.33	3.46	-0.12	4.63	7.56	3.07	1.10	0.24	2.13	6.85	-0.43	2.71		%	translational elongation| biological_process| GO:0006414|	294 genes:	ANB1	CAM1	CDC65	EFB1	EFT1	EFT2	EMT1	EMT2	EMT3	EMT4	EMT5	HBS1	HEF3	HSX1	HYP2	MEF1	MEF2	RDN25-1	RDN25-2	RPP1A	RPP1B	RPP2A	RPP2B	SOE1	STM1	SUF1	SUF10	SUF11	SUF16	SUF17	SUF2	SUF20	SUF23	SUF3	SUF4	SUF5	SUF6	SUF7	SUF8	SUF9	SUP11	SUP16	SUP17	SUP19	SUP2	SUP3	SUP4	SUP5	SUP51	SUP53	SUP54	SUP56	SUP6	SUP61	SUP7	SUP8	TEF1	TEF2	TEF4	TGA1	TRN1	TRR4	TRT2	TUF1	YEF3	YGR201C	tA(AGC)D	tA(AGC)F	tA(AGC)G	tA(AGC)H	tA(AGC)J	tA(AGC)K1	tA(AGC)K2	tA(AGC)L	tA(AGC)M1	tA(AGC)M2	tA(AGC)P	tA(UGC)E	tA(UGC)G	tA(UGC)L	tA(UGC)O	tC(GCA)B	tC(GCA)G	tC(GCA)P1	tC(GCA)P2	tD(GUC)B	tD(GUC)D	tD(GUC)G1	tD(GUC)G2	tD(GUC)I1	tD(GUC)I2	tD(GUC)J1	tD(GUC)J2	tD(GUC)J3	tD(GUC)J4	tD(GUC)K	tD(GUC)L1	tD(GUC)L2	tD(GUC)M	tD(GUC)N	tD(GUC)O	tE(CUC)D	tE(CUC)I	tE(UUC)B	tE(UUC)C	tE(UUC)E1	tE(UUC)E2	tE(UUC)E3	tE(UUC)G2	tE(UUC)G3	tE(UUC)I	tE(UUC)J	tE(UUC)K	tE(UUC)L	tE(UUC)M	tE(UUC)P	tF(GAA)B	tF(GAA)D	tF(GAA)F	tF(GAA)G	tF(GAA)H1	tF(GAA)H2	tF(GAA)M	tF(GAA)N	tF(GAA)P1	tF(GAA)P2	tG(GCC)B	tG(GCC)D1	tG(GCC)D2	tG(GCC)E	tG(GCC)F2	tG(GCC)G1	tG(GCC)G2	tG(GCC)J1	tG(GCC)M	tG(GCC)O1	tG(GCC)P1	tG(GCC)P2	tH(GUG)E1	tH(GUG)E2	tH(GUG)G1	tH(GUG)G2	tH(GUG)H	tH(GUG)K	tH(GUG)M	tI(AAU)B	tI(AAU)D	tI(AAU)E1	tI(AAU)E2	tI(AAU)G	tI(AAU)I1	tI(AAU)I2	tI(AAU)L1	tI(AAU)L2	tI(AAU)N1	tI(AAU)N2	tI(AAU)P1	tI(AAU)P2	tI(UAU)D	tI(UAU)L	tK(CUU)C	tK(CUU)D1	tK(CUU)D2	tK(CUU)E1	tK(CUU)E2	tK(CUU)F	tK(CUU)G1	tK(CUU)G2	tK(CUU)G3	tK(CUU)I	tK(CUU)J	tK(CUU)K	tK(CUU)M	tK(CUU)P	tK(UUU)D	tK(UUU)G1	tK(UUU)G2	tK(UUU)K	tK(UUU)L	tK(UUU)O	tK(UUU)P	tL(CAA)D	tL(CAA)G1	tL(CAA)G3	tL(CAA)K	tL(CAA)L	tL(CAA)M	tL(CAA)N	tL(GAG)G	tL(UAA)B1	tL(UAA)B2	tL(UAA)D	tL(UAA)K	tL(UAA)L	tL(UAA)N	tL(UAA)Q	tL(UAG)J	tL(UAG)L1	tL(UAG)L2	tN(GUU)C	tN(GUU)F	tN(GUU)G	tN(GUU)K	tN(GUU)L	tN(GUU)N1	tN(GUU)N2	tN(GUU)O1	tN(GUU)O2	tN(GUU)P	tP(UGG)L	tP(UGG)N1	tP(UGG)N2	tP(UGG)O1	tP(UGG)O3	tQ(UUG)B	tQ(UUG)C	tQ(UUG)D1	tQ(UUG)D2	tQ(UUG)D3	tQ(UUG)E1	tQ(UUG)E2	tQ(UUG)H	tQ(UUG)L	tR(ACG)D	tR(ACG)E	tR(ACG)J	tR(ACG)K	tR(ACG)L	tR(ACG)O	tR(UCU)B	tR(UCU)D	tR(UCU)E	tR(UCU)G1	tR(UCU)G2	tR(UCU)G3	tR(UCU)J1	tR(UCU)J2	tR(UCU)K	tR(UCU)M1	tR(UCU)M2	tS(AGA)A	tS(AGA)B	tS(AGA)D1	tS(AGA)D2	tS(AGA)D3	tS(AGA)E	tS(AGA)G	tS(AGA)H	tS(AGA)J	tS(AGA)L	tS(AGA)M	tS(GCU)F	tS(GCU)O	tT(AGU)B	tT(AGU)C	tT(AGU)D	tT(AGU)H	tT(AGU)I1	tT(AGU)I2	tT(AGU)J	tT(AGU)N1	tT(AGU)N2	tT(AGU)O1	tT(AGU)O2	tT(UGU)G1	tT(UGU)G2	tT(UGU)H	tT(UGU)P	tV(AAC)E1	tV(AAC)E2	tV(AAC)G1	tV(AAC)G2	tV(AAC)G3	tV(AAC)H	tV(AAC)J	tV(AAC)K1	tV(AAC)K2	tV(AAC)L	tV(AAC)M1	tV(AAC)M2	tV(AAC)M3	tV(AAC)O	tV(CAC)D	tV(CAC)H	tV(UAC)B	tV(UAC)D	tW(CCA)G1	tW(CCA)G2	tW(CCA)J	tW(CCA)K	tW(CCA)M	tW(CCA)P	tX(XXX)D	tX(XXX)L	
0.65	-1.32	-1.70	0.57	4.27	0.33	-1.95	0.58	1.38	-0.07	-0.33	-0.51	1.27	0.21	-1.71	-1.15		%	translational termination| biological_process| GO:0006415|	17 genes:	DBP5	ETT1	MRF1	NEW1	NPL3	PTH4	RLI1	RPL10	RRF1	RSO55	SSB1	SSB2	SUP35	SUP45	TIF35	TPA1	YEF3	
1.41	-1.77	-0.89	-0.14	-0.16	-3.54	-0.54	-1.19	0.76	0.18	-0.89	0.08	1.21	1.12	-1.74	-1.19		%	regulation of translation| biological_process| GO:0006417|	54 genes:	AEP1	AEP2	ATP22	CAF20	CBS1	CBS2	CDC33	CDC39	DHH1	DOM34	EAP1	ETT1	FES1	GCD1	GCD2	GCD6	GCD7	GCN1	GCN2	GCN20	GCN3	HBS1	HEK2	ITT1	MIP6	MRN1	MSS116	MTQ2	NCL1	PAB1	PAT1	PES4	PET111	PET122	PET494	PET54	PPH21	PPH22	PSK1	PSK2	PUF6	SKI2	SKI7	SLF1	SLH1	SRO9	SUA5	SUI1	TIF4631	TIF4632	TPD3	YGR054W	YIH1	YOR302W	
-7.32	1.25	0.08	1.54	1.65	-0.77	-0.06	5.00	3.96	-2.38	-1.49	-0.14	0.18	10.17	0.25	3.11		%	tRNA aminoacylation for protein translation| biological_process| GO:0006418|	30 genes:	AIM10	ARC1	CDC60	CRS1	DED81	DIA4	DPS1	GLN4	GRS2	GUS1	ILS1	ISM1	KRS1	MES1	MSD1	MSK1	MSM1	MSR1	MST1	MSW1	MSY1	NAM2	SES1	SLM5	THS1	TYS1	VAS1	WRS1	YDR341C	YHR020W	
-1.37	-0.34	0.28	-0.22	-0.01	1.22	0.33	2.07	4.38	-1.80	2.01	0.54	-1.83	3.77	0.02	1.60		%	arginyl-tRNA aminoacylation| biological_process| GO:0006420|	2 genes:	MSR1	YDR341C	
-0.19	0.43	-0.75	2.44	2.25	-0.09	-3.42	2.21	1.08	-0.39	0.21	2.73	4.03	1.70	0.41	1.40		%	asparaginyl-tRNA aminoacylation| biological_process| GO:0006421|	2 genes:	DED81	SLM5	
-0.70	-0.69	-0.68	-0.76	-0.51	-3.56	-1.25	0.09	0.37	-1.38	0.04	-2.09	-0.52	0.96	-0.77	-2.34		%	glutamyl-tRNA aminoacylation| biological_process| GO:0006424|	2 genes:	GUS1	MSE1	
-1.27	0.08	0.68	0.90	2.27	-0.84	0.61	0.39	-2.24	-2.64	2.46	0.70	0.99	-0.17	-0.69	-3.84		%	glutaminyl-tRNA aminoacylation| biological_process| GO:0006425|	2 genes:	GLN4	GUS1	
-4.08	3.65	3.36	4.62	-0.05	0.83	1.34	1.92	6.22	-0.91	-1.21	0.06	3.56	1.27	3.24	0.65		%	glycyl-tRNA aminoacylation| biological_process| GO:0006426|	2 genes:	GRS1	GRS2	
-0.40	-0.19	-0.72	-0.19	1.06	-3.92	1.32	0.10	-0.69	-1.33	-0.58	-2.15	-1.75	3.22	-2.53	-0.49		%	isoleucyl-tRNA aminoacylation| biological_process| GO:0006428|	2 genes:	ILS1	ISM1	
-1.55	1.59	1.17	0.54	0.02	0.56	0.11	0.32	1.90	-0.91	0.87	0.99	0.03	1.92	0.47	3.13		%	leucyl-tRNA aminoacylation| biological_process| GO:0006429|	2 genes:	CDC60	NAM2	
0.69	-0.26	-0.94	-0.24	-0.44	-0.23	0.41	0.66	1.35	0.20	-3.69	-0.05	0.05	-0.39	0.51	0.15		%	lysyl-tRNA aminoacylation| biological_process| GO:0006430|	2 genes:	KRS1	MSK1	
-3.43	-0.56	-0.88	-0.13	-0.17	0.53	0.11	3.22	4.23	1.29	-0.18	-1.35	-0.42	3.06	-0.98	3.54		%	methionyl-tRNA aminoacylation| biological_process| GO:0006431|	2 genes:	MES1	MSM1	
-2.79	-0.09	1.05	-0.51	0.81	3.60	1.37	0.03	0.55	-2.90	-0.81	0.36	-0.31	0.20	-0.75	0.82		%	phenylalanyl-tRNA aminoacylation| biological_process| GO:0006432|	3 genes:	FRS1	FRS2	MSF1	
-2.13	0.23	0.17	2.94	0.80	-2.59	-0.03	1.26	0.57	2.18	-3.07	-0.36	0.94	0.31	0.05	1.48		%	prolyl-tRNA aminoacylation| biological_process| GO:0006433|	2 genes:	AIM10	YHR020W	
0.49	-1.24	-1.13	-1.76	-0.50	-1.39	0.03	1.61	-1.08	-0.68	0.25	-2.19	-2.22	-0.05	0.13	-0.79		%	seryl-tRNA aminoacylation| biological_process| GO:0006434|	2 genes:	DIA4	SES1	
-1.86	0.21	-0.60	-0.56	0.33	2.06	-1.01	0.39	1.89	-0.45	-1.20	0.18	-0.23	2.89	2.35	1.92		%	threonyl-tRNA aminoacylation| biological_process| GO:0006435|	2 genes:	MST1	THS1	
-1.57	3.78	2.33	2.89	2.49	0.34	-1.68	-2.64	0.82	-0.62	-0.21	0.49	-0.15	0.97	-1.25	-1.04		%	tryptophanyl-tRNA aminoacylation| biological_process| GO:0006436|	2 genes:	MSW1	WRS1	
-3.43	1.03	-0.22	0.17	0.08	-0.42	-0.12	-0.26	0.09	-0.25	-0.75	-0.82	0.19	3.10	0.75	0.52		%	tyrosyl-tRNA aminoacylation| biological_process| GO:0006437|	2 genes:	MSY1	TYS1	
-0.06	-0.79	0.49	4.09	7.86	-2.13	3.02	-0.54	0.23	0.78	-1.43	-1.05	2.36	-0.53	-1.61	-0.10		%	regulation of translational initiation| biological_process| GO:0006446|	11 genes:	FUN12	GCD1	GCD2	GCD6	GCD7	GCN2	GCN3	GLE1	PAB1	PAT1	TIF5	
1.78	-2.24	-1.18	0.17	-0.24	1.07	-1.60	0.18	0.84	0.83	1.54	-0.38	0.69	0.08	-0.20	-0.08		%	regulation of translational elongation| biological_process| GO:0006448|	3 genes:	GCN1	GCN20	TRM9	
-0.64	2.16	1.04	1.50	0.13	3.42	1.37	0.01	1.02	1.66	2.12	0.23	2.75	-0.49	1.51	-0.15		%	regulation of translational termination| biological_process| GO:0006449|	8 genes:	CAM1	ECM32	EFB1	GLE1	ITT1	NAM7	NEW1	TPA1	
2.17	-0.32	-0.42	-0.61	-0.49	0.11	-1.12	0.38	-5.75	0.59	-0.15	1.43	7.51	0.67	-3.30	0.80		%	regulation of translational fidelity| biological_process| GO:0006450|	13 genes:	RDN25-1	RDN25-2	RPL31A	RPL31B	RPS23A	RPS23B	RPS5	SSB1	SSB2	SSZ1	SUA5	YNL040W	ZUO1	
2.94	-1.55	-3.55	-0.54	0.20	-0.39	-5.65	-0.21	-2.67	-0.33	0.09	1.64	0.90	0.52	0.17	-2.14		%	translational frameshifting| biological_process| GO:0006452|	6 genes:	ANB1	HYP2	SSB1	SSB2	SSZ1	ZUO1	
5.55	-4.92	-6.21	-2.56	-0.16	-6.25	-7.05	-2.29	-2.34	-2.01	0.32	-2.99	-3.82	-0.11	-0.52	-2.84		%	protein folding| biological_process| GO:0006457|	88 genes:	AHA1	ALF1	APJ1	BTN2	CAJ1	CCT2	CCT3	CCT4	CCT5	CCT6	CCT7	CCT8	CDC37	CHS7	CIN1	CIN2	CIN4	CNE1	CNS1	CPR1	CPR2	CPR3	CPR5	CPR6	CPR7	CUR1	ECM10	ERJ5	EUG1	FLC1	FLC2	FMO1	FPR1	GIM3	GIM4	GIM5	GSF2	HCH1	HSC82	HSP10	HSP26	HSP42	HSP60	HSP82	MCX1	MDJ1	MGE1	MIA40	MPD1	MPD2	MZM1	PAC10	PAC2	PDI1	PFD1	PHB1	PHB2	PHO86	PIH1	PLP1	PLP2	RBL2	RDN25-1	RDN25-2	ROT1	SBA1	SCJ1	SDH8	SHR3	SIS1	SNL1	SSA1	SSA2	SSA3	SSA4	SSC1	SSE1	SSE2	STI1	TAH1	TCP1	TSA1	TSA2	XDJ1	YDJ1	YKE2	YME1	ZIM17	
-0.01	2.31	0.35	0.49	-0.59	-1.06	-0.95	0.29	3.40	-0.50	-2.90	-0.62	-3.28	-0.84	-3.59	0.54		%	'de novo' protein folding| biological_process| GO:0006458|	7 genes:	HSC82	HSP60	HSP82	MDJ1	ROT1	TCM62	YDJ1	
0.33	0.14	0.15	-0.52	-0.10	1.05	-0.23	0.67	0.31	2.37	0.31	-0.60	-0.21	-0.00	-0.97	0.96		%	cellular protein modification process| biological_process| GO:0006464|	8 genes:	AIM22	BPL1	HUB1	LIP2	NTA1	PBY1	STP22	UBA1	
0.05	-0.62	-2.21	-2.87	-0.91	-0.39	-3.17	-0.32	1.73	0.36	-1.24	-3.00	-2.00	1.08	-0.84	-0.98		%	signal peptide processing| biological_process| GO:0006465|	9 genes:	AFG3	IMP2	PCP1	SEC11	SPC1	SPC2	SPC3	YPF1	YTA12	
3.34	0.12	-2.07	-1.04	-0.53	-1.00	0.33	-1.79	-3.69	0.00	-0.52	-0.88	-1.21	-0.28	-0.09	0.37		%	protein phosphorylation| biological_process| GO:0006468|	146 genes:	AKL1	ALK1	ALK2	ARK1	ATG1	BCK1	BUB1	BUD32	CAK1	CBK1	CDC15	CDC28	CDC5	CDC7	CHK1	CKA1	CKA2	CKB1	CKB2	CLA4	CLB1	CLB2	CLB3	CLB4	CLB5	CLB6	CLN1	CLN2	CLN3	CMK1	CMK2	CRP1	CTK1	CTK2	CTK3	DBF2	DBF20	DUN1	ELM1	ENV7	FMP48	FPK1	FRK1	FUS3	GAL83	GCN2	GIN4	HAL5	HOG1	HRK1	HRR25	HSL1	IKS1	IME2	IPL1	IRE1	ISR1	KCC4	KDX1	KIC1	KIN1	KIN2	KIN28	KIN3	KIN4	KIN82	KKQ8	KNS1	KSP1	KSS1	MAD3	MCK1	MEK1	MKK1	MKK2	MOB1	MPS1	MRK1	NNK1	NPR1	PAN3	PBS2	PHO85	PKC1	PKH1	PKH2	PKH3	PKP1	PKP2	PRK1	PRR1	PRR2	PSK1	PSK2	PTK1	PTK2	RAD53	RCK1	RCK2	RIM11	RIM15	RIO1	RIO2	RTK1	SAK1	SAT4	SCH9	SCY1	SGV1	SIP1	SIP2	SKM1	SKS1	SKY1	SLI15	SLT2	SMK1	SNF1	SNF4	SPS1	SSK2	SSK22	SSN3	STE11	STE20	STE7	SWE1	TDA1	TOR2	TOS3	TPK1	TPK2	TPK3	VHS1	VPS15	VPS34	YAK1	YCK1	YCK2	YCK3	YGK3	YPD1	YPK1	YPK2	YPK3	YPL150W	
1.42	-1.42	-1.38	0.16	0.03	-0.05	1.94	-1.90	1.20	0.21	-0.81	-0.92	0.11	1.37	-1.03	-0.77		%	negative regulation of protein kinase activity| biological_process| GO:0006469|	8 genes:	FAR1	GIR2	LRE1	LSP1	PIL1	SLN1	SPL2	YIH1	
1.38	0.21	0.07	-1.09	-1.79	-0.78	-0.51	-0.40	-2.62	0.33	-0.35	-3.14	-0.91	-4.48	-0.22	0.86		%	protein dephosphorylation| biological_process| GO:0006470|	54 genes:	CDC14	CDC55	CMP2	CNA1	CNB1	DCR2	GIP2	GLC7	HAL5	LTP1	MIH1	MSG5	NEM1	OCA1	OCA6	PHO13	PHO8	PPG1	PPH21	PPH22	PPH3	PPQ1	PPS1	PPT1	PPZ1	PPZ2	PSR1	PSR2	PSY2	PSY4	PTC1	PTC2	PTC3	PTC4	PTC5	PTC6	PTC7	PTP1	PTP2	PTP3	REF2	RTS1	SAT4	SDP1	SIA1	SIT4	SPO7	TEP1	TIM50	TPD3	WHI2	YCH1	YER134C	YVH1	
0.50	0.33	0.05	-0.39	-1.46	0.54	-0.41	-1.82	-0.56	0.37	0.02	0.06	-0.36	-1.40	0.28	-0.00		%	protein acetylation| biological_process| GO:0006473|	2 genes:	HPA2	HPA3	
-1.06	1.47	2.75	-1.04	-2.28	1.00	0.04	-0.08	0.50	3.48	-0.21	-0.60	2.01	0.17	-1.81	-0.68		%	N-terminal protein amino acid acetylation| biological_process| GO:0006474|	7 genes:	ARD1	MAK10	MAK3	MAK31	NAT1	NAT4	NAT5	
0.74	0.72	0.83	-0.55	0.03	0.00	2.19	0.32	-0.43	0.37	0.36	-0.22	0.09	-2.04	0.70	0.67		%	protein methylation| biological_process| GO:0006479|	6 genes:	HMT1	HSL7	MTQ1	RKM5	YMR027W	YNL092W	
-0.74	-0.11	-0.11	-0.56	-1.85	0.86	-1.46	4.00	2.17	1.43	1.41	0.44	-0.10	1.49	1.46	3.22		%	C-terminal protein methylation| biological_process| GO:0006481|	2 genes:	PPM1	STE14	
-0.36	0.34	-0.36	-0.15	-0.62	-0.47	-0.89	-0.27	-6.41	-0.22	1.93	0.78	-1.03	-1.70	0.82	0.72		%	protein glycosylation| biological_process| GO:0006486|	61 genes:	ALG1	ALG11	ALG12	ALG2	ALG3	ALG5	ALG6	ALG7	ALG8	ALG9	CAX4	DFG10	DIE2	DPM1	ERD1	GDA1	KRE2	KRE5	KTR1	KTR2	KTR3	KTR4	KTR5	KTR6	KTR7	MNL1	MNL2	MNN1	MNN11	MNN2	MNN5	MNN9	MNS1	MNT2	MNT3	MNT4	NUS1	OST1	OST2	OST3	OST4	OST5	OST6	PMI40	PMT1	PMT2	PMT3	PMT4	PMT5	PMT6	PMT7	PSA1	RER2	SEC59	SRT1	STT3	SWP1	WBP1	YND1	YSY6	YUR1	
-1.19	0.66	-1.98	-0.42	-1.33	-0.59	-0.09	-0.22	-9.13	-1.32	1.40	0.57	-2.05	-4.84	1.57	0.64		%	protein N-linked glycosylation| biological_process| GO:0006487|	43 genes:	ALG1	ALG11	ALG12	ALG5	ALG6	ALG7	ALG8	ALG9	ANP1	CAX4	CWH41	DIE2	EOS1	GFA1	GNT1	KRE2	KTR1	KTR2	KTR3	KTR4	KTR5	KTR6	KTR7	MNN10	MNN11	MNN4	MNN9	OCH1	OST1	OST2	OST3	OST4	OST5	OST6	ROT1	SEC53	STT3	SWP1	VAN1	WBP1	YMR084W	YMR085W	YUR1	
1.00	-1.11	-0.79	-0.44	-2.06	0.28	-1.46	0.50	0.09	-2.35	1.45	0.75	-0.54	-0.50	3.93	0.53		%	dolichol-linked oligosaccharide biosynthetic process| biological_process| GO:0006488|	9 genes:	ALG12	ALG13	ALG14	ALG6	ALG7	ALG9	DFG10	DIE2	DPM1	
-0.26	0.14	-0.47	0.75	-0.53	0.12	2.23	0.25	-0.96	0.06	5.27	1.71	-0.38	-0.09	5.56	0.52		%	oligosaccharide-lipid intermediate biosynthetic process| biological_process| GO:0006490|	6 genes:	ALG1	ALG11	ALG2	ALG3	ALG6	ALG8	
-0.09	-1.56	-1.98	-0.21	0.40	-1.42	-0.43	-2.10	-1.20	0.08	-0.11	0.02	-1.21	-0.43	1.26	-0.92		%	N-glycan processing| biological_process| GO:0006491|	10 genes:	GTB1	HOC1	KRE2	KTR3	MNL2	MNN1	MNN14	MNS1	OCH1	ROT2	
-1.18	0.33	0.81	0.80	-0.58	0.03	-1.44	-0.42	-0.15	-0.64	-0.76	0.03	-0.46	-0.47	-1.40	0.66		%	protein O-linked glycosylation| biological_process| GO:0006493|	19 genes:	KRE2	KTR1	KTR2	KTR3	KTR4	KTR6	MNN1	MNN4	MNT2	MNT3	MNT4	PMT1	PMT2	PMT3	PMT4	PMT5	PMT6	PMT7	YUR1	
-0.11	0.51	0.52	0.05	-0.23	0.99	1.84	-0.13	0.30	0.11	-1.18	-0.07	0.41	-0.75	0.56	-1.10		%	protein lipidation| biological_process| GO:0006497|	3 genes:	ATG18	ATG21	HSV2	
-0.01	-0.27	1.94	1.96	0.40	-1.19	1.71	-1.01	0.62	-0.87	-1.48	-1.87	0.59	-0.28	-0.64	-1.28		%	C-terminal protein lipidation| biological_process| GO:0006501|	6 genes:	ATG12	ATG16	ATG3	ATG4	ATG5	ATG7	
0.34	0.16	-0.64	-0.20	-0.77	1.06	-0.31	-0.41	0.69	0.82	1.25	-0.27	0.28	-0.58	0.94	-0.32		%	GPI anchor metabolic process| biological_process| GO:0006505|	2 genes:	BST1	CWH43	
-4.83	0.72	0.95	1.36	0.94	1.62	-0.75	13.55	-0.55	0.45	3.53	0.07	1.05	-0.60	11.09	3.73		%	GPI anchor biosynthetic process| biological_process| GO:0006506|	31 genes:	ARV1	CDC1	CWH43	DPM1	ERI1	GAA1	GAB1	GPI1	GPI10	GPI11	GPI12	GPI13	GPI14	GPI15	GPI16	GPI17	GPI18	GPI19	GPI2	GPI8	GUP1	GUP2	GWT1	LAS21	MCD4	PBN1	PER1	PGA1	SMP3	SPT14	TED1	
0.98	-0.84	-0.73	-1.43	-1.78	-3.92	-2.52	0.89	3.93	-0.56	4.38	0.50	-5.59	0.57	1.62	-0.01		%	proteolysis| biological_process| GO:0006508|	173 genes:	AAP1	AFG3	AMA1	APE1	APE2	APE3	APE4	ARX1	ATG4	ATG42	ATP23	AXL1	BAR1	CPS1	CYM1	DAP2	DDI1	DOA4	DUG1	DUG2	DUG3	ECM14	ECM38	ESP1	FRA1	GPI8	ICP55	IMP1	IMP2	KEX1	KEX2	LAP2	LAP3	MAP1	MAP2	MAS1	MAS2	MCA1	MCX1	MKC7	NMA111	NNK1	OCT1	OMA1	OTU1	OTU2	PCP1	PEP4	PFF1	PIM1	PRB1	PRC1	PRD1	PRE1	PRE10	PRE2	PRE3	PRE4	PRE5	PRE6	PRE7	PRE8	PRE9	PUP1	PUP2	PUP3	QCR2	QRI7	RBD2	RCE1	RIM11	RIM13	RIM20	RPN11	RPN12	RRI1	RRT12	SCL1	SDD3	SEC11	SOM1	SSY5	STE13	STE23	STE24	TMA108	TRE2	UBP1	UBP10	UBP11	UBP12	UBP13	UBP14	UBP15	UBP16	UBP2	UBP3	UBP5	UBP6	UBP7	UBP8	UBP9	ULP1	ULP2	VPS70	WSS1	YAR009C	YBL005W-B	YBL100W-B	YBR012W-B	YCL019W	YCL074W	YCL075W	YDR034C-D	YDR098C-B	YDR210C-D	YDR210W-B	YDR261C-D	YDR261W-B	YDR316W-B	YDR365W-B	YDR415C	YER138C	YER160C	YFL002W-A	YFR006W	YGK3	YGR027W-B	YGR038C-B	YGR109W-B	YGR161C-D	YGR161W-B	YHL009W-B	YHR214C-B	YIL082W-A	YIL108W	YJL113W	YJR027W	YJR029W	YLR035C-A	YLR157C-B	YLR227W-B	YLR410W-B	YME1	YML039W	YML045W	YMR045C	YMR050C	YMR114C	YNL054W-B	YNL284C-B	YOL057W	YOL103W-B	YOL153C	YOR142W-B	YOR192C-B	YOR343W-B	YPF1	YPL060C-A	YPL191C	YPL257W-B	YPR137C-B	YPR158C-D	YPR158W-B	YPS1	YPS3	YPS5	YPS6	YPS7	YSP3	YTA12	YUH1	ZPS1	
-0.21	-0.62	-3.33	-3.98	-3.90	0.89	-3.66	0.55	-2.69	0.20	4.43	0.42	-7.42	-3.81	1.95	-1.85		%	ubiquitin-dependent protein catabolic process| biological_process| GO:0006511|	101 genes:	AMN1	APC11	APC2	ASI1	ASI2	ASI3	BRO1	BSD2	CDC34	CDC4	CDC53	CUE5	CUL3	DDI1	DEF1	DIA2	DMA1	DMA2	DOA4	DON1	DSK2	ELA1	ELC1	FYV10	GPB1	HEL1	HRD1	HRT1	HUL5	ITT1	LUG1	MDM30	MUB1	NPL4	PRE10	PRE5	PRE6	PRE8	PRE9	PSH1	PUP2	RAD16	RAD6	RAD7	RKR1	RMD5	RPN1	RPN10	RPN12	RPN13	RPN14	RPN2	RPN3	RPN6	RPN7	RPN8	RPN9	RPT1	RPT2	RPT3	RPT5	RSP5	RTT101	SAN1	SCL1	SEM1	SKP1	SLX5	TOM1	TUL1	UBA1	UBC1	UBC4	UBC5	UBC7	UBC8	UBP1	UBP10	UBP11	UBP12	UBP13	UBP14	UBP15	UBP16	UBP2	UBP3	UBP5	UBP6	UBP7	UBP8	UBP9	UBR2	UBX6	UBX7	UFD1	UFD2	UMP1	YBR062C	YDJ1	YRB1	YUH1	
-2.35	0.10	0.46	0.66	2.08	6.60	-0.24	1.84	1.38	6.64	2.86	1.51	0.91	-0.15	1.55	1.11		%	protein monoubiquitination| biological_process| GO:0006513|	18 genes:	BSC5	BUL1	BUL2	IPA1	LGE1	PEX12	PEX4	RAD18	RAD6	RSP5	UBC11	UBC13	UBC4	UBC6	UBI4	UBR1	UFD4	YNR068C	
-1.58	1.68	1.59	0.23	-0.60	-1.83	-3.96	1.52	2.14	0.12	-0.14	-1.04	-2.18	0.35	-0.42	0.31		%	protein quality control for misfolded or incompletely synthesized proteins| biological_process| GO:0006515|	11 genes:	AFG1	MCA1	MDJ1	MGR1	MGR3	OMA1	PIM1	PNG1	RCI50	SSA3	YME1	
-0.04	0.85	2.35	0.47	0.03	-0.36	-0.24	2.08	-0.06	-0.34	0.71	1.35	-3.84	-0.73	1.18	-0.25		%	protein deglycosylation| biological_process| GO:0006517|	2 genes:	PNG1	RAD23	
0.31	-1.06	-2.71	-1.60	-0.32	0.27	0.73	1.43	-1.00	-0.17	0.57	0.87	2.23	0.10	0.22	-0.36		%	peptide metabolic process| biological_process| GO:0006518|	2 genes:	OCT1	PRD1	
-0.32	1.33	3.00	2.02	0.47	-0.39	2.50	-0.42	1.46	-0.65	0.23	0.50	0.91	-0.01	0.13	-1.30		%	cellular amino acid metabolic process| biological_process| GO:0006520|	26 genes:	AAT1	AAT2	ARG3	ASP1	ASP3-1	ASP3-2	ASP3-3	ASP3-4	CHA1	GDH1	GDH2	GDH3	GLY1	HOM2	HOM6	ILV1	IRC7	MAE1	MET17	SNZ1	SNZ2	SNZ3	SRY1	THR4	URA2	YIL168W	
1.37	-3.93	-2.20	-0.36	-1.63	0.16	-2.34	-0.11	4.12	3.63	2.59	-1.39	0.85	0.96	0.01	-0.45		%	arginine metabolic process| biological_process| GO:0006525|	6 genes:	ARG8	ARG80	ARG81	ARG82	CAR1	MCM1	
-0.17	-1.52	0.04	-0.40	1.43	-0.33	0.40	0.51	0.10	1.86	0.23	0.68	1.22	1.05	-0.18	0.52		%	arginine biosynthetic process| biological_process| GO:0006526|	10 genes:	ARG1	ARG2	ARG3	ARG4	ARG5,6	ARG7	ARG8	CPA1	CPA2	ORT1	
-0.27	2.22	2.17	0.68	-0.50	-0.57	3.10	-0.94	-0.18	-1.92	-0.10	-0.42	-0.37	-1.64	0.18	-3.69		%	asparagine metabolic process| biological_process| GO:0006528|	6 genes:	ASP1	ASP3-1	ASP3-2	ASP3-3	ASP3-4	NIT3	
0.58	0.56	-0.04	-0.33	0.05	-0.06	-0.34	-0.75	0.07	0.64	-0.63	0.76	-1.24	-0.46	1.39	0.53		%	asparagine biosynthetic process| biological_process| GO:0006529|	3 genes:	ASN1	ASN2	YML096W	
0.15	0.84	1.17	0.57	-0.03	-0.80	4.75	-0.73	-0.52	-1.50	0.18	-0.77	-0.07	-1.18	0.26	-3.37		%	asparagine catabolic process| biological_process| GO:0006530|	5 genes:	ASP1	ASP3-1	ASP3-2	ASP3-3	ASP3-4	
-0.78	3.11	0.39	2.96	0.11	5.13	0.62	-0.13	0.71	-1.82	0.74	1.27	0.35	-1.58	-0.38	1.72		%	glutamate biosynthetic process| biological_process| GO:0006537|	11 genes:	CIT1	CIT2	GDH1	GDH3	GLT1	IDH1	IDH2	IDP1	MEU1	PUT1	PUT2	
-0.01	0.07	-0.42	-0.10	-0.18	1.29	-0.13	0.64	0.27	-0.38	0.67	0.76	0.62	-0.12	2.38	0.17		%	glutamate catabolic process| biological_process| GO:0006538|	2 genes:	GAD1	GDH2	
-0.02	0.14	0.83	0.61	-0.31	0.05	-0.10	-3.11	1.64	-0.54	-2.57	0.65	-0.73	-1.13	1.20	-1.65		%	glutamine metabolic process| biological_process| GO:0006541|	22 genes:	ABZ1	ADE4	ADE6	ASN1	ASN2	CPA1	DUG3	GFA1	GLT1	GUA1	HIS7	NIT3	SNO1	SNO2	SNO3	TRP3	URA2	URA7	URA8	YLR126C	YML096W	YMR084W	
-1.49	-0.22	0.37	-0.32	0.48	1.17	-0.79	1.87	0.30	-1.21	0.13	0.46	-0.27	0.56	-0.09	0.45		%	glycine metabolic process| biological_process| GO:0006544|	4 genes:	GCV1	GCV2	SHM1	SHM2	
-0.84	1.13	2.15	-0.04	-0.43	0.79	0.10	-1.54	1.50	0.32	1.34	0.73	0.64	-0.16	1.12	0.09		%	glycine biosynthetic process| biological_process| GO:0006545|	3 genes:	AGX1	DFR1	GLY1	
-3.80	0.11	0.25	1.05	2.59	-0.05	-0.12	3.38	0.37	0.33	1.99	0.39	-0.22	0.56	0.89	4.21		%	glycine catabolic process| biological_process| GO:0006546|	4 genes:	GCV1	GCV2	GCV3	LPD1	
-1.98	-1.15	-1.70	-0.50	3.85	-3.63	5.51	1.06	0.15	1.33	0.97	-0.13	-0.05	0.81	-1.09	1.65		%	leucine catabolic process| biological_process| GO:0006552|	2 genes:	ARO10	LPD1	
-3.03	1.16	0.33	0.68	-0.77	1.59	-0.53	0.05	-0.12	1.68	0.03	-0.07	-0.43	-0.57	-0.06	-0.00		%	methionine metabolic process| biological_process| GO:0006555|	6 genes:	ADI1	MET12	MET13	MET17	SAM1	SAM2	
-3.90	1.81	0.30	-0.91	-1.53	1.41	-2.01	0.41	0.44	1.34	-0.23	-0.22	-1.51	-2.01	1.35	1.51		%	S-adenosylmethionine biosynthetic process| biological_process| GO:0006556|	3 genes:	ERC1	SAM1	SAM2	
-0.06	-1.04	0.03	-0.19	-0.76	-0.62	0.61	-0.15	-0.12	-0.57	-0.45	-1.65	1.09	0.37	0.01	0.05		%	L-phenylalanine catabolic process| biological_process| GO:0006559|	5 genes:	ARO10	ARO80	PDC1	PDC5	PDC6	
0.43	0.27	0.03	0.09	0.23	0.93	-0.55	-1.04	0.95	-0.20	0.49	-0.74	-0.00	-1.01	2.75	0.80		%	proline metabolic process| biological_process| GO:0006560|	3 genes:	PUT1	PUT2	PUT3	
-3.06	0.73	0.18	2.51	0.55	1.96	-4.02	4.63	-0.38	-0.66	-0.34	1.87	0.12	-0.54	1.98	1.81		%	proline biosynthetic process| biological_process| GO:0006561|	4 genes:	PRO1	PRO2	PRO3	YHR033W	
-0.38	-0.13	-1.02	-0.98	1.28	0.29	1.78	0.60	-0.24	0.17	-0.24	1.10	-0.69	-2.56	-0.03	2.22		%	L-serine biosynthetic process| biological_process| GO:0006564|	5 genes:	LPD1	SER1	SER2	SER3	SER33	
0.27	-0.39	-0.88	-0.05	0.35	0.25	-0.69	0.15	0.10	0.29	-0.57	-1.02	-0.41	0.80	-1.58	-0.25		%	L-serine catabolic process| biological_process| GO:0006565|	3 genes:	CHA1	SHM1	SHM2	
-0.32	-0.09	0.71	0.16	2.77	-0.82	0.65	1.31	-1.16	-3.11	-0.26	-1.27	0.09	0.50	-0.01	2.26		%	threonine metabolic process| biological_process| GO:0006566|	2 genes:	ILV1	THR1	
0.08	1.34	0.68	0.42	1.90	0.81	-1.61	0.27	2.59	-0.15	0.99	0.35	1.55	0.86	-0.62	2.37		%	threonine catabolic process| biological_process| GO:0006567|	3 genes:	CHA1	GLY1	ILV1	
0.79	0.15	-0.07	-0.63	-0.93	-0.31	0.20	0.06	-0.83	0.08	1.54	0.37	0.27	-1.41	1.44	0.59		%	tryptophan metabolic process| biological_process| GO:0006568|	3 genes:	TRP1	TRP3	TRP5	
0.17	-0.62	0.24	-0.28	-0.57	0.33	0.31	-0.30	0.16	-0.21	0.59	-1.80	0.99	0.37	0.30	-0.01		%	tryptophan catabolic process| biological_process| GO:0006569|	9 genes:	ARO10	ARO80	BNA1	BNA4	BNA5	BNA7	PDC1	PDC5	PDC6	
0.16	0.26	0.80	0.45	-0.37	0.34	0.65	-2.78	-1.14	0.13	0.11	1.32	-0.70	-1.57	0.14	0.45		%	tyrosine biosynthetic process| biological_process| GO:0006571|	4 genes:	ARO7	ARO8	ARO9	TYR1	
-1.05	-1.20	-0.12	-1.01	-0.98	-2.20	3.51	-0.35	0.09	-0.26	-0.02	-0.95	0.93	1.58	0.26	-0.97		%	tyrosine catabolic process| biological_process| GO:0006572|	2 genes:	ARO10	ARO80	
0.60	-1.43	0.46	0.35	0.58	-1.18	1.08	1.49	0.32	1.24	0.11	0.26	0.72	1.56	0.45	0.41		%	ornithine biosynthetic process| biological_process| GO:0006592|	4 genes:	ARG2	ARG5,6	ARG7	ARG8	
-0.77	1.59	0.08	6.05	3.80	0.40	4.01	-0.27	-0.36	1.44	0.10	0.45	0.67	0.40	-0.22	2.55		%	polyamine metabolic process| biological_process| GO:0006595|	2 genes:	SPE3	SPE4	
0.83	-1.07	-1.62	8.07	4.95	-0.10	0.65	-0.14	0.54	2.50	0.38	1.43	2.31	4.49	-0.77	0.11		%	polyamine biosynthetic process| biological_process| GO:0006596|	4 genes:	SPE1	SPE2	SPE3	SPE4	
-0.41	-1.28	-0.59	5.93	3.10	4.53	1.28	0.01	0.65	1.05	-0.18	4.11	3.22	4.63	-1.23	0.36		%	spermine biosynthetic process| biological_process| GO:0006597|	2 genes:	SPE2	SPE4	
3.83	-1.67	-1.31	-1.57	-1.56	-3.07	0.70	-0.50	-0.53	0.01	-0.18	0.61	-0.52	-0.33	0.66	-0.25		%	polyamine catabolic process| biological_process| GO:0006598|	2 genes:	ALD2	ALD3	
1.36	-5.34	-3.33	-3.94	-1.99	-2.67	0.31	-1.83	-0.37	-6.73	-1.25	-4.00	-1.49	0.48	-5.56	-0.71		%	protein targeting| biological_process| GO:0006605|	4 genes:	PSG1	SRP101	SSS1	TOM20	
-1.21	-1.33	-0.84	5.01	16.67	0.08	0.79	1.46	-4.59	4.23	1.01	6.08	0.81	-1.57	-0.48	-1.06		%	protein import into nucleus| biological_process| GO:0006606|	56 genes:	ACC1	CMD1	CSE1	GPN2	GPN3	GSP1	GSP2	IWR1	KAP104	KAP114	KAP120	KAP122	KAP123	KAP95	MLP1	MLP2	MOG1	MTR10	NAP1	NIC96	NMD5	NPA3	NSP1	NTF2	NUP1	NUP100	NUP116	NUP120	NUP133	NUP145	NUP157	NUP170	NUP188	NUP2	NUP49	NUP53	NUP57	NUP82	NUP84	NUP85	OPI10	PBS2	POM152	POM34	PSE1	RNA1	RTG2	RTP1	SRM1	SRP1	SSA1	SXM1	SYO1	WTM1	YRB1	YRB2	
-1.85	-3.96	-1.03	3.69	8.69	-1.61	-0.30	1.84	-4.52	0.59	0.87	3.52	0.35	-0.81	-2.12	-1.78		%	NLS-bearing protein import into nucleus| biological_process| GO:0006607|	17 genes:	ASM4	KAP123	KAP95	NSP1	NUP1	NUP100	NUP145	NUP159	NUP2	NUP42	NUP49	NUP53	NUP57	NUP60	SRP1	YRB1	YRB2	
-1.11	-0.45	1.22	1.76	1.91	-0.40	2.35	0.20	-2.50	-0.40	-0.78	0.05	1.99	-3.14	0.54	0.29		%	protein export from nucleus| biological_process| GO:0006611|	12 genes:	BCP1	CRM1	CSE1	MSN5	NUP120	NUP159	NUP2	NUP60	NUP82	SAC3	UBS1	YRB2	
-1.90	-1.13	0.55	-0.21	1.75	-0.44	0.02	-0.86	0.11	0.51	2.05	1.74	-0.14	-0.34	0.95	-0.03		%	protein targeting to membrane| biological_process| GO:0006612|	21 genes:	AKR1	AST1	AST2	BET2	BET4	CRD1	ERF2	HRI1	KAP95	MRS6	PFA3	PFA4	PFA5	SEC8	SHR5	SRN2	SRP1	STP22	SWF1	VPS28	WSC4	
10.62	-7.76	-10.90	-9.81	-5.12	-11.58	-9.38	-18.81	-19.55	-6.59	-2.39	-18.66	-3.77	-3.20	-5.74	-11.86		%	SRP-dependent cotranslational protein targeting to membrane| biological_process| GO:0006614|	12 genes:	SBH2	SCR1	SEC63	SEC65	SRP101	SRP102	SRP14	SRP21	SRP54	SRP68	SRP72	SSH1	
6.51	-5.02	-6.02	-7.07	-3.35	-2.26	-10.47	-1.09	-4.41	-2.47	-0.00	-3.91	-0.30	-1.27	-0.45	-2.02		%	SRP-dependent cotranslational protein targeting to membrane, translocation| biological_process| GO:0006616|	14 genes:	KAR2	LHS1	SBH1	SBH2	SEC61	SIL1	SRP14	SRP54	SSA1	SSA2	SSA3	SSA4	SSH1	SSS1	
0.84	-1.98	-5.19	-4.06	-3.12	-5.42	-5.33	-8.68	-9.40	-4.76	1.42	-4.92	-1.29	-0.68	-3.54	-4.75		%	SRP-dependent cotranslational protein targeting to membrane, signal sequence recognition| biological_process| GO:0006617|	2 genes:	SCR1	SEC65	
2.82	-2.32	-4.22	-5.74	-4.28	-1.91	-6.94	-1.32	-5.14	0.01	-0.88	-5.52	-4.09	-0.30	-0.04	-5.87		%	posttranslational protein targeting to endoplasmic reticulum membrane| biological_process| GO:0006620|	9 genes:	BTT1	EGD1	EGD2	GET3	GET4	MDY2	SEC63	SGT2	YBR137W	
0.44	0.14	-0.92	0.06	-0.39	4.54	-1.41	-0.23	0.13	2.00	1.08	0.62	1.01	-0.45	-0.45	-0.10		%	protein retention in ER lumen| biological_process| GO:0006621|	10 genes:	BST1	EMP24	EPS1	ERD1	ERD2	ERP1	ERP2	ERP3	ERP4	RER1	
-1.52	0.63	0.32	2.59	1.72	0.31	3.36	0.48	2.24	3.15	0.61	2.36	-0.83	-2.74	0.72	1.64		%	protein targeting to vacuole| biological_process| GO:0006623|	57 genes:	APL5	APL6	APM3	APS3	ARL1	BOR1	BOS1	BSD2	CCZ1	DID2	EMA35	GID10	HSE1	LOA1	MON1	MON2	MVB12	MVP1	PEP1	ROY1	SNF8	SNX4	SPL2	SRN2	STP22	VID24	VMA3	VPS1	VPS13	VPS15	VPS16	VPS21	VPS25	VPS27	VPS28	VPS3	VPS33	VPS36	VPS41	VPS45	VPS51	VPS62	VPS63	VPS64	VPS68	VPS70	VPS71	VPS73	VPS8	VPS9	VTH1	VTH2	VTI1	YNR065C	YPP1	YPT52	YPT53	
1.02	-0.81	-0.57	0.51	-0.60	-0.65	-1.44	-0.35	-1.64	-1.96	-1.11	-1.50	-0.39	-0.93	0.36	-0.37		%	vacuolar protein processing| biological_process| GO:0006624|	8 genes:	ATG15	ATG18	ENV11	ENV7	ENV9	PEP4	SND2	VPS41	
-1.06	-0.78	-0.10	0.23	0.71	-4.25	4.97	0.02	4.35	4.43	-1.39	-1.06	0.69	2.02	-0.57	-0.84		%	protein targeting to peroxisome| biological_process| GO:0006625|	4 genes:	PEX1	PEX12	PEX22	PEX6	
0.13	-3.50	-5.96	-4.42	-2.65	-1.09	-4.25	-0.73	0.44	-0.48	-0.04	2.68	-3.06	-0.05	1.00	-1.07		%	protein targeting to mitochondrion| biological_process| GO:0006626|	10 genes:	ECM10	HSP82	MSP1	OM14	SSA1	STI1	TOM5	TOM70	TOM71	YDJ1	
-0.18	-0.31	-0.08	-1.68	-1.10	-1.88	1.96	0.25	0.11	0.07	-0.42	-1.20	-0.34	0.81	-0.89	0.04		%	protein processing involved in protein targeting to mitochondrion| biological_process| GO:0006627|	6 genes:	IMP1	IMP2	MAS1	MAS2	OCT1	QCR2	
-0.62	-2.43	-2.66	-2.57	-0.26	-5.03	-1.24	0.78	0.75	3.86	1.23	-2.01	-5.26	-0.46	0.45	-2.81		%	lipid metabolic process| biological_process| GO:0006629|	150 genes:	ACC1	ACP1	AIM6	ALE1	APP1	ARV1	ATG15	ATG26	AUR1	CAT2	CDS1	CEM1	CHO1	CHO2	CKI1	CPT1	CRD1	CSR1	CST26	DCI1	DDL1	DFG10	DGA1	DPL1	ECI1	ECT1	EKI1	ELO1	ELO2	ELO3	EPT1	ERG11	ERG12	ERG13	ERG2	ERG20	ERG24	ERG25	ERG26	ERG27	ERG28	ERG3	ERG4	ERG5	ERG6	ERG7	ERG8	ERG9	ETR1	FAA1	FAA2	FAA3	FAA4	FAS1	FAS2	FMP30	FOX2	FRM2	GDE1	GEP4	GPT2	HES1	HFA1	HMG1	HMG2	IAH1	ICT1	IDI1	IFA38	INO1	INO2	INO4	INP51	INP52	IRS4	ISC1	IZH2	KEI1	KES1	LAC1	LAG1	LCB1	LCB2	LCB3	LCB4	LCB5	LDH1	LIH1	LIP1	LOA1	LPL1	LRO1	MCT1	MVD1	NCP1	NCR1	NTE1	OAR1	OLE1	OPI1	OPI10	OPI3	PAH1	PCT1	PGC1	PGS1	PHO81	PHS1	PIS1	PLB1	PLB2	PLB3	PLC1	POT1	POX1	PPT2	PSD1	PSD2	ROG1	SCS3	SCS7	SCT1	SEI1	SFK1	SLC1	SPO1	SPO14	SPO7	SRF1	SUR2	TAM41	TAX4	TGL1	TGL2	TGL3	TGL4	TGL5	TML25	TSC10	TSC13	YAT1	YAT2	YDL109C	YDR018C	YDR444W	YEH1	YEH2	YJR098C	YND1	YSR3	
-0.31	-1.08	0.18	-2.69	-0.55	-0.59	0.03	-0.13	1.22	1.38	0.27	0.86	-1.18	-1.46	-0.94	-0.95		%	fatty acid metabolic process| biological_process| GO:0006631|	35 genes:	ACC1	ACP1	CAT2	CEM1	CRC1	DCI1	ECI1	ELO1	ELO2	ELO3	ETR1	FAA1	FAA2	FAA3	FAA4	FAS1	FAS2	FOX2	FRM2	HFA1	HTD2	IFA38	IZH2	MCT1	OAR1	OLE1	PHS1	POT1	POX1	PPT2	SCS7	TML25	TSC13	YAT1	YAT2	
-0.44	-1.43	-1.13	-5.31	-1.65	0.18	-0.55	2.02	2.72	3.30	-0.27	-0.27	-2.42	-1.12	-0.44	1.11		%	fatty acid biosynthetic process| biological_process| GO:0006633|	20 genes:	ACC1	ACP1	CEM1	ELO1	ELO2	ELO3	ETR1	FAS1	FAS2	FAT1	HFA1	HTD2	IFA38	MCT1	OAR1	OLE1	PHS1	PPT2	SCS7	TSC13	
-2.08	-1.27	0.12	-0.39	0.55	-0.28	0.07	-1.33	1.32	0.95	1.72	0.87	-0.18	0.96	0.26	-0.40		%	fatty acid beta-oxidation| biological_process| GO:0006635|	10 genes:	ANT1	DCI1	ECI1	ERG10	FOX2	IDP3	MDH3	POT1	POX1	TES1	
0.84	0.09	-0.09	0.71	-0.21	0.44	1.04	0.27	1.13	1.44	0.49	0.71	0.80	0.36	0.84	-0.31		%	triglyceride metabolic process| biological_process| GO:0006641|	4 genes:	GUT1	MGL2	SAH1	YJU3	
-1.55	0.64	0.29	1.17	0.22	-0.48	-1.21	-0.89	0.58	1.51	0.56	-0.93	-0.33	4.17	-0.70	-0.02		%	triglyceride mobilization| biological_process| GO:0006642|	2 genes:	TGL4	TGL5	
1.67	-3.29	-2.29	-1.77	-2.16	-2.80	-2.46	-4.75	-0.81	-0.56	-3.58	-6.46	-3.86	-1.20	-3.78	-6.57		%	phospholipid metabolic process| biological_process| GO:0006644|	10 genes:	CHO2	CRD1	DDL1	DPP1	LPP1	PGC1	SCS3	SPO14	TAZ1	TGL4	
0.53	-0.46	1.12	1.10	0.91	-3.47	0.28	1.11	1.45	0.65	0.27	-2.42	0.27	2.22	-1.68	-0.01		%	phosphatidylethanolamine biosynthetic process| biological_process| GO:0006646|	7 genes:	CHO1	CKI1	ECT1	EKI1	EPT1	PSD1	PSD2	
0.24	-0.59	0.43	0.20	0.92	-1.03	1.29	0.26	1.43	-0.03	-0.03	1.15	0.28	0.35	0.88	2.09		%	glycerophospholipid metabolic process| biological_process| GO:0006650|	3 genes:	PLB1	PLB2	YPK1	
-0.63	-0.14	0.25	0.96	2.27	0.02	0.09	-1.65	-0.20	0.11	0.32	-0.18	-0.06	0.12	1.93	-0.32		%	phosphatidic acid biosynthetic process| biological_process| GO:0006654|	5 genes:	AYR1	DGK1	ICT1	SLC1	SPO14	
-3.43	0.18	-2.31	0.13	0.83	-0.81	1.19	-0.65	2.00	-1.29	-0.06	-0.27	-6.70	0.57	-2.18	1.07		%	phosphatidylglycerol biosynthetic process| biological_process| GO:0006655|	2 genes:	GEP4	PGS1	
-0.37	-0.49	0.42	0.30	0.80	-3.59	0.04	0.98	-0.09	5.29	0.10	-0.31	0.26	0.48	-1.13	-1.19		%	phosphatidylcholine biosynthetic process| biological_process| GO:0006656|	12 genes:	CHO2	CKI1	CPT1	EKI1	EPT1	GPC1	KAP95	OPI3	PCT1	PSD1	PSD2	SAH1	
1.13	-0.10	0.85	-0.23	-1.04	-3.36	-0.56	-0.63	0.19	1.16	-0.73	-1.04	-0.21	0.13	-0.00	-1.22		%	CDP-choline pathway| biological_process| GO:0006657|	5 genes:	CKI1	CPT1	EKI1	EPT1	PCT1	
-0.47	0.48	0.39	-0.30	-0.00	0.27	-0.55	-0.43	-0.12	-0.03	-1.20	0.67	-0.22	-0.58	0.95	1.09		%	phosphatidylserine metabolic process| biological_process| GO:0006658|	2 genes:	CDS1	PDR17	
0.32	0.96	0.04	1.06	-0.60	-0.22	-0.38	0.50	-0.15	-1.73	0.75	-0.04	0.13	0.03	2.60	-0.08		%	phosphatidylserine catabolic process| biological_process| GO:0006660|	2 genes:	ATG15	PLB3
[truncated: 668,548 more chars]
