# Supplementary material for: ReporterSeq reveals genome-wide dynamic modulators of the heat shock response across diverse stressors
Source: eLife. 2021 Jul 5;10:e57376. doi: 10.7554/eLife.57376 (PMC8257254; doi:10.7554/eLife.57376)
Supplement: Supplementary file 6. [file elife-57376-supp6.txt]

Name of Treatment	Amount	Duration
Heat	39 deg C	20 min
Ethanol	4%	30 min
Hydrogen Peroxide	200 µM	30 min
Sodium Arsenite	600 µM	1 hr
Azetidine-2-carboxylate (AZC)	1 mM	3 hr
Canavanine	200 µM	3 hr
Glucose Starvation (-Glucose)	0% Glucose	1 hr
Bortezomib	20 µM	3 hr
Macbecin I	20 µM	3 hr
Dithiothreitol (DTT)	1 mM	3 hr
Tunicamycin	2.5 µg/mL	3 hr
