# Supplementary material for: ReporterSeq reveals genome-wide dynamic modulators of the heat shock response across diverse stressors
Source: eLife. 2021 Jul 5;10:e57376. doi: 10.7554/eLife.57376 (PMC8257254; doi:10.7554/eLife.57376)
Supplement: Supplementary file 7. [file elife-57376-supp7.txt]

Figure Number	GO Category Number	GO Category Name
1	18	ribosomal large subunit assembly	translation
2	19	ribosomal small subunit assembly	translation
3	64	negative regulation of transcription by RNA polymerase II	other
4	235	endonucleolytic cleavage in ITS1 to separate SSU-rRNA from 5.8S rRNA and LSU-rRNA from tricistronic rRNA transcript (SSU-rRNA, 5.8S rRNA, LSU-rRNA)	translation
5	242	endonucleolytic cleavage to generate mature 3'-end of SSU-rRNA from (SSU-rRNA, 5.8S rRNA, LSU-rRNA)	translation
6	243	maturation of SSU-rRNA from tricistronic rRNA transcript (SSU-rRNA, 5.8S rRNA, LSU-rRNA)	translation
7	244	maturation of LSU-rRNA from tricistronic rRNA transcript (SSU-rRNA, 5.8S rRNA, LSU-rRNA)	translation
8	251	endonucleolytic cleavage to generate mature 5'-end of SSU-rRNA from (SSU-rRNA, 5.8S rRNA, LSU-rRNA)	translation
9	252	endonucleolytic cleavage of tricistronic rRNA transcript (SSU-rRNA, 5.8S rRNA, LSU-rRNA)	translation
10	253	endonucleolytic cleavage in 5'-ETS of tricistronic rRNA transcript (SSU-rRNA, 5.8S rRNA, LSU-rRNA)	translation
11	261	proteasome complex	UPS
12	305	chromosome, centromeric region	other
13	306	kinetochore	other
14	311	chromosome, telomeric region	other
15	510	cytoplasmic translation	translation
16	550	structural constituent of ribosome	translation
17	756	endopeptidase activity	UPS
18	767	threonine-type endopeptidase activity	UPS
19	1235	transcription factor TFIIH holo complex	other
20	1246	chromosome	other
21	1252	nucleolus	translation
22	1260	mitochondrial inner membrane	mitochondria
23	1265	mitochondrial respiratory chain complex III	mitochondria
24	1271	mitochondrial matrix	mitochondria
25	1274	mitochondrial large ribosomal subunit	mitochondria
26	1275	mitochondrial small ribosomal subunit	mitochondria
27	1323	proteasome regulatory particle	UPS
28	1324	proteasome core complex	UPS
29	1325	ribosome	translation
30	1446	oxidative phosphorylation	mitochondria
31	1449	mitochondrial electron transport, ubiquinol to cytochrome c	mitochondria
32	1558	rRNA processing	translation
33	1559	transcription by RNA polymerase II	other
34	1585	rRNA export from nucleus	translation
35	1587	translation	translation
36	1704	SRP-dependent cotranslational protein targeting to membrane	secretion
37	1752	ubiquinone biosynthetic process	mitochondria
38	1758	ATP biosynthetic process	mitochondria
39	1841	cellular response to DNA damage stimulus	other
40	1874	cell cycle	other
41	1877	chromosome segregation	other
42	1941	mitochondrial fusion	mitochondria
43	1955	ubiquinol-cytochrome-c reductase activity	mitochondria
44	1996	oligosaccharyltransferase complex	secretion
45	2157	aerobic respiration	mitochondria
46	2311	proteasomal protein catabolic process	UPS
47	2312	proteasomal ubiquitin-independent protein catabolic process	UPS
48	2379	gene silencing involved in chronological cell aging	other
49	2589	small ribosomal subunit	translation
50	2596	ATP synthesis coupled proton transport	mitochondria
51	2992	proteasome core complex, alpha-subunit complex	UPS
52	3007	rRNA binding	translation
53	3037	cytosolic large ribosomal subunit	translation
54	3039	cytosolic small ribosomal subunit	translation
55	3139	snoRNA binding	other
56	3167	90S preribosome	translation
57	3168	preribosome, large subunit precursor	translation
58	3169	preribosome, small subunit precursor	translation
59	3209	retrograde protein transport, ER to cytosol	secretion
60	3219	gene silencing by RNA	other
61	3248	mRNA 3'-end processing	other
62	3249	snoRNA 3'-end processing	other
63	3263	posttranslational protein targeting to membrane, translocation	secretion
64	3265	Sec62/Sec63 complex	secretion
65	3288	extrinsic component of mitochondrial inner membrane	translation
66	3414	small-subunit processome	translation
67	3443	septin filament array	other
68	3520	mitochondrial translation	mitochondria
69	3632	mitochondrial respiratory chain complex IV assembly	mitochondria
70	3735	t-UTP complex	other
71	3762	U3 snoRNA binding	other
72	3765	proteasome storage granule	UPS
73	3895	tRNA import into nucleus	other
74	4000	ribosome biogenesis	translation
75	4005	ribosomal large subunit biogenesis	translation
76	4006	ribosomal small subunit biogenesis	translation
77	4130	proteasome-mediated ubiquitin-dependent protein catabolic process	UPS
78	4131	ubiquitin-dependent protein catabolic process via the multivesicular body sorting pathway	UPS
79	4415	positive regulation of translational elongation	translation
80	4538	proton-transporting ATP synthase activity, rotational mechanism	mitochondria
81	4572	3',5'-cyclic-GMP phosphodiesterase activity	other
82	4699	chaperone cofactor-dependent protein refolding	PQC
83	4746	cell division	other
84	4787	proteolysis involved in cellular protein catabolic process	UPS
85	5044	positive regulation of mitochondrial translation	translation
86	5060	large ribosomal subunit rRNA binding	translation
87	5075	regulation of establishment of protein localization to chromosome	other
88	5109	respirasome	mitochondria
89	5154	phosphorylation of RNA polymerase II C-terminal domain	other
90	5156	HDA1 complex	other
91	5360	rescue of stalled ribosome	PQC
92	5433	regulation of transcription-coupled nucleotide-excision repair	other
93	5479	mitochondrial inner boundary membrane	mitochondria
94	5912	ATP export	other
