# Supplementary material for: ReporterSeq reveals genome-wide dynamic modulators of the heat shock response across diverse stressors
Source: eLife. 2021 Jul 5;10:e57376. doi: 10.7554/eLife.57376 (PMC8257254; doi:10.7554/eLife.57376)
Supplement: Supplementary file 8. [file elife-57376-supp8.txt]

AFG1
AHA1
APJ1
ATP11
ATX1
BCS1
CAJ1
CCS1
CCT2
CCT3
CCT4
CCT5
CCT6
CCT7
CCT8
CDC37
CNE1
CNS1
COX17
COX19
CPR6
CPR7
CUR1
CWC23
DJP1
ECM10
EPS1
ERJ5
GET3
GIM3
GIM4
GIM5
HLJ1
HSC82
HSP10
HSP104
HSP12
HSP26
HSP31
HSP32
HSP33
HSP42
HSP60
HSP78
HSP82
IRC25
JAC1
JEM1
JID1
JJJ1
JJJ2
JJJ3
KAR2
LHP1
LHS1
MCX1
MDJ1
MDJ2
MGE1
MIA40
MZM1
NAS6
NMA111
PAC10
PET100
PEX19
PFD1
PHB1
PHB2
PLP1
PLP2
POC4
PPT1
ROT1
RPN14
SBA1
SCJ1
SDH8
SEC17
SEC18
SEC63
SGT1
SGT2
SHQ1
SHR3
SIL1
SIS1
SNO4
SRP40
SSA1
SSA2
SSA3
SSA4
SSB1
SSB2
SSC1
SSE1
SSE2
SSQ1
SSZ1
STI1
SWA2
TCM62
TCP1
TMA17
TSA1
UMP1
VPS75
VTC1
VTC2
VTC3
VTC4
XDJ1
YAR1
YDJ1
YFH1
YKE2
ZIM17
ZUO1
MPD2
