# Supplementary material for: ReporterSeq reveals genome-wide dynamic modulators of the heat shock response across diverse stressors
Source: eLife. 2021 Jul 5;10:e57376. doi: 10.7554/eLife.57376 (PMC8257254; doi:10.7554/eLife.57376)
Supplement: Supplementary file 9. [file elife-57376-supp9.txt]

Table S6 Total reads matching barcodes before assigning barcodes to multiple matching genes	
	replicate 1	replicate 2	replicate 3	replicate 4
DNA basal	7737103	6167795	6372668	4078043
RNA basal	12615485	13871893	15649990	7610668
RNA 10 min	6370625	7190704		
RNA 20 min	7049380	6024095		
RNA 40 min	6876969	5525940		
RNA 120 min	6011504	5438660		
RNA CHX	5923569	5073326		
RNA ethanol	12787877	6570738		
RNA canavanine	20458016	7027871		
RNA AZC	15489576	4908721		
RNA H2O2	14615477	6961943		
RNA glucstarve	14572106	5182867		
RNA macbecin	14412855	5867678		
RNA bortezomib	14302034	5741075		
RNA tunicamycin	14596332	6436910		
RNA DTT	10763716	6142585		
RNA arsenite	7071209	1854828
