# Supplementary material for: ReporterSeq reveals genome-wide dynamic modulators of the heat shock response across diverse stressors
Source: eLife. 2021 Jul 5;10:e57376. doi: 10.7554/eLife.57376 (PMC8257254; doi:10.7554/eLife.57376)
Supplement: Supplementary file 10. [file elife-57376-supp10.txt]

Gene Target	Variable Sequence	Primer
TFC3 YAL001C sg1	GACTTAAATCATTACATAAA	aagctgtttccagcttagctcttaaacTTTATGTAATGATTTAAGTCgatcatttatctttcactgcgga
TFC3 YAL001C sg2	TCAATATAATAAGCATACTA	aagctgtttccagcttagctcttaaacTAGTATGCTTATTATATTGAgatcatttatctttcactgcgga
TFC3 YAL001C sg3	GCAAATCGAGTTATTGAAGC	aagctgtttccagcttagctcttaaacGCTTCAATAACTCGATTTGCgatcatttatctttcactgcgga
TFC3 YAL001C sg4	TTATGATGCAAAAAACCAAG	aagctgtttccagcttagctcttaaacCTTGGTTTTTTGCATCATAAgatcatttatctttcactgcgga
TFC3 YAL001C sg5	GTTTTTTGCATCATAAAGGG	aagctgtttccagcttagctcttaaacCCCTTTATGATGCAAAAAACgatcatttatctttcactgcgga
TFC3 YAL001C sg6	AAGAAAGTTATATGTGTGAC	aagctgtttccagcttagctcttaaacGTCACACATATAACTTTCTTgatcatttatctttcactgcgga
TFC3 YAL001C sg7	AAACGTCCTCTTCTCTCTTA	aagctgtttccagcttagctcttaaacTAAGAGAGAAGAGGACGTTTgatcatttatctttcactgcgga
TFC3 YAL001C sg8	CCATTTTTCTTGTGGCTAGT	aagctgtttccagcttagctcttaaacACTAGCCACAAGAAAAATGGgatcatttatctttcactgcgga
TFC3 YAL001C sg9	CCAACTAGCCACAAGAAAAA	aagctgtttccagcttagctcttaaacTTTTTCTTGTGGCTAGTTGGgatcatttatctttcactgcgga
TFC3 YAL001C sg10	ACTATTTGTACGAGTTCGTC	aagctgtttccagcttagctcttaaacGACGAACTCGTACAAATAGTgatcatttatctttcactgcgga
TFC3 YAL001C sg11	TGATAAAATTGCTTCAAATA	aagctgtttccagcttagctcttaaacTATTTGAAGCAATTTTATCAgatcatttatctttcactgcgga
TFC3 YAL001C sg12	TCATGTCTCATTCTCCTTTT	aagctgtttccagcttagctcttaaacAAAAGGAGAATGAGACATGAgatcatttatctttcactgcgga
VPS8 YAL002W sg1	AATATCTTGTCGAAAATACG	aagctgtttccagcttagctcttaaacCGTATTTTCGACAAGATATTgatcatttatctttcactgcgga
VPS8 YAL002W sg2	TTTTTCACGATTAGAAGAAA	aagctgtttccagcttagctcttaaacTTTCTTCTAATCGTGAAAAAgatcatttatctttcactgcgga
VPS8 YAL002W sg3	TCATTATTCGTAGCTTAACA	aagctgtttccagcttagctcttaaacTGTTAAGCTACGAATAATGAgatcatttatctttcactgcgga
VPS8 YAL002W sg4	TCCCTTTTTTTTTTTTCCAC	aagctgtttccagcttagctcttaaacGTGGAAAAAAAAAAAAGGGAgatcatttatctttcactgcgga
VPS8 YAL002W sg5	TTCCTGTGGAAAAAAAAAAA	aagctgtttccagcttagctcttaaacTTTTTTTTTTTCCACAGGAAgatcatttatctttcactgcgga
VPS8 YAL002W sg6	ATAACTGTCCTTTTTCACGC	aagctgtttccagcttagctcttaaacGCGTGAAAAAGGACAGTTATgatcatttatctttcactgcgga
VPS8 YAL002W sg7	GTTATTACCAATACATACAA	aagctgtttccagcttagctcttaaacTTGTATGTATTGGTAATAACgatcatttatctttcactgcgga
VPS8 YAL002W sg8	GGTGTAATGAGTAATGGTCT	aagctgtttccagcttagctcttaaacAGACCATTACTCATTACACCgatcatttatctttcactgcgga
VPS8 YAL002W sg9	AGGCCATTTTGCTCCATTCT	aagctgtttccagcttagctcttaaacAGAATGGAGCAAAATGGCCTgatcatttatctttcactgcgga
VPS8 YAL002W sg10	CGATGCTAGATCTGCTGTCG	aagctgtttccagcttagctcttaaacCGACAGCAGATCTAGCATCGgatcatttatctttcactgcgga
VPS8 YAL002W sg11	GGGTATACGATCTAAATTCT	aagctgtttccagcttagctcttaaacAGAATTTAGATCGTATACCCgatcatttatctttcactgcgga
VPS8 YAL002W sg12	ATGCCAGTTTTTCACTTAAT	aagctgtttccagcttagctcttaaacATTAAGTGAAAAACTGGCATgatcatttatctttcactgcgga
EFB1 YAL003W sg1	ATTTCCTTGGTTGAAAATGG	aagctgtttccagcttagctcttaaacCCATTTTCAACCAAGGAAATgatcatttatctttcactgcgga
EFB1 YAL003W sg2	TTTTCCGCCATTTTCAACCA	aagctgtttccagcttagctcttaaacTGGTTGAAAATGGCGGAAAAgatcatttatctttcactgcgga
EFB1 YAL003W sg3	TCTTAGGGCTCAGAACCTGC	aagctgtttccagcttagctcttaaacGCAGGTTCTGAGCCCTAAGAgatcatttatctttcactgcgga
EFB1 YAL003W sg4	AAATTTTTTCTTCAAAGGCT	aagctgtttccagcttagctcttaaacAGCCTTTGAAGAAAAAATTTgatcatttatctttcactgcgga
EFB1 YAL003W sg5	ACCTTAAACTATTTATTTAG	aagctgtttccagcttagctcttaaacCTAAATAAATAGTTTAAGGTgatcatttatctttcactgcgga
EFB1 YAL003W sg6	GCCTCTAAATAAATAGTTTA	aagctgtttccagcttagctcttaaacTAAACTATTTATTTAGAGGCgatcatttatctttcactgcgga
EFB1 YAL003W sg7	GTAAAAAGATAAAGAGTAGA	aagctgtttccagcttagctcttaaacTCTACTCTTTATCTTTTTACgatcatttatctttcactgcgga
EFB1 YAL003W sg8	TTGGACTCTTCAGTGCTGAA	aagctgtttccagcttagctcttaaacTTCAGCACTGAAGAGTCCAAgatcatttatctttcactgcgga
EFB1 YAL003W sg9	CCATTATGTGTGTATATATT	aagctgtttccagcttagctcttaaacAATATATACACACATAATGGgatcatttatctttcactgcgga
EFB1 YAL003W sg10	TTGTTTCAAAGTTTCAATCT	aagctgtttccagcttagctcttaaacAGATTGAAACTTTGAAACAAgatcatttatctttcactgcgga
EFB1 YAL003W sg11	GAAACAATTAAACGCTTCTT	aagctgtttccagcttagctcttaaacAAGAAGCGTTTAATTGTTTCgatcatttatctttcactgcgga
EFB1 YAL003W sg12	ATCTATAAAGTAAACTAAAT	aagctgtttccagcttagctcttaaacATTTAGTTTACTTTATAGATgatcatttatctttcactgcgga
YAL004W YAL004W sg1	GGTCTTGAGAGATGCTAAAT	aagctgtttccagcttagctcttaaacATTTAGCATCTCTCAAGACCgatcatttatctttcactgcgga
YAL004W YAL004W sg2	TGACTTGTTCAGATCTACTT	aagctgtttccagcttagctcttaaacAAGTAGATCTGAACAAGTCAgatcatttatctttcactgcgga
YAL004W YAL004W sg3	AGCACACAATTCTTCGAATC	aagctgtttccagcttagctcttaaacGATTCGAAGAATTGTGTGCTgatcatttatctttcactgcgga
YAL004W YAL004W sg4	GAAATTGACTCTTTGTTCGA	aagctgtttccagcttagctcttaaacTCGAACAAAGAGTCAATTTCgatcatttatctttcactgcgga
YAL004W YAL004W sg5	GAACAAAGAGTCAATTTCAA	aagctgtttccagcttagctcttaaacTTGAAATTGACTCTTTGTTCgatcatttatctttcactgcgga
YAL004W YAL004W sg6	GGAGGAAGACAAAGTTCTCT	aagctgtttccagcttagctcttaaacAGAGAACTTTGTCTTCCTCCgatcatttatctttcactgcgga
YAL004W YAL004W sg7	TTAATCTTCTCAAAGCTCTT	aagctgtttccagcttagctcttaaacAAGAGCTTTGAGAAGATTAAgatcatttatctttcactgcgga
YAL004W YAL004W sg8	TGTTCTTTCTCTTGAATTCT	aagctgtttccagcttagctcttaaacAGAATTCAAGAGAAAGAACAgatcatttatctttcactgcgga
YAL004W YAL004W sg9	GCTGGTGACACCCATTTGGG	aagctgtttccagcttagctcttaaacCCCAAATGGGTGTCACCAGCgatcatttatctttcactgcgga
YAL004W YAL004W sg10	AGACGGTATCTTTGAAGTTA	aagctgtttccagcttagctcttaaacTAACTTCAAAGATACCGTCTgatcatttatctttcactgcgga
YAL004W YAL004W sg11	TTCAAAGATACCGTCTTCAA	aagctgtttccagcttagctcttaaacTTGAAGACGGTATCTTTGAAgatcatttatctttcactgcgga
YAL004W YAL004W sg12	ACACGTCTTGATTTTCGACT	aagctgtttccagcttagctcttaaacAGTCGAAAATCAAGACGTGTgatcatttatctttcactgcgga
SSA1 YAL005C sg1	TTGCCGCCGATGGAACGTTC	aagctgtttccagcttagctcttaaacGAACGTTCCATCGGCGGCAAgatcatttatctttcactgcgga
SSA1 YAL005C sg2	ACGTTCCATCGGCGGCAAAA	aagctgtttccagcttagctcttaaacTTTTGCCGCCGATGGAACGTgatcatttatctttcactgcgga
SSA1 YAL005C sg3	AAATGGCCCCCCTTCTTTTT	aagctgtttccagcttagctcttaaacAAAAAGAAGGGGGGCCATTTgatcatttatctttcactgcgga
SSA1 YAL005C sg4	AAACGATCAGCTAATCTAAA	aagctgtttccagcttagctcttaaacTTTAGATTAGCTGATCGTTTgatcatttatctttcactgcgga
SSA1 YAL005C sg5	TAGATTAGCTGATCGTTTCG	aagctgtttccagcttagctcttaaacCGAAACGATCAGCTAATCTAgatcatttatctttcactgcgga
SSA1 YAL005C sg6	CTTCAAGGTTATATAAGGGG	aagctgtttccagcttagctcttaaacCCCCTTATATAACCTTGAAGgatcatttatctttcactgcgga
SSA1 YAL005C sg7	GATTGATGTATCTTCGAGAA	aagctgtttccagcttagctcttaaacTTCTCGAAGATACATCAATCgatcatttatctttcactgcgga
SSA1 YAL005C sg8	AAAACAACTTAAGTAAGAAT	aagctgtttccagcttagctcttaaacATTCTTACTTAAGTTGTTTTgatcatttatctttcactgcgga
SSA1 YAL005C sg9	GATAATATGTCAAAAGCTGT	aagctgtttccagcttagctcttaaacACAGCTTTTGACATATTATCgatcatttatctttcactgcgga
SSA1 YAL005C sg10	AAAGCTGTCGGTATTGATTT	aagctgtttccagcttagctcttaaacAAATCAATACCGACAGCTTTgatcatttatctttcactgcgga
SSA1 YAL005C sg11	TCACTTTGCTAATGATCGTG	aagctgtttccagcttagctcttaaacCACGATCATTAGCAAAGTGAgatcatttatctttcactgcgga
SSA1 YAL005C sg12	GACATTATTGCCAACGATCA	aagctgtttccagcttagctcttaaacTGATCGTTGGCAATAATGTCgatcatttatctttcactgcgga
ERP2 YAL007C sg1	CATTAGCGCTAAGAGGATTG	aagctgtttccagcttagctcttaaacCAATCCTCTTAGCGCTAATGgatcatttatctttcactgcgga
ERP2 YAL007C sg2	TAACCAAACGCCATCATGTA	aagctgtttccagcttagctcttaaacTACATGATGGCGTTTGGTTAgatcatttatctttcactgcgga
ERP2 YAL007C sg3	TTCGGGACACGTCGCTGAAA	aagctgtttccagcttagctcttaaacTTTCAGCGACGTGTCCCGAAgatcatttatctttcactgcgga
ERP2 YAL007C sg4	ATTTTAACTAGTTCAAGTTT	aagctgtttccagcttagctcttaaacAAACTTGAACTAGTTAAAATgatcatttatctttcactgcgga
ERP2 YAL007C sg5	GGTTAATGAATCGAAATCAC	aagctgtttccagcttagctcttaaacGTGATTTCGATTCATTAACCgatcatttatctttcactgcgga
ERP2 YAL007C sg6	ATTGGCGGTGTCGATCCCTA	aagctgtttccagcttagctcttaaacTAGGGATCGACACCGCCAATgatcatttatctttcactgcgga
ERP2 YAL007C sg7	CTGTTTATCTTATTCTAGTT	aagctgtttccagcttagctcttaaacAACTAGAATAAGATAAACAGgatcatttatctttcactgcgga
ERP2 YAL007C sg8	AACTAGAATAAGATAAACAG	aagctgtttccagcttagctcttaaacCTGTTTATCTTATTCTAGTTgatcatttatctttcactgcgga
ERP2 YAL007C sg9	AGCAATTGTAGATTTGATCA	aagctgtttccagcttagctcttaaacTGATCAAATCTACAATTGCTgatcatttatctttcactgcgga
ERP2 YAL007C sg10	ATTAAAACAATGAAGAAAGA	aagctgtttccagcttagctcttaaacTCTTTCTTCATTGTTTTAATgatcatttatctttcactgcgga
ERP2 YAL007C sg11	TTTCTTCATTGTTTTAATTT	aagctgtttccagcttagctcttaaacAAATTAAAACAATGAAGAAAgatcatttatctttcactgcgga
ERP2 YAL007C sg12	GCTGGTAAACTGATAGCAAC	aagctgtttccagcttagctcttaaacGTTGCTATCAGTTTACCAGCgatcatttatctttcactgcgga
FUN14 YAL008W sg1	TCTTTCATTCTGATTTAGGT	aagctgtttccagcttagctcttaaacACCTAAATCAGAATGAAAGAgatcatttatctttcactgcgga
FUN14 YAL008W sg2	CTAAATCAGAATGAAAGAGT	aagctgtttccagcttagctcttaaacACTCTTTCATTCTGATTTAGgatcatttatctttcactgcgga
FUN14 YAL008W sg3	AATTTATGTGTGAACATAGA	aagctgtttccagcttagctcttaaacTCTATGTTCACACATAAATTgatcatttatctttcactgcgga
FUN14 YAL008W sg4	AAAACTTAAATATGAAATGA	aagctgtttccagcttagctcttaaacTCATTTCATATTTAAGTTTTgatcatttatctttcactgcgga
FUN14 YAL008W sg5	AACCAATTTCAACAACCCCT	aagctgtttccagcttagctcttaaacAGGGGTTGTTGAAATTGGTTgatcatttatctttcactgcgga
FUN14 YAL008W sg6	TTGTTGAAATTGGTTAAACA	aagctgtttccagcttagctcttaaacTGTTTAACCAATTTCAACAAgatcatttatctttcactgcgga
FUN14 YAL008W sg7	ATACAACAGCATAACGCTAG	aagctgtttccagcttagctcttaaacCTAGCGTTATGCTGTTGTATgatcatttatctttcactgcgga
FUN14 YAL008W sg8	AAGGAAGAACTTAAAATAAT	aagctgtttccagcttagctcttaaacATTATTTTAAGTTCTTCCTTgatcatttatctttcactgcgga
FUN14 YAL008W sg9	GGCTTTTAATATGCAACGGT	aagctgtttccagcttagctcttaaacACCGTTGCATATTAAAAGCCgatcatttatctttcactgcgga
FUN14 YAL008W sg10	TGTTTCGTAATTTGAATGTT	aagctgtttccagcttagctcttaaacAACATTCAAATTACGAAACAgatcatttatctttcactgcgga
FUN14 YAL008W sg11	CGACATTAAACCTCCATAAG	aagctgtttccagcttagctcttaaacCTTATGGAGGTTTAATGTCGgatcatttatctttcactgcgga
FUN14 YAL008W sg12	TAAGGGCTTTCCTAATTTAT	aagctgtttccagcttagctcttaaacATAAATTAGGAAAGCCCTTAgatcatttatctttcactgcgga
SPO7 YAL009W sg1	GGTGTATTGCTGAGGGAATT	aagctgtttccagcttagctcttaaacAATTCCCTCAGCAATACACCgatcatttatctttcactgcgga
SPO7 YAL009W sg2	ATCTAATAATGTTCTCGATG	aagctgtttccagcttagctcttaaacCATCGAGAACATTATTAGATgatcatttatctttcactgcgga
SPO7 YAL009W sg3	CATTTTATCAGAGCACCCAT	aagctgtttccagcttagctcttaaacATGGGTGCTCTGATAAAATGgatcatttatctttcactgcgga
SPO7 YAL009W sg4	CTATATGGACCAAGTACTAA	aagctgtttccagcttagctcttaaacTTAGTACTTGGTCCATATAGgatcatttatctttcactgcgga
SPO7 YAL009W sg5	ATATAGGGTAGCATCAAGAT	aagctgtttccagcttagctcttaaacATCTTGATGCTACCCTATATgatcatttatctttcactgcgga
SPO7 YAL009W sg6	AAACAAAGCAAATATACGTT	aagctgtttccagcttagctcttaaacAACGTATATTTGCTTTGTTTgatcatttatctttcactgcgga
SPO7 YAL009W sg7	AAATACTAATTATTCTTAAA	aagctgtttccagcttagctcttaaacTTTAAGAATAATTAGTATTTgatcatttatctttcactgcgga
SPO7 YAL009W sg8	TCTATTGATTATACACACAA	aagctgtttccagcttagctcttaaacTTGTGTGTATAATCAATAGAgatcatttatctttcactgcgga
SPO7 YAL009W sg9	GGTAGTGGAAAGCTAAATAA	aagctgtttccagcttagctcttaaacTTATTTAGCTTTCCACTACCgatcatttatctttcactgcgga
SPO7 YAL009W sg10	GTCATGGAGCCAGAGAGCAT	aagctgtttccagcttagctcttaaacATGCTCTCTGGCTCCATGACgatcatttatctttcactgcgga
SPO7 YAL009W sg11	GCGAGGCCCGGACACTATAC	aagctgtttccagcttagctcttaaacGTATAGTGTCCGGGCCTCGCgatcatttatctttcactgcgga
SPO7 YAL009W sg12	GTTCCGTATATTCTTCGCAC	aagctgtttccagcttagctcttaaacGTGCGAAGAATATACGGAACgatcatttatctttcactgcgga
MDM10 YAL010C sg1	GTTCCGTATATTCTTCGCAC	aagctgtttccagcttagctcttaaacGTGCGAAGAATATACGGAACgatcatttatctttcactgcgga
MDM10 YAL010C sg2	GTATAGTGTCCGGGCCTCGC	aagctgtttccagcttagctcttaaacGCGAGGCCCGGACACTATACgatcatttatctttcactgcgga
MDM10 YAL010C sg3	GCGAGGCCCGGACACTATAC	aagctgtttccagcttagctcttaaacGTATAGTGTCCGGGCCTCGCgatcatttatctttcactgcgga
MDM10 YAL010C sg4	GTCATGGAGCCAGAGAGCAT	aagctgtttccagcttagctcttaaacATGCTCTCTGGCTCCATGACgatcatttatctttcactgcgga
MDM10 YAL010C sg5	GGTAGTGGAAAGCTAAATAA	aagctgtttccagcttagctcttaaacTTATTTAGCTTTCCACTACCgatcatttatctttcactgcgga
MDM10 YAL010C sg6	TCTATTGATTATACACACAA	aagctgtttccagcttagctcttaaacTTGTGTGTATAATCAATAGAgatcatttatctttcactgcgga
MDM10 YAL010C sg7	AAATACTAATTATTCTTAAA	aagctgtttccagcttagctcttaaacTTTAAGAATAATTAGTATTTgatcatttatctttcactgcgga
MDM10 YAL010C sg8	AAACAAAGCAAATATACGTT	aagctgtttccagcttagctcttaaacAACGTATATTTGCTTTGTTTgatcatttatctttcactgcgga
MDM10 YAL010C sg9	ATATAGGGTAGCATCAAGAT	aagctgtttccagcttagctcttaaacATCTTGATGCTACCCTATATgatcatttatctttcactgcgga
MDM10 YAL010C sg10	CTATATGGACCAAGTACTAA	aagctgtttccagcttagctcttaaacTTAGTACTTGGTCCATATAGgatcatttatctttcactgcgga
MDM10 YAL010C sg11	CATTTTATCAGAGCACCCAT	aagctgtttccagcttagctcttaaacATGGGTGCTCTGATAAAATGgatcatttatctttcactgcgga
MDM10 YAL010C sg12	ATCTAATAATGTTCTCGATG	aagctgtttccagcttagctcttaaacCATCGAGAACATTATTAGATgatcatttatctttcactgcgga
SWC3 YAL011W sg1	CTCTGGTGTTTTTGACGACT	aagctgtttccagcttagctcttaaacAGTCGTCAAAAACACCAGAGgatcatttatctttcactgcgga
SWC3 YAL011W sg2	TGAAGACACTGACGATCTTT	aagctgtttccagcttagctcttaaacAAAGATCGTCAGTGTCTTCAgatcatttatctttcactgcgga
SWC3 YAL011W sg3	CGAAGGCAGAGACGTGGCAC	aagctgtttccagcttagctcttaaacGTGCCACGTCTCTGCCTTCGgatcatttatctttcactgcgga
SWC3 YAL011W sg4	GATATTTATCGTACTTAAAA	aagctgtttccagcttagctcttaaacTTTTAAGTACGATAAATATCgatcatttatctttcactgcgga
SWC3 YAL011W sg5	TTAGACTATATATTTATAAA	aagctgtttccagcttagctcttaaacTTTATAAATATATAGTCTAAgatcatttatctttcactgcgga
SWC3 YAL011W sg6	TTGATTGAGCACAGTATTAA	aagctgtttccagcttagctcttaaacTTAATACTGTGCTCAATCAAgatcatttatctttcactgcgga
SWC3 YAL011W sg7	TCTGCACTATAATAACGATT	aagctgtttccagcttagctcttaaacAATCGTTATTATAGTGCAGAgatcatttatctttcactgcgga
SWC3 YAL011W sg8	TGCAGAAGTAGTATACATAA	aagctgtttccagcttagctcttaaacTTATGTATACTACTTCTGCAgatcatttatctttcactgcgga
SWC3 YAL011W sg9	CAGGCATTCTTACTTGTCTA	aagctgtttccagcttagctcttaaacTAGACAAGTAAGAATGCCTGgatcatttatctttcactgcgga
SWC3 YAL011W sg10	AGCAGGCTTCTGCTCTATAG	aagctgtttccagcttagctcttaaacCTATAGAGCAGAAGCCTGCTgatcatttatctttcactgcgga
SWC3 YAL011W sg11	TCTTGATCTCGTTCTAGTTC	aagctgtttccagcttagctcttaaacGAACTAGAACGAGATCAAGAgatcatttatctttcactgcgga
SWC3 YAL011W sg12	AGATCAAGAAGGGGCAAGCG	aagctgtttccagcttagctcttaaacCGCTTGCCCCTTCTTGATCTgatcatttatctttcactgcgga
CYS3 YAL012W sg1	TAACAAAAAGAAGTGGTATG	aagctgtttccagcttagctcttaaacCATACCACTTCTTTTTGTTAgatcatttatctttcactgcgga
CYS3 YAL012W sg2	TAATTATTAGTAATGAAGGG	aagctgtttccagcttagctcttaaacCCCTTCATTACTAATAATTAgatcatttatctttcactgcgga
CYS3 YAL012W sg3	AAAAAGTGTGGCGCCACAAC	aagctgtttccagcttagctcttaaacGTTGTGGCGCCACACTTTTTgatcatttatctttcactgcgga
CYS3 YAL012W sg4	TTTTTCCATAAAAATCCTCG	aagctgtttccagcttagctcttaaacCGAGGATTTTTATGGAAAAAgatcatttatctttcactgcgga
CYS3 YAL012W sg5	CGGCACAAGTTCCATCTACC	aagctgtttccagcttagctcttaaacGGTAGATGGAACTTGTGCCGgatcatttatctttcactgcgga
CYS3 YAL012W sg6	TGTACTTTCAAAATTCAATC	aagctgtttccagcttagctcttaaacGATTGAATTTTGAAAGTACAgatcatttatctttcactgcgga
CYS3 YAL012W sg7	GAATTTTGAAAGTACAATTG	aagctgtttccagcttagctcttaaacCAATTGTACTTTCAAAATTCgatcatttatctttcactgcgga
CYS3 YAL012W sg8	GTCTTGTGTGTATATGTATA	aagctgtttccagcttagctcttaaacTATACATATACACACAAGACgatcatttatctttcactgcgga
CYS3 YAL012W sg9	TTGTAGAGTCATATTTTTTT	aagctgtttccagcttagctcttaaacAAAAAAATATGACTCTACAAgatcatttatctttcactgcgga
CYS3 YAL012W sg10	TTCACCGGCATGAATGGCCT	aagctgtttccagcttagctcttaaacAGGCCATTCATGCCGGTGAAgatcatttatctttcactgcgga
CYS3 YAL012W sg11	CAAAGAAATGGGTTCGATCA	aagctgtttccagcttagctcttaaacTGATCGAACCCATTTCTTTGgatcatttatctttcactgcgga
CYS3 YAL012W sg12	AGAAGATTGTTTGAAAGTGG	aagctgtttccagcttagctcttaaacCCACTTTCAAACAATCTTCTgatcatttatctttcactgcgga
DEP1 YAL013W sg1	ACTGGACCAGCTCTCTGATC	aagctgtttccagcttagctcttaaacGATCAGAGAGCTGGTCCAGTgatcatttatctttcactgcgga
DEP1 YAL013W sg2	CGGTATGGATGTGTTGAAGC	aagctgtttccagcttagctcttaaacGCTTCAACACATCCATACCGgatcatttatctttcactgcgga
DEP1 YAL013W sg3	AATAGATGCGTAAGCACACA	aagctgtttccagcttagctcttaaacTGTGTGCTTACGCATCTATTgatcatttatctttcactgcgga
DEP1 YAL013W sg4	TAAATGCTGAGACTTTACAA	aagctgtttccagcttagctcttaaacTTGTAAAGTCTCAGCATTTAgatcatttatctttcactgcgga
DEP1 YAL013W sg5	ACGACTTTGATCACCCGAAA	aagctgtttccagcttagctcttaaacTTTCGGGTGATCAAAGTCGTgatcatttatctttcactgcgga
DEP1 YAL013W sg6	CGGGTGATCAAAGTCGTGCT	aagctgtttccagcttagctcttaaacAGCACGACTTTGATCACCCGgatcatttatctttcactgcgga
DEP1 YAL013W sg7	ATAAACTCATAACAGTGCAA	aagctgtttccagcttagctcttaaacTTGCACTGTTATGAGTTTATgatcatttatctttcactgcgga
DEP1 YAL013W sg8	GAAGGAAGCACAGAAGCAAG	aagctgtttccagcttagctcttaaacCTTGCTTCTGTGCTTCCTTCgatcatttatctttcactgcgga
DEP1 YAL013W sg9	GTGGTCTGTTCACTTTCCTG	aagctgtttccagcttagctcttaaacCAGGAAAGTGAACAGACCACgatcatttatctttcactgcgga
DEP1 YAL013W sg10	AAGGTCCTGTTCTTTCGCTG	aagctgtttccagcttagctcttaaacCAGCGAAAGAACAGGACCTTgatcatttatctttcactgcgga
DEP1 YAL013W sg11	TCAACACGCTCTCTTGATCA	aagctgtttccagcttagctcttaaacTGATCAAGAGAGCGTGTTGAgatcatttatctttcactgcgga
DEP1 YAL013W sg12	GAGCAACATTGACTTCAATA	aagctgtttccagcttagctcttaaacTATTGAAGTCAATGTTGCTCgatcatttatctttcactgcgga
SYN8 YAL014C sg1	AAGGTCCTGTTCTTTCGCTG	aagctgtttccagcttagctcttaaacCAGCGAAAGAACAGGACCTTgatcatttatctttcactgcgga
SYN8 YAL014C sg2	GTGGTCTGTTCACTTTCCTG	aagctgtttccagcttagctcttaaacCAGGAAAGTGAACAGACCACgatcatttatctttcactgcgga
SYN8 YAL014C sg3	AAGAGGAGGCGCATCGATCG	aagctgtttccagcttagctcttaaacCGATCGATGCGCCTCCTCTTgatcatttatctttcactgcgga
SYN8 YAL014C sg4	ATAAACTCATAACAGTGCAA	aagctgtttccagcttagctcttaaacTTGCACTGTTATGAGTTTATgatcatttatctttcactgcgga
SYN8 YAL014C sg5	CGGGTGATCAAAGTCGTGCT	aagctgtttccagcttagctcttaaacAGCACGACTTTGATCACCCGgatcatttatctttcactgcgga
SYN8 YAL014C sg6	ACGACTTTGATCACCCGAAA	aagctgtttccagcttagctcttaaacTTTCGGGTGATCAAAGTCGTgatcatttatctttcactgcgga
SYN8 YAL014C sg7	TAAATGCTGAGACTTTACAA	aagctgtttccagcttagctcttaaacTTGTAAAGTCTCAGCATTTAgatcatttatctttcactgcgga
SYN8 YAL014C sg8	AATAGATGCGTAAGCACACA	aagctgtttccagcttagctcttaaacTGTGTGCTTACGCATCTATTgatcatttatctttcactgcgga
SYN8 YAL014C sg9	CGGTATGGATGTGTTGAAGC	aagctgtttccagcttagctcttaaacGCTTCAACACATCCATACCGgatcatttatctttcactgcgga
SYN8 YAL014C sg10	ACTGGACCAGCTCTCTGATC	aagctgtttccagcttagctcttaaacGATCAGAGAGCTGGTCCAGTgatcatttatctttcactgcgga
SYN8 YAL014C sg11	AGAAAGAACAAGGCTAGTGT	aagctgtttccagcttagctcttaaacACACTAGCCTTGTTCTTTCTgatcatttatctttcactgcgga
SYN8 YAL014C sg12	CAAAGTAACGTTATCGTTTG	aagctgtttccagcttagctcttaaacCAAACGATAACGTTACTTTGgatcatttatctttcactgcgga
NTG1 YAL015C sg1	TCCTACCATTATTATCAATC	aagctgtttccagcttagctcttaaacGATTGATAATAATGGTAGGAgatcatttatctttcactgcgga
NTG1 YAL015C sg2	ATAATGGTAGGAATTTGAAC	aagctgtttccagcttagctcttaaacGTTCAAATTCCTACCATTATgatcatttatctttcactgcgga
NTG1 YAL015C sg3	AGGGCCTCTCGGTCCATGCA	aagctgtttccagcttagctcttaaacTGCATGGACCGAGAGGCCCTgatcatttatctttcactgcgga
NTG1 YAL015C sg4	AATTCTAGGTTCAAGGATAA	aagctgtttccagcttagctcttaaacTTATCCTTGAACCTAGAATTgatcatttatctttcactgcgga
NTG1 YAL015C sg5	ATAATACTAATAGAAGCAAC	aagctgtttccagcttagctcttaaacGTTGCTTCTATTAGTATTATgatcatttatctttcactgcgga
NTG1 YAL015C sg6	AACATTATATTCTGTTTTTT	aagctgtttccagcttagctcttaaacAAAAAACAGAATATAATGTTgatcatttatctttcactgcgga
NTG1 YAL015C sg7	TTAGGCTCGAATACGAAGTT	aagctgtttccagcttagctcttaaacAACTTCGTATTCGAGCCTAAgatcatttatctttcactgcgga
NTG1 YAL015C sg8	TATATGATGAATCATTAAAG	aagctgtttccagcttagctcttaaacCTTTAATGATTCATCATATAgatcatttatctttcactgcgga
NTG1 YAL015C sg9	TGCATATTTTTTTTTTTTTT	aagctgtttccagcttagctcttaaacAAAAAAAAAAAAAATATGCAgatcatttatctttcactgcgga
NTG1 YAL015C sg10	GATCAGTAAATACTCATCTA	aagctgtttccagcttagctcttaaacTAGATGAGTATTTACTGATCgatcatttatctttcactgcgga
NTG1 YAL015C sg11	AATTCTGAGGAAAAGACCGC	aagctgtttccagcttagctcttaaacGCGGTCTTTTCCTCAGAATTgatcatttatctttcactgcgga
NTG1 YAL015C sg12	GCCAGAATCAGAACTCCTAC	aagctgtttccagcttagctcttaaacGTAGGAGTTCTGATTCTGGCgatcatttatctttcactgcgga
YAL016C-A YAL016C-A sg1	GTAGCTAAATGTTCAATTAA	aagctgtttccagcttagctcttaaacTTAATTGAACATTTAGCTACgatcatttatctttcactgcgga
YAL016C-A YAL016C-A sg2	ATTGTTCTTGAGAAAGTTCT	aagctgtttccagcttagctcttaaacAGAACTTTCTCAAGAACAATgatcatttatctttcactgcgga
YAL016C-A YAL016C-A sg3	CACGTTATTCAGAGAATCTA	aagctgtttccagcttagctcttaaacTAGATTCTCTGAATAACGTGgatcatttatctttcactgcgga
YAL016C-A YAL016C-A sg4	ATTACCAGTTTTGGAAATTT	aagctgtttccagcttagctcttaaacAAATTTCCAAAACTGGTAATgatcatttatctttcactgcgga
YAL016C-A YAL016C-A sg5	GGAAAATTTGTCCCCTACAT	aagctgtttccagcttagctcttaaacATGTAGGGGACAAATTTTCCgatcatttatctttcactgcgga
YAL016C-A YAL016C-A sg6	GCCGTTTTAGCCGAACAGTT	aagctgtttccagcttagctcttaaacAACTGTTCGGCTAAAACGGCgatcatttatctttcactgcgga
YAL016C-A YAL016C-A sg7	TGCACAAGATGATGAAGATG	aagctgtttccagcttagctcttaaacCATCTTCATCATCTTGTGCAgatcatttatctttcactgcgga
YAL016C-A YAL016C-A sg8	CGAGTTGATTCCCTTTTTAA	aagctgtttccagcttagctcttaaacTTAAAAAGGGAATCAACTCGgatcatttatctttcactgcgga
YAL016C-A YAL016C-A sg9	CAACTCGTTTCTTGTTCTTT	aagctgtttccagcttagctcttaaacAAAGAACAAGAAACGAGTTGgatcatttatctttcactgcgga
YAL016C-A YAL016C-A sg10	GGGACCGAGTGCCAACGCGA	aagctgtttccagcttagctcttaaacTCGCGTTGGCACTCGGTCCCgatcatttatctttcactgcgga
YAL016C-A YAL016C-A sg11	AACATGATGATATTGCTAAT	aagctgtttccagcttagctcttaaacATTAGCAATATCATCATGTTgatcatttatctttcactgcgga
YAL016C-A YAL016C-A sg12	TCATCCATAAGCAGAGCCAA	aagctgtttccagcttagctcttaaacTTGGCTCTGCTTATGGATGAgatcatttatctttcactgcgga
YAL016C-B YAL016C-B sg1	GGGAACTAAGTTACGAAGGA	aagctgtttccagcttagctcttaaacTCCTTCGTAACTTAGTTCCCgatcatttatctttcactgcgga
YAL016C-B YAL016C-B sg2	GTTAACAGGAGAAAGTGTTA	aagctgtttccagcttagctcttaaacTAACACTTTCTCCTGTTAACgatcatttatctttcactgcgga
YAL016C-B YAL016C-B sg3	AAAAAGGTGAAAGAGTTAAC	aagctgtttccagcttagctcttaaacGTTAACTCTTTCACCTTTTTgatcatttatctttcactgcgga
YAL016C-B YAL016C-B sg4	CCCGGAATGCCCTTTTTGCA	aagctgtttccagcttagctcttaaacTGCAAAAAGGGCATTCCGGGgatcatttatctttcactgcgga
YAL016C-B YAL016C-B sg5	CCCTGCAAAAAGGGCATTCC	aagctgtttccagcttagctcttaaacGGAATGCCCTTTTTGCAGGGgatcatttatctttcactgcgga
YAL016C-B YAL016C-B sg6	CGTCTGTAGTGATTTAATAA	aagctgtttccagcttagctcttaaacTTATTAAATCACTACAGACGgatcatttatctttcactgcgga
YAL016C-B YAL016C-B sg7	GGTAATAAGCTCTTTGCATT	aagctgtttccagcttagctcttaaacAATGCAAAGAGCTTATTACCgatcatttatctttcactgcgga
YAL016C-B YAL016C-B sg8	GTATTGATCAATAGTTCATG	aagctgtttccagcttagctcttaaacCATGAACTATTGATCAATACgatcatttatctttcactgcgga
YAL016C-B YAL016C-B sg9	GTATTTCTGCTTTTAAGGTA	aagctgtttccagcttagctcttaaacTACCTTAAAAGCAGAAATACgatcatttatctttcactgcgga
YAL016C-B YAL016C-B sg10	CATATTTAGAAAACAAAGAT	aagctgtttccagcttagctcttaaacATCTTTGTTTTCTAAATATGgatcatttatctttcactgcgga
YAL016C-B YAL016C-B sg11	TAAGTCTTGATTAACTGCTT	aagctgtttccagcttagctcttaaacAAGCAGTTAATCAAGACTTAgatcatttatctttcactgcgga
YAL016C-B YAL016C-B sg12	TACTTTCTTCAGTAATGAGT	aagctgtttccagcttagctcttaaacACTCATTACTGAAGAAAGTAgatcatttatctttcactgcgga
TPD3 YAL016W sg1	ATATTGAAATTACATAGTAA	aagctgtttccagcttagctcttaaacTTACTATGTAATTTCAATATgatcatttatctttcactgcgga
TPD3 YAL016W sg2	GTATTGATCAATAGTTCATG	aagctgtttccagcttagctcttaaacCATGAACTATTGATCAATACgatcatttatctttcactgcgga
TPD3 YAL016W sg3	GGTAATAAGCTCTTTGCATT	aagctgtttccagcttagctcttaaacAATGCAAAGAGCTTATTACCgatcatttatctttcactgcgga
TPD3 YAL016W sg4	CCCTGCAAAAAGGGCATTCC	aagctgtttccagcttagctcttaaacGGAATGCCCTTTTTGCAGGGgatcatttatctttcactgcgga
TPD3 YAL016W sg5	AAAAAGGTGAAAGAGTTAAC	aagctgtttccagcttagctcttaaacGTTAACTCTTTCACCTTTTTgatcatttatctttcactgcgga
TPD3 YAL016W sg6	GGGAACTAAGTTACGAAGGA	aagctgtttccagcttagctcttaaacTCCTTCGTAACTTAGTTCCCgatcatttatctttcactgcgga
TPD3 YAL016W sg7	AGATAGCAACAATACTAACG	aagctgtttccagcttagctcttaaacCGTTAGTATTGTTGCTATCTgatcatttatctttcactgcgga
TPD3 YAL016W sg8	ATTTCGACGACTATAACAAC	aagctgtttccagcttagctcttaaacGTTGTTATAGTCGTCGAAATgatcatttatctttcactgcgga
TPD3 YAL016W sg9	ATTATCGAAGAATAATTGAG	aagctgtttccagcttagctcttaaacCTCAATTATTCTTCGATAATgatcatttatctttcactgcgga
TPD3 YAL016W sg10	AGAAAGGAGCGAAATATGTC	aagctgtttccagcttagctcttaaacGACATATTTCGCTCCTTTCTgatcatttatctttcactgcgga
TPD3 YAL016W sg11	AACGGCAGGTGCCGTGCCCT	aagctgtttccagcttagctcttaaacAGGGCACGGCACCTGCCGTTgatcatttatctttcactgcgga
TPD3 YAL016W sg12	ATCAACAACGTCAAACTCTA	aagctgtttccagcttagctcttaaacTAGAGTTTGACGTTGTTGATgatcatttatctttcactgcgga
PSK1 YAL017W sg1	CTGAAACAAAGGAAAAGAAG	aagctgtttccagcttagctcttaaacCTTCTTTTCCTTTGTTTCAGgatcatttatctttcactgcgga
PSK1 YAL017W sg2	TGAGCTTTTGTATAGCAAAA	aagctgtttccagcttagctcttaaacTTTTGCTATACAAAAGCTCAgatcatttatctttcactgcgga
PSK1 YAL017W sg3	CGCTGTTGTGACGATATCCG	aagctgtttccagcttagctcttaaacCGGATATCGTCACAACAGCGgatcatttatctttcactgcgga
PSK1 YAL017W sg4	CCCGGATATCGTCACAACAG	aagctgtttccagcttagctcttaaacCTGTTGTGACGATATCCGGGgatcatttatctttcactgcgga
PSK1 YAL017W sg5	ATAGTTATTTTGCATCTTTT	aagctgtttccagcttagctcttaaacAAAAGATGCAAAATAACTATgatcatttatctttcactgcgga
PSK1 YAL017W sg6	AACGGAAACTTTCACTCAAT	aagctgtttccagcttagctcttaaacATTGAGTGAAAGTTTCCGTTgatcatttatctttcactgcgga
PSK1 YAL017W sg7	TAGAAGAAACAGAAAAACAA	aagctgtttccagcttagctcttaaacTTGTTTTTCTGTTTCTTCTAgatcatttatctttcactgcgga
PSK1 YAL017W sg8	GTTTACCTATATGCAAATTA	aagctgtttccagcttagctcttaaacTAATTTGCATATAGGTAAACgatcatttatctttcactgcgga
PSK1 YAL017W sg9	AGGTTGGAAGCACCGATGTA	aagctgtttccagcttagctcttaaacTACATCGGTGCTTCCAACCTgatcatttatctttcactgcgga
PSK1 YAL017W sg10	TAACAAATGAATGTTCTGAG	aagctgtttccagcttagctcttaaacCTCAGAACATTCATTTGTTAgatcatttatctttcactgcgga
PSK1 YAL017W sg11	ACATTCATTTGTTAATTTGA	aagctgtttccagcttagctcttaaacTCAAATTAACAAATGAATGTgatcatttatctttcactgcgga
PSK1 YAL017W sg12	AAACATGCGATTACACATAA	aagctgtttccagcttagctcttaaacTTATGTGTAATCGCATGTTTgatcatttatctttcactgcgga
LDS1 YAL018C sg1	TGGTTAGCGACCTGCCCCTT	aagctgtttccagcttagctcttaaacAAGGGGCAGGTCGCTAACCAgatcatttatctttcactgcgga
LDS1 YAL018C sg2	GGTAATAAATATTAAAACAA	aagctgtttccagcttagctcttaaacTTGTTTTAATATTTATTACCgatcatttatctttcactgcgga
LDS1 YAL018C sg3	TTAATATTTATTACCCGCCA	aagctgtttccagcttagctcttaaacTGGCGGGTAATAAATATTAAgatcatttatctttcactgcgga
LDS1 YAL018C sg4	CACGTGACTCAATAATACGA	aagctgtttccagcttagctcttaaacTCGTATTATTGAGTCACGTGgatcatttatctttcactgcgga
LDS1 YAL018C sg5	CTTTCTGGTTTTGTGACACA	aagctgtttccagcttagctcttaaacTGTGTCACAAAACCAGAAAGgatcatttatctttcactgcgga
LDS1 YAL018C sg6	TATATATATAGATATAGATG	aagctgtttccagcttagctcttaaacCATCTATATCTATATATATAgatcatttatctttcactgcgga
LDS1 YAL018C sg7	ACTATAACAACACTTATTCG	aagctgtttccagcttagctcttaaacCGAATAAGTGTTGTTATAGTgatcatttatctttcactgcgga
LDS1 YAL018C sg8	TGTTATAGTGTAGGGAACAA	aagctgtttccagcttagctcttaaacTTGTTCCCTACACTATAACAgatcatttatctttcactgcgga
LDS1 YAL018C sg9	ATACAAACAATAACAACAAC	aagctgtttccagcttagctcttaaacGTTGTTGTTATTGTTTGTATgatcatttatctttcactgcgga
LDS1 YAL018C sg10	TTTTACAGGTTCATTAGCGC	aagctgtttccagcttagctcttaaacGCGCTAATGAACCTGTAAAAgatcatttatctttcactgcgga
LDS1 YAL018C sg11	ATGGCAGTTTTTCATACGAT	aagctgtttccagcttagctcttaaacATCGTATGAAAAACTGCCATgatcatttatctttcactgcgga
LDS1 YAL018C sg12	TATCCAAGTACTGATTGAAG	aagctgtttccagcttagctcttaaacCTTCAATCAGTACTTGGATAgatcatttatctttcactgcgga
FUN30 YAL019W sg1	TGATCATTAAAGGCTATAAC	aagctgtttccagcttagctcttaaacGTTATAGCCTTTAATGATCAgatcatttatctttcactgcgga
FUN30 YAL019W sg2	CAGATCCAAAGCGCAAGTGA	aagctgtttccagcttagctcttaaacTCACTTGCGCTTTGGATCTGgatcatttatctttcactgcgga
FUN30 YAL019W sg3	TGGATCTGCCTGCATTATCA	aagctgtttccagcttagctcttaaacTGATAATGCAGGCAGATCCAgatcatttatctttcactgcgga
FUN30 YAL019W sg4	AAAAATTATGAAAAATTTCG	aagctgtttccagcttagctcttaaacCGAAATTTTTCATAATTTTTgatcatttatctttcactgcgga
FUN30 YAL019W sg5	TTACGTGTTGCATTGCGAGA	aagctgtttccagcttagctcttaaacTCTCGCAATGCAACACGTAAgatcatttatctttcactgcgga
FUN30 YAL019W sg6	CACGTAACTTAAATCAGTAC	aagctgtttccagcttagctcttaaacGTACTGATTTAAGTTACGTGgatcatttatctttcactgcgga
FUN30 YAL019W sg7	ATATTCGAGTTTGTTGCTAC	aagctgtttccagcttagctcttaaacGTAGCAACAAACTCGAATATgatcatttatctttcactgcgga
FUN30 YAL019W sg8	ACACCCGACTATCTACAGTA	aagctgtttccagcttagctcttaaacTACTGTAGATAGTCGGGTGTgatcatttatctttcactgcgga
FUN30 YAL019W sg9	GCTATAGTTGAAAACATGAG	aagctgtttccagcttagctcttaaacCTCATGTTTTCAACTATAGCgatcatttatctttcactgcgga
FUN30 YAL019W sg10	TTGGTGGGAGAGGACGTCTC	aagctgtttccagcttagctcttaaacGAGACGTCCTCTCCCACCAAgatcatttatctttcactgcgga
FUN30 YAL019W sg11	CGAGACGTCCTCTCCCACCA	aagctgtttccagcttagctcttaaacTGGTGGGAGAGGACGTCTCGgatcatttatctttcactgcgga
FUN30 YAL019W sg12	TCCGGAACTGTTGGCGAAGT	aagctgtttccagcttagctcttaaacACTTCGCCAACAGTTCCGGAgatcatttatctttcactgcgga
YAL019W-A YAL019W-A sg1	CATCCGGTCGCCTGCCCACT	aagctgtttccagcttagctcttaaacAGTGGGCAGGCGACCGGATGgatcatttatctttcactgcgga
YAL019W-A YAL019W-A sg2	CAAGGACTTCATGGTCATAG	aagctgtttccagcttagctcttaaacCTATGACCATGAAGTCCTTGgatcatttatctttcactgcgga
YAL019W-A YAL019W-A sg3	GCCCATGGCCACGTAGTCTA	aagctgtttccagcttagctcttaaacTAGACTACGTGGCCATGGGCgatcatttatctttcactgcgga
YAL019W-A YAL019W-A sg4	CCGGTATCGTACACCAATAC	aagctgtttccagcttagctcttaaacGTATTGGTGTACGATACCGGgatcatttatctttcactgcgga
YAL019W-A YAL019W-A sg5	TCTTTCAGTGATCGGGATTT	aagctgtttccagcttagctcttaaacAAATCCCGATCACTGAAAGAgatcatttatctttcactgcgga
YAL019W-A YAL019W-A sg6	GGCACCCGAGTATACGGCTG	aagctgtttccagcttagctcttaaacCAGCCGTATACTCGGGTGCCgatcatttatctttcactgcgga
YAL019W-A YAL019W-A sg7	CAGAACTTTGTGGTGGTGCA	aagctgtttccagcttagctcttaaacTGCACCACCACAAAGTTCTGgatcatttatctttcactgcgga
YAL019W-A YAL019W-A sg8	GATGAGCGCATCGCAGTATA	aagctgtttccagcttagctcttaaacTATACTGCGATGCGCTCATCgatcatttatctttcactgcgga
YAL019W-A YAL019W-A sg9	CGCTCATCGTTGGAATTCAA	aagctgtttccagcttagctcttaaacTTGAATTCCAACGATGAGCGgatcatttatctttcactgcgga
YAL019W-A YAL019W-A sg10	CGTGTATGGCAGAGAGGAGG	aagctgtttccagcttagctcttaaacCCTCCTCTCTGCCATACACGgatcatttatctttcactgcgga
YAL019W-A YAL019W-A sg11	CTGGGACACGACAGTTATTG	aagctgtttccagcttagctcttaaacCAATAACTGTCGTGTCCCAGgatcatttatctttcactgcgga
YAL019W-A YAL019W-A sg12	CGTGGAAGTACCGGCACCCG	aagctgtttccagcttagctcttaaacCGGGTGCCGGTACTTCCACGgatcatttatctttcactgcgga
ATS1 YAL020C sg1	ACACCCGACTATCTACAGTA	aagctgtttccagcttagctcttaaacTACTGTAGATAGTCGGGTGTgatcatttatctttcactgcgga
ATS1 YAL020C sg2	ATATTCGAGTTTGTTGCTAC	aagctgtttccagcttagctcttaaacGTAGCAACAAACTCGAATATgatcatttatctttcactgcgga
ATS1 YAL020C sg3	CACGTAACTTAAATCAGTAC	aagctgtttccagcttagctcttaaacGTACTGATTTAAGTTACGTGgatcatttatctttcactgcgga
ATS1 YAL020C sg4	TTACGTGTTGCATTGCGAGA	aagctgtttccagcttagctcttaaacTCTCGCAATGCAACACGTAAgatcatttatctttcactgcgga
ATS1 YAL020C sg5	TTCATAATTTTTCACTTTGT	aagctgtttccagcttagctcttaaacACAAAGTGAAAAATTATGAAgatcatttatctttcactgcgga
ATS1 YAL020C sg6	AAAAATTATGAAAAATTTCG	aagctgtttccagcttagctcttaaacCGAAATTTTTCATAATTTTTgatcatttatctttcactgcgga
ATS1 YAL020C sg7	TGGATCTGCCTGCATTATCA	aagctgtttccagcttagctcttaaacTGATAATGCAGGCAGATCCAgatcatttatctttcactgcgga
ATS1 YAL020C sg8	CAGATCCAAAGCGCAAGTGA	aagctgtttccagcttagctcttaaacTCACTTGCGCTTTGGATCTGgatcatttatctttcactgcgga
ATS1 YAL020C sg9	TGATCATTAAAGGCTATAAC	aagctgtttccagcttagctcttaaacGTTATAGCCTTTAATGATCAgatcatttatctttcactgcgga
ATS1 YAL020C sg10	ATGAGTTGTGTGTATGCGTT	aagctgtttccagcttagctcttaaacAACGCATACACACAACTCATgatcatttatctttcactgcgga
ATS1 YAL020C sg11	GTCTAATGGGCAAAGGCAAC	aagctgtttccagcttagctcttaaacGTTGCCTTTGCCCATTAGACgatcatttatctttcactgcgga
ATS1 YAL020C sg12	ACCCCACAGAGGTCTGTGCC	aagctgtttccagcttagctcttaaacGGCACAGACCTCTGTGGGGTgatcatttatctttcactgcgga
CCR4 YAL021C sg1	GCACATCCGCCAAACACGCG	aagctgtttccagcttagctcttaaacCGCGTGTTTGGCGGATGTGCgatcatttatctttcactgcgga
CCR4 YAL021C sg2	TTGGCGGATGTGCCACCACG	aagctgtttccagcttagctcttaaacCGTGGTGGCACATCCGCCAAgatcatttatctttcactgcgga
CCR4 YAL021C sg3	ACATCTATGTATATGATAGT	aagctgtttccagcttagctcttaaacACTATCATATACATAGATGTgatcatttatctttcactgcgga
CCR4 YAL021C sg4	TTCAGCATTAATTCTCATCG	aagctgtttccagcttagctcttaaacCGATGAGAATTAATGCTGAAgatcatttatctttcactgcgga
CCR4 YAL021C sg5	CAAGTACGGGCGATAACAAA	aagctgtttccagcttagctcttaaacTTTGTTATCGCCCGTACTTGgatcatttatctttcactgcgga
CCR4 YAL021C sg6	TTTTCAAATTTTTTCGTTGT	aagctgtttccagcttagctcttaaacACAACGAAAAAATTTGAAAAgatcatttatctttcactgcgga
CCR4 YAL021C sg7	CTTGAGAACCTTCTCTAAGG	aagctgtttccagcttagctcttaaacCCTTAGAGAAGGTTCTCAAGgatcatttatctttcactgcgga
CCR4 YAL021C sg8	AGAGAAGGTTCTCAAGCACA	aagctgtttccagcttagctcttaaacTGTGCTTGAGAACCTTCTCTgatcatttatctttcactgcgga
CCR4 YAL021C sg9	TTTGCAGGGATAACGTCAGT	aagctgtttccagcttagctcttaaacACTGACGTTATCCCTGCAAAgatcatttatctttcactgcgga
CCR4 YAL021C sg10	AAAGAAGGGTCGTTCATTAG	aagctgtttccagcttagctcttaaacCTAATGAACGACCCTTCTTTgatcatttatctttcactgcgga
CCR4 YAL021C sg11	TGCTGTTGCTGTTGCTGCTG	aagctgtttccagcttagctcttaaacCAGCAGCAACAGCAACAGCAgatcatttatctttcactgcgga
CCR4 YAL021C sg12	CATGCCGGGCTACTAGGAAA	aagctgtttccagcttagctcttaaacTTTCCTAGTAGCCCGGCATGgatcatttatctttcactgcgga
FUN26 YAL022C sg1	TACTTAAGTAAGAAAGAAAC	aagctgtttccagcttagctcttaaacGTTTCTTTCTTACTTAAGTAgatcatttatctttcactgcgga
FUN26 YAL022C sg2	TTGGTTTGGTTAAATAATTT	aagctgtttccagcttagctcttaaacAAATTATTTAACCAAACCAAgatcatttatctttcactgcgga
FUN26 YAL022C sg3	GTTATAGAATACAAGATTCT	aagctgtttccagcttagctcttaaacAGAATCTTGTATTCTATAACgatcatttatctttcactgcgga
FUN26 YAL022C sg4	AATAACAACAAGAAGAATTA	aagctgtttccagcttagctcttaaacTAATTCTTCTTGTTGTTATTgatcatttatctttcactgcgga
FUN26 YAL022C sg5	CGGGAAATTAATTCTGTTTT	aagctgtttccagcttagctcttaaacAAAACAGAATTAATTTCCCGgatcatttatctttcactgcgga
FUN26 YAL022C sg6	GTCAATTTTTTTTTCTTTTT	aagctgtttccagcttagctcttaaacAAAAAGAAAAAAAAATTGACgatcatttatctttcactgcgga
FUN26 YAL022C sg7	AAATTGACTTAAAAAATCAT	aagctgtttccagcttagctcttaaacATGATTTTTTAAGTCAATTTgatcatttatctttcactgcgga
FUN26 YAL022C sg8	AGGATGAATGATTTACGTTA	aagctgtttccagcttagctcttaaacTAACGTAAATCATTCATCCTgatcatttatctttcactgcgga
FUN26 YAL022C sg9	TAGTACTCATTTTTGCAATC	aagctgtttccagcttagctcttaaacGATTGCAAAAATGAGTACTAgatcatttatctttcactgcgga
FUN26 YAL022C sg10	TGCAAAAATGAGTACTAGTG	aagctgtttccagcttagctcttaaacCACTAGTACTCATTTTTGCAgatcatttatctttcactgcgga
FUN26 YAL022C sg11	GGCTCTGGCACCGCAAGGAT	aagctgtttccagcttagctcttaaacATCCTTGCGGTGCCAGAGCCgatcatttatctttcactgcgga
FUN26 YAL022C sg12	ACTGGCCGATACGCATTCAG	aagctgtttccagcttagctcttaaacCTGAATGCGTATCGGCCAGTgatcatttatctttcactgcgga
PMT2 YAL023C sg1	GCGACAAACATACATATTAT	aagctgtttccagcttagctcttaaacATAATATGTATGTTTGTCGCgatcatttatctttcactgcgga
PMT2 YAL023C sg2	TTCTTATGTTTTTTTTTTTC	aagctgtttccagcttagctcttaaacGAAAAAAAAAAACATAAGAAgatcatttatctttcactgcgga
PMT2 YAL023C sg3	AAAAAGAACGAAAGAACTTA	aagctgtttccagcttagctcttaaacTAAGTTCTTTCGTTCTTTTTgatcatttatctttcactgcgga
PMT2 YAL023C sg4	ATAGTGTTGCATTCTTTTTG	aagctgtttccagcttagctcttaaacCAAAAAGAATGCAACACTATgatcatttatctttcactgcgga
PMT2 YAL023C sg5	TCTTTTTGAGGGTAAAAAAA	aagctgtttccagcttagctcttaaacTTTTTTTACCCTCAAAAAGAgatcatttatctttcactgcgga
PMT2 YAL023C sg6	TGGACTAAGCCGGTTCTCCT	aagctgtttccagcttagctcttaaacAGGAGAACCGGCTTAGTCCAgatcatttatctttcactgcgga
PMT2 YAL023C sg7	ACAGAATGACAGTAGCGATG	aagctgtttccagcttagctcttaaacCATCGCTACTGTCATTCTGTgatcatttatctttcactgcgga
PMT2 YAL023C sg8	AGGACATGATTGCTGGACCA	aagctgtttccagcttagctcttaaacTGGTCCAGCAATCATGTCCTgatcatttatctttcactgcgga
PMT2 YAL023C sg9	GTACCCGGTAGACGAAGACG	aagctgtttccagcttagctcttaaacCGTCTTCGTCTACCGGGTACgatcatttatctttcactgcgga
PMT2 YAL023C sg10	TGTCCTCGTCTTCGTCTACC	aagctgtttccagcttagctcttaaacGGTAGACGAAGACGAGGACAgatcatttatctttcactgcgga
PMT2 YAL023C sg11	GTGTATTCTCTTGCTTAATG	aagctgtttccagcttagctcttaaacCATTAAGCAAGAGAATACACgatcatttatctttcactgcgga
PMT2 YAL023C sg12	AAGTTCCTCACTGACGCTGA	aagctgtttccagcttagctcttaaacTCAGCGTCAGTGAGGAACTTgatcatttatctttcactgcgga
LTE1 YAL024C sg1	GATGAGTAAGGAGAACAGCC	aagctgtttccagcttagctcttaaacGGCTGTTCTCCTTACTCATCgatcatttatctttcactgcgga
LTE1 YAL024C sg2	GAAGGGTAATAAAACAGCAT	aagctgtttccagcttagctcttaaacATGCTGTTTTATTACCCTTCgatcatttatctttcactgcgga
LTE1 YAL024C sg3	GCGAAAATCAAAATGCAGAA	aagctgtttccagcttagctcttaaacTTCTGCATTTTGATTTTCGCgatcatttatctttcactgcgga
LTE1 YAL024C sg4	TACGGTTGGGGTGGGCTAAA	aagctgtttccagcttagctcttaaacTTTAGCCCACCCCAACCGTAgatcatttatctttcactgcgga
LTE1 YAL024C sg5	ACGAGCGAATAACACGAGTA	aagctgtttccagcttagctcttaaacTACTCGTGTTATTCGCTCGTgatcatttatctttcactgcgga
LTE1 YAL024C sg6	GCTATGTAAAGCAAACAAAA	aagctgtttccagcttagctcttaaacTTTTGTTTGCTTTACATAGCgatcatttatctttcactgcgga
LTE1 YAL024C sg7	GCGAATCTTTGAATGGCTAG	aagctgtttccagcttagctcttaaacCTAGCCATTCAAAGATTCGCgatcatttatctttcactgcgga
LTE1 YAL024C sg8	CTAAATATTTCCATGGTTCA	aagctgtttccagcttagctcttaaacTGAACCATGGAAATATTTAGgatcatttatctttcactgcgga
LTE1 YAL024C sg9	GAGTCGGGTAGTAATCTTTC	aagctgtttccagcttagctcttaaacGAAAGATTACTACCCGACTCgatcatttatctttcactgcgga
LTE1 YAL024C sg10	TTCATAGCTAATAACATTTG	aagctgtttccagcttagctcttaaacCAAATGTTATTAGCTATGAAgatcatttatctttcactgcgga
LTE1 YAL024C sg11	GTCTGCACTATTCACTGGTT	aagctgtttccagcttagctcttaaacAACCAGTGAATAGTGCAGACgatcatttatctttcactgcgga
LTE1 YAL024C sg12	GGTGTACAATTAACGCGGGC	aagctgtttccagcttagctcttaaacGCCCGCGTTAATTGTACACCgatcatttatctttcactgcgga
MAK16 YAL025C sg1	TTTTTTTTTTTTTAAAAACA	aagctgtttccagcttagctcttaaacTGTTTTTAAAAAAAAAAAAAgatcatttatctttcactgcgga
MAK16 YAL025C sg2	TCAGATTATCAAAATGCAGT	aagctgtttccagcttagctcttaaacACTGCATTTTGATAATCTGAgatcatttatctttcactgcgga
MAK16 YAL025C sg3	AAAAAAAAAAAAAAAAAAAA	aagctgtttccagcttagctcttaaacTTTTTTTTTTTTTTTTTTTTgatcatttatctttcactgcgga
MAK16 YAL025C sg4	ATTTTTTTTCAAAAGCTCAT	aagctgtttccagcttagctcttaaacATGAGCTTTTGAAAAAAAATgatcatttatctttcactgcgga
MAK16 YAL025C sg5	AAAAAAAATGAAAAAGTGAT	aagctgtttccagcttagctcttaaacATCACTTTTTCATTTTTTTTgatcatttatctttcactgcgga
MAK16 YAL025C sg6	TGAAAAAGTGATTGGTATAG	aagctgtttccagcttagctcttaaacCTATACCAATCACTTTTTCAgatcatttatctttcactgcgga
MAK16 YAL025C sg7	TCTTCAGTACATAACTACAA	aagctgtttccagcttagctcttaaacTTGTAGTTATGTACTGAAGAgatcatttatctttcactgcgga
MAK16 YAL025C sg8	ACAACGGTTAGAATACAACG	aagctgtttccagcttagctcttaaacCGTTGTATTCTAACCGTTGTgatcatttatctttcactgcgga
MAK16 YAL025C sg9	CACTTGCCAAACAATTTCGT	aagctgtttccagcttagctcttaaacACGAAATTGTTTGGCAAGTGgatcatttatctttcactgcgga
MAK16 YAL025C sg10	ATATGTCCGACGAAATTGTT	aagctgtttccagcttagctcttaaacAACAATTTCGTCGGACATATgatcatttatctttcactgcgga
MAK16 YAL025C sg11	TTTCTGCTCTCATAGAATTA	aagctgtttccagcttagctcttaaacTAATTCTATGAGAGCAGAAAgatcatttatctttcactgcgga
MAK16 YAL025C sg12	CATAGAATTAAGGCACCTAA	aagctgtttccagcttagctcttaaacTTAGGTGCCTTAATTCTATGgatcatttatctttcactgcgga
DRS2 YAL026C sg1	ATAATACCTTTAGTAGCTGT	aagctgtttccagcttagctcttaaacACAGCTACTAAAGGTATTATgatcatttatctttcactgcgga
DRS2 YAL026C sg2	CTATTAGAAGCTTACTATTA	aagctgtttccagcttagctcttaaacTAATAGTAAGCTTCTAATAGgatcatttatctttcactgcgga
DRS2 YAL026C sg3	TTACGGGATTATTGAGGTAA	aagctgtttccagcttagctcttaaacTTACCTCAATAATCCCGTAAgatcatttatctttcactgcgga
DRS2 YAL026C sg4	AAAAAGCCAATCACGTGATC	aagctgtttccagcttagctcttaaacGATCACGTGATTGGCTTTTTgatcatttatctttcactgcgga
DRS2 YAL026C sg5	TATATGTTTCTTCAACTTAG	aagctgtttccagcttagctcttaaacCTAAGTTGAAGAAACATATAgatcatttatctttcactgcgga
DRS2 YAL026C sg6	AACATATAATCAACAATTGT	aagctgtttccagcttagctcttaaacACAATTGTTGATTATATGTTgatcatttatctttcactgcgga
DRS2 YAL026C sg7	TAACCTCTATTTGGCGTTAC	aagctgtttccagcttagctcttaaacGTAACGCCAAATAGAGGTTAgatcatttatctttcactgcgga
DRS2 YAL026C sg8	AGCGCCAAGCAATAATTTAC	aagctgtttccagcttagctcttaaacGTAAATTATTGCTTGGCGCTgatcatttatctttcactgcgga
DRS2 YAL026C sg9	GGTTTCTCTGTCGTCATTCA	aagctgtttccagcttagctcttaaacTGAATGACGACAGAGAAACCgatcatttatctttcactgcgga
DRS2 YAL026C sg10	CCCAGGTTTCCTCTTTGGGG	aagctgtttccagcttagctcttaaacCCCCAAAGAGGAAACCTGGGgatcatttatctttcactgcgga
DRS2 YAL026C sg11	CCCAAAGAGGAAACCTGGGG	aagctgtttccagcttagctcttaaacCCCCAGGTTTCCTCTTTGGGgatcatttatctttcactgcgga
DRS2 YAL026C sg12	GACGACACGACTTCTCATTC	aagctgtttccagcttagctcttaaacGAATGAGAAGTCGTGTCGTCgatcatttatctttcactgcgga
YAL026C-A YAL026C-A sg1	AACATCTCAAGAGAGTATTA	aagctgtttccagcttagctcttaaacTAATACTCTCTTGAGATGTTgatcatttatctttcactgcgga
YAL026C-A YAL026C-A sg2	GGTGTGGTTAAACACACGTA	aagctgtttccagcttagctcttaaacTACGTGTGTTTAACCACACCgatcatttatctttcactgcgga
YAL026C-A YAL026C-A sg3	TCTCTTACCAGTGCAAAAAT	aagctgtttccagcttagctcttaaacATTTTTGCACTGGTAAGAGAgatcatttatctttcactgcgga
YAL026C-A YAL026C-A sg4	CACTGGTAAGAGATTTTCTA	aagctgtttccagcttagctcttaaacTAGAAAATCTCTTACCAGTGgatcatttatctttcactgcgga
YAL026C-A YAL026C-A sg5	TGAATAACATGATACGTTTC	aagctgtttccagcttagctcttaaacGAAACGTATCATGTTATTCAgatcatttatctttcactgcgga
YAL026C-A YAL026C-A sg6	AATACAATATCAGCGACTCT	aagctgtttccagcttagctcttaaacAGAGTCGCTGATATTGTATTgatcatttatctttcactgcgga
YAL026C-A YAL026C-A sg7	AAAATGCCATCAGGAAGGTG	aagctgtttccagcttagctcttaaacCACCTTCCTGATGGCATTTTgatcatttatctttcactgcgga
YAL026C-A YAL026C-A sg8	CAAAGAATGAAAAAACAAAG	aagctgtttccagcttagctcttaaacCTTTGTTTTTTCATTCTTTGgatcatttatctttcactgcgga
YAL026C-A YAL026C-A sg9	TTTCACAGGCTGAAGAGGGT	aagctgtttccagcttagctcttaaacACCCTCTTCAGCCTGTGAAAgatcatttatctttcactgcgga
YAL026C-A YAL026C-A sg10	TATGATACTACTCAAAAGAG	aagctgtttccagcttagctcttaaacCTCTTTTGAGTAGTATCATAgatcatttatctttcactgcgga
YAL026C-A YAL026C-A sg11	CAGTCCATTATTGTCATTAA	aagctgtttccagcttagctcttaaacTTAATGACAATAATGGACTGgatcatttatctttcactgcgga
YAL026C-A YAL026C-A sg12	TTTAATGACAATAATGGACT	aagctgtttccagcttagctcttaaacAGTCCATTATTGTCATTAAAgatcatttatctttcactgcgga
SAW1 YAL027W sg1	CAATATCAAGGGCCTCGTTG	aagctgtttccagcttagctcttaaacCAACGAGGCCCTTGATATTGgatcatttatctttcactgcgga
SAW1 YAL027W sg2	ATGCGATACTAGATGCTTGA	aagctgtttccagcttagctcttaaacTCAAGCATCTAGTATCGCATgatcatttatctttcactgcgga
SAW1 YAL027W sg3	GTTACATATGAAAAAATCAC	aagctgtttccagcttagctcttaaacGTGATTTTTTCATATGTAACgatcatttatctttcactgcgga
SAW1 YAL027W sg4	ATGTAAAAATGTGCTTCTTC	aagctgtttccagcttagctcttaaacGAAGAAGCACATTTTTACATgatcatttatctttcactgcgga
SAW1 YAL027W sg5	TTCTGGTATTTTTAATCAAG	aagctgtttccagcttagctcttaaacCTTGATTAAAAATACCAGAAgatcatttatctttcactgcgga
SAW1 YAL027W sg6	GGAAAGATGAGTGGAAAAAA	aagctgtttccagcttagctcttaaacTTTTTTCCACTCATCTTTCCgatcatttatctttcactgcgga
SAW1 YAL027W sg7	AGAAAAGGACAGGCCTGAAA	aagctgtttccagcttagctcttaaacTTTCAGGCCTGTCCTTTTCTgatcatttatctttcactgcgga
SAW1 YAL027W sg8	TACAAGAAGATTGAGTATAT	aagctgtttccagcttagctcttaaacATATACTCAATCTTCTTGTAgatcatttatctttcactgcgga
SAW1 YAL027W sg9	ATCTTTACCGTTGCTATACT	aagctgtttccagcttagctcttaaacAGTATAGCAACGGTAAAGATgatcatttatctttcactgcgga
SAW1 YAL027W sg10	TAATGGCAAAACCATGTCCC	aagctgtttccagcttagctcttaaacGGGACATGGTTTTGCCATTAgatcatttatctttcactgcgga
SAW1 YAL027W sg11	CTATTGACAAATATACGTAA	aagctgtttccagcttagctcttaaacTTACGTATATTTGTCAATAGgatcatttatctttcactgcgga
SAW1 YAL027W sg12	CTTATTGCTAGTCTTATCAT	aagctgtttccagcttagctcttaaacATGATAAGACTAGCAATAAGgatcatttatctttcactgcgga
FRT2 YAL028W sg1	AGAATGTTTACCATTCTTTA	aagctgtttccagcttagctcttaaacTAAAGAATGGTAAACATTCTgatcatttatctttcactgcgga
FRT2 YAL028W sg2	TAAACATTCTATGGATAACC	aagctgtttccagcttagctcttaaacGGTTATCCATAGAATGTTTAgatcatttatctttcactgcgga
FRT2 YAL028W sg3	AAAACCCTTAAAATAAAACT	aagctgtttccagcttagctcttaaacAGTTTTATTTTAAGGGTTTTgatcatttatctttcactgcgga
FRT2 YAL028W sg4	AAGACCTAGTTTTATTTTAA	aagctgtttccagcttagctcttaaacTTAAAATAAAACTAGGTCTTgatcatttatctttcactgcgga
FRT2 YAL028W sg5	CTATTCTTAAACTTTCTTTA	aagctgtttccagcttagctcttaaacTAAAGAAAGTTTAAGAATAGgatcatttatctttcactgcgga
FRT2 YAL028W sg6	TCCCCTTATTTTATTTCAAA	aagctgtttccagcttagctcttaaacTTTGAAATAAAATAAGGGGAgatcatttatctttcactgcgga
FRT2 YAL028W sg7	TTTGAAATAAAATAAGGGGA	aagctgtttccagcttagctcttaaacTCCCCTTATTTTATTTCAAAgatcatttatctttcactgcgga
FRT2 YAL028W sg8	GTAAGAATAACACAAATTGA	aagctgtttccagcttagctcttaaacTCAATTTGTGTTATTCTTACgatcatttatctttcactgcgga
FRT2 YAL028W sg9	ACGTAGTCCAGTAGTTGTCC	aagctgtttccagcttagctcttaaacGGACAACTACTGGACTACGTgatcatttatctttcactgcgga
FRT2 YAL028W sg10	CAAATAAAGAGCTCTTCTAA	aagctgtttccagcttagctcttaaacTTAGAAGAGCTCTTTATTTGgatcatttatctttcactgcgga
FRT2 YAL028W sg11	ACAGATCGCAATAGCAAAGA	aagctgtttccagcttagctcttaaacTCTTTGCTATTGCGATCTGTgatcatttatctttcactgcgga
FRT2 YAL028W sg12	TGGTGTAGAAAAGAGACCCC	aagctgtttccagcttagctcttaaacGGGGTCTCTTTTCTACACCAgatcatttatctttcactgcgga
MYO4 YAL029C sg1	TAGCAGTAGTAGATGAGAAT	aagctgtttccagcttagctcttaaacATTCTCATCTACTACTGCTAgatcatttatctttcactgcgga
MYO4 YAL029C sg2	AAAGGTTGTATTACAATTGC	aagctgtttccagcttagctcttaaacGCAATTGTAATACAACCTTTgatcatttatctttcactgcgga
MYO4 YAL029C sg3	AGTATGCAGAATCAGAATAA	aagctgtttccagcttagctcttaaacTTATTCTGATTCTGCATACTgatcatttatctttcactgcgga
MYO4 YAL029C sg4	TGATAACTCCGTAGGAATTG	aagctgtttccagcttagctcttaaacCAATTCCTACGGAGTTATCAgatcatttatctttcactgcgga
MYO4 YAL029C sg5	AACAATAAGAAAAGAAGAGA	aagctgtttccagcttagctcttaaacTCTCTTCTTTTCTTATTGTTgatcatttatctttcactgcgga
MYO4 YAL029C sg6	AATAAATTGTCTCGCCAAAC	aagctgtttccagcttagctcttaaacGTTTGGCGAGACAATTTATTgatcatttatctttcactgcgga
MYO4 YAL029C sg7	ATTATAAAAAGAAGAACAAA	aagctgtttccagcttagctcttaaacTTTGTTCTTCTTTTTATAATgatcatttatctttcactgcgga
MYO4 YAL029C sg8	CATGCGGGAGAACTGGTTAT	aagctgtttccagcttagctcttaaacATAACCAGTTCTCCCGCATGgatcatttatctttcactgcgga
MYO4 YAL029C sg9	TCCCGCATGTCATTTGAAGT	aagctgtttccagcttagctcttaaacACTTCAAATGACATGCGGGAgatcatttatctttcactgcgga
MYO4 YAL029C sg10	TGGTACCCTCACAAAGAACA	aagctgtttccagcttagctcttaaacTGTTCTTTGTGAGGGTACCAgatcatttatctttcactgcgga
MYO4 YAL029C sg11	TCCTTCAAAGAAGTCATTCT	aagctgtttccagcttagctcttaaacAGAATGACTTCTTTGAAGGAgatcatttatctttcactgcgga
MYO4 YAL029C sg12	CCTCCAATTTCAACTCTAAG	aagctgtttccagcttagctcttaaacCTTAGAGTTGAAATTGGAGGgatcatttatctttcactgcgga
SNC1 YAL030W sg1	AGAAGCGCTGGCAGCAGCTT	aagctgtttccagcttagctcttaaacAAGCTGCTGCCAGCGCTTCTgatcatttatctttcactgcgga
SNC1 YAL030W sg2	ACTAGTTTTATATTACAACA	aagctgtttccagcttagctcttaaacTGTTGTAATATAAAACTAGTgatcatttatctttcactgcgga
SNC1 YAL030W sg3	TGATTGGAAGCTGAAGGTTG	aagctgtttccagcttagctcttaaacCAACCTTCAGCTTCCAATCAgatcatttatctttcactgcgga
SNC1 YAL030W sg4	AGCGAATGAACAATGATAAA	aagctgtttccagcttagctcttaaacTTTATCATTGTTCATTCGCTgatcatttatctttcactgcgga
SNC1 YAL030W sg5	AGCAGGAAGACGCATAATAA	aagctgtttccagcttagctcttaaacTTATTATGCGTCTTCCTGCTgatcatttatctttcactgcgga
SNC1 YAL030W sg6	TGTTTCAACCATTGATTGCA	aagctgtttccagcttagctcttaaacTGCAATCAATGGTTGAAACAgatcatttatctttcactgcgga
SNC1 YAL030W sg7	GATCTTTCTTATAGATGCTG	aagctgtttccagcttagctcttaaacCAGCATCTATAAGAAAGATCgatcatttatctttcactgcgga
SNC1 YAL030W sg8	CGTTGCGCTTGCTATGTCTT	aagctgtttccagcttagctcttaaacAAGACATAGCAAGCGCAACGgatcatttatctttcactgcgga
SNC1 YAL030W sg9	AAAGGGAGTAGATGACGACA	aagctgtttccagcttagctcttaaacTGTCGTCATCTACTCCCTTTgatcatttatctttcactgcgga
SNC1 YAL030W sg10	GGGTCGTTCTTCATCGTGCT	aagctgtttccagcttagctcttaaacAGCACGATGAAGAACGACCCgatcatttatctttcactgcgga
SNC1 YAL030W sg11	TTGACTTAGACTGTACATTC	aagctgtttccagcttagctcttaaacGAATGTACAGTCTAAGTCAAgatcatttatctttcactgcgga
SNC1 YAL030W sg12	ACAGTCTAAGTCAAGGACTG	aagctgtttccagcttagctcttaaacCAGTCCTTGACTTAGACTGTgatcatttatctttcactgcgga
GIP4 YAL031C sg1	GGGTCGTTCTTCATCGTGCT	aagctgtttccagcttagctcttaaacAGCACGATGAAGAACGACCCgatcatttatctttcactgcgga
GIP4 YAL031C sg2	AAAGGGAGTAGATGACGACA	aagctgtttccagcttagctcttaaacTGTCGTCATCTACTCCCTTTgatcatttatctttcactgcgga
GIP4 YAL031C sg3	CGTTGCGCTTGCTATGTCTT	aagctgtttccagcttagctcttaaacAAGACATAGCAAGCGCAACGgatcatttatctttcactgcgga
GIP4 YAL031C sg4	GATCTTTCTTATAGATGCTG	aagctgtttccagcttagctcttaaacCAGCATCTATAAGAAAGATCgatcatttatctttcactgcgga
GIP4 YAL031C sg5	TGTTTCAACCATTGATTGCA	aagctgtttccagcttagctcttaaacTGCAATCAATGGTTGAAACAgatcatttatctttcactgcgga
GIP4 YAL031C sg6	AGCAGGAAGACGCATAATAA	aagctgtttccagcttagctcttaaacTTATTATGCGTCTTCCTGCTgatcatttatctttcactgcgga
GIP4 YAL031C sg7	AGCGAATGAACAATGATAAA	aagctgtttccagcttagctcttaaacTTTATCATTGTTCATTCGCTgatcatttatctttcactgcgga
GIP4 YAL031C sg8	TGATTGGAAGCTGAAGGTTG	aagctgtttccagcttagctcttaaacCAACCTTCAGCTTCCAATCAgatcatttatctttcactgcgga
GIP4 YAL031C sg9	ACTAGTTTTATATTACAACA	aagctgtttccagcttagctcttaaacTGTTGTAATATAAAACTAGTgatcatttatctttcactgcgga
GIP4 YAL031C sg10	AGAAGCGCTGGCAGCAGCTT	aagctgtttccagcttagctcttaaacAAGCTGCTGCCAGCGCTTCTgatcatttatctttcactgcgga
GIP4 YAL031C sg11	GGAACAGAACCTTTGATTGC	aagctgtttccagcttagctcttaaacGCAATCAAAGGTTCTGTTCCgatcatttatctttcactgcgga
GIP4 YAL031C sg12	AATCAAAGGTTCTGTTCCGT	aagctgtttccagcttagctcttaaacACGGAACAGAACCTTTGATTgatcatttatctttcactgcgga
YAL031W-A YAL031W-A sg1	GCTTAACGTTTTTAGCGATT	aagctgtttccagcttagctcttaaacAATCGCTAAAAACGTTAAGCgatcatttatctttcactgcgga
YAL031W-A YAL031W-A sg2	ATTTGGTCAGTCAATATTGC	aagctgtttccagcttagctcttaaacGCAATATTGACTGACCAAATgatcatttatctttcactgcgga
YAL031W-A YAL031W-A sg3	TTCTCAAGGACGAGTTTCGA	aagctgtttccagcttagctcttaaacTCGAAACTCGTCCTTGAGAAgatcatttatctttcactgcgga
YAL031W-A YAL031W-A sg4	CCTTGAGAATGTTTTGGAGG	aagctgtttccagcttagctcttaaacCCTCCAAAACATTCTCAAGGgatcatttatctttcactgcgga
YAL031W-A YAL031W-A sg5	AGTCTGTTACTAAACATATT	aagctgtttccagcttagctcttaaacAATATGTTTAGTAACAGACTgatcatttatctttcactgcgga
YAL031W-A YAL031W-A sg6	CATGGCAGCTCTGAGCCGAG	aagctgtttccagcttagctcttaaacCTCGGCTCAGAGCTGCCATGgatcatttatctttcactgcgga
YAL031W-A YAL031W-A sg7	GATGAAAGAAGTTCAAATTA	aagctgtttccagcttagctcttaaacTAATTTGAACTTCTTTCATCgatcatttatctttcactgcgga
YAL031W-A YAL031W-A sg8	TTTCATCAACTTTTTAGCTG	aagctgtttccagcttagctcttaaacCAGCTAAAAAGTTGATGAAAgatcatttatctttcactgcgga
YAL031W-A YAL031W-A sg9	AGAATTACAATAATACGTTA	aagctgtttccagcttagctcttaaacTAACGTATTATTGTAATTCTgatcatttatctttcactgcgga
YAL031W-A YAL031W-A sg10	TCATCAGACAAGAACAATGA	aagctgtttccagcttagctcttaaacTCATTGTTCTTGTCTGATGAgatcatttatctttcactgcgga
YAL031W-A YAL031W-A sg11	AAAACAACTCTTTATGTCCC	aagctgtttccagcttagctcttaaacGGGACATAAAGAGTTGTTTTgatcatttatctttcactgcgga
YAL031W-A YAL031W-A sg12	AGAGTTGTTTTTATAAGGTG	aagctgtttccagcttagctcttaaacCACCTTATAAAAACAACTCTgatcatttatctttcactgcgga
PRP45 YAL032C sg1	AGAGTTGTTTTTATAAGGTG	aagctgtttccagcttagctcttaaacCACCTTATAAAAACAACTCTgatcatttatctttcactgcgga
PRP45 YAL032C sg2	AAAACAACTCTTTATGTCCC	aagctgtttccagcttagctcttaaacGGGACATAAAGAGTTGTTTTgatcatttatctttcactgcgga
PRP45 YAL032C sg3	TCATCAGACAAGAACAATGA	aagctgtttccagcttagctcttaaacTCATTGTTCTTGTCTGATGAgatcatttatctttcactgcgga
PRP45 YAL032C sg4	AGAATTACAATAATACGTTA	aagctgtttccagcttagctcttaaacTAACGTATTATTGTAATTCTgatcatttatctttcactgcgga
PRP45 YAL032C sg5	TTTCATCAACTTTTTAGCTG	aagctgtttccagcttagctcttaaacCAGCTAAAAAGTTGATGAAAgatcatttatctttcactgcgga
PRP45 YAL032C sg6	GATGAAAGAAGTTCAAATTA	aagctgtttccagcttagctcttaaacTAATTTGAACTTCTTTCATCgatcatttatctttcactgcgga
PRP45 YAL032C sg7	CATGGCAGCTCTGAGCCGAG	aagctgtttccagcttagctcttaaacCTCGGCTCAGAGCTGCCATGgatcatttatctttcactgcgga
PRP45 YAL032C sg8	AGTCTGTTACTAAACATATT	aagctgtttccagcttagctcttaaacAATATGTTTAGTAACAGACTgatcatttatctttcactgcgga
PRP45 YAL032C sg9	CCTTGAGAATGTTTTGGAGG	aagctgtttccagcttagctcttaaacCCTCCAAAACATTCTCAAGGgatcatttatctttcactgcgga
PRP45 YAL032C sg10	TTCTCAAGGACGAGTTTCGA	aagctgtttccagcttagctcttaaacTCGAAACTCGTCCTTGAGAAgatcatttatctttcactgcgga
PRP45 YAL032C sg11	ATTTGGTCAGTCAATATTGC	aagctgtttccagcttagctcttaaacGCAATATTGACTGACCAAATgatcatttatctttcactgcgga
PRP45 YAL032C sg12	GCTTAACGTTTTTAGCGATT	aagctgtttccagcttagctcttaaacAATCGCTAAAAACGTTAAGCgatcatttatctttcactgcgga
POP5 YAL033W sg1	ATGCCTTGTCTTTTCGCAGT	aagctgtttccagcttagctcttaaacACTGCGAAAAGACAAGGCATgatcatttatctttcactgcgga
POP5 YAL033W sg2	AAAGAGTAAGAGGGTTTGGT	aagctgtttccagcttagctcttaaacACCAAACCCTCTTACTCTTTgatcatttatctttcactgcgga
POP5 YAL033W sg3	GAGCACTTACTGGAGTTACT	aagctgtttccagcttagctcttaaacAGTAACTCCAGTAAGTGCTCgatcatttatctttcactgcgga
POP5 YAL033W sg4	GGTTTTTAAGCAGGTTTGAA	aagctgtttccagcttagctcttaaacTTCAAACCTGCTTAAAAACCgatcatttatctttcactgcgga
POP5 YAL033W sg5	CGTTGGGGGCTCGTTTGTCG	aagctgtttccagcttagctcttaaacCGACAAACGAGCCCCCAACGgatcatttatctttcactgcgga
POP5 YAL033W sg6	AAAAACCAGAGTGGTTGCTG	aagctgtttccagcttagctcttaaacCAGCAACCACTCTGGTTTTTgatcatttatctttcactgcgga
POP5 YAL033W sg7	TACTACCACAGCAACCACTC	aagctgtttccagcttagctcttaaacGAGTGGTTGCTGTGGTAGTAgatcatttatctttcactgcgga
POP5 YAL033W sg8	GAACAAAACAAAACAAAGTC	aagctgtttccagcttagctcttaaacGACTTTGTTTTGTTTTGTTCgatcatttatctttcactgcgga
POP5 YAL033W sg9	CAAAGAAACAAGTCGATAAA	aagctgtttccagcttagctcttaaacTTTATCGACTTGTTTCTTTGgatcatttatctttcactgcgga
POP5 YAL033W sg10	GTGGGAATATAATTTCAAAA	aagctgtttccagcttagctcttaaacTTTTGAAATTATATTCCCACgatcatttatctttcactgcgga
POP5 YAL033W sg11	CAACGTTGGTGTCTGTAGGT	aagctgtttccagcttagctcttaaacACCTACAGACACCAACGTTGgatcatttatctttcactgcgga
POP5 YAL033W sg12	ACCTACAGACACCAACGTTG	aagctgtttccagcttagctcttaaacCAACGTTGGTGTCTGTAGGTgatcatttatctttcactgcgga
FUN19 YAL034C sg1	ATGAAACGACATATTTGAAC	aagctgtttccagcttagctcttaaacGTTCAAATATGTCGTTTCATgatcatttatctttcactgcgga
FUN19 YAL034C sg2	ATTATTCACTAAAGAAGCAT	aagctgtttccagcttagctcttaaacATGCTTCTTTAGTGAATAATgatcatttatctttcactgcgga
FUN19 YAL034C sg3	ATAATGTTCACTAAAACTGT	aagctgtttccagcttagctcttaaacACAGTTTTAGTGAACATTATgatcatttatctttcactgcgga
FUN19 YAL034C sg4	GACCCCTGCACCTCATCTAG	aagctgtttccagcttagctcttaaacCTAGATGAGGTGCAGGGGTCgatcatttatctttcactgcgga
FUN19 YAL034C sg5	CGGTTCTCTTAGGAAGAAGG	aagctgtttccagcttagctcttaaacCCTTCTTCCTAAGAGAACCGgatcatttatctttcactgcgga
FUN19 YAL034C sg6	CATGTGGCTACTTTTATAAG	aagctgtttccagcttagctcttaaacCTTATAAAAGTAGCCACATGgatcatttatctttcactgcgga
FUN19 YAL034C sg7	CCAGTGTATGAGCCATAACG	aagctgtttccagcttagctcttaaacCGTTATGGCTCATACACTGGgatcatttatctttcactgcgga
FUN19 YAL034C sg8	TACACTGGGCATCGATAAAC	aagctgtttccagcttagctcttaaacGTTTATCGATGCCCAGTGTAgatcatttatctttcactgcgga
FUN19 YAL034C sg9	TCGCGCATCGTAACATTTAT	aagctgtttccagcttagctcttaaacATAAATGTTACGATGCGCGAgatcatttatctttcactgcgga
FUN19 YAL034C sg10	AATTGAGACTTTTCAGATTC	aagctgtttccagcttagctcttaaacGAATCTGAAAAGTCTCAATTgatcatttatctttcactgcgga
FUN19 YAL034C sg11	CAATTAAATATGAATTACAT	aagctgtttccagcttagctcttaaacATGTAATTCATATTTAATTGgatcatttatctttcactgcgga
FUN19 YAL034C sg12	CTGATTCAGACGTCTGAAAA	aagctgtttccagcttagctcttaaacTTTTCAGACGTCTGAATCAGgatcatttatctttcactgcgga
YAL034C-B YAL034C-B sg1	TCGAGAGAAAGTGAACGACG	aagctgtttccagcttagctcttaaacCGTCGTTCACTTTCTCTCGAgatcatttatctttcactgcgga
YAL034C-B YAL034C-B sg2	GAATGAGTTGAAGAAAAGTG	aagctgtttccagcttagctcttaaacCACTTTTCTTCAACTCATTCgatcatttatctttcactgcgga
YAL034C-B YAL034C-B sg3	ATTGGAGAACCAAAAGGATC	aagctgtttccagcttagctcttaaacGATCCTTTTGGTTCTCCAATgatcatttatctttcactgcgga
YAL034C-B YAL034C-B sg4	GTTCTCCAATCTAAAAACAT	aagctgtttccagcttagctcttaaacATGTTTTTAGATTGGAGAACgatcatttatctttcactgcgga
YAL034C-B YAL034C-B sg5	AACTAGAACTATATGTTTTG	aagctgtttccagcttagctcttaaacCAAAACATATAGTTCTAGTTgatcatttatctttcactgcgga
YAL034C-B YAL034C-B sg6	ATCACTTTTGGAAAACTCCG	aagctgtttccagcttagctcttaaacCGGAGTTTTCCAAAAGTGATgatcatttatctttcactgcgga
YAL034C-B YAL034C-B sg7	CAAAAGTGGAGTTGCTAAGT	aagctgtttccagcttagctcttaaacACTTAGCAACTCCACTTTTGgatcatttatctttcactgcgga
YAL034C-B YAL034C-B sg8	AAAATCGGCGAGGAAGATTA	aagctgtttccagcttagctcttaaacTAATCTTCCTCGCCGATTTTgatcatttatctttcactgcgga
YAL034C-B YAL034C-B sg9	TTCCTCGCCGATTTTGCTCT	aagctgtttccagcttagctcttaaacAGAGCAAAATCGGCGAGGAAgatcatttatctttcactgcgga
YAL034C-B YAL034C-B sg10	GGATAGCAGATATTTTTCCA	aagctgtttccagcttagctcttaaacTGGAAAAATATCTGCTATCCgatcatttatctttcactgcgga
YAL034C-B YAL034C-B sg11	GATATCATCAACAAGCGAGA	aagctgtttccagcttagctcttaaacTCTCGCTTGTTGATGATATCgatcatttatctttcactgcgga
YAL034C-B YAL034C-B sg12	CAAATGCTCTGTCAATATTG	aagctgtttccagcttagctcttaaacCAATATTGACAGAGCATTTGgatcatttatctttcactgcgga
MTW1 YAL034W-A sg1	AAGAAGCTGAAGGTCGTTTT	aagctgtttccagcttagctcttaaacAAAACGACCTTCAGCTTCTTgatcatttatctttcactgcgga
MTW1 YAL034W-A sg2	TAAATTTTGTAGAATGTGAT	aagctgtttccagcttagctcttaaacATCACATTCTACAAAATTTAgatcatttatctttcactgcgga
MTW1 YAL034W-A sg3	CAAAATTTAATGAATTAAAT	aagctgtttccagcttagctcttaaacATTTAATTCATTAAATTTTGgatcatttatctttcactgcgga
MTW1 YAL034W-A sg4	GAATTGAAACTAATACACAA	aagctgtttccagcttagctcttaaacTTGTGTATTAGTTTCAATTCgatcatttatctttcactgcgga
MTW1 YAL034W-A sg5	GCAAGGTGAAAGAAGTAAAA	aagctgtttccagcttagctcttaaacTTTTACTTCTTTCACCTTGCgatcatttatctttcactgcgga
MTW1 YAL034W-A sg6	ACCTTGCTGTCTTTCAACCT	aagctgtttccagcttagctcttaaacAGGTTGAAAGACAGCAAGGTgatcatttatctttcactgcgga
MTW1 YAL034W-A sg7	ATAGTACGCGTAAACAAAAA	aagctgtttccagcttagctcttaaacTTTTTGTTTACGCGTACTATgatcatttatctttcactgcgga
MTW1 YAL034W-A sg8	AATATAAGTTGGCATTTATT	aagctgtttccagcttagctcttaaacAATAAATGCCAACTTATATTgatcatttatctttcactgcgga
MTW1 YAL034W-A sg9	GAGTAATAACACGTTGAAAC	aagctgtttccagcttagctcttaaacGTTTCAACGTGTTATTACTCgatcatttatctttcactgcgga
MTW1 YAL034W-A sg10	TCTCATAGTGGGAGCAGACA	aagctgtttccagcttagctcttaaacTGTCTGCTCCCACTATGAGAgatcatttatctttcactgcgga
MTW1 YAL034W-A sg11	CAAATGCTCTGTCAATATTG	aagctgtttccagcttagctcttaaacCAATATTGACAGAGCATTTGgatcatttatctttcactgcgga
MTW1 YAL034W-A sg12	GATATCATCAACAAGCGAGA	aagctgtttccagcttagctcttaaacTCTCGCTTGTTGATGATATCgatcatttatctttcactgcgga
FUN12 YAL035W sg1	TGTTTGAAGCTAGATGCAGT	aagctgtttccagcttagctcttaaacACTGCATCTAGCTTCAAACAgatcatttatctttcactgcgga
FUN12 YAL035W sg2	TGTGATGAGGGCGCAATGAT	aagctgtttccagcttagctcttaaacATCATTGCGCCCTCATCACAgatcatttatctttcactgcgga
FUN12 YAL035W sg3	GTAATATCCCATCTTAAAAG	aagctgtttccagcttagctcttaaacCTTTTAAGATGGGATATTACgatcatttatctttcactgcgga
FUN12 YAL035W sg4	TTTTCACATCACAAGCGACG	aagctgtttccagcttagctcttaaacCGTCGCTTGTGATGTGAAAAgatcatttatctttcactgcgga
FUN12 YAL035W sg5	CAAGATCTCTTGCTTTCAAT	aagctgtttccagcttagctcttaaacATTGAAAGCAAGAGATCTTGgatcatttatctttcactgcgga
FUN12 YAL035W sg6	AGATCTTGCACTAGAATAAG	aagctgtttccagcttagctcttaaacCTTATTCTAGTGCAAGATCTgatcatttatctttcactgcgga
FUN12 YAL035W sg7	AGGGGATAAGAAGGGCAATC	aagctgtttccagcttagctcttaaacGATTGCCCTTCTTATCCCCTgatcatttatctttcactgcgga
FUN12 YAL035W sg8	AACATCAGATAAGTGAAAGA	aagctgtttccagcttagctcttaaacTCTTTCACTTATCTGATGTTgatcatttatctttcactgcgga
FUN12 YAL035W sg9	CCTCATCCCAGTAGTTCTGT	aagctgtttccagcttagctcttaaacACAGAACTACTGGGATGAGGgatcatttatctttcactgcgga
FUN12 YAL035W sg10	CCAACAGAACTACTGGGATG	aagctgtttccagcttagctcttaaacCATCCCAGTAGTTCTGTTGGgatcatttatctttcactgcgga
FUN12 YAL035W sg11	TGGCACTGATTTCTTCGTTC	aagctgtttccagcttagctcttaaacGAACGAAGAAATCAGTGCCAgatcatttatctttcactgcgga
FUN12 YAL035W sg12	CCTGCGCTGCTTTCTGGATT	aagctgtttccagcttagctcttaaacAATCCAGAAAGCAGCGCAGGgatcatttatctttcactgcgga
RBG1 YAL036C sg1	CCTCATCCCAGTAGTTCTGT	aagctgtttccagcttagctcttaaacACAGAACTACTGGGATGAGGgatcatttatctttcactgcgga
RBG1 YAL036C sg2	AACATCAGATAAGTGAAAGA	aagctgtttccagcttagctcttaaacTCTTTCACTTATCTGATGTTgatcatttatctttcactgcgga
RBG1 YAL036C sg3	AGGGGATAAGAAGGGCAATC	aagctgtttccagcttagctcttaaacGATTGCCCTTCTTATCCCCTgatcatttatctttcactgcgga
RBG1 YAL036C sg4	AGATCTTGCACTAGAATAAG	aagctgtttccagcttagctcttaaacCTTATTCTAGTGCAAGATCTgatcatttatctttcactgcgga
RBG1 YAL036C sg5	CAAGATCTCTTGCTTTCAAT	aagctgtttccagcttagctcttaaacATTGAAAGCAAGAGATCTTGgatcatttatctttcactgcgga
RBG1 YAL036C sg6	TTTTCACATCACAAGCGACG	aagctgtttccagcttagctcttaaacCGTCGCTTGTGATGTGAAAAgatcatttatctttcactgcgga
RBG1 YAL036C sg7	GTAATATCCCATCTTAAAAG	aagctgtttccagcttagctcttaaacCTTTTAAGATGGGATATTACgatcatttatctttcactgcgga
RBG1 YAL036C sg8	TGTGATGAGGGCGCAATGAT	aagctgtttccagcttagctcttaaacATCATTGCGCCCTCATCACAgatcatttatctttcactgcgga
RBG1 YAL036C sg9	TGTTTGAAGCTAGATGCAGT	aagctgtttccagcttagctcttaaacACTGCATCTAGCTTCAAACAgatcatttatctttcactgcgga
RBG1 YAL036C sg10	CAAAGCTATCGAAGATGAAA	aagctgtttccagcttagctcttaaacTTTCATCTTCGATAGCTTTGgatcatttatctttcactgcgga
RBG1 YAL036C sg11	GGCCCGTACCCAAAAGAACA	aagctgtttccagcttagctcttaaacTGTTCTTTTGGGTACGGGCCgatcatttatctttcactgcgga
RBG1 YAL036C sg12	TCTTCTCAGTTTGGCCAGCT	aagctgtttccagcttagctcttaaacAGCTGGCCAAACTGAGAAGAgatcatttatctttcactgcgga
YAL037C-A YAL037C-A sg1	TTCGCGTTTCAAGATTTCAA	aagctgtttccagcttagctcttaaacTTGAAATCTTGAAACGCGAAgatcatttatctttcactgcgga
YAL037C-A YAL037C-A sg2	CTTGAAACGCGAATAAATTT	aagctgtttccagcttagctcttaaacAAATTTATTCGCGTTTCAAGgatcatttatctttcactgcgga
YAL037C-A YAL037C-A sg3	ATTTTTTATAAAAAATGACG	aagctgtttccagcttagctcttaaacCGTCATTTTTTATAAAAAATgatcatttatctttcactgcgga
YAL037C-A YAL037C-A sg4	AGCTTCTGGCCTTCGTTTGG	aagctgtttccagcttagctcttaaacCCAAACGAAGGCCAGAAGCTgatcatttatctttcactgcgga
YAL037C-A YAL037C-A sg5	AGAAGCTGAACATAGTTCAC	aagctgtttccagcttagctcttaaacGTGAACTATGTTCAGCTTCTgatcatttatctttcactgcgga
YAL037C-A YAL037C-A sg6	AACCTTCCAAGTTAGTTCTT	aagctgtttccagcttagctcttaaacAAGAACTAACTTGGAAGGTTgatcatttatctttcactgcgga
YAL037C-A YAL037C-A sg7	ATGATTATCAGGATGGCGAA	aagctgtttccagcttagctcttaaacTTCGCCATCCTGATAATCATgatcatttatctttcactgcgga
YAL037C-A YAL037C-A sg8	GATAATCATGATAACCTTGA	aagctgtttccagcttagctcttaaacTCAAGGTTATCATGATTATCgatcatttatctttcactgcgga
YAL037C-A YAL037C-A sg9	AAGATTATCTTGCGATGGGA	aagctgtttccagcttagctcttaaacTCCCATCGCAAGATAATCTTgatcatttatctttcactgcgga
YAL037C-A YAL037C-A sg10	ACGATGAGGTGTTGCATTTT	aagctgtttccagcttagctcttaaacAAAATGCAACACCTCATCGTgatcatttatctttcactgcgga
YAL037C-A YAL037C-A sg11	GACGACAATTGGAGACAAAA	aagctgtttccagcttagctcttaaacTTTTGTCTCCAATTGTCGTCgatcatttatctttcactgcgga
YAL037C-A YAL037C-A sg12	TAAATAACATACATTTTATA	aagctgtttccagcttagctcttaaacTATAAAATGTATGTTATTTAgatcatttatctttcactgcgga
YAL037C-B YAL037C-B sg1	GGTTATCATGATTATCAGGA	aagctgtttccagcttagctcttaaacTCCTGATAATCATGATAACCgatcatttatctttcactgcgga
YAL037C-B YAL037C-B sg2	GATAATCATGATAACCTTGA	aagctgtttccagcttagctcttaaacTCAAGGTTATCATGATTATCgatcatttatctttcactgcgga
YAL037C-B YAL037C-B sg3	AAGATTATCTTGCGATGGGA	aagctgtttccagcttagctcttaaacTCCCATCGCAAGATAATCTTgatcatttatctttcactgcgga
YAL037C-B YAL037C-B sg4	ACGATGAGGTGTTGCATTTT	aagctgtttccagcttagctcttaaacAAAATGCAACACCTCATCGTgatcatttatctttcactgcgga
YAL037C-B YAL037C-B sg5	GACGACAATTGGAGACAAAA	aagctgtttccagcttagctcttaaacTTTTGTCTCCAATTGTCGTCgatcatttatctttcactgcgga
YAL037C-B YAL037C-B sg6	TAAATAACATACATTTTATA	aagctgtttccagcttagctcttaaacTATAAAATGTATGTTATTTAgatcatttatctttcactgcgga
YAL037C-B YAL037C-B sg7	TTAAATTTTATATAAAGACA	aagctgtttccagcttagctcttaaacTGTCTTTATATAAAATTTAAgatcatttatctttcactgcgga
YAL037C-B YAL037C-B sg8	ATCATGATTCTTTTTTTAAA	aagctgtttccagcttagctcttaaacTTTAAAAAAAGAATCATGATgatcatttatctttcactgcgga
YAL037C-B YAL037C-B sg9	GGTAGAGACTTGCAAAGTGT	aagctgtttccagcttagctcttaaacACACTTTGCAAGTCTCTACCgatcatttatctttcactgcgga
YAL037C-B YAL037C-B sg10	CGTTTCCATCCAAGGTTTCA	aagctgtttccagcttagctcttaaacTGAAACCTTGGATGGAAACGgatcatttatctttcactgcgga
YAL037C-B YAL037C-B sg11	ACCGGCCTTGAAACCTTGGA	aagctgtttccagcttagctcttaaacTCCAAGGTTTCAAGGCCGGTgatcatttatctttcactgcgga
YAL037C-B YAL037C-B sg12	GGAATTCGGTATCTTGAAGA	aagctgtttccagcttagctcttaaacTCTTCAAGATACCGAATTCCgatcatttatctttcactgcgga
YAL037W YAL037W sg1	TGAACTATGTTCAGCTTCTG	aagctgtttccagcttagctcttaaacCAGAAGCTGAACATAGTTCAgatcatttatctttcactgcgga
YAL037W YAL037W sg2	ATTTTTTATAAAAAATGACG	aagctgtttccagcttagctcttaaacCGTCATTTTTTATAAAAAATgatcatttatctttcactgcgga
YAL037W YAL037W sg3	CTTGAAACGCGAATAAATTT	aagctgtttccagcttagctcttaaacAAATTTATTCGCGTTTCAAGgatcatttatctttcactgcgga
YAL037W YAL037W sg4	TTCGCGTTTCAAGATTTCAA	aagctgtttccagcttagctcttaaacTTGAAATCTTGAAACGCGAAgatcatttatctttcactgcgga
YAL037W YAL037W sg5	AGATGGCTAGAAGAATAGGA	aagctgtttccagcttagctcttaaacTCCTATTCTTCTAGCCATCTgatcatttatctttcactgcgga
YAL037W YAL037W sg6	CGAAACACATTCTGTAAATA	aagctgtttccagcttagctcttaaacTATTTACAGAATGTGTTTCGgatcatttatctttcactgcgga
YAL037W YAL037W sg7	TCGAAGAAAAATTAATTAGA	aagctgtttccagcttagctcttaaacTCTAATTAATTTTTCTTCGAgatcatttatctttcactgcgga
YAL037W YAL037W sg8	TTTGCTTTTTGCGTAATTAT	aagctgtttccagcttagctcttaaacATAATTACGCAAAAAGCAAAgatcatttatctttcactgcgga
YAL037W YAL037W sg9	AATAATTACGCAAAAAGCAA	aagctgtttccagcttagctcttaaacTTGCTTTTTGCGTAATTATTgatcatttatctttcactgcgga
YAL037W YAL037W sg10	AAATAACACTGCTATGGATA	aagctgtttccagcttagctcttaaacTATCCATAGCAGTGTTATTTgatcatttatctttcactgcgga
YAL037W YAL037W sg11	TATCCAGTTTTTGTAACTTC	aagctgtttccagcttagctcttaaacGAAGTTACAAAAACTGGATAgatcatttatctttcactgcgga
YAL037W YAL037W sg12	AGGTTGTGTCAATATCTCAC	aagctgtttccagcttagctcttaaacGTGAGATATTGACACAACCTgatcatttatctttcactgcgga
CDC19 YAL038W sg1	TAGCATCATATGGGAAGGAA	aagctgtttccagcttagctcttaaacTTCCTTCCCATATGATGCTAgatcatttatctttcactgcgga
CDC19 YAL038W sg2	TTTTTTTAGGAAGACACTAA	aagctgtttccagcttagctcttaaacTTAGTGTCTTCCTAAAAAAAgatcatttatctttcactgcgga
CDC19 YAL038W sg3	GCCAACGAATATCGTTTTGA	aagctgtttccagcttagctcttaaacTCAAAACGATATTCGTTGGCgatcatttatctttcactgcgga
CDC19 YAL038W sg4	GCCATCAAAACGATATTCGT	aagctgtttccagcttagctcttaaacACGAATATCGTTTTGATGGCgatcatttatctttcactgcgga
CDC19 YAL038W sg5	TCTGAATTATAAATACTCTT	aagctgtttccagcttagctcttaaacAAGAGTATTTATAATTCAGAgatcatttatctttcactgcgga
CDC19 YAL038W sg6	GAGTAGAGAATAACTTTGAA	aagctgtttccagcttagctcttaaacTTCAAAGTTATTCTCTACTCgatcatttatctttcactgcgga
CDC19 YAL038W sg7	ATTCATTCTTTTTCATCCTT	aagctgtttccagcttagctcttaaacAAGGATGAAAAAGAATGAATgatcatttatctttcactgcgga
CDC19 YAL038W sg8	GATGTTTTATTTGTTTTGAT	aagctgtttccagcttagctcttaaacATCAAAACAAATAAAACATCgatcatttatctttcactgcgga
CDC19 YAL038W sg9	ACCAGCAACAACGTTTAATG	aagctgtttccagcttagctcttaaacCATTAAACGTTGTTGCTGGTgatcatttatctttcactgcgga
CDC19 YAL038W sg10	ACCTCATTAAACGTTGTTGC	aagctgtttccagcttagctcttaaacGCAACAACGTTTAATGAGGTgatcatttatctttcactgcgga
CDC19 YAL038W sg11	ACCGATGGTACCAATGATGG	aagctgtttccagcttagctcttaaacCCATCATTGGTACCATCGGTgatcatttatctttcactgcgga
CDC19 YAL038W sg12	TCAAAGCAACCAAGGTTTCT	aagctgtttccagcttagctcttaaacAGAAACCTTGGTTGCTTTGAgatcatttatctttcactgcgga
CYC3 YAL039C sg1	AGAAAAAAAAGTTGTACGTA	aagctgtttccagcttagctcttaaacTACGTACAACTTTTTTTTCTgatcatttatctttcactgcgga
CYC3 YAL039C sg2	ATATTGAAATATCTCTTGCG	aagctgtttccagcttagctcttaaacCGCAAGAGATATTTCAATATgatcatttatctttcactgcgga
CYC3 YAL039C sg3	AAAAGAAAAAATAGAAAATT	aagctgtttccagcttagctcttaaacAATTTTCTATTTTTTCTTTTgatcatttatctttcactgcgga
CYC3 YAL039C sg4	GGGAAAAAGTCGATAAAAAG	aagctgtttccagcttagctcttaaacCTTTTTATCGACTTTTTCCCgatcatttatctttcactgcgga
CYC3 YAL039C sg5	TTCCCGATGAAAAGAAAAAA	aagctgtttccagcttagctcttaaacTTTTTTCTTTTCATCGGGAAgatcatttatctttcactgcgga
CYC3 YAL039C sg6	TTCCCTTTTTTCTTTTCATC	aagctgtttccagcttagctcttaaacGATGAAAAGAAAAAAGGGAAgatcatttatctttcactgcgga
CYC3 YAL039C sg7	AATACTAAGAGAAATGAAAT	aagctgtttccagcttagctcttaaacATTTCATTTCTCTTAGTATTgatcatttatctttcactgcgga
CYC3 YAL039C sg8	ACAACAGAAACTACAAAAAA	aagctgtttccagcttagctcttaaacTTTTTTGTAGTTTCTGTTGTgatcatttatctttcactgcgga
CYC3 YAL039C sg9	TTGGGCAGATCAAAAAACTA	aagctgtttccagcttagctcttaaacTAGTTTTTTGATCTGCCCAAgatcatttatctttcactgcgga
CYC3 YAL039C sg10	TACGGGCAAAGATATTGGTG	aagctgtttccagcttagctcttaaacCACCAATATCTTTGCCCGTAgatcatttatctttcactgcgga
CYC3 YAL039C sg11	CATGACTGGGCACCCTGACA	aagctgtttccagcttagctcttaaacTGTCAGGGTGCCCAGTCATGgatcatttatctttcactgcgga
CYC3 YAL039C sg12	GACGACGACTCGTGCATGAC	aagctgtttccagcttagctcttaaacGTCATGCACGAGTCGTCGTCgatcatttatctttcactgcgga
CLN3 YAL040C sg1	AAATGGATTTCTGAGGAAAG	aagctgtttccagcttagctcttaaacCTTTCCTCAGAAATCCATTTgatcatttatctttcactgcgga
CLN3 YAL040C sg2	GTCGGCAGAGGAGACTACTC	aagctgtttccagcttagctcttaaacGAGTAGTCTCCTCTGCCGACgatcatttatctttcactgcgga
CLN3 YAL040C sg3	AAGAAAAGAGAAATAGAAAA	aagctgtttccagcttagctcttaaacTTTTCTATTTCTCTTTTCTTgatcatttatctttcactgcgga
CLN3 YAL040C sg4	GCTAGTACAGAGAAAAAAGA	aagctgtttccagcttagctcttaaacTCTTTTTTCTCTGTACTAGCgatcatttatctttcactgcgga
CLN3 YAL040C sg5	CTCGGATGGATGCTTGCTTT	aagctgtttccagcttagctcttaaacAAAGCAAGCATCCATCCGAGgatcatttatctttcactgcgga
CLN3 YAL040C sg6	ATGCAATGGATACGTTAAAT	aagctgtttccagcttagctcttaaacATTTAACGTATCCATTGCATgatcatttatctttcactgcgga
CLN3 YAL040C sg7	CAGAGGAGTTAAACCGAATG	aagctgtttccagcttagctcttaaacCATTCGGTTTAACTCCTCTGgatcatttatctttcactgcgga
CLN3 YAL040C sg8	TGGAATGTAAGAAATGCTAT	aagctgtttccagcttagctcttaaacATAGCATTTCTTACATTCCAgatcatttatctttcactgcgga
CLN3 YAL040C sg9	GTGTCTTGAACGAGAGTAAA	aagctgtttccagcttagctcttaaacTTTACTCTCGTTCAAGACACgatcatttatctttcactgcgga
CLN3 YAL040C sg10	TTGATACGCTTTCTGTACGA	aagctgtttccagcttagctcttaaacTCGTACAGAAAGCGTATCAAgatcatttatctttcactgcgga
CLN3 YAL040C sg11	TAATTAGATACGCTAATGCA	aagctgtttccagcttagctcttaaacTGCATTAGCGTATCTAATTAgatcatttatctttcactgcgga
CLN3 YAL040C sg12	CAAGGGCAAATTAGGACATG	aagctgtttccagcttagctcttaaacCATGTCCTAATTTGCCCTTGgatcatttatctttcactgcgga
CDC24 YAL041W sg1	ACAAAGCACAGAGATCGATC	aagctgtttccagcttagctcttaaacGATCGATCTCTGTGCTTTGTgatcatttatctttcactgcgga
CDC24 YAL041W sg2	TTATGTAGTAGTATGTAGAA	aagctgtttccagcttagctcttaaacTTCTACATACTACTACATAAgatcatttatctttcactgcgga
CDC24 YAL041W sg3	TATATATATAGTATAGAAAT	aagctgtttccagcttagctcttaaacATTTCTATACTATATATATAgatcatttatctttcactgcgga
CDC24 YAL041W sg4	AATCGCGAAGAACGACGCAC	aagctgtttccagcttagctcttaaacGTGCGTCGTTCTTCGCGATTgatcatttatctttcactgcgga
CDC24 YAL041W sg5	AGTGGAAAACAGAAGCTTTA	aagctgtttccagcttagctcttaaacTAAAGCTTCTGTTTTCCACTgatcatttatctttcactgcgga
CDC24 YAL041W sg6	GTAGAAACAGAACAAGAATG	aagctgtttccagcttagctcttaaacCATTCTTGTTCTGTTTCTACgatcatttatctttcactgcgga
CDC24 YAL041W sg7	GCAACAAATGATAACAGCAA	aagctgtttccagcttagctcttaaacTTGCTGTTATCATTTGTTGCgatcatttatctttcactgcgga
CDC24 YAL041W sg8	AGACAGGTCTTGATAGGGCT	aagctgtttccagcttagctcttaaacAGCCCTATCAAGACCTGTCTgatcatttatctttcactgcgga
CDC24 YAL041W sg9	ATCGCCATGATCTCTCGGGT	aagctgtttccagcttagctcttaaacACCCGAGAGATCATGGCGATgatcatttatctttcactgcgga
CDC24 YAL041W sg10	ATCCAAACCCGTTTTGCCTC	aagctgtttccagcttagctcttaaacGAGGCAAAACGGGTTTGGATgatcatttatctttcactgcgga
CDC24 YAL041W sg11	ATGGAGATGGAAGTTGCACT	aagctgtttccagcttagctcttaaacAGTGCAACTTCCATCTCCATgatcatttatctttcactgcgga
CDC24 YAL041W sg12	CTTGTTCATGACATTTTGCA	aagctgtttccagcttagctcttaaacTGCAAAATGTCATGAACAAGgatcatttatctttcactgcgga
YAL042C-A YAL042C-A sg1	ATCGAGCAGTGTGAAAGAGA	aagctgtttccagcttagctcttaaacTCTCTTTCACACTGCTCGATgatcatttatctttcactgcgga
YAL042C-A YAL042C-A sg2	CAGGCTGGGCTTTTTTCGAC	aagctgtttccagcttagctcttaaacGTCGAAAAAAGCCCAGCCTGgatcatttatctttcactgcgga
YAL042C-A YAL042C-A sg3	TGCAGTGAGATCAGCATACT	aagctgtttccagcttagctcttaaacAGTATGCTGATCTCACTGCAgatcatttatctttcactgcgga
YAL042C-A YAL042C-A sg4	GCAGAATGAGAATCTAGCAC	aagctgtttccagcttagctcttaaacGTGCTAGATTCTCATTCTGCgatcatttatctttcactgcgga
YAL042C-A YAL042C-A sg5	CTCATTCTGCGACTGATCTT	aagctgtttccagcttagctcttaaacAAGATCAGTCGCAGAATGAGgatcatttatctttcactgcgga
YAL042C-A YAL042C-A sg6	GAACGGCGACGGAACCGCGC	aagctgtttccagcttagctcttaaacGCGCGGTTCCGTCGCCGTTCgatcatttatctttcactgcgga
YAL042C-A YAL042C-A sg7	AGATGCTACTGAGTTGCATG	aagctgtttccagcttagctcttaaacCATGCAACTCAGTAGCATCTgatcatttatctttcactgcgga
YAL042C-A YAL042C-A sg8	AATAGCGAGGGTCGCCCCGT	aagctgtttccagcttagctcttaaacACGGGGCGACCCTCGCTATTgatcatttatctttcactgcgga
YAL042C-A YAL042C-A sg9	CAACTAGACATTCTTGACGC	aagctgtttccagcttagctcttaaacGCGTCAAGAATGTCTAGTTGgatcatttatctttcactgcgga
YAL042C-A YAL042C-A sg10	CTCGATATTATGGACGACTC	aagctgtttccagcttagctcttaaacGAGTCGTCCATAATATCGAGgatcatttatctttcactgcgga
YAL042C-A YAL042C-A sg11	TCCATCGATGCCATGTGACC	aagctgtttccagcttagctcttaaacGGTCACATGGCATCGATGGAgatcatttatctttcactgcgga
YAL042C-A YAL042C-A sg12	CCGTGACCGACACGCAAAGC	aagctgtttccagcttagctcttaaacGCTTTGCGTGTCGGTCACGGgatcatttatctttcactgcgga
ERV46 YAL042W sg1	GTTGTGCATGGCCAGTGTCT	aagctgtttccagcttagctcttaaacAGACACTGGCCATGCACAACgatcatttatctttcactgcgga
ERV46 YAL042W sg2	GATGACATTGCGCTGCTTAG	aagctgtttccagcttagctcttaaacCTAAGCAGCGCAATGTCATCgatcatttatctttcactgcgga
ERV46 YAL042W sg3	TTAGTACTTGACTGAACAAA	aagctgtttccagcttagctcttaaacTTTGTTCAGTCAAGTACTAAgatcatttatctttcactgcgga
ERV46 YAL042W sg4	TTTGTTCAGTCAAGTACTAA	aagctgtttccagcttagctcttaaacTTAGTACTTGACTGAACAAAgatcatttatctttcactgcgga
ERV46 YAL042W sg5	GGTTAAAAGGTATCGAAATA	aagctgtttccagcttagctcttaaacTATTTCGATACCTTTTAACCgatcatttatctttcactgcgga
ERV46 YAL042W sg6	ATACGACTTGAACATCAGAA	aagctgtttccagcttagctcttaaacTTCTGATGTTCAAGTCGTATgatcatttatctttcactgcgga
ERV46 YAL042W sg7	ACGGCGATTTTCCATCAAGA	aagctgtttccagcttagctcttaaacTCTTGATGGAAAATCGCCGTgatcatttatctttcactgcgga
ERV46 YAL042W sg8	TGGAAACCACGCCATTATAA	aagctgtttccagcttagctcttaaacTTATAATGGCGTGGTTTCCAgatcatttatctttcactgcgga
ERV46 YAL042W sg9	GTCTCGTATACATGCGGAGT	aagctgtttccagcttagctcttaaacACTCCGCATGTATACGAGACgatcatttatctttcactgcgga
ERV46 YAL042W sg10	ACACAATAGACATCATGAAA	aagctgtttccagcttagctcttaaacTTTCATGATGTCTATTGTGTgatcatttatctttcactgcgga
ERV46 YAL042W sg11	GCGGACTCGTACGTCCTCTT	aagctgtttccagcttagctcttaaacAAGAGGACGTACGAGTCCGCgatcatttatctttcactgcgga
ERV46 YAL042W sg12	GAGTCCGCACCAGGGCCGGC	aagctgtttccagcttagctcttaaacGCCGGCCCTGGTGCGGACTCgatcatttatctttcactgcgga
PTA1 YAL043C sg1	AAGGTCCACGTTGCTGTCGC	aagctgtttccagcttagctcttaaacGCGACAGCAACGTGGACCTTgatcatttatctttcactgcgga
PTA1 YAL043C sg2	ACACAATAGACATCATGAAA	aagctgtttccagcttagctcttaaacTTTCATGATGTCTATTGTGTgatcatttatctttcactgcgga
PTA1 YAL043C sg3	GTCTCGTATACATGCGGAGT	aagctgtttccagcttagctcttaaacACTCCGCATGTATACGAGACgatcatttatctttcactgcgga
PTA1 YAL043C sg4	TGGAAACCACGCCATTATAA	aagctgtttccagcttagctcttaaacTTATAATGGCGTGGTTTCCAgatcatttatctttcactgcgga
PTA1 YAL043C sg5	ATACGACTTGAACATCAGAA	aagctgtttccagcttagctcttaaacTTCTGATGTTCAAGTCGTATgatcatttatctttcactgcgga
PTA1 YAL043C sg6	GGTTAAAAGGTATCGAAATA	aagctgtttccagcttagctcttaaacTATTTCGATACCTTTTAACCgatcatttatctttcactgcgga
PTA1 YAL043C sg7	TTTGTTCAGTCAAGTACTAA	aagctgtttccagcttagctcttaaacTTAGTACTTGACTGAACAAAgatcatttatctttcactgcgga
PTA1 YAL043C sg8	TTAGTACTTGACTGAACAAA	aagctgtttccagcttagctcttaaacTTTGTTCAGTCAAGTACTAAgatcatttatctttcactgcgga
PTA1 YAL043C sg9	GATGACATTGCGCTGCTTAG	aagctgtttccagcttagctcttaaacCTAAGCAGCGCAATGTCATCgatcatttatctttcactgcgga
PTA1 YAL043C sg10	CGCAATGTCATCTGCAGAGA	aagctgtttccagcttagctcttaaacTCTCTGCAGATGACATTGCGgatcatttatctttcactgcgga
PTA1 YAL043C sg11	ACCTTGGGCAGCATCTCCGT	aagctgtttccagcttagctcttaaacACGGAGATGCTGCCCAAGGTgatcatttatctttcactgcgga
PTA1 YAL043C sg12	GCCCAAGGTGCTCGAAACTA	aagctgtttccagcttagctcttaaacTAGTTTCGAGCACCTTGGGCgatcatttatctttcactgcgga
GCV3 YAL044C sg1	CAGCTAAAGCAAGAAGATGA	aagctgtttccagcttagctcttaaacTCATCTTCTTGCTTTAGCTGgatcatttatctttcactgcgga
GCV3 YAL044C sg2	AGTGCGATTCACTGCTTGAC	aagctgtttccagcttagctcttaaacGTCAAGCAGTGAATCGCACTgatcatttatctttcactgcgga
GCV3 YAL044C sg3	CGTATATATGATGTATGTAA	aagctgtttccagcttagctcttaaacTTACATACATCATATATACGgatcatttatctttcactgcgga
GCV3 YAL044C sg4	AACATTGATTTGCAAGTTGA	aagctgtttccagcttagctcttaaacTCAACTTGCAAATCAATGTTgatcatttatctttcactgcgga
GCV3 YAL044C sg5	TATCTATCATTCTGTGCTAT	aagctgtttccagcttagctcttaaacATAGCACAGAATGATAGATAgatcatttatctttcactgcgga
GCV3 YAL044C sg6	CGCCGCTGAATGACTCCTTA	aagctgtttccagcttagctcttaaacTAAGGAGTCATTCAGCGGCGgatcatttatctttcactgcgga
GCV3 YAL044C sg7	CGTAAGGAGTCATTCAGCGG	aagctgtttccagcttagctcttaaacCCGCTGAATGACTCCTTACGgatcatttatctttcactgcgga
GCV3 YAL044C sg8	CCCATTAGATACTTGTTTGT	aagctgtttccagcttagctcttaaacACAAACAAGTATCTAATGGGgatcatttatctttcactgcgga
GCV3 YAL044C sg9	ACCAACAAACAAGTATCTAA	aagctgtttccagcttagctcttaaacTTAGATACTTGTTTGTTGGTgatcatttatctttcactgcgga
GCV3 YAL044C sg10	AGTGCGTAACATTGTCGATG	aagctgtttccagcttagctcttaaacCATCGACAATGTTACGCACTgatcatttatctttcactgcgga
GCV3 YAL044C sg11	CAAAAACAATTTGCTCACAG	aagctgtttccagcttagctcttaaacCTGTGAGCAAATTGTTTTTGgatcatttatctttcactgcgga
GCV3 YAL044C sg12	ATGGTAGTTTATTCTTGTTT	aagctgtttccagcttagctcttaaacAAACAAGAATAAACTACCATgatcatttatctttcactgcgga
YAL044W-A YAL044W-A sg1	TCTTGCACTTTACACACTTC	aagctgtttccagcttagctcttaaacGAAGTGTGTAAAGTGCAAGAgatcatttatctttcactgcgga
YAL044W-A YAL044W-A sg2	CAGTTCCTGTTGTAGTTTAT	aagctgtttccagcttagctcttaaacATAAACTACAACAGGAACTGgatcatttatctttcactgcgga
YAL044W-A YAL044W-A sg3	GCTTTGGTACTCAACGCAGA	aagctgtttccagcttagctcttaaacTCTGCGTTGAGTACCAAAGCgatcatttatctttcactgcgga
YAL044W-A YAL044W-A sg4	CCGTCAGAATCCTTGGCCAC	aagctgtttccagcttagctcttaaacGTGGCCAAGGATTCTGACGGgatcatttatctttcactgcgga
YAL044W-A YAL044W-A sg5	CACAGATATAGAACGTAGCA	aagctgtttccagcttagctcttaaacTGCTACGTTCTATATCTGTGgatcatttatctttcactgcgga
YAL044W-A YAL044W-A sg6	ACCATAAAAGCGAAAAGAGA	aagctgtttccagcttagctcttaaacTCTCTTTTCGCTTTTATGGTgatcatttatctttcactgcgga
YAL044W-A YAL044W-A sg7	CATATATAAGTTTCTTTATT	aagctgtttccagcttagctcttaaacAATAAAGAAACTTATATATGgatcatttatctttcactgcgga
YAL044W-A YAL044W-A sg8	AAAGAAACTTATATATGTTC	aagctgtttccagcttagctcttaaacGAACATATATAAGTTTCTTTgatcatttatctttcactgcgga
YAL044W-A YAL044W-A sg9	TCGTTAGCAGCAAACGAAAG	aagctgtttccagcttagctcttaaacCTTTCGTTTGCTGCTAACGAgatcatttatctttcactgcgga
YAL044W-A YAL044W-A sg10	AAGAGAGCAATGAGCACAGA	aagctgtttccagcttagctcttaaacTCTGTGCTCATTGCTCTCTTgatcatttatctttcactgcgga
YAL044W-A YAL044W-A sg11	AACGCAAAGTTCTTGTAATC	aagctgtttccagcttagctcttaaacGATTACAAGAACTTTGCGTTgatcatttatctttcactgcgga
YAL044W-A YAL044W-A sg12	GCTTGTGAGAATCGTTGTAG	aagctgtttccagcttagctcttaaacCTACAACGATTCTCACAAGCgatcatttatctttcactgcgga
YAL045C YAL045C sg1	GGAAATTAACACTAATCTTG	aagctgtttccagcttagctcttaaacCAAGATTAGTGTTAATTTCCgatcatttatctttcactgcgga
YAL045C YAL045C sg2	ACTAGCCAGCCGTCACCCAT	aagctgtttccagcttagctcttaaacATGGGTGACGGCTGGCTAGTgatcatttatctttcactgcgga
YAL045C YAL045C sg3	TGGCTAGTCAAAATGAAGCT	aagctgtttccagcttagctcttaaacAGCTTCATTTTGACTAGCCAgatcatttatctttcactgcgga
YAL045C YAL045C sg4	TGTCTTTTCGTACTGTTCTA	aagctgtttccagcttagctcttaaacTAGAACAGTACGAAAAGACAgatcatttatctttcactgcgga
YAL045C YAL045C sg5	AGAACAGTACGAAAAGACAC	aagctgtttccagcttagctcttaaacGTGTCTTTTCGTACTGTTCTgatcatttatctttcactgcgga
YAL045C YAL045C sg6	ATATATATGTATATATATGT	aagctgtttccagcttagctcttaaacACATATATATACATATATATgatcatttatctttcactgcgga
YAL045C YAL045C sg7	TTATGCATTCTATTTCGCTT	aagctgtttccagcttagctcttaaacAAGCGAAATAGAATGCATAAgatcatttatctttcactgcgga
YAL045C YAL045C sg8	TTTGGATTCATACTCCTGTG	aagctgtttccagcttagctcttaaacCACAGGAGTATGAATCCAAAgatcatttatctttcactgcgga
YAL045C YAL045C sg9	TTAGTGACAATTGTAAAGCA	aagctgtttccagcttagctcttaaacTGCTTTACAATTGTCACTAAgatcatttatctttcactgcgga
YAL045C YAL045C sg10	GAGCCATCTCGTCTTGCAAG	aagctgtttccagcttagctcttaaacCTTGCAAGACGAGATGGCTCgatcatttatctttcactgcgga
YAL045C YAL045C sg11	TAAACCATACGATGGCGTTG	aagctgtttccagcttagctcttaaacCAACGCCATCGTATGGTTTAgatcatttatctttcactgcgga
YAL045C YAL045C sg12	GACACATTTCCGGATTGAGA	aagctgtttccagcttagctcttaaacTCTCAATCCGGAAATGTGTCgatcatttatctttcactgcgga
AIM1 YAL046C sg1	AAGGGCCATGCTGGTGTACA	aagctgtttccagcttagctcttaaacTGTACACCAGCATGGCCCTTgatcatttatctttcactgcgga
AIM1 YAL046C sg2	GCTTGTGAGAATCGTTGTAG	aagctgtttccagcttagctcttaaacCTACAACGATTCTCACAAGCgatcatttatctttcactgcgga
AIM1 YAL046C sg3	AACGCAAAGTTCTTGTAATC	aagctgtttccagcttagctcttaaacGATTACAAGAACTTTGCGTTgatcatttatctttcactgcgga
AIM1 YAL046C sg4	AAGAGAGCAATGAGCACAGA	aagctgtttccagcttagctcttaaacTCTGTGCTCATTGCTCTCTTgatcatttatctttcactgcgga
AIM1 YAL046C sg5	TCGTTAGCAGCAAACGAAAG	aagctgtttccagcttagctcttaaacCTTTCGTTTGCTGCTAACGAgatcatttatctttcactgcgga
AIM1 YAL046C sg6	AAAGAAACTTATATATGTTC	aagctgtttccagcttagctcttaaacGAACATATATAAGTTTCTTTgatcatttatctttcactgcgga
AIM1 YAL046C sg7	CATATATAAGTTTCTTTATT	aagctgtttccagcttagctcttaaacAATAAAGAAACTTATATATGgatcatttatctttcactgcgga
AIM1 YAL046C sg8	ACCATAAAAGCGAAAAGAGA	aagctgtttccagcttagctcttaaacTCTCTTTTCGCTTTTATGGTgatcatttatctttcactgcgga
AIM1 YAL046C sg9	CACAGATATAGAACGTAGCA	aagctgtttccagcttagctcttaaacTGCTACGTTCTATATCTGTGgatcatttatctttcactgcgga
AIM1 YAL046C sg10	CCGTCAGAATCCTTGGCCAC	aagctgtttccagcttagctcttaaacGTGGCCAAGGATTCTGACGGgatcatttatctttcactgcgga
AIM1 YAL046C sg11	CGGTGGCCAAGGATTCTGAC	aagctgtttccagcttagctcttaaacGTCAGAATCCTTGGCCACCGgatcatttatctttcactgcgga
AIM1 YAL046C sg12	GCTTTGGTACTCAACGCAGA	aagctgtttccagcttagctcttaaacTCTGCGTTGAGTACCAAAGCgatcatttatctttcactgcgga
SPC72 YAL047C sg1	ATAACAAGCAAGAAGTTCAA	aagctgtttccagcttagctcttaaacTTGAACTTCTTGCTTGTTATgatcatttatctttcactgcgga
SPC72 YAL047C sg2	TCAAAATTCTGTTCACCAGC	aagctgtttccagcttagctcttaaacGCTGGTGAACAGAATTTTGAgatcatttatctttcactgcgga
SPC72 YAL047C sg3	CAATTGTAGGCCATGCCATC	aagctgtttccagcttagctcttaaacGATGGCATGGCCTACAATTGgatcatttatctttcactgcgga
SPC72 YAL047C sg4	CTTCCCAGTTGACTTCTTAG	aagctgtttccagcttagctcttaaacCTAAGAAGTCAACTGGGAAGgatcatttatctttcactgcgga
SPC72 YAL047C sg5	GAAGTCAACTGGGAAGGGTC	aagctgtttccagcttagctcttaaacGACCCTTCCCAGTTGACTTCgatcatttatctttcactgcgga
SPC72 YAL047C sg6	GATACTTACACGAGCTTTTT	aagctgtttccagcttagctcttaaacAAAAAGCTCGTGTAAGTATCgatcatttatctttcactgcgga
SPC72 YAL047C sg7	TATATAAAGAATATACACAG	aagctgtttccagcttagctcttaaacCTGTGTATATTCTTTATATAgatcatttatctttcactgcgga
SPC72 YAL047C sg8	AAAACTAAGCAAACAACATA	aagctgtttccagcttagctcttaaacTATGTTGTTTGCTTAGTTTTgatcatttatctttcactgcgga
SPC72 YAL047C sg9	TTATAGCCATGGTACGTCGA	aagctgtttccagcttagctcttaaacTCGACGTACCATGGCTATAAgatcatttatctttcactgcgga
SPC72 YAL047C sg10	GTCGATGGATTCCTAGTGGC	aagctgtttccagcttagctcttaaacGCCACTAGGAATCCATCGACgatcatttatctttcactgcgga
SPC72 YAL047C sg11	CTTCGCAATAATGACAACAC	aagctgtttccagcttagctcttaaacGTGTTGTCATTATTGCGAAGgatcatttatctttcactgcgga
SPC72 YAL047C sg12	TCACAAACTCGATGGATTCT	aagctgtttccagcttagctcttaaacAGAATCCATCGAGTTTGTGAgatcatttatctttcactgcgga
YAL047W-A YAL047W-A sg1	GTTAAGATCAAACTGTGTCT	aagctgtttccagcttagctcttaaacAGACACAGTTTGATCTTAACgatcatttatctttcactgcgga
YAL047W-A YAL047W-A sg2	AGAATTTATCCCAATATTAA	aagctgtttccagcttagctcttaaacTTAATATTGGGATAAATTCTgatcatttatctttcactgcgga
YAL047W-A YAL047W-A sg3	AAATTCTTCATCCTCCACTT	aagctgtttccagcttagctcttaaacAAGTGGAGGATGAAGAATTTgatcatttatctttcactgcgga
YAL047W-A YAL047W-A sg4	GAATGTTAATGCCAATGCAA	aagctgtttccagcttagctcttaaacTTGCATTGGCATTAACATTCgatcatttatctttcactgcgga
YAL047W-A YAL047W-A sg5	ATTGGCATTAACATTCGATA	aagctgtttccagcttagctcttaaacTATCGAATGTTAATGCCAATgatcatttatctttcactgcgga
YAL047W-A YAL047W-A sg6	TTATTTTTGCAGAGAATGAC	aagctgtttccagcttagctcttaaacGTCATTCTCTGCAAAAATAAgatcatttatctttcactgcgga
YAL047W-A YAL047W-A sg7	ATGACCATGTTTCTCTCTTT	aagctgtttccagcttagctcttaaacAAAGAGAGAAACATGGTCATgatcatttatctttcactgcgga
YAL047W-A YAL047W-A sg8	TGAAGTCCGCCGACGTAATT	aagctgtttccagcttagctcttaaacAATTACGTCGGCGGACTTCAgatcatttatctttcactgcgga
YAL047W-A YAL047W-A sg9	CGTCGGCGGACTTCAACTCA	aagctgtttccagcttagctcttaaacTGAGTTGAAGTCCGCCGACGgatcatttatctttcactgcgga
YAL047W-A YAL047W-A sg10	ACTTATAGACACTTCAGATT	aagctgtttccagcttagctcttaaacAATCTGAAGTGTCTATAAGTgatcatttatctttcactgcgga
YAL047W-A YAL047W-A sg11	TCTATAAGTACTGTATTCTT	aagctgtttccagcttagctcttaaacAAGAATACAGTACTTATAGAgatcatttatctttcactgcgga
YAL047W-A YAL047W-A sg12	TCTCTTGGGATACTGATGGG	aagctgtttccagcttagctcttaaacCCCATCAGTATCCCAAGAGAgatcatttatctttcactgcgga
GEM1 YAL048C sg1	CGCTTCAGAAGCTCGAATCA	aagctgtttccagcttagctcttaaacTGATTCGAGCTTCTGAAGCGgatcatttatctttcactgcgga
GEM1 YAL048C sg2	TCGAATCAAGGCTTTAGAAC	aagctgtttccagcttagctcttaaacGTTCTAAAGCCTTGATTCGAgatcatttatctttcactgcgga
GEM1 YAL048C sg3	TTTAGGGATTGTTGATTGAT	aagctgtttccagcttagctcttaaacATCAATCAACAATCCCTAAAgatcatttatctttcactgcgga
GEM1 YAL048C sg4	TATATAAACGTATGATATTT	aagctgtttccagcttagctcttaaacAAATATCATACGTTTATATAgatcatttatctttcactgcgga
GEM1 YAL048C sg5	ACCAAATGTTGAAGATCTAA	aagctgtttccagcttagctcttaaacTTAGATCTTCAACATTTGGTgatcatttatctttcactgcgga
GEM1 YAL048C sg6	ACCTTTAGATCTTCAACATT	aagctgtttccagcttagctcttaaacAATGTTGAAGATCTAAAGGTgatcatttatctttcactgcgga
GEM1 YAL048C sg7	CAAATTTCATTCTTGTTTTG	aagctgtttccagcttagctcttaaacCAAAACAAGAATGAAATTTGgatcatttatctttcactgcgga
GEM1 YAL048C sg8	AAAATTGAAAACAAAAATAG	aagctgtttccagcttagctcttaaacCTATTTTTGTTTTCAATTTTgatcatttatctttcactgcgga
GEM1 YAL048C sg9	CAATGACTAAAGAAACGATT	aagctgtttccagcttagctcttaaacAATCGTTTCTTTAGTCATTGgatcatttatctttcactgcgga
GEM1 YAL048C sg10	ACGATTCGGGTAGTTATTTG	aagctgtttccagcttagctcttaaacCAAATAACTACCCGAATCGTgatcatttatctttcactgcgga
GEM1 YAL048C sg11	TGTTAATGATACAATCAGAC	aagctgtttccagcttagctcttaaacGTCTGATTGTATCATTAACAgatcatttatctttcactgcgga
GEM1 YAL048C sg12	GGGTGGCAGCACGTCCTGTA	aagctgtttccagcttagctcttaaacTACAGGACGTGCTGCCACCCgatcatttatctttcactgcgga
AIM2 YAL049C sg1	AGATGTCGACTACAGACAAA	aagctgtttccagcttagctcttaaacTTTGTCTGTAGTCGACATCTgatcatttatctttcactgcgga
AIM2 YAL049C sg2	CTCATTTTTGGGTCCACTGT	aagctgtttccagcttagctcttaaacACAGTGGACCCAAAAATGAGgatcatttatctttcactgcgga
AIM2 YAL049C sg3	GAATAATTTCATTAACGTAA	aagctgtttccagcttagctcttaaacTTACGTTAATGAAATTATTCgatcatttatctttcactgcgga
AIM2 YAL049C sg4	CTTCCCTAATATAGAAATTT	aagctgtttccagcttagctcttaaacAAATTTCTATATTAGGGAAGgatcatttatctttcactgcgga
AIM2 YAL049C sg5	TGTTGCATTTCTATGATATC	aagctgtttccagcttagctcttaaacGATATCATAGAAATGCAACAgatcatttatctttcactgcgga
AIM2 YAL049C sg6	AGGTTTCTTGCAAATGAGCG	aagctgtttccagcttagctcttaaacCGCTCATTTGCAAGAAACCTgatcatttatctttcactgcgga
AIM2 YAL049C sg7	GAAACCTTCAAAGGGTGATA	aagctgtttccagcttagctcttaaacTATCACCCTTTGAAGGTTTCgatcatttatctttcactgcgga
AIM2 YAL049C sg8	TCTGCTGTAGTTAGACGTAG	aagctgtttccagcttagctcttaaacCTACGTCTAACTACAGCAGAgatcatttatctttcactgcgga
AIM2 YAL049C sg9	ACAAAATTATTTCAATCAAA	aagctgtttccagcttagctcttaaacTTTGATTGAAATAATTTTGTgatcatttatctttcactgcgga
AIM2 YAL049C sg10	CCTGGCAAGTGTTGCTTTGA	aagctgtttccagcttagctcttaaacTCAAAGCAACACTTGCCAGGgatcatttatctttcactgcgga
AIM2 YAL049C sg11	TGTCACGATGGAACACCCAA	aagctgtttccagcttagctcttaaacTTGGGTGTTCCATCGTGACAgatcatttatctttcactgcgga
AIM2 YAL049C sg12	GGTCGTCGTGAAGAAATCTT	aagctgtttccagcttagctcttaaacAAGATTTCTTCACGACGACCgatcatttatctttcactgcgga
OAF1 YAL051W sg1	ACTTATTATATAAATATTTA	aagctgtttccagcttagctcttaaacTAAATATTTATATAATAAGTgatcatttatctttcactgcgga
OAF1 YAL051W sg2	AGATAATACACCTTTTTGAG	aagctgtttccagcttagctcttaaacCTCAAAAAGGTGTATTATCTgatcatttatctttcactgcgga
OAF1 YAL051W sg3	TTTTATCGCTGAAATATGTG	aagctgtttccagcttagctcttaaacCACATATTTCAGCGATAAAAgatcatttatctttcactgcgga
OAF1 YAL051W sg4	CAAAGCGAATTTCACATTTA	aagctgtttccagcttagctcttaaacTAAATGTGAAATTCGCTTTGgatcatttatctttcactgcgga
OAF1 YAL051W sg5	CTTAAATGTGAAATTCGCTT	aagctgtttccagcttagctcttaaacAAGCGAATTTCACATTTAAGgatcatttatctttcactgcgga
OAF1 YAL051W sg6	AAAAAGATGTCAGAAAAAAG	aagctgtttccagcttagctcttaaacCTTTTTTCTGACATCTTTTTgatcatttatctttcactgcgga
OAF1 YAL051W sg7	TCTTTTTTGACGTGTAGAGA	aagctgtttccagcttagctcttaaacTCTCTACACGTCAAAAAAGAgatcatttatctttcactgcgga
OAF1 YAL051W sg8	CTCCAGAAGGGATTTACTGT	aagctgtttccagcttagctcttaaacACAGTAAATCCCTTCTGGAGgatcatttatctttcactgcgga
OAF1 YAL051W sg9	AGATTAGGTTGCGTAAGTCA	aagctgtttccagcttagctcttaaacTGACTTACGCAACCTAATCTgatcatttatctttcactgcgga
OAF1 YAL051W sg10	ACGCAGAAGGCCCCACATGC	aagctgtttccagcttagctcttaaacGCATGTGGGGCCTTCTGCGTgatcatttatctttcactgcgga
OAF1 YAL051W sg11	CTCTACCAAGCCATATTCGG	aagctgtttccagcttagctcttaaacCCGAATATGGCTTGGTAGAGgatcatttatctttcactgcgga
OAF1 YAL051W sg12	CAGCTTCTAATCCAGGCGTT	aagctgtttccagcttagctcttaaacAACGCCTGGATTAGAAGCTGgatcatttatctttcactgcgga
FLC2 YAL053W sg1	GTTAATTTTAGAATACCAAC	aagctgtttccagcttagctcttaaacGTTGGTATTCTAAAATTAACgatcatttatctttcactgcgga
FLC2 YAL053W sg2	AAAAAAAAAAAGAAACAGCA	aagctgtttccagcttagctcttaaacTGCTGTTTCTTTTTTTTTTTgatcatttatctttcactgcgga
FLC2 YAL053W sg3	TTTTCTTTAAAAATGCAAGA	aagctgtttccagcttagctcttaaacTCTTGCATTTTTAAAGAAAAgatcatttatctttcactgcgga
FLC2 YAL053W sg4	TTCTATACGTATTCCCGTGA	aagctgtttccagcttagctcttaaacTCACGGGAATACGTATAGAAgatcatttatctttcactgcgga
FLC2 YAL053W sg5	CATTATTAAAAGTATATGAA	aagctgtttccagcttagctcttaaacTTCATATACTTTTAATAATGgatcatttatctttcactgcgga
FLC2 YAL053W sg6	GTATAAATGTTTTCCAAGGG	aagctgtttccagcttagctcttaaacCCCTTGGAAAACATTTATACgatcatttatctttcactgcgga
FLC2 YAL053W sg7	CAGCAAATTGTTTTAGTTTA	aagctgtttccagcttagctcttaaacTAAACTAAAACAATTTGCTGgatcatttatctttcactgcgga
FLC2 YAL053W sg8	TATTATAATACACTGAAACA	aagctgtttccagcttagctcttaaacTGTTTCAGTGTATTATAATAgatcatttatctttcactgcgga
FLC2 YAL053W sg9	GAAGGTGTTTAGGAAGATCA	aagctgtttccagcttagctcttaaacTGATCTTCCTAAACACCTTCgatcatttatctttcactgcgga
FLC2 YAL053W sg10	ACAGTACGAAACACGTTAAA	aagctgtttccagcttagctcttaaacTTTAACGTGTTTCGTACTGTgatcatttatctttcactgcgga
FLC2 YAL053W sg11	ACGTGTTTCGTACTGTGCAG	aagctgtttccagcttagctcttaaacCTGCACAGTACGAAACACGTgatcatttatctttcactgcgga
FLC2 YAL053W sg12	TGACACAAACGACACTACTC	aagctgtttccagcttagctcttaaacGAGTAGTGTCGTTTGTGTCAgatcatttatctttcactgcgga
ACS1 YAL054C sg1	GACATGCCGTGGCAAATGAT	aagctgtttccagcttagctcttaaacATCATTTGCCACGGCATGTCgatcatttatctttcactgcgga
ACS1 YAL054C sg2	CTTTTTTTTTTACTTTTCTT	aagctgtttccagcttagctcttaaacAAGAAAAGTAAAAAAAAAAGgatcatttatctttcactgcgga
ACS1 YAL054C sg3	CAAAGAAAAGTAAAAAAAAA	aagctgtttccagcttagctcttaaacTTTTTTTTTACTTTTCTTTGgatcatttatctttcactgcgga
ACS1 YAL054C sg4	CTGCAATACCCATTGAATAA	aagctgtttccagcttagctcttaaacTTATTCAATGGGTATTGCAGgatcatttatctttcactgcgga
ACS1 YAL054C sg5	TATTCAATGGGTATTGCAGT	aagctgtttccagcttagctcttaaacACTGCAATACCCATTGAATAgatcatttatctttcactgcgga
ACS1 YAL054C sg6	CCAGTTTATATACAAAATGA	aagctgtttccagcttagctcttaaacTCATTTTGTATATAAACTGGgatcatttatctttcactgcgga
ACS1 YAL054C sg7	CATTTTGTATATAAACTGGG	aagctgtttccagcttagctcttaaacCCCAGTTTATATACAAAATGgatcatttatctttcactgcgga
ACS1 YAL054C sg8	TATTTCTCCCTTAGGTTATC	aagctgtttccagcttagctcttaaacGATAACCTAAGGGAGAAATAgatcatttatctttcactgcgga
ACS1 YAL054C sg9	TCTAGTAGTTTTGATATGTT	aagctgtttccagcttagctcttaaacAACATATCAAAACTACTAGAgatcatttatctttcactgcgga
ACS1 YAL054C sg10	AGAGGGCGACATAGCACAGT	aagctgtttccagcttagctcttaaacACTGTGCTATGTCGCCCTCTgatcatttatctttcactgcgga
ACS1 YAL054C sg11	TTCTAGTTTTGATGATTGTA	aagctgtttccagcttagctcttaaacTACAATCATCAAAACTAGAAgatcatttatctttcactgcgga
ACS1 YAL054C sg12	TTCCTTCTTCTGCTGCGCAG	aagctgtttccagcttagctcttaaacCTGCGCAGCAGAAGAAGGAAgatcatttatctttcactgcgga
PEX22 YAL055W sg1	TATGCACTAGGATTTACGCT	aagctgtttccagcttagctcttaaacAGCGTAAATCCTAGTGCATAgatcatttatctttcactgcgga
PEX22 YAL055W sg2	AAACTGCCTTTTTATGCACT	aagctgtttccagcttagctcttaaacAGTGCATAAAAAGGCAGTTTgatcatttatctttcactgcgga
PEX22 YAL055W sg3	GTAAATCCTAGTGCATAAAA	aagctgtttccagcttagctcttaaacTTTTATGCACTAGGATTTACgatcatttatctttcactgcgga
PEX22 YAL055W sg4	ATATTTCGCTGGTATTGCGA	aagctgtttccagcttagctcttaaacTCGCAATACCAGCGAAATATgatcatttatctttcactgcgga
PEX22 YAL055W sg5	TTTTTGCCAAAATATTTCGC	aagctgtttccagcttagctcttaaacGCGAAATATTTTGGCAAAAAgatcatttatctttcactgcgga
PEX22 YAL055W sg6	GCAATACCAGCGAAATATTT	aagctgtttccagcttagctcttaaacAAATATTTCGCTGGTATTGCgatcatttatctttcactgcgga
PEX22 YAL055W sg7	TTGGCAAAAAATTAACAATT	aagctgtttccagcttagctcttaaacAATTGTTAATTTTTTGCCAAgatcatttatctttcactgcgga
PEX22 YAL055W sg8	TTTTTTCGATTAATTGAATT	aagctgtttccagcttagctcttaaacAATTCAATTAATCGAAAAAAgatcatttatctttcactgcgga
PEX22 YAL055W sg9	AAAAAAAAAATAAAATATAA	aagctgtttccagcttagctcttaaacTTATATTTTATTTTTTTTTTgatcatttatctttcactgcgga
PEX22 YAL055W sg10	ATTCTACTTCTTGATGGTGG	aagctgtttccagcttagctcttaaacCCACCATCAAGAAGTAGAATgatcatttatctttcactgcgga
PEX22 YAL055W sg11	ATAAACAAAACAAGAACATT	aagctgtttccagcttagctcttaaacAATGTTCTTGTTTTGTTTATgatcatttatctttcactgcgga
PEX22 YAL055W sg12	CACCTTTTGATATATATAGT	aagctgtttccagcttagctcttaaacACTATATATATCAAAAGGTGgatcatttatctttcactgcgga
YAL056C-A YAL056C-A sg1	CCTTCCAACGCTGATGAAAA	aagctgtttccagcttagctcttaaacTTTTCATCAGCGTTGGAAGGgatcatttatctttcactgcgga
YAL056C-A YAL056C-A sg2	AGCGACTCTGTTTCTCTCAT	aagctgtttccagcttagctcttaaacATGAGAGAAACAGAGTCGCTgatcatttatctttcactgcgga
YAL056C-A YAL056C-A sg3	TGGAAATTTCCAGTTCACCA	aagctgtttccagcttagctcttaaacTGGTGAACTGGAAATTTCCAgatcatttatctttcactgcgga
YAL056C-A YAL056C-A sg4	TTGTCGCATTACTAAATCAT	aagctgtttccagcttagctcttaaacATGATTTAGTAATGCGACAAgatcatttatctttcactgcgga
YAL056C-A YAL056C-A sg5	TAGTAAAGATTGTGATTCAT	aagctgtttccagcttagctcttaaacATGAATCACAATCTTTACTAgatcatttatctttcactgcgga
YAL056C-A YAL056C-A sg6	TATTCTATTCCGTCTTATCG	aagctgtttccagcttagctcttaaacCGATAAGACGGAATAGAATAgatcatttatctttcactgcgga
YAL056C-A YAL056C-A sg7	TTCTATGTTCGCTTAATTAC	aagctgtttccagcttagctcttaaacGTAATTAAGCGAACATAGAAgatcatttatctttcactgcgga
YAL056C-A YAL056C-A sg8	AAAAAATAAGATTTAACATC	aagctgtttccagcttagctcttaaacGATGTTAAATCTTATTTTTTgatcatttatctttcactgcgga
YAL056C-A YAL056C-A sg9	AACGGCTTCTCTTTTATAGA	aagctgtttccagcttagctcttaaacTCTATAAAAGAGAAGCCGTTgatcatttatctttcactgcgga
YAL056C-A YAL056C-A sg10	TCTCAATAATTGCACCACAA	aagctgtttccagcttagctcttaaacTTGTGGTGCAATTATTGAGAgatcatttatctttcactgcgga
YAL056C-A YAL056C-A sg11	ACAAGTGTTAGTTTATAACA	aagctgtttccagcttagctcttaaacTGTTATAAACTAACACTTGTgatcatttatctttcactgcgga
YAL056C-A YAL056C-A sg12	GTTGTGTAGTATTTACATAG	aagctgtttccagcttagctcttaaacCTATGTAAATACTACACAACgatcatttatctttcactgcgga
GPB2 YAL056W sg1	GTTGTGTAGTATTTACATAG	aagctgtttccagcttagctcttaaacCTATGTAAATACTACACAACgatcatttatctttcactgcgga
GPB2 YAL056W sg2	ACAAGTGTTAGTTTATAACA	aagctgtttccagcttagctcttaaacTGTTATAAACTAACACTTGTgatcatttatctttcactgcgga
GPB2 YAL056W sg3	AACGGCTTCTCTTTTATAGA	aagctgtttccagcttagctcttaaacTCTATAAAAGAGAAGCCGTTgatcatttatctttcactgcgga
GPB2 YAL056W sg4	AAAAAATAAGATTTAACATC	aagctgtttccagcttagctcttaaacGATGTTAAATCTTATTTTTTgatcatttatctttcactgcgga
GPB2 YAL056W sg5	TTCTATGTTCGCTTAATTAC	aagctgtttccagcttagctcttaaacGTAATTAAGCGAACATAGAAgatcatttatctttcactgcgga
GPB2 YAL056W sg6	TATTCTATTCCGTCTTATCG	aagctgtttccagcttagctcttaaacCGATAAGACGGAATAGAATAgatcatttatctttcactgcgga
GPB2 YAL056W sg7	TAGTAAAGATTGTGATTCAT	aagctgtttccagcttagctcttaaacATGAATCACAATCTTTACTAgatcatttatctttcactgcgga
GPB2 YAL056W sg8	TTGTCGCATTACTAAATCAT	aagctgtttccagcttagctcttaaacATGATTTAGTAATGCGACAAgatcatttatctttcactgcgga
GPB2 YAL056W sg9	TGGAAATTTCCAGTTCACCA	aagctgtttccagcttagctcttaaacTGGTGAACTGGAAATTTCCAgatcatttatctttcactgcgga
GPB2 YAL056W sg10	AGCGACTCTGTTTCTCTCAT	aagctgtttccagcttagctcttaaacATGAGAGAAACAGAGTCGCTgatcatttatctttcactgcgga
GPB2 YAL056W sg11	CCTTCCAACGCTGATGAAAA	aagctgtttccagcttagctcttaaacTTTTCATCAGCGTTGGAAGGgatcatttatctttcactgcgga
GPB2 YAL056W sg12	CCATTTTCATCAGCGTTGGA	aagctgtttccagcttagctcttaaacTCCAACGCTGATGAAAATGGgatcatttatctttcactgcgga
CNE1 YAL058W sg1	ATAGAAAATTTTCATATGAA	aagctgtttccagcttagctcttaaacTTCATATGAAAATTTTCTATgatcatttatctttcactgcgga
CNE1 YAL058W sg2	TCTTTGTACATTAGATAACA	aagctgtttccagcttagctcttaaacTGTTATCTAATGTACAAAGAgatcatttatctttcactgcgga
CNE1 YAL058W sg3	TATTTTATTTTTTATATATC	aagctgtttccagcttagctcttaaacGATATATAAAAAATAAAATAgatcatttatctttcactgcgga
CNE1 YAL058W sg4	TAAGAAAAAGAAAATTATTA	aagctgtttccagcttagctcttaaacTAATAATTTTCTTTTTCTTAgatcatttatctttcactgcgga
CNE1 YAL058W sg5	CTTAAACGACATGCATCACA	aagctgtttccagcttagctcttaaacTGTGATGCATGTCGTTTAAGgatcatttatctttcactgcgga
CNE1 YAL058W sg6	CGTGTGATGCATGTCGTTTA	aagctgtttccagcttagctcttaaacTAAACGACATGCATCACACGgatcatttatctttcactgcgga
CNE1 YAL058W sg7	GGATTGTGTAAAAAAGTGAA	aagctgtttccagcttagctcttaaacTTCACTTTTTTACACAATCCgatcatttatctttcactgcgga
CNE1 YAL058W sg8	TTTCATAGTACTACTTTGTG	aagctgtttccagcttagctcttaaacCACAAAGTAGTACTATGAAAgatcatttatctttcactgcgga
CNE1 YAL058W sg9	TGAAATTTTCTGCGTATTTA	aagctgtttccagcttagctcttaaacTAAATACGCAGAAAATTTCAgatcatttatctttcactgcgga
CNE1 YAL058W sg10	GCTGTTTTTGAATCTAGCGT	aagctgtttccagcttagctcttaaacACGCTAGATTCAAAAACAGCgatcatttatctttcactgcgga
CNE1 YAL058W sg11	ATCTTCCGCTAATGTAACGT	aagctgtttccagcttagctcttaaacACGTTACATTAGCGGAAGATgatcatttatctttcactgcgga
CNE1 YAL058W sg12	GCTATCCAACGTTACATTAG	aagctgtttccagcttagctcttaaacCTAATGTAACGTTGGATAGCgatcatttatctttcactgcgga
YAL059C-A YAL059C-A sg1	ATTTTCATATGAAAGGTCCT	aagctgtttccagcttagctcttaaacAGGACCTTTCATATGAAAATgatcatttatctttcactgcgga
YAL059C-A YAL059C-A sg2	TTCTATTCTTCAACATCGTC	aagctgtttccagcttagctcttaaacGACGATGTTGAAGAATAGAAgatcatttatctttcactgcgga
YAL059C-A YAL059C-A sg3	AGGACACCGAATCTATTTGT	aagctgtttccagcttagctcttaaacACAAATAGATTCGGTGTCCTgatcatttatctttcactgcgga
YAL059C-A YAL059C-A sg4	AGTTTTTGACTCTTTAGCAG	aagctgtttccagcttagctcttaaacCTGCTAAAGAGTCAAAAACTgatcatttatctttcactgcgga
YAL059C-A YAL059C-A sg5	GCTAAAGAGTCAAAAACTTC	aagctgtttccagcttagctcttaaacGAAGTTTTTGACTCTTTAGCgatcatttatctttcactgcgga
YAL059C-A YAL059C-A sg6	CAGGCAAAAAGTGCTAGTGA	aagctgtttccagcttagctcttaaacTCACTAGCACTTTTTGCCTGgatcatttatctttcactgcgga
YAL059C-A YAL059C-A sg7	GAACGGAGGGTTGTCTGTGC	aagctgtttccagcttagctcttaaacGCACAGACAACCCTCCGTTCgatcatttatctttcactgcgga
YAL059C-A YAL059C-A sg8	TGAGACTATAAAAAAAGAGC	aagctgtttccagcttagctcttaaacGCTCTTTTTTTATAGTCTCAgatcatttatctttcactgcgga
YAL059C-A YAL059C-A sg9	GTACATTCAAAATACAAGAA	aagctgtttccagcttagctcttaaacTTCTTGTATTTTGAATGTACgatcatttatctttcactgcgga
YAL059C-A YAL059C-A sg10	CTTGGCACGAGAAATGGACT	aagctgtttccagcttagctcttaaacAGTCCATTTCTCGTGCCAAGgatcatttatctttcactgcgga
YAL059C-A YAL059C-A sg11	GGACAGGGATCGTTTAGTGA	aagctgtttccagcttagctcttaaacTCACTAAACGATCCCTGTCCgatcatttatctttcactgcgga
YAL059C-A YAL059C-A sg12	CACTAAACGATCCCTGTCCA	aagctgtttccagcttagctcttaaacTGGACAGGGATCGTTTAGTGgatcatttatctttcactgcgga
ECM1 YAL059W sg1	GGTAAGCAAAGGATTGAGGA	aagctgtttccagcttagctcttaaacTCCTCAATCCTTTGCTTACCgatcatttatctttcactgcgga
ECM1 YAL059W sg2	CCTTGTGATCCATCAACTCT	aagctgtttccagcttagctcttaaacAGAGTTGATGGATCACAAGGgatcatttatctttcactgcgga
ECM1 YAL059W sg3	CGTCAATAGAATCTTAACGT	aagctgtttccagcttagctcttaaacACGTTAAGATTCTATTGACGgatcatttatctttcactgcgga
ECM1 YAL059W sg4	CTATTGACGCCTAACAATCA	aagctgtttccagcttagctcttaaacTGATTGTTAGGCGTCAATAGgatcatttatctttcactgcgga
ECM1 YAL059W sg5	ATAATATTTGGGGCCCCTCG	aagctgtttccagcttagctcttaaacCGAGGGGCCCCAAATATTATgatcatttatctttcactgcgga
ECM1 YAL059W sg6	CTCATCGCCAAGTTGAATAA	aagctgtttccagcttagctcttaaacTTATTCAACTTGGCGATGAGgatcatttatctttcactgcgga
ECM1 YAL059W sg7	TTTTTTTCCTTTATTCAACT	aagctgtttccagcttagctcttaaacAGTTGAATAAAGGAAAAAAAgatcatttatctttcactgcgga
ECM1 YAL059W sg8	CGATGAGCTGAAAATTTTTT	aagctgtttccagcttagctcttaaacAAAAAATTTTCAGCTCATCGgatcatttatctttcactgcgga
ECM1 YAL059W sg9	CCCTTTAGAAGTATTGAATG	aagctgtttccagcttagctcttaaacCATTCAATACTTCTAAAGGGgatcatttatctttcactgcgga
ECM1 YAL059W sg10	GTGGGAACAAAGACGACAAA	aagctgtttccagcttagctcttaaacTTTGTCGTCTTTGTTCCCACgatcatttatctttcactgcgga
ECM1 YAL059W sg11	AGTTTTTTCCTTGACTATAC	aagctgtttccagcttagctcttaaacGTATAGTCAAGGAAAAAACTgatcatttatctttcactgcgga
ECM1 YAL059W sg12	TGAATTCTTTGATATTTTCT	aagctgtttccagcttagctcttaaacAGAAAATATCAAAGAATTCAgatcatttatctttcactgcgga
BDH1 YAL060W sg1	CTCTCCGTCGAAACGAAAAG	aagctgtttccagcttagctcttaaacCTTTTCGTTTCGACGGAGAGgatcatttatctttcactgcgga
BDH1 YAL060W sg2	CCCCGTAAGGAGGAAAGAAT	aagctgtttccagcttagctcttaaacATTCTTTCCTCCTTACGGGGgatcatttatctttcactgcgga
BDH1 YAL060W sg3	ATTATCATATCAAGAGAAAC	aagctgtttccagcttagctcttaaacGTTTCTCTTGATATGATAATgatcatttatctttcactgcgga
BDH1 YAL060W sg4	TCTCTTGATATGATAATAGG	aagctgtttccagcttagctcttaaacCCTATTATCATATCAAGAGAgatcatttatctttcactgcgga
BDH1 YAL060W sg5	AAAAAATCGACATATAAAAG	aagctgtttccagcttagctcttaaacCTTTTATATGTCGATTTTTTgatcatttatctttcactgcgga
BDH1 YAL060W sg6	GCAGATACTTCGTGTGACAA	aagctgtttccagcttagctcttaaacTTGTCACACGAAGTATCTGCgatcatttatctttcactgcgga
BDH1 YAL060W sg7	AGACTTTTTAAGAAAGAAGA	aagctgtttccagcttagctcttaaacTCTTCTTTCTTAAAAAGTCTgatcatttatctttcactgcgga
BDH1 YAL060W sg8	TTTTTTTTTTTTTTCTGACT	aagctgtttccagcttagctcttaaacAGTCAGAAAAAAAAAAAAAAgatcatttatctttcactgcgga
BDH1 YAL060W sg9	AGTCAGAAAAAAAAAAAAAA	aagctgtttccagcttagctcttaaacTTTTTTTTTTTTTTCTGACTgatcatttatctttcactgcgga
BDH1 YAL060W sg10	TTAATTAATTATGAGAGCTT	aagctgtttccagcttagctcttaaacAAGCTCTCATAATTAATTAAgatcatttatctttcactgcgga
BDH1 YAL060W sg11	CGGTTTGGATTTCTGGCCTA	aagctgtttccagcttagctcttaaacTAGGCCAGAAATCCAAACCGgatcatttatctttcactgcgga
BDH1 YAL060W sg12	AGAAATCCAAACCGACGATG	aagctgtttccagcttagctcttaaacCATCGTCGGTTTGGATTTCTgatcatttatctttcactgcgga
BDH2 YAL061W sg1	TTGAAGGGGGATAGTGGCAT	aagctgtttccagcttagctcttaaacATGCCACTATCCCCCTTCAAgatcatttatctttcactgcgga
BDH2 YAL061W sg2	TGGTTAGCTCAGATATGATA	aagctgtttccagcttagctcttaaacTATCATATCTGAGCTAACCAgatcatttatctttcactgcgga
BDH2 YAL061W sg3	CCACGGCTGTAGCACAAGAC	aagctgtttccagcttagctcttaaacGTCTTGTGCTACAGCCGTGGgatcatttatctttcactgcgga
BDH2 YAL061W sg4	TTTTGATAAAATGTATATAA	aagctgtttccagcttagctcttaaacTTATATACATTTTATCAAAAgatcatttatctttcactgcgga
BDH2 YAL061W sg5	TGTCGTAATGTGCAGTAGTA	aagctgtttccagcttagctcttaaacTACTACTGCACATTACGACAgatcatttatctttcactgcgga
BDH2 YAL061W sg6	TAAGGACCTGACTGTGTTTG	aagctgtttccagcttagctcttaaacCAAACACAGTCAGGTCCTTAgatcatttatctttcactgcgga
BDH2 YAL061W sg7	ATGGTCTTTTACCAATGACA	aagctgtttccagcttagctcttaaacTGTCATTGGTAAAAGACCATgatcatttatctttcactgcgga
BDH2 YAL061W sg8	ACTTTCAAATATCTTGACGA	aagctgtttccagcttagctcttaaacTCGTCAAGATATTTGAAAGTgatcatttatctttcactgcgga
BDH2 YAL061W sg9	ACCTTTACCGAAATACGCTA	aagctgtttccagcttagctcttaaacTAGCGTATTTCGGTAAAGGTgatcatttatctttcactgcgga
BDH2 YAL061W sg10	GCCTTAGCGTATTTCGGTAA	aagctgtttccagcttagctcttaaacTTACCGAAATACGCTAAGGCgatcatttatctttcactgcgga
BDH2 YAL061W sg11	CAGATTCACCAACCATTTAA	aagctgtttccagcttagctcttaaacTTAAATGGTTGGTGAATCTGgatcatttatctttcactgcgga
BDH2 YAL061W sg12	GATATCAATCACAAGCTCAT	aagctgtttccagcttagctcttaaacATGAGCTTGTGATTGATATCgatcatttatctttcactgcgga
GDH3 YAL062W sg1	TATACCCTTTAAAATCTCAT	aagctgtttccagcttagctcttaaacATGAGATTTTAAAGGGTATAgatcatttatctttcactgcgga
GDH3 YAL062W sg2	GGAGCCAATGAGATTTTAAA	aagctgtttccagcttagctcttaaacTTTAAAATCTCATTGGCTCCgatcatttatctttcactgcgga
GDH3 YAL062W sg3	ATAAGCAGTATTGATATTAA	aagctgtttccagcttagctcttaaacTTAATATCAATACTGCTTATgatcatttatctttcactgcgga
GDH3 YAL062W sg4	AGTTTTATCGTTGGTTAATA	aagctgtttccagcttagctcttaaacTATTAACCAACGATAAAACTgatcatttatctttcactgcgga
GDH3 YAL062W sg5	AGAAATACTCTTTTTAAGAA	aagctgtttccagcttagctcttaaacTTCTTAAAAAGAGTATTTCTgatcatttatctttcactgcgga
GDH3 YAL062W sg6	TTTATATAACTGAGTTCGAA	aagctgtttccagcttagctcttaaacTTCGAACTCAGTTATATAAAgatcatttatctttcactgcgga
GDH3 YAL062W sg7	TGTGTGTGTGTGTGTGTGTG	aagctgtttccagcttagctcttaaacCACACACACACACACACACAgatcatttatctttcactgcgga
GDH3 YAL062W sg8	ACACATATATATATATATAT	aagctgtttccagcttagctcttaaacATATATATATATATATGTGTgatcatttatctttcactgcgga
GDH3 YAL062W sg9	CAACAGTCACCGAAAAGAAA	aagctgtttccagcttagctcttaaacTTTCTTTTCGGTGACTGTTGgatcatttatctttcactgcgga
GDH3 YAL062W sg10	AAGCGAACCAGAGTTTCAGC	aagctgtttccagcttagctcttaaacGCTGAAACTCTGGTTCGCTTgatcatttatctttcactgcgga
GDH3 YAL062W sg11	CGATGAGATCGTTTCTTCTG	aagctgtttccagcttagctcttaaacCAGAAGAAACGATCTCATCGgatcatttatctttcactgcgga
GDH3 YAL062W sg12	GGTAACACTTTTTTATACTG	aagctgtttccagcttagctcttaaacCAGTATAAAAAAGTGTTACCgatcatttatctttcactgcgga
FLO9 YAL063C sg1	TTTGTTCCTGACAATTCAGA	aagctgtttccagcttagctcttaaacTCTGAATTGTCAGGAACAAAgatcatttatctttcactgcgga
FLO9 YAL063C sg2	AAGCATAACTCAAAATCTAT	aagctgtttccagcttagctcttaaacATAGATTTTGAGTTATGCTTgatcatttatctttcactgcgga
FLO9 YAL063C sg3	AAAAATTTTTTCTCTTTTAA	aagctgtttccagcttagctcttaaacTTAAAAGAGAAAAAATTTTTgatcatttatctttcactgcgga
FLO9 YAL063C sg4	AGAAGGTAGAATAATTTGGC	aagctgtttccagcttagctcttaaacGCCAAATTATTCTACCTTCTgatcatttatctttcactgcgga
FLO9 YAL063C sg5	ATTTTATGTAATATATAAGA	aagctgtttccagcttagctcttaaacTCTTATATATTACATAAAATgatcatttatctttcactgcgga
FLO9 YAL063C sg6	GAAGAACGTTATGTTATTAA	aagctgtttccagcttagctcttaaacTTAATAACATAACGTTCTTCgatcatttatctttcactgcgga
FLO9 YAL063C sg7	CGTTCTTCCTTCTTATTTAC	aagctgtttccagcttagctcttaaacGTAAATAAGAAGGAAGAACGgatcatttatctttcactgcgga
FLO9 YAL063C sg8	ATGTGCCAGAGACATTTTTG	aagctgtttccagcttagctcttaaacCAAAAATGTCTCTGGCACATgatcatttatctttcactgcgga
FLO9 YAL063C sg9	AAAAGCCCCAAAAATGTCTC	aagctgtttccagcttagctcttaaacGAGACATTTTTGGGGCTTTTgatcatttatctttcactgcgga
FLO9 YAL063C sg10	TAATCCCAGCAATGTGACGA	aagctgtttccagcttagctcttaaacTCGTCACATTGCTGGGATTAgatcatttatctttcactgcgga
FLO9 YAL063C sg11	CTAGCCATCGTCACATTGCT	aagctgtttccagcttagctcttaaacAGCAATGTGACGATGGCTAGgatcatttatctttcactgcgga
FLO9 YAL063C sg12	CCATTCTTCCTTGAGTTTGC	aagctgtttccagcttagctcttaaacGCAAACTCAAGGAAGAATGGgatcatttatctttcactgcgga
YAL063C-A YAL063C-A sg1	CTTTTCAATTGAAAAAAATT	aagctgtttccagcttagctcttaaacAATTTTTTTCAATTGAAAAGgatcatttatctttcactgcgga
YAL063C-A YAL063C-A sg2	CAGAAGTATAAAAAGTAAAG	aagctgtttccagcttagctcttaaacCTTTACTTTTTATACTTCTGgatcatttatctttcactgcgga
YAL063C-A YAL063C-A sg3	TGTGATGAGAAGCAAGTTCG	aagctgtttccagcttagctcttaaacCGAACTTGCTTCTCATCACAgatcatttatctttcactgcgga
YAL063C-A YAL063C-A sg4	GATTTTACGATAAAGCCTAC	aagctgtttccagcttagctcttaaacGTAGGCTTTATCGTAAAATCgatcatttatctttcactgcgga
YAL063C-A YAL063C-A sg5	ACTGTTCGAAAAGAGAAATA	aagctgtttccagcttagctcttaaacTATTTCTCTTTTCGAACAGTgatcatttatctttcactgcgga
YAL063C-A YAL063C-A sg6	TCAAAATAAAGTTTTTGATC	aagctgtttccagcttagctcttaaacGATCAAAAACTTTATTTTGAgatcatttatctttcactgcgga
YAL063C-A YAL063C-A sg7	TCTTAGATATTACAGACGTG	aagctgtttccagcttagctcttaaacCACGTCTGTAATATCTAAGAgatcatttatctttcactgcgga
YAL063C-A YAL063C-A sg8	GAGATCCAGAAAAAAAGCAA	aagctgtttccagcttagctcttaaacTTGCTTTTTTTCTGGATCTCgatcatttatctttcactgcgga
YAL063C-A YAL063C-A sg9	GCGAGGGCACATACATACAG	aagctgtttccagcttagctcttaaacCTGTATGTATGTGCCCTCGCgatcatttatctttcactgcgga
YAL063C-A YAL063C-A sg10	ATGATGAGCAAAACTGTGCG	aagctgtttccagcttagctcttaaacCGCACAGTTTTGCTCATCATgatcatttatctttcactgcgga
YAL063C-A YAL063C-A sg11	TCATCATAAACATTAATCAT	aagctgtttccagcttagctcttaaacATGATTAATGTTTATGATGAgatcatttatctttcactgcgga
YAL063C-A YAL063C-A sg12	TAAAACAAATGTCAGAAATA	aagctgtttccagcttagctcttaaacTATTTCTGACATTTGTTTTAgatcatttatctttcactgcgga
TDA8 YAL064C-A sg1	CAACGGACCCGAGGAAAAAT	aagctgtttccagcttagctcttaaacATTTTTCCTCGGGTCCGTTGgatcatttatctttcactgcgga
TDA8 YAL064C-A sg2	AGAAGTCATATATTGCGGGT	aagctgtttccagcttagctcttaaacACCCGCAATATATGACTTCTgatcatttatctttcactgcgga
TDA8 YAL064C-A sg3	TACCCGCAATATATGACTTC	aagctgtttccagcttagctcttaaacGAAGTCATATATTGCGGGTAgatcatttatctttcactgcgga
TDA8 YAL064C-A sg4	AGGTTCCGTTGGCGGACAGA	aagctgtttccagcttagctcttaaacTCTGTCCGCCAACGGAACCTgatcatttatctttcactgcgga
TDA8 YAL064C-A sg5	CTTTCTTGTGTTATCTCTTC	aagctgtttccagcttagctcttaaacGAAGAGATAACACAAGAAAGgatcatttatctttcactgcgga
TDA8 YAL064C-A sg6	TGTGCTCAATCAGATGCTTA	aagctgtttccagcttagctcttaaacTAAGCATCTGATTGAGCACAgatcatttatctttcactgcgga
TDA8 YAL064C-A sg7	TATGGAAACTGGGGATGCAG	aagctgtttccagcttagctcttaaacCTGCATCCCCAGTTTCCATAgatcatttatctttcactgcgga
TDA8 YAL064C-A sg8	AATAGCCAGGAAAGACCTAT	aagctgtttccagcttagctcttaaacATAGGTCTTTCCTGGCTATTgatcatttatctttcactgcgga
TDA8 YAL064C-A sg9	ATTTCTAGAGTAGCGTTTTT	aagctgtttccagcttagctcttaaacAAAAACGCTACTCTAGAAATgatcatttatctttcactgcgga
TDA8 YAL064C-A sg10	AACGTGTAAGAACTTGTTTG	aagctgtttccagcttagctcttaaacCAAACAAGTTCTTACACGTTgatcatttatctttcactgcgga
TDA8 YAL064C-A sg11	TTACACGTTCAGGTTTGCTA	aagctgtttccagcttagctcttaaacTAGCAAACCTGAACGTGTAAgatcatttatctttcactgcgga
TDA8 YAL064C-A sg12	TCTGCAATTCTATCAGTCGG	aagctgtttccagcttagctcttaaacCCGACTGATAGAATTGCAGAgatcatttatctttcactgcgga
YAL064W YAL064W sg1	GTATCTTTTATTTTTTGACA	aagctgtttccagcttagctcttaaacTGTCAAAAAATAAAAGATACgatcatttatctttcactgcgga
YAL064W YAL064W sg2	TTACAGGCAAACTGAATTTT	aagctgtttccagcttagctcttaaacAAAATTCAGTTTGCCTGTAAgatcatttatctttcactgcgga
YAL064W YAL064W sg3	TTCAGTTTGCCTGTAACAAT	aagctgtttccagcttagctcttaaacATTGTTACAGGCAAACTGAAgatcatttatctttcactgcgga
YAL064W YAL064W sg4	ACGTTCAAAAATCTCATTCA	aagctgtttccagcttagctcttaaacTGAATGAGATTTTTGAACGTgatcatttatctttcactgcgga
YAL064W YAL064W sg5	AATGAGATTTTTGAACGTAG	aagctgtttccagcttagctcttaaacCTACGTTCAAAAATCTCATTgatcatttatctttcactgcgga
YAL064W YAL064W sg6	TAGAGGAAAAAATCGCAGAC	aagctgtttccagcttagctcttaaacGTCTGCGATTTTTTCCTCTAgatcatttatctttcactgcgga
YAL064W YAL064W sg7	CATAGTATACTCAGCCGTTG	aagctgtttccagcttagctcttaaacCAACGGCTGAGTATACTATGgatcatttatctttcactgcgga
YAL064W YAL064W sg8	GCGAATATACTGCAACTTTT	aagctgtttccagcttagctcttaaacAAAAGTTGCAGTATATTCGCgatcatttatctttcactgcgga
YAL064W YAL064W sg9	TGTCCTTCTAGCGATGCAAA	aagctgtttccagcttagctcttaaacTTTGCATCGCTAGAAGGACAgatcatttatctttcactgcgga
YAL064W YAL064W sg10	AATCCTTTTGCATCGCTAGA	aagctgtttccagcttagctcttaaacTCTAGCGATGCAAAAGGATTgatcatttatctttcactgcgga
YAL064W YAL064W sg11	TATGCAACAATTTGAAAGTC	aagctgtttccagcttagctcttaaacGACTTTCAAATTGTTGCATAgatcatttatctttcactgcgga
YAL064W YAL064W sg12	GTCAGGTCAAAGACAGATTC	aagctgtttccagcttagctcttaaacGAATCTGTCTTTGACCTGACgatcatttatctttcactgcgga
YAL064W-B YAL064W-B sg1	CCCGGAAGTTATTAGACTCT	aagctgtttccagcttagctcttaaacAGAGTCTAATAACTTCCGGGgatcatttatctttcactgcgga
YAL064W-B YAL064W-B sg2	GCTTCCGCGACCGATGTGAT	aagctgtttccagcttagctcttaaacATCACATCGGTCGCGGAAGCgatcatttatctttcactgcgga
YAL064W-B YAL064W-B sg3	ATTGAATCTTGAAATTGAAG	aagctgtttccagcttagctcttaaacCTTCAATTTCAAGATTCAATgatcatttatctttcactgcgga
YAL064W-B YAL064W-B sg4	GCTGAGACAACTACCAGTAC	aagctgtttccagcttagctcttaaacGTACTGGTAGTTGTCTCAGCgatcatttatctttcactgcgga
YAL064W-B YAL064W-B sg5	AGTGAGACAACAACCAATAC	aagctgtttccagcttagctcttaaacGTATTGGTTGTTGTCTCACTgatcatttatctttcactgcgga
YAL064W-B YAL064W-B sg6	AGTATTGGTTGTTGTCTCAC	aagctgtttccagcttagctcttaaacGTGAGACAACAACCAATACTgatcatttatctttcactgcgga
YAL064W-B YAL064W-B sg7	GACTCTTCATTCGTAGTCTG	aagctgtttccagcttagctcttaaacCAGACTACGAATGAAGAGTCgatcatttatctttcactgcgga
YAL064W-B YAL064W-B sg8	TGCCATTGTTTCGACGGCCA	aagctgtttccagcttagctcttaaacTGGCCGTCGAAACAATGGCAgatcatttatctttcactgcgga
YAL064W-B YAL064W-B sg9	GTGGCCGTCGAAACAATGGC	aagctgtttccagcttagctcttaaacGCCATTGTTTCGACGGCCACgatcatttatctttcactgcgga
YAL064W-B YAL064W-B sg10	GGAACACACACCAGATTCGC	aagctgtttccagcttagctcttaaacGCGAATCTGGTGTGTGTTCCgatcatttatctttcactgcgga
YAL064W-B YAL064W-B sg11	CTATTTCCACCACAGAATCG	aagctgtttccagcttagctcttaaacCGATTCTGTGGTGGAAATAGgatcatttatctttcactgcgga
YAL064W-B YAL064W-B sg12	TTACCACAGAATACACGACA	aagctgtttccagcttagctcttaaacTGTCGTGTATTCTGTGGTAAgatcatttatctttcactgcgga
YAL065C YAL065C sg1	GTGCTTATAGATACAATGGC	aagctgtttccagcttagctcttaaacGCCATTGTATCTATAAGCACgatcatttatctttcactgcgga
YAL065C YAL065C sg2	ATAAGCACTGCTACTATTAA	aagctgtttccagcttagctcttaaacTTAATAGTAGCAGTGCTTATgatcatttatctttcactgcgga
YAL065C YAL065C sg3	TTACCACAGAATACACGACA	aagctgtttccagcttagctcttaaacTGTCGTGTATTCTGTGGTAAgatcatttatctttcactgcgga
YAL065C YAL065C sg4	CTATTTCCACCACAGAATCG	aagctgtttccagcttagctcttaaacCGATTCTGTGGTGGAAATAGgatcatttatctttcactgcgga
YAL065C YAL065C sg5	GGAACACACACCAGATTCGC	aagctgtttccagcttagctcttaaacGCGAATCTGGTGTGTGTTCCgatcatttatctttcactgcgga
YAL065C YAL065C sg6	GTGGCCGTCGAAACAATGGC	aagctgtttccagcttagctcttaaacGCCATTGTTTCGACGGCCACgatcatttatctttcactgcgga
YAL065C YAL065C sg7	TGCCATTGTTTCGACGGCCA	aagctgtttccagcttagctcttaaacTGGCCGTCGAAACAATGGCAgatcatttatctttcactgcgga
YAL065C YAL065C sg8	GACTCTTCATTCGTAGTCTG	aagctgtttccagcttagctcttaaacCAGACTACGAATGAAGAGTCgatcatttatctttcactgcgga
YAL065C YAL065C sg9	AGTATTGGTTGTTGTCTCAC	aagctgtttccagcttagctcttaaacGTGAGACAACAACCAATACTgatcatttatctttcactgcgga
YAL065C YAL065C sg10	AGTGAGACAACAACCAATAC	aagctgtttccagcttagctcttaaacGTATTGGTTGTTGTCTCACTgatcatttatctttcactgcgga
YAL065C YAL065C sg11	GCTGAGACAACTACCAGTAC	aagctgtttccagcttagctcttaaacGTACTGGTAGTTGTCTCAGCgatcatttatctttcactgcgga
YAL065C YAL065C sg12	ATTGAATCTTGAAATTGAAG	aagctgtttccagcttagctcttaaacCTTCAATTTCAAGATTCAATgatcatttatctttcactgcgga
YAL066W YAL066W sg1	GTAATTGGTTTAGTTATGAA	aagctgtttccagcttagctcttaaacTTCATAACTAAACCAATTACgatcatttatctttcactgcgga
YAL066W YAL066W sg2	GAAAGGAACGTCAAACCAAA	aagctgtttccagcttagctcttaaacTTTGGTTTGACGTTCCTTTCgatcatttatctttcactgcgga
YAL066W YAL066W sg3	AATTTGCTATCAAAGCTCAG	aagctgtttccagcttagctcttaaacCTGAGCTTTGATAGCAAATTgatcatttatctttcactgcgga
YAL066W YAL066W sg4	ATATACAGCTGTTGCGCTCA	aagctgtttccagcttagctcttaaacTGAGCGCAACAGCTGTATATgatcatttatctttcactgcgga
YAL066W YAL066W sg5	TAGCGATATACTTTGCATCT	aagctgtttccagcttagctcttaaacAGATGCAAAGTATATCGCTAgatcatttatctttcactgcgga
YAL066W YAL066W sg6	GGCTGCAAAGAAGAATGAAT	aagctgtttccagcttagctcttaaacATTCATTCTTCTTTGCAGCCgatcatttatctttcactgcgga
YAL066W YAL066W sg7	ACTATTTTTGATCATAATGA	aagctgtttccagcttagctcttaaacTCATTATGATCAAAAATAGTgatcatttatctttcactgcgga
YAL066W YAL066W sg8	CATGATATAATAACGTTATA	aagctgtttccagcttagctcttaaacTATAACGTTATTATATCATGgatcatttatctttcactgcgga
YAL066W YAL066W sg9	TTTTACAAGAGATAACATGA	aagctgtttccagcttagctcttaaacTCATGTTATCTCTTGTAAAAgatcatttatctttcactgcgga
YAL066W YAL066W sg10	GGAAGAATGTGACGAGTAAT	aagctgtttccagcttagctcttaaacATTACTCGTCACATTCTTCCgatcatttatctttcactgcgga
YAL066W YAL066W sg11	TTAACCAATATTAATTGGAT	aagctgtttccagcttagctcttaaacATCCAATTAATATTGGTTAAgatcatttatctttcactgcgga
YAL066W YAL066W sg12	TTATGTTTCTGATTTGCACA	aagctgtttccagcttagctcttaaacTGTGCAAATCAGAAACATAAgatcatttatctttcactgcgga
SEO1 YAL067C sg1	AAATAGTAAAAACTGTGTAA	aagctgtttccagcttagctcttaaacTTACACAGTTTTTACTATTTgatcatttatctttcactgcgga
SEO1 YAL067C sg2	AATGGTAAAGATTGTGTCAC	aagctgtttccagcttagctcttaaacGTGACACAATCTTTACCATTgatcatttatctttcactgcgga
SEO1 YAL067C sg3	AATACGAAAGCACAGTACTA	aagctgtttccagcttagctcttaaacTAGTACTGTGCTTTCGTATTgatcatttatctttcactgcgga
SEO1 YAL067C sg4	CAAATAGATAAGAAACCAAG	aagctgtttccagcttagctcttaaacCTTGGTTTCTTATCTATTTGgatcatttatctttcactgcgga
SEO1 YAL067C sg5	CGGAGACATGCGTTTAGATG	aagctgtttccagcttagctcttaaacCATCTAAACGCATGTCTCCGgatcatttatctttcactgcgga
SEO1 YAL067C sg6	AGATGCTCTTTTATATAGTC	aagctgtttccagcttagctcttaaacGACTATATAAAAGAGCATCTgatcatttatctttcactgcgga
SEO1 YAL067C sg7	GAATGTCCATTCATCATAAC	aagctgtttccagcttagctcttaaacGTTATGATGAATGGACATTCgatcatttatctttcactgcgga
SEO1 YAL067C sg8	AGTTTACCTGTTATGATGAA	aagctgtttccagcttagctcttaaacTTCATCATAACAGGTAAACTgatcatttatctttcactgcgga
SEO1 YAL067C sg9	CCCCATTTTAGTCTTTTGTA	aagctgtttccagcttagctcttaaacTACAAAAGACTAAAATGGGGgatcatttatctttcactgcgga
SEO1 YAL067C sg10	ATCCTTACAAAAGACTAAAA	aagctgtttccagcttagctcttaaacTTTTAGTCTTTTGTAAGGATgatcatttatctttcactgcgga
SEO1 YAL067C sg11	TCTTCCACCTGCCGCTTTAC	aagctgtttccagcttagctcttaaacGTAAAGCGGCAGGTGGAAGAgatcatttatctttcactgcgga
SEO1 YAL067C sg12	TCTGTTGAATTTAAGTCATC	aagctgtttccagcttagctcttaaacGATGACTTAAATTCAACAGAgatcatttatctttcactgcgga
YAL067W-A YAL067W-A sg1	AGTGCTGATATAAGCTTAAC	aagctgtttccagcttagctcttaaacGTTAAGCTTATATCAGCACTgatcatttatctttcactgcgga
YAL067W-A YAL067W-A sg2	GAATAAAGACATATTCTCAA	aagctgtttccagcttagctcttaaacTTGAGAATATGTCTTTATTCgatcatttatctttcactgcgga
YAL067W-A YAL067W-A sg3	ATTTATACCCATTCCCTCAT	aagctgtttccagcttagctcttaaacATGAGGGAATGGGTATAAATgatcatttatctttcactgcgga
YAL067W-A YAL067W-A sg4	GATATAGAGAATATTTGATG	aagctgtttccagcttagctcttaaacCATCAAATATTCTCTATATCgatcatttatctttcactgcgga
YAL067W-A YAL067W-A sg5	ACACAATCTCATTATCTCTA	aagctgtttccagcttagctcttaaacTAGAGATAATGAGATTGTGTgatcatttatctttcactgcgga
YAL067W-A YAL067W-A sg6	ACGAATCATAAATCTTTCAT	aagctgtttccagcttagctcttaaacATGAAAGATTTATGATTCGTgatcatttatctttcactgcgga
YAL067W-A YAL067W-A sg7	GTATGTGGAGTACTGTTTTA	aagctgtttccagcttagctcttaaacTAAAACAGTACTCCACATACgatcatttatctttcactgcgga
YAL067W-A YAL067W-A sg8	GTATTCGTATGCGCAGAATG	aagctgtttccagcttagctcttaaacCATTCTGCGCATACGAATACgatcatttatctttcactgcgga
YAL067W-A YAL067W-A sg9	GCACAGAAAAGGGTTTTATA	aagctgtttccagcttagctcttaaacTATAAAACCCTTTTCTGTGCgatcatttatctttcactgcgga
YAL067W-A YAL067W-A sg10	ACCGAAAAAGGAAATGTCAC	aagctgtttccagcttagctcttaaacGTGACATTTCCTTTTTCGGTgatcatttatctttcactgcgga
YAL067W-A YAL067W-A sg11	GCCTGTGACATTTCCTTTTT	aagctgtttccagcttagctcttaaacAAAAAGGAAATGTCACAGGCgatcatttatctttcactgcgga
YAL067W-A YAL067W-A sg12	GAATATCCGAATTTTAGATT	aagctgtttccagcttagctcttaaacAATCTAAAATTCGGATATTCgatcatttatctttcactgcgga
PAU8 YAL068C sg1	GTATGTGGAGTACTGTTTTA	aagctgtttccagcttagctcttaaacTAAAACAGTACTCCACATACgatcatttatctttcactgcgga
PAU8 YAL068C sg2	ACGAATCATAAATCTTTCAT	aagctgtttccagcttagctcttaaacATGAAAGATTTATGATTCGTgatcatttatctttcactgcgga
PAU8 YAL068C sg3	ACACAATCTCATTATCTCTA	aagctgtttccagcttagctcttaaacTAGAGATAATGAGATTGTGTgatcatttatctttcactgcgga
PAU8 YAL068C sg4	GATATAGAGAATATTTGATG	aagctgtttccagcttagctcttaaacCATCAAATATTCTCTATATCgatcatttatctttcactgcgga
PAU8 YAL068C sg5	ATTTATACCCATTCCCTCAT	aagctgtttccagcttagctcttaaacATGAGGGAATGGGTATAAATgatcatttatctttcactgcgga
PAU8 YAL068C sg6	GAATAAAGACATATTCTCAA	aagctgtttccagcttagctcttaaacTTGAGAATATGTCTTTATTCgatcatttatctttcactgcgga
PAU8 YAL068C sg7	AGTGCTGATATAAGCTTAAC	aagctgtttccagcttagctcttaaacGTTAAGCTTATATCAGCACTgatcatttatctttcactgcgga
PAU8 YAL068C sg8	AACAAACAAAACAAATACAA	aagctgtttccagcttagctcttaaacTTGTATTTGTTTTGTTTGTTgatcatttatctttcactgcgga
PAU8 YAL068C sg9	AGCGATGGCAGCGACACCAG	aagctgtttccagcttagctcttaaacCTGGTGTCGCTGCCATCGCTgatcatttatctttcactgcgga
PAU8 YAL068C sg10	TGCAGAAGCAGTAGCAGCGA	aagctgtttccagcttagctcttaaacTCGCTGCTACTGCTTCTGCAgatcatttatctttcactgcgga
PAU8 YAL068C sg11	TTCGTCAGATTGAGCTAGAG	aagctgtttccagcttagctcttaaacCTCTAGCTCAATCTGACGAAgatcatttatctttcactgcgga
PAU8 YAL068C sg12	ATCTGACGAAAGAGTCAACT	aagctgtttccagcttagctcttaaacAGTTGACTCTTTCGTCAGATgatcatttatctttcactgcgga
YAL068W-A YAL068W-A sg1	ATGTTTAGGTGATTTTTGTG	aagctgtttccagcttagctcttaaacCACAAAAATCACCTAAACATgatcatttatctttcactgcgga
YAL068W-A YAL068W-A sg2	AGTAGAATATTTTTATGTTT	aagctgtttccagcttagctcttaaacAAACATAAAAATATTCTACTgatcatttatctttcactgcgga
YAL068W-A YAL068W-A sg3	ACAATAATACATAAACATAT	aagctgtttccagcttagctcttaaacATATGTTTATGTATTATTGTgatcatttatctttcactgcgga
YAL068W-A YAL068W-A sg4	TTGTGGTAGCAACACTATCA	aagctgtttccagcttagctcttaaacTGATAGTGTTGCTACCACAAgatcatttatctttcactgcgga
YAL068W-A YAL068W-A sg5	TCAAGCAAATTGCAATATTG	aagctgtttccagcttagctcttaaacCAATATTGCAATTTGCTTGAgatcatttatctttcactgcgga
YAL068W-A YAL068W-A sg6	AATATTGCAATTTGCTTGAA	aagctgtttccagcttagctcttaaacTTCAAGCAAATTGCAATATTgatcatttatctttcactgcgga
YAL068W-A YAL068W-A sg7	TGACATATTATTCTAATGTA	aagctgtttccagcttagctcttaaacTACATTAGAATAATATGTCAgatcatttatctttcactgcgga
YAL068W-A YAL068W-A sg8	GCCACTACCGTATTATTGCT	aagctgtttccagcttagctcttaaacAGCAATAATACGGTAGTGGCgatcatttatctttcactgcgga
YAL068W-A YAL068W-A sg9	ACCGAGCAATAATACGGTAG	aagctgtttccagcttagctcttaaacCTACCGTATTATTGCTCGGTgatcatttatctttcactgcgga
YAL068W-A YAL068W-A sg10	GTAGTGGCTCAAACTCATGC	aagctgtttccagcttagctcttaaacGCATGAGTTTGAGCCACTACgatcatttatctttcactgcgga
YAL068W-A YAL068W-A sg11	TTGCGGTTAGCATATGGGAA	aagctgtttccagcttagctcttaaacTTCCCATATGCTAACCGCAAgatcatttatctttcactgcgga
YAL068W-A YAL068W-A sg12	GATGCATCAGTTATGCTTTT	aagctgtttccagcttagctcttaaacAAAAGCATAACTGATGCATCgatcatttatctttcactgcgga
YAL069W YAL069W sg1	ATGTTTAGGTGATTTTTGTG	aagctgtttccagcttagctcttaaacCACAAAAATCACCTAAACATgatcatttatctttcactgcgga
YAL069W YAL069W sg2	AGTAGAATATTTTTATGTTT	aagctgtttccagcttagctcttaaacAAACATAAAAATATTCTACTgatcatttatctttcactgcgga
YAL069W YAL069W sg3	ACAATAATACATAAACATAT	aagctgtttccagcttagctcttaaacATATGTTTATGTATTATTGTgatcatttatctttcactgcgga
YAL069W YAL069W sg4	TTGTGGTAGCAACACTATCA	aagctgtttccagcttagctcttaaacTGATAGTGTTGCTACCACAAgatcatttatctttcactgcgga
YAL069W YAL069W sg5	TCAAGCAAATTGCAATATTG	aagctgtttccagcttagctcttaaacCAATATTGCAATTTGCTTGAgatcatttatctttcactgcgga
YAL069W YAL069W sg6	AATATTGCAATTTGCTTGAA	aagctgtttccagcttagctcttaaacTTCAAGCAAATTGCAATATTgatcatttatctttcactgcgga
YAL069W YAL069W sg7	TGACATATTATTCTAATGTA	aagctgtttccagcttagctcttaaacTACATTAGAATAATATGTCAgatcatttatctttcactgcgga
YAL069W YAL069W sg8	GCCACTACCGTATTATTGCT	aagctgtttccagcttagctcttaaacAGCAATAATACGGTAGTGGCgatcatttatctttcactgcgga
YAL069W YAL069W sg9	ACCGAGCAATAATACGGTAG	aagctgtttccagcttagctcttaaacCTACCGTATTATTGCTCGGTgatcatttatctttcactgcgga
YAL069W YAL069W sg10	GTAGTGGCTCAAACTCATGC	aagctgtttccagcttagctcttaaacGCATGAGTTTGAGCCACTACgatcatttatctttcactgcgga
YAL069W YAL069W sg11	TTGCGGTTAGCATATGGGAA	aagctgtttccagcttagctcttaaacTTCCCATATGCTAACCGCAAgatcatttatctttcactgcgga
YAL069W YAL069W sg12	GATGCATCAGTTATGCTTTT	aagctgtttccagcttagctcttaaacAAAAGCATAACTGATGCATCgatcatttatctttcactgcgga
ERP1 YAR002C-A sg1	CGTTATGAACATCCTTTTAC	aagctgtttccagcttagctcttaaacGTAAAAGGATGTTCATAACGgatcatttatctttcactgcgga
ERP1 YAR002C-A sg2	TTTAGTTTGTGTATATCAGC	aagctgtttccagcttagctcttaaacGCTGATATACACAAACTAAAgatcatttatctttcactgcgga
ERP1 YAR002C-A sg3	GCTGATATACACAAACTAAA	aagctgtttccagcttagctcttaaacTTTAGTTTGTGTATATCAGCgatcatttatctttcactgcgga
ERP1 YAR002C-A sg4	TTATATTGGATCTTCCCCTG	aagctgtttccagcttagctcttaaacCAGGGGAAGATCCAATATAAgatcatttatctttcactgcgga
ERP1 YAR002C-A sg5	TAGAGAATATATAAAATAAT	aagctgtttccagcttagctcttaaacATTATTTTATATATTCTCTAgatcatttatctttcactgcgga
ERP1 YAR002C-A sg6	CGCGATTCGTTTTTTTTTTA	aagctgtttccagcttagctcttaaacTAAAAAAAAAACGAATCGCGgatcatttatctttcactgcgga
ERP1 YAR002C-A sg7	ATACTTTTCCAAACTACAGA	aagctgtttccagcttagctcttaaacTCTGTAGTTTGGAAAAGTATgatcatttatctttcactgcgga
ERP1 YAR002C-A sg8	AGCATGATTAGTAGAGAGAT	aagctgtttccagcttagctcttaaacATCTCTCTACTAATCATGCTgatcatttatctttcactgcgga
ERP1 YAR002C-A sg9	GGCAAAAACCTGTAAAAGAG	aagctgtttccagcttagctcttaaacCTCTTTTACAGGTTTTTGCCgatcatttatctttcactgcgga
ERP1 YAR002C-A sg10	AGCTGGTAAAACTAGACAGC	aagctgtttccagcttagctcttaaacGCTGTCTAGTTTTACCAGCTgatcatttatctttcactgcgga
ERP1 YAR002C-A sg11	TAGAACGCAGTAACTTGAGC	aagctgtttccagcttagctcttaaacGCTCAAGTTACTGCGTTCTAgatcatttatctttcactgcgga
ERP1 YAR002C-A sg12	GCGTTCTATTATTATACTTC	aagctgtttccagcttagctcttaaacGAAGTATAATAATAGAACGCgatcatttatctttcactgcgga
NUP60 YAR002W sg1	AATTAATTTTTTCATAATGA	aagctgtttccagcttagctcttaaacTCATTATGAAAAAATTAATTgatcatttatctttcactgcgga
NUP60 YAR002W sg2	TAACTTTCTCATGTAATAAA	aagctgtttccagcttagctcttaaacTTTATTACATGAGAAAGTTAgatcatttatctttcactgcgga
NUP60 YAR002W sg3	TATATCTTTTATTTTCCGAG	aagctgtttccagcttagctcttaaacCTCGGAAAATAAAAGATATAgatcatttatctttcactgcgga
NUP60 YAR002W sg4	TTTTTGAAACTTTTTCCTCT	aagctgtttccagcttagctcttaaacAGAGGAAAAAGTTTCAAAAAgatcatttatctttcactgcgga
NUP60 YAR002W sg5	GCGGTGCTTATTTGATGTAA	aagctgtttccagcttagctcttaaacTTACATCAAATAAGCACCGCgatcatttatctttcactgcgga
NUP60 YAR002W sg6	GTCGATTTTAGGATATCTTG	aagctgtttccagcttagctcttaaacCAAGATATCCTAAAATCGACgatcatttatctttcactgcgga
NUP60 YAR002W sg7	ATGCATTGGATGTCGATTTT	aagctgtttccagcttagctcttaaacAAAATCGACATCCAATGCATgatcatttatctttcactgcgga
NUP60 YAR002W sg8	CTCAATGATTTACGATGCAT	aagctgtttccagcttagctcttaaacATGCATCGTAAATCATTGAGgatcatttatctttcactgcgga
NUP60 YAR002W sg9	CAATGCATCGTAAATCATTG	aagctgtttccagcttagctcttaaacCAATGATTTACGATGCATTGgatcatttatctttcactgcgga
NUP60 YAR002W sg10	TGCTTTCGATAGGGAGCGGA	aagctgtttccagcttagctcttaaacTCCGCTCCCTATCGAAAGCAgatcatttatctttcactgcgga
NUP60 YAR002W sg11	GCTAATAATCTGCTTTCGAT	aagctgtttccagcttagctcttaaacATCGAAAGCAGATTATTAGCgatcatttatctttcactgcgga
NUP60 YAR002W sg12	AAGTTTTAATTTTAGAGAAA	aagctgtttccagcttagctcttaaacTTTCTCTAAAATTAAAACTTgatcatttatctttcactgcgga
SWD1 YAR003W sg1	GGCAAAAACCTGTAAAAGAG	aagctgtttccagcttagctcttaaacCTCTTTTACAGGTTTTTGCCgatcatttatctttcactgcgga
SWD1 YAR003W sg2	AGCATGATTAGTAGAGAGAT	aagctgtttccagcttagctcttaaacATCTCTCTACTAATCATGCTgatcatttatctttcactgcgga
SWD1 YAR003W sg3	ATACTTTTCCAAACTACAGA	aagctgtttccagcttagctcttaaacTCTGTAGTTTGGAAAAGTATgatcatttatctttcactgcgga
SWD1 YAR003W sg4	CGCGATTCGTTTTTTTTTTA	aagctgtttccagcttagctcttaaacTAAAAAAAAAACGAATCGCGgatcatttatctttcactgcgga
SWD1 YAR003W sg5	TAGAGAATATATAAAATAAT	aagctgtttccagcttagctcttaaacATTATTTTATATATTCTCTAgatcatttatctttcactgcgga
SWD1 YAR003W sg6	TTATATTGGATCTTCCCCTG	aagctgtttccagcttagctcttaaacCAGGGGAAGATCCAATATAAgatcatttatctttcactgcgga
SWD1 YAR003W sg7	GCTGATATACACAAACTAAA	aagctgtttccagcttagctcttaaacTTTAGTTTGTGTATATCAGCgatcatttatctttcactgcgga
SWD1 YAR003W sg8	TTTAGTTTGTGTATATCAGC	aagctgtttccagcttagctcttaaacGCTGATATACACAAACTAAAgatcatttatctttcactgcgga
SWD1 YAR003W sg9	TGTTCCTTAAGAACAGCGAA	aagctgtttccagcttagctcttaaacTTCGCTGTTCTTAAGGAACAgatcatttatctttcactgcgga
SWD1 YAR003W sg10	ATCGTATGTGTGAGCTTCTC	aagctgtttccagcttagctcttaaacGAGAAGCTCACACATACGATgatcatttatctttcactgcgga
SWD1 YAR003W sg11	GGAGACATTCAGTGCGTAAA	aagctgtttccagcttagctcttaaacTTTACGCACTGAATGTCTCCgatcatttatctttcactgcgga
SWD1 YAR003W sg12	AATCACCGCAAGGACTGAAC	aagctgtttccagcttagctcttaaacGTTCAGTCCTTGCGGTGATTgatcatttatctttcactgcgga
RFA1 YAR007C sg1	TCGTATATGGCTGAAGAAGG	aagctgtttccagcttagctcttaaacCCTTCTTCAGCCATATACGAgatcatttatctttcactgcgga
RFA1 YAR007C sg2	CTTCTTCAGCCATATACGAA	aagctgtttccagcttagctcttaaacTTCGTATATGGCTGAAGAAGgatcatttatctttcactgcgga
RFA1 YAR007C sg3	AAGGATCTATGCTAATTGGG	aagctgtttccagcttagctcttaaacCCCAATTAGCATAGATCCTTgatcatttatctttcactgcgga
RFA1 YAR007C sg4	CTCAATAAAATATCTCTGCT	aagctgtttccagcttagctcttaaacAGCAGAGATATTTTATTGAGgatcatttatctttcactgcgga
RFA1 YAR007C sg5	TCACGCGTAAAAATTAGACG	aagctgtttccagcttagctcttaaacCGTCTAATTTTTACGCGTGAgatcatttatctttcactgcgga
RFA1 YAR007C sg6	AGACGCGTGAACTAACATAA	aagctgtttccagcttagctcttaaacTTATGTTAGTTCACGCGTCTgatcatttatctttcactgcgga
RFA1 YAR007C sg7	ACTATTCACTCTTCTTATTA	aagctgtttccagcttagctcttaaacTAATAAGAAGAGTGAATAGTgatcatttatctttcactgcgga
RFA1 YAR007C sg8	CATCTCTTGTAAGTATAATC	aagctgtttccagcttagctcttaaacGATTATACTTACAAGAGATGgatcatttatctttcactgcgga
RFA1 YAR007C sg9	TGAGCAGTGTTCAACTTTCG	aagctgtttccagcttagctcttaaacCGAAAGTTGAACACTGCTCAgatcatttatctttcactgcgga
RFA1 YAR007C sg10	ATTATCGTACCTTTGCTTAT	aagctgtttccagcttagctcttaaacATAAGCAAAGGTACGATAATgatcatttatctttcactgcgga
RFA1 YAR007C sg11	GCATCTTCACCAATAAGCAA	aagctgtttccagcttagctcttaaacTTGCTTATTGGTGAAGATGCgatcatttatctttcactgcgga
RFA1 YAR007C sg12	AGGTACGATAATCCCACCGG	aagctgtttccagcttagctcttaaacCCGGTGGGATTATCGTACCTgatcatttatctttcactgcgga
SEN34 YAR008W sg1	AGACGCGTGAACTAACATAA	aagctgtttccagcttagctcttaaacTTATGTTAGTTCACGCGTCTgatcatttatctttcactgcgga
SEN34 YAR008W sg2	TCACGCGTAAAAATTAGACG	aagctgtttccagcttagctcttaaacCGTCTAATTTTTACGCGTGAgatcatttatctttcactgcgga
SEN34 YAR008W sg3	CTCAATAAAATATCTCTGCT	aagctgtttccagcttagctcttaaacAGCAGAGATATTTTATTGAGgatcatttatctttcactgcgga
SEN34 YAR008W sg4	AAGGATCTATGCTAATTGGG	aagctgtttccagcttagctcttaaacCCCAATTAGCATAGATCCTTgatcatttatctttcactgcgga
SEN34 YAR008W sg5	CTTCTTCAGCCATATACGAA	aagctgtttccagcttagctcttaaacTTCGTATATGGCTGAAGAAGgatcatttatctttcactgcgga
SEN34 YAR008W sg6	TCGTATATGGCTGAAGAAGG	aagctgtttccagcttagctcttaaacCCTTCTTCAGCCATATACGAgatcatttatctttcactgcgga
SEN34 YAR008W sg7	TAACATATATGCAAAAAGAA	aagctgtttccagcttagctcttaaacTTCTTTTTGCATATATGTTAgatcatttatctttcactgcgga
SEN34 YAR008W sg8	AAGAACGGCAAAAGGCGAGG	aagctgtttccagcttagctcttaaacCCTCGCCTTTTGCCGTTCTTgatcatttatctttcactgcgga
SEN34 YAR008W sg9	TGATCTATGTCAAATACTAG	aagctgtttccagcttagctcttaaacCTAGTATTTGACATAGATCAgatcatttatctttcactgcgga
SEN34 YAR008W sg10	TAGATCACATCAAACTTCTA	aagctgtttccagcttagctcttaaacTAGAAGTTTGATGTGATCTAgatcatttatctttcactgcgga
SEN34 YAR008W sg11	CTAAGGAAATGGGGTATTTG	aagctgtttccagcttagctcttaaacCAAATACCCCATTTCCTTAGgatcatttatctttcactgcgga
SEN34 YAR008W sg12	ACATTTTGCTGTGCTGCAGT	aagctgtttccagcttagctcttaaacACTGCAGCACAGCAAAATGTgatcatttatctttcactgcgga
YAR009C YAR009C sg1	GGACACCTCCTTCTCGATTC	aagctgtttccagcttagctcttaaacGAATCGAGAAGGAGGTGTCCgatcatttatctttcactgcgga
YAR009C YAR009C sg2	GCATCAACTACGTTTATGTC	aagctgtttccagcttagctcttaaacGACATAAACGTAGTTGATGCgatcatttatctttcactgcgga
YAR009C YAR009C sg3	AGGTCACCAATAGCGTTAAT	aagctgtttccagcttagctcttaaacATTAACGCTATTGGTGACCTgatcatttatctttcactgcgga
YAR009C YAR009C sg4	TGTCCTGGAAGTGAAATTGT	aagctgtttccagcttagctcttaaacACAATTTCACTTCCAGGACAgatcatttatctttcactgcgga
YAR009C YAR009C sg5	CAATACCTTTATTGATGTTT	aagctgtttccagcttagctcttaaacAAACATCAATAAAGGTATTGgatcatttatctttcactgcgga
YAR009C YAR009C sg6	ATTCAAACTGAGTAAGTCAT	aagctgtttccagcttagctcttaaacATGACTTACTCAGTTTGAATgatcatttatctttcactgcgga
YAR009C YAR009C sg7	CTTACTCAGTTTGAATGAAT	aagctgtttccagcttagctcttaaacATTCATTCAAACTGAGTAAGgatcatttatctttcactgcgga
YAR009C YAR009C sg8	AGACCGTTCTAAGACGTTTT	aagctgtttccagcttagctcttaaacAAAACGTCTTAGAACGGTCTgatcatttatctttcactgcgga
YAR009C YAR009C sg9	AAGTCTCCATATTTTACGAT	aagctgtttccagcttagctcttaaacATCGTAAAATATGGAGACTTgatcatttatctttcactgcgga
YAR009C YAR009C sg10	AAAATATGGAGACTTTTACT	aagctgtttccagcttagctcttaaacAGTAAAAGTCTCCATATTTTgatcatttatctttcactgcgga
YAR009C YAR009C sg11	GTGGGTACGGAGATATTTGA	aagctgtttccagcttagctcttaaacTCAAATATCTCCGTACCCACgatcatttatctttcactgcgga
YAR009C YAR009C sg12	TGCGTGTACTTTCACTTGTA	aagctgtttccagcttagctcttaaacTACAAGTGAAAGTACACGCAgatcatttatctttcactgcgga
YAR010C YAR010C sg1	TAGTTGATTTCTATTCCAAC	aagctgtttccagcttagctcttaaacGTTGGAATAGAAATCAACTAgatcatttatctttcactgcgga
YAR010C YAR010C sg2	TACTAGTATATTATCATATA	aagctgtttccagcttagctcttaaacTATATGATAATATACTAGTAgatcatttatctttcactgcgga
YAR010C YAR010C sg3	GAAATAGTCATCTAAATTAG	aagctgtttccagcttagctcttaaacCTAATTTAGATGACTATTTCgatcatttatctttcactgcgga
YAR010C YAR010C sg4	GCAAGGATTGATAATGTAAT	aagctgtttccagcttagctcttaaacATTACATTATCAATCCTTGCgatcatttatctttcactgcgga
YAR010C YAR010C sg5	TAAACATATAAAACGGAATG	aagctgtttccagcttagctcttaaacCATTCCGTTTTATATGTTTAgatcatttatctttcactgcgga
YAR010C YAR010C sg6	GGATATAGGAATCCTCAAAA	aagctgtttccagcttagctcttaaacTTTTGAGGATTCCTATATCCgatcatttatctttcactgcgga
YAR010C YAR010C sg7	TGAGGATTCCTATATCCTCG	aagctgtttccagcttagctcttaaacCGAGGATATAGGAATCCTCAgatcatttatctttcactgcgga
YAR010C YAR010C sg8	TTGATAAAGGCTATAATATT	aagctgtttccagcttagctcttaaacAATATTATAGCCTTTATCAAgatcatttatctttcactgcgga
YAR010C YAR010C sg9	GTGAATGTTGAGATAATTGT	aagctgtttccagcttagctcttaaacACAATTATCTCAACATTCACgatcatttatctttcactgcgga
YAR010C YAR010C sg10	CAGGCGCTACCATGAGAAAT	aagctgtttccagcttagctcttaaacATTTCTCATGGTAGCGCCTGgatcatttatctttcactgcgga
YAR010C YAR010C sg11	TCATGGTAGCGCCTGTGCTT	aagctgtttccagcttagctcttaaacAAGCACAGGCGCTACCATGAgatcatttatctttcactgcgga
YAR010C YAR010C sg12	TTGGAAGCTGAAACGTCTAA	aagctgtttccagcttagctcttaaacTTAGACGTTTCAGCTTCCAAgatcatttatctttcactgcgga
BUD14 YAR014C sg1	ACTGACTCGTGAATAAGCTT	aagctgtttccagcttagctcttaaacAAGCTTATTCACGAGTCAGTgatcatttatctttcactgcgga
BUD14 YAR014C sg2	GGCATTCTTTTTCAACCTTC	aagctgtttccagcttagctcttaaacGAAGGTTGAAAAAGAATGCCgatcatttatctttcactgcgga
BUD14 YAR014C sg3	ATGAGTTGAAATTTCGAGTA	aagctgtttccagcttagctcttaaacTACTCGAAATTTCAACTCATgatcatttatctttcactgcgga
BUD14 YAR014C sg4	GTAAACAAAGAAGCTTCTAC	aagctgtttccagcttagctcttaaacGTAGAAGCTTCTTTGTTTACgatcatttatctttcactgcgga
BUD14 YAR014C sg5	GCTTTGCTATCGTGTAGAAC	aagctgtttccagcttagctcttaaacGTTCTACACGATAGCAAAGCgatcatttatctttcactgcgga
BUD14 YAR014C sg6	TGTGGTAGTACTTAAGGAGT	aagctgtttccagcttagctcttaaacACTCCTTAAGTACTACCACAgatcatttatctttcactgcgga
BUD14 YAR014C sg7	ACGTGTTCAAGTCGAGAAAG	aagctgtttccagcttagctcttaaacCTTTCTCGACTTGAACACGTgatcatttatctttcactgcgga
BUD14 YAR014C sg8	TTTAGATAACATTCTCTGCT	aagctgtttccagcttagctcttaaacAGCAGAGAATGTTATCTAAAgatcatttatctttcactgcgga
BUD14 YAR014C sg9	TGGTAAGAGAATGAGTAATA	aagctgtttccagcttagctcttaaacTATTACTCATTCTCTTACCAgatcatttatctttcactgcgga
BUD14 YAR014C sg10	AACCTCCTTGACACCACTTG	aagctgtttccagcttagctcttaaacCAAGTGGTGTCAAGGAGGTTgatcatttatctttcactgcgga
BUD14 YAR014C sg11	TTCCGCAAGTGGTGTCAAGG	aagctgtttccagcttagctcttaaacCCTTGACACCACTTGCGGAAgatcatttatctttcactgcgga
BUD14 YAR014C sg12	GACGTCGACGTGATTAGCGA	aagctgtttccagcttagctcttaaacTCGCTAATCACGTCGACGTCgatcatttatctttcactgcgga
ADE1 YAR015W sg1	GGCATTCTTTTTCAACCTTC	aagctgtttccagcttagctcttaaacGAAGGTTGAAAAAGAATGCCgatcatttatctttcactgcgga
ADE1 YAR015W sg2	TAAGCTTCGGGTGACCCTTA	aagctgtttccagcttagctcttaaacTAAGGGTCACCCGAAGCTTAgatcatttatctttcactgcgga
ADE1 YAR015W sg3	ACTGACTCGTGAATAAGCTT	aagctgtttccagcttagctcttaaacAAGCTTATTCACGAGTCAGTgatcatttatctttcactgcgga
ADE1 YAR015W sg4	TCTGACTCTTGCGAGAGATG	aagctgtttccagcttagctcttaaacCATCTCTCGCAAGAGTCAGAgatcatttatctttcactgcgga
ADE1 YAR015W sg5	GTATGTCTATATGTATTAGA	aagctgtttccagcttagctcttaaacTCTAATACATATAGACATACgatcatttatctttcactgcgga
ADE1 YAR015W sg6	CGTCTTACCTCAAAGAATCT	aagctgtttccagcttagctcttaaacAGATTCTTTGAGGTAAGACGgatcatttatctttcactgcgga
ADE1 YAR015W sg7	TTCTTTGAGGTAAGACGGTT	aagctgtttccagcttagctcttaaacAACCGTCTTACCTCAAAGAAgatcatttatctttcactgcgga
ADE1 YAR015W sg8	TGGGTTTTATCTTTTGCAGT	aagctgtttccagcttagctcttaaacACTGCAAAAGATAAAACCCAgatcatttatctttcactgcgga
ADE1 YAR015W sg9	GTCAATTACGAAGACTGAAC	aagctgtttccagcttagctcttaaacGTTCAGTCTTCGTAATTGACgatcatttatctttcactgcgga
ADE1 YAR015W sg10	ACTTTACCTCTGGCCACCAA	aagctgtttccagcttagctcttaaacTTGGTGGCCAGAGGTAAAGTgatcatttatctttcactgcgga
ADE1 YAR015W sg11	ATATTGCCATTGGTGGCCAG	aagctgtttccagcttagctcttaaacCTGGCCACCAATGGCAATATgatcatttatctttcactgcgga
ADE1 YAR015W sg12	GACATATATGAGGTAGACGC	aagctgtttccagcttagctcttaaacGCGTCTACCTCATATATGTCgatcatttatctttcactgcgga
KIN3 YAR018C sg1	CTTTTCTTTTTTTTTTCAAT	aagctgtttccagcttagctcttaaacATTGAAAAAAAAAAGAAAAGgatcatttatctttcactgcgga
KIN3 YAR018C sg2	GATATCTGACATGATTGCAG	aagctgtttccagcttagctcttaaacCTGCAATCATGTCAGATATCgatcatttatctttcactgcgga
KIN3 YAR018C sg3	AAAACTTGGCTGTAACCTAT	aagctgtttccagcttagctcttaaacATAGGTTACAGCCAAGTTTTgatcatttatctttcactgcgga
KIN3 YAR018C sg4	GAAACCTTAAAAAAAAAACT	aagctgtttccagcttagctcttaaacAGTTTTTTTTTTAAGGTTTCgatcatttatctttcactgcgga
KIN3 YAR018C sg5	ACAGCCAAGTTTTTTTTTTA	aagctgtttccagcttagctcttaaacTAAAAAAAAAACTTGGCTGTgatcatttatctttcactgcgga
KIN3 YAR018C sg6	TTTCATTACGTTTCCTAATT	aagctgtttccagcttagctcttaaacAATTAGGAAACGTAATGAAAgatcatttatctttcactgcgga
KIN3 YAR018C sg7	GCTGAGGACTACGGTATTCT	aagctgtttccagcttagctcttaaacAGAATACCGTAGTCCTCAGCgatcatttatctttcactgcgga
KIN3 YAR018C sg8	GGGTGTCCCTGCTGCTGCTG	aagctgtttccagcttagctcttaaacCAGCAGCAGCAGGGACACCCgatcatttatctttcactgcgga
KIN3 YAR018C sg9	CCGTAGTCCTCAGCAGCAGC	aagctgtttccagcttagctcttaaacGCTGCTGCTGAGGACTACGGgatcatttatctttcactgcgga
KIN3 YAR018C sg10	AGCAGCAGGGACACCCACCA	aagctgtttccagcttagctcttaaacTGGTGGGTGTCCCTGCTGCTgatcatttatctttcactgcgga
KIN3 YAR018C sg11	TCCCAATTTCTTCGAGAACT	aagctgtttccagcttagctcttaaacAGTTCTCGAAGAAATTGGGAgatcatttatctttcactgcgga
KIN3 YAR018C sg12	ACCAAGTTCTCGAAGAAATT	aagctgtttccagcttagctcttaaacAATTTCTTCGAGAACTTGGTgatcatttatctttcactgcgga
CDC15 YAR019C sg1	GGATGTCGTTTGTCATCTAG	aagctgtttccagcttagctcttaaacCTAGATGACAAACGACATCCgatcatttatctttcactgcgga
CDC15 YAR019C sg2	TTTTCCATACACGACGCCAG	aagctgtttccagcttagctcttaaacCTGGCGTCGTGTATGGAAAAgatcatttatctttcactgcgga
CDC15 YAR019C sg3	TAGAGTGCTAATGAGTTGAT	aagctgtttccagcttagctcttaaacATCAACTCATTAGCACTCTAgatcatttatctttcactgcgga
CDC15 YAR019C sg4	CTATACTGTAGTGCTCTGTG	aagctgtttccagcttagctcttaaacCACAGAGCACTACAGTATAGgatcatttatctttcactgcgga
CDC15 YAR019C sg5	AAAGCGGAAAGACCATCGCA	aagctgtttccagcttagctcttaaacTGCGATGGTCTTTCCGCTTTgatcatttatctttcactgcgga
CDC15 YAR019C sg6	CTTGCTGTTATTTTTGTATA	aagctgtttccagcttagctcttaaacTATACAAAAATAACAGCAAGgatcatttatctttcactgcgga
CDC15 YAR019C sg7	TCTACTTGGAGGCTCGAGGA	aagctgtttccagcttagctcttaaacTCCTCGAGCCTCCAAGTAGAgatcatttatctttcactgcgga
CDC15 YAR019C sg8	TATAGTCTTACCAGGAAAAT	aagctgtttccagcttagctcttaaacATTTTCCTGGTAAGACTATAgatcatttatctttcactgcgga
CDC15 YAR019C sg9	GGTATCGGCCATACTGTTCA	aagctgtttccagcttagctcttaaacTGAACAGTATGGCCGATACCgatcatttatctttcactgcgga
CDC15 YAR019C sg10	TTCTCAGATGCCCTCTGGAT	aagctgtttccagcttagctcttaaacATCCAGAGGGCATCTGAGAAgatcatttatctttcactgcgga
CDC15 YAR019C sg11	CTGCTTCAAGTGGTATTGCA	aagctgtttccagcttagctcttaaacTGCAATACCACTTGAAGCAGgatcatttatctttcactgcgga
CDC15 YAR019C sg12	CTTGAAGCAGGTCATTGGGA	aagctgtttccagcttagctcttaaacTCCCAATGACCTGCTTCAAGgatcatttatctttcactgcgga
YAR019W-A YAR019W-A sg1	CGGTGAAGGAGTCATCCACA	aagctgtttccagcttagctcttaaacTGTGGATGACTCCTTCACCGgatcatttatctttcactgcgga
YAR019W-A YAR019W-A sg2	CTATGTGACACAGACACTAT	aagctgtttccagcttagctcttaaacATAGTGTCTGTGTCACATAGgatcatttatctttcactgcgga
YAR019W-A YAR019W-A sg3	CTCATTTCAAGGAGCTCTAC	aagctgtttccagcttagctcttaaacGTAGAGCTCCTTGAAATGAGgatcatttatctttcactgcgga
YAR019W-A YAR019W-A sg4	GCGCTAATGGTTCTTTGAGG	aagctgtttccagcttagctcttaaacCCTCAAAGAACCATTAGCGCgatcatttatctttcactgcgga
YAR019W-A YAR019W-A sg5	CATTAGCGCAGTATTCGAGG	aagctgtttccagcttagctcttaaacCCTCGAATACTGCGCTAATGgatcatttatctttcactgcgga
YAR019W-A YAR019W-A sg6	AACAATATTGTTAAATACCA	aagctgtttccagcttagctcttaaacTGGTATTTAACAATATTGTTgatcatttatctttcactgcgga
YAR019W-A YAR019W-A sg7	GGTATTTAACAATATTGTTA	aagctgtttccagcttagctcttaaacTAACAATATTGTTAAATACCgatcatttatctttcactgcgga
YAR019W-A YAR019W-A sg8	TGAGGAACTTAATGACATTA	aagctgtttccagcttagctcttaaacTAATGTCATTAAGTTCCTCAgatcatttatctttcactgcgga
YAR019W-A YAR019W-A sg9	CCAAGTCGTGGCAATAAAGG	aagctgtttccagcttagctcttaaacCCTTTATTGCCACGACTTGGgatcatttatctttcactgcgga
YAR019W-A YAR019W-A sg10	CATTGGGAGGGGTTCTTACG	aagctgtttccagcttagctcttaaacCGTAAGAACCCCTCCCAATGgatcatttatctttcactgcgga
YAR019W-A YAR019W-A sg11	CTGCTTCAAGTGGTATTGCA	aagctgtttccagcttagctcttaaacTGCAATACCACTTGAAGCAGgatcatttatctttcactgcgga
YAR019W-A YAR019W-A sg12	TTCTCAGATGCCCTCTGGAT	aagctgtttccagcttagctcttaaacATCCAGAGGGCATCTGAGAAgatcatttatctttcactgcgga
PAU7 YAR020C sg1	TAGAGAACATTCTTGTGCTA	aagctgtttccagcttagctcttaaacTAGCACAAGAATGTTCTCTAgatcatttatctttcactgcgga
PAU7 YAR020C sg2	AACGATGCTATACTTCGTAT	aagctgtttccagcttagctcttaaacATACGAAGTATAGCATCGTTgatcatttatctttcactgcgga
PAU7 YAR020C sg3	GTCATTATTACTATGGGGAC	aagctgtttccagcttagctcttaaacGTCCCCATAGTAATAATGACgatcatttatctttcactgcgga
PAU7 YAR020C sg4	ATAATGACTTAGTCGCTAAG	aagctgtttccagcttagctcttaaacCTTAGCGACTAAGTCATTATgatcatttatctttcactgcgga
PAU7 YAR020C sg5	AACAACTACATCTGCACACA	aagctgtttccagcttagctcttaaacTGTGTGCAGATGTAGTTGTTgatcatttatctttcactgcgga
PAU7 YAR020C sg6	AAAGTTTCATATAAATACAG	aagctgtttccagcttagctcttaaacCTGTATTTATATGAAACTTTgatcatttatctttcactgcgga
PAU7 YAR020C sg7	ATGATATAGGCTTAACTGGA	aagctgtttccagcttagctcttaaacTCCAGTTAAGCCTATATCATgatcatttatctttcactgcgga
PAU7 YAR020C sg8	CATTGTATTTGTTGTTTTTT	aagctgtttccagcttagctcttaaacAAAAAACAACAAATACAATGgatcatttatctttcactgcgga
PAU7 YAR020C sg9	CCAAAAAACAACAAATACAA	aagctgtttccagcttagctcttaaacTTGTATTTGTTGTTTTTTGGgatcatttatctttcactgcgga
PAU7 YAR020C sg10	AGCAGCAATGGCGGCGACAC	aagctgtttccagcttagctcttaaacGTGTCGCCGCCATTGCTGCTgatcatttatctttcactgcgga
PAU7 YAR020C sg11	GGTGTCGCCGCCATTGCTGC	aagctgtttccagcttagctcttaaacGCAGCAATGGCGGCGACACCgatcatttatctttcactgcgga
PAU7 YAR020C sg12	GTCAGATTGAGATAATGTAG	aagctgtttccagcttagctcttaaacCTACATTATCTCAATCTGACgatcatttatctttcactgcgga
YAR023C YAR023C sg1	TGTACGTACAGTTGAAAAAA	aagctgtttccagcttagctcttaaacTTTTTTCAACTGTACGTACAgatcatttatctttcactgcgga
YAR023C YAR023C sg2	AAACCTTATCCTGATAGCTT	aagctgtttccagcttagctcttaaacAAGCTATCAGGATAAGGTTTgatcatttatctttcactgcgga
YAR023C YAR023C sg3	TTTCCTAAGCTATCAGGATA	aagctgtttccagcttagctcttaaacTATCCTGATAGCTTAGGAAAgatcatttatctttcactgcgga
YAR023C YAR023C sg4	TAAAAAAAACACTCATGTCA	aagctgtttccagcttagctcttaaacTGACATGAGTGTTTTTTTTAgatcatttatctttcactgcgga
YAR023C YAR023C sg5	AAAGGACTTTCAGGGTTGTC	aagctgtttccagcttagctcttaaacGACAACCCTGAAAGTCCTTTgatcatttatctttcactgcgga
YAR023C YAR023C sg6	ATGCAAACTCATCCTCTGGA	aagctgtttccagcttagctcttaaacTCCAGAGGATGAGTTTGCATgatcatttatctttcactgcgga
YAR023C YAR023C sg7	TTTCGTAAAGCAAATAACTC	aagctgtttccagcttagctcttaaacGAGTTATTTGCTTTACGAAAgatcatttatctttcactgcgga
YAR023C YAR023C sg8	GAAATTGATCATTATATACT	aagctgtttccagcttagctcttaaacAGTATATAATGATCAATTTCgatcatttatctttcactgcgga
YAR023C YAR023C sg9	AAATCGTCAAGACAAAAAGG	aagctgtttccagcttagctcttaaacCCTTTTTGTCTTGACGATTTgatcatttatctttcactgcgga
YAR023C YAR023C sg10	CCTTTTTGTCTTGACGATTT	aagctgtttccagcttagctcttaaacAAATCGTCAAGACAAAAAGGgatcatttatctttcactgcgga
YAR023C YAR023C sg11	TGGCGACTTTAACAAACATT	aagctgtttccagcttagctcttaaacAATGTTTGTTAAAGTCGCCAgatcatttatctttcactgcgga
YAR023C YAR023C sg12	TCTCCCCTGCCATGGTGATC	aagctgtttccagcttagctcttaaacGATCACCATGGCAGGGGAGAgatcatttatctttcactgcgga
UIP3 YAR027W sg1	AAAGCACATTGCATGGCAGT	aagctgtttccagcttagctcttaaacACTGCCATGCAATGTGCTTTgatcatttatctttcactgcgga
UIP3 YAR027W sg2	TGCCATGCAATGTGCTTTTC	aagctgtttccagcttagctcttaaacGAAAAGCACATTGCATGGCAgatcatttatctttcactgcgga
UIP3 YAR027W sg3	GATCATAATGGCCCTGTAAA	aagctgtttccagcttagctcttaaacTTTACAGGGCCATTATGATCgatcatttatctttcactgcgga
UIP3 YAR027W sg4	ATCTTCACTATATATTATTT	aagctgtttccagcttagctcttaaacAAATAATATATAGTGAAGATgatcatttatctttcactgcgga
UIP3 YAR027W sg5	TTTTTTTTTTTCATTTTTAG	aagctgtttccagcttagctcttaaacCTAAAAATGAAAAAAAAAAAgatcatttatctttcactgcgga
UIP3 YAR027W sg6	AAAAAAAAAGAATATGAAAG	aagctgtttccagcttagctcttaaacCTTTCATATTCTTTTTTTTTgatcatttatctttcactgcgga
UIP3 YAR027W sg7	AGGTTATTATATGGTTTTGG	aagctgtttccagcttagctcttaaacCCAAAACCATATAATAACCTgatcatttatctttcactgcgga
UIP3 YAR027W sg8	TTGATATCTTGTCTTGTGTA	aagctgtttccagcttagctcttaaacTACACAAGACAAGATATCAAgatcatttatctttcactgcgga
UIP3 YAR027W sg9	GACGTCGGTATTTTCTGAAG	aagctgtttccagcttagctcttaaacCTTCAGAAAATACCGACGTCgatcatttatctttcactgcgga
UIP3 YAR027W sg10	AGAAAATACCGACGTCAAGT	aagctgtttccagcttagctcttaaacACTTGACGTCGGTATTTTCTgatcatttatctttcactgcgga
UIP3 YAR027W sg11	ACCCAGTGCACATTTAATCG	aagctgtttccagcttagctcttaaacCGATTAAATGTGCACTGGGTgatcatttatctttcactgcgga
UIP3 YAR027W sg12	GGAAAATGTGGCTCTTCCAG	aagctgtttccagcttagctcttaaacCTGGAAGAGCCACATTTTCCgatcatttatctttcactgcgga
YAR028W YAR028W sg1	CGTTGGCGAGCATCAAGCCG	aagctgtttccagcttagctcttaaacCGGCTTGATGCTCGCCAACGgatcatttatctttcactgcgga
YAR028W YAR028W sg2	GCTCGCCAACGTGAGATAGC	aagctgtttccagcttagctcttaaacGCTATCTCACGTTGGCGAGCgatcatttatctttcactgcgga
YAR028W YAR028W sg3	GTCATCACAATAGATCAGCC	aagctgtttccagcttagctcttaaacGGCTGATCTATTGTGATGACgatcatttatctttcactgcgga
YAR028W YAR028W sg4	CGATCACATCGAATCCCTTC	aagctgtttccagcttagctcttaaacGAAGGGATTCGATGTGATCGgatcatttatctttcactgcgga
YAR028W YAR028W sg5	CATTGTATTTATTATTTTTG	aagctgtttccagcttagctcttaaacCAAAAATAATAAATACAATGgatcatttatctttcactgcgga
YAR028W YAR028W sg6	CTCAAAAATAATAAATACAA	aagctgtttccagcttagctcttaaacTTGTATTTATTATTTTTGAGgatcatttatctttcactgcgga
YAR028W YAR028W sg7	TTAAAAAAGCATAAAACAGC	aagctgtttccagcttagctcttaaacGCTGTTTTATGCTTTTTTAAgatcatttatctttcactgcgga
YAR028W YAR028W sg8	ATTGATATCTTGCCTTAATA	aagctgtttccagcttagctcttaaacTATTAAGGCAAGATATCAATgatcatttatctttcactgcgga
YAR028W YAR028W sg9	ATTTTCTGAAGGTGTTTGCA	aagctgtttccagcttagctcttaaacTGCAAACACCTTCAGAAAATgatcatttatctttcactgcgga
YAR028W YAR028W sg10	GAGAGTATCCATCTTTACGT	aagctgtttccagcttagctcttaaacACGTAAAGATGGATACTCTCgatcatttatctttcactgcgga
YAR028W YAR028W sg11	CTCTTCGATTAAATGTGCAC	aagctgtttccagcttagctcttaaacGTGCACATTTAATCGAAGAGgatcatttatctttcactgcgga
YAR028W YAR028W sg12	ATGTGAACTGAATGTGTCTT	aagctgtttccagcttagctcttaaacAAGACACATTCAGTTCACATgatcatttatctttcactgcgga
YAR029W YAR029W sg1	CTGGATGTGTTGAGTGGAGA	aagctgtttccagcttagctcttaaacTCTCCACTCAACACATCCAGgatcatttatctttcactgcgga
YAR029W YAR029W sg2	GTACGAATTGAACATGTCTT	aagctgtttccagcttagctcttaaacAAGACATGTTCAATTCGTACgatcatttatctttcactgcgga
YAR029W YAR029W sg3	TATTCACTTTACGTGTTACG	aagctgtttccagcttagctcttaaacCGTAACACGTAAAGTGAATAgatcatttatctttcactgcgga
YAR029W YAR029W sg4	GCCGATAATGATTATGTTCC	aagctgtttccagcttagctcttaaacGGAACATAATCATTATCGGCgatcatttatctttcactgcgga
YAR029W YAR029W sg5	GGGACATGAGATGGTATACT	aagctgtttccagcttagctcttaaacAGTATACCATCTCATGTCCCgatcatttatctttcactgcgga
YAR029W YAR029W sg6	GATGAAAAAAGAGGATAGAA	aagctgtttccagcttagctcttaaacTTCTATCCTCTTTTTTCATCgatcatttatctttcactgcgga
YAR029W YAR029W sg7	AATATTAGATGCTTTATTGT	aagctgtttccagcttagctcttaaacACAATAAAGCATCTAATATTgatcatttatctttcactgcgga
YAR029W YAR029W sg8	ACAATAAAGCATCTAATATT	aagctgtttccagcttagctcttaaacAATATTAGATGCTTTATTGTgatcatttatctttcactgcgga
YAR029W YAR029W sg9	ACGCCAGCGTTCGGTGAAAG	aagctgtttccagcttagctcttaaacCTTTCACCGAACGCTGGCGTgatcatttatctttcactgcgga
YAR029W YAR029W sg10	AAGGAGTACTCCATATTTTA	aagctgtttccagcttagctcttaaacTAAAATATGGAGTACTCCTTgatcatttatctttcactgcgga
YAR029W YAR029W sg11	TAAAACTTAGAAAAAGACGG	aagctgtttccagcttagctcttaaacCCGTCTTTTTCTAAGTTTTAgatcatttatctttcactgcgga
YAR029W YAR029W sg12	CTTTTTCTAAGTTTTATTGA	aagctgtttccagcttagctcttaaacTCAATAAAACTTAGAAAAAGgatcatttatctttcactgcgga
YAR030C YAR030C sg1	TCGGTTCGTACTTAAGTTAT	aagctgtttccagcttagctcttaaacATAACTTAAGTACGAACCGAgatcatttatctttcactgcgga
YAR030C YAR030C sg2	ATATTTAATTGAGAAAAATG	aagctgtttccagcttagctcttaaacCATTTTTCTCAATTAAATATgatcatttatctttcactgcgga
YAR030C YAR030C sg3	TTTCTCAATTAAATATGCAC	aagctgtttccagcttagctcttaaacGTGCATATTTAATTGAGAAAgatcatttatctttcactgcgga
YAR030C YAR030C sg4	GAGAAAATCCGACTTGGCGT	aagctgtttccagcttagctcttaaacACGCCAAGTCGGATTTTCTCgatcatttatctttcactgcgga
YAR030C YAR030C sg5	AGAGAAGACAAGATATAAAC	aagctgtttccagcttagctcttaaacGTTTATATCTTGTCTTCTCTgatcatttatctttcactgcgga
YAR030C YAR030C sg6	TCTTCTCTATAGCTCTGCTA	aagctgtttccagcttagctcttaaacTAGCAGAGCTATAGAGAAGAgatcatttatctttcactgcgga
YAR030C YAR030C sg7	AGGTGATGAAAAGTTTCAAT	aagctgtttccagcttagctcttaaacATTGAAACTTTTCATCACCTgatcatttatctttcactgcgga
YAR030C YAR030C sg8	TCACCTGCTTTTTACTTCGG	aagctgtttccagcttagctcttaaacCCGAAGTAAAAAGCAGGTGAgatcatttatctttcactgcgga
YAR030C YAR030C sg9	ATTTTTATTTTGTATCATTC	aagctgtttccagcttagctcttaaacGAATGATACAAAATAAAAATgatcatttatctttcactgcgga
YAR030C YAR030C sg10	ACAAAATAAAAATGGTATTG	aagctgtttccagcttagctcttaaacCAATACCATTTTTATTTTGTgatcatttatctttcactgcgga
YAR030C YAR030C sg11	AGTTGTTAGCACAGCAAAGA	aagctgtttccagcttagctcttaaacTCTTTGCTGTGCTAACAACTgatcatttatctttcactgcgga
YAR030C YAR030C sg12	GAGTATTTACGTTAAAAAAT	aagctgtttccagcttagctcttaaacATTTTTTAACGTAAATACTCgatcatttatctttcactgcgga
PRM9 YAR031W sg1	AACAATCTCAAGTGAAGTAT	aagctgtttccagcttagctcttaaacATACTTCACTTGAGATTGTTgatcatttatctttcactgcgga
PRM9 YAR031W sg2	GGTGCAATTATTTGAAAGGA	aagctgtttccagcttagctcttaaacTCCTTTCAAATAATTGCACCgatcatttatctttcactgcgga
PRM9 YAR031W sg3	GGTAAATCCCTTTGCTAGCA	aagctgtttccagcttagctcttaaacTGCTAGCAAAGGGATTTACCgatcatttatctttcactgcgga
PRM9 YAR031W sg4	AATCCACTGACGCTAAAATG	aagctgtttccagcttagctcttaaacCATTTTAGCGTCAGTGGATTgatcatttatctttcactgcgga
PRM9 YAR031W sg5	TCTAACGTGACTTTATATAG	aagctgtttccagcttagctcttaaacCTATATAAAGTCACGTTAGAgatcatttatctttcactgcgga
PRM9 YAR031W sg6	CAGATATGTAGCACACAAAA	aagctgtttccagcttagctcttaaacTTTTGTGTGCTACATATCTGgatcatttatctttcactgcgga
PRM9 YAR031W sg7	GAGTATTTACGTTAAAAAAT	aagctgtttccagcttagctcttaaacATTTTTTAACGTAAATACTCgatcatttatctttcactgcgga
PRM9 YAR031W sg8	TTAAGTTTTCTGATCGTTCT	aagctgtttccagcttagctcttaaacAGAACGATCAGAAAACTTAAgatcatttatctttcactgcgga
PRM9 YAR031W sg9	AGTTGTTAGCACAGCAAAGA	aagctgtttccagcttagctcttaaacTCTTTGCTGTGCTAACAACTgatcatttatctttcactgcgga
PRM9 YAR031W sg10	ACAAAATAAAAATGGTATTG	aagctgtttccagcttagctcttaaacCAATACCATTTTTATTTTGTgatcatttatctttcactgcgga
PRM9 YAR031W sg11	ATTTTTATTTTGTATCATTC	aagctgtttccagcttagctcttaaacGAATGATACAAAATAAAAATgatcatttatctttcactgcgga
PRM9 YAR031W sg12	ATGCCTCCGAAGTAAAAAGC	aagctgtttccagcttagctcttaaacGCTTTTTACTTCGGAGGCATgatcatttatctttcactgcgga
MST28 YAR033W sg1	CATTTATGATTTTTTGTAGT	aagctgtttccagcttagctcttaaacACTACAAAAAATCATAAATGgatcatttatctttcactgcgga
MST28 YAR033W sg2	ATACAGCGCTCCAAATAGTG	aagctgtttccagcttagctcttaaacCACTATTTGGAGCGCTGTATgatcatttatctttcactgcgga
MST28 YAR033W sg3	ACAAAGTACGAGAACAGATG	aagctgtttccagcttagctcttaaacCATCTGTTCTCGTACTTTGTgatcatttatctttcactgcgga
MST28 YAR033W sg4	ATAATGAAAATGTGATAATA	aagctgtttccagcttagctcttaaacTATTATCACATTTTCATTATgatcatttatctttcactgcgga
MST28 YAR033W sg5	ATTTTCATTATGCAACGCTT	aagctgtttccagcttagctcttaaacAAGCGTTGCATAATGAAAATgatcatttatctttcactgcgga
MST28 YAR033W sg6	CGATTGTTTTTCATCTCTAG	aagctgtttccagcttagctcttaaacCTAGAGATGAAAAACAATCGgatcatttatctttcactgcgga
MST28 YAR033W sg7	ATCAAATGTTTCAATTACGC	aagctgtttccagcttagctcttaaacGCGTAATTGAAACATTTGATgatcatttatctttcactgcgga
MST28 YAR033W sg8	AACATTTGATCAGTATGCAG	aagctgtttccagcttagctcttaaacCTGCATACTGATCAAATGTTgatcatttatctttcactgcgga
MST28 YAR033W sg9	ACCAGGAATACTATAGTCAT	aagctgtttccagcttagctcttaaacATGACTATAGTATTCCTGGTgatcatttatctttcactgcgga
MST28 YAR033W sg10	AAGTGTATCTAACTTGACGT	aagctgtttccagcttagctcttaaacACGTCAAGTTAGATACACTTgatcatttatctttcactgcgga
MST28 YAR033W sg11	TTCTCAATTAAATGTGCACT	aagctgtttccagcttagctcttaaacAGTGCACATTTAATTGAGAAgatcatttatctttcactgcgga
MST28 YAR033W sg12	GAAAAATGTGGCTCTTCCTA	aagctgtttccagcttagctcttaaacTAGGAAGAGCCACATTTTTCgatcatttatctttcactgcgga
YAR035C-A YAR035C-A sg1	GTTTCTTTAGGAGATCTTGT	aagctgtttccagcttagctcttaaacACAAGATCTCCTAAAGAAACgatcatttatctttcactgcgga
YAR035C-A YAR035C-A sg2	GGGGAAACTTCCCTGGCGAA	aagctgtttccagcttagctcttaaacTTCGCCAGGGAAGTTTCCCCgatcatttatctttcactgcgga
YAR035C-A YAR035C-A sg3	ACAACCTGATCTATCGTCTG	aagctgtttccagcttagctcttaaacCAGACGATAGATCAGGTTGTgatcatttatctttcactgcgga
YAR035C-A YAR035C-A sg4	CGATAGATCAGGTTGTTCCA	aagctgtttccagcttagctcttaaacTGGAACAACCTGATCTATCGgatcatttatctttcactgcgga
YAR035C-A YAR035C-A sg5	AAAAAAAAAAAAAATAAAAA	aagctgtttccagcttagctcttaaacTTTTTATTTTTTTTTTTTTTgatcatttatctttcactgcgga
YAR035C-A YAR035C-A sg6	CTTTTTATTTTTTTTTTTTT	aagctgtttccagcttagctcttaaacAAAAAAAAAAAAATAAAAAGgatcatttatctttcactgcgga
YAR035C-A YAR035C-A sg7	GAAAAAGGAAACTCAAAACT	aagctgtttccagcttagctcttaaacAGTTTTGAGTTTCCTTTTTCgatcatttatctttcactgcgga
YAR035C-A YAR035C-A sg8	AACGTGCACCAAAAAGGGAA	aagctgtttccagcttagctcttaaacTTCCCTTTTTGGTGCACGTTgatcatttatctttcactgcgga
YAR035C-A YAR035C-A sg9	CTTTTTGGTGCACGTTCGCT	aagctgtttccagcttagctcttaaacAGCGAACGTGCACCAAAAAGgatcatttatctttcactgcgga
YAR035C-A YAR035C-A sg10	AAAGAGGTAATCCAAACGAC	aagctgtttccagcttagctcttaaacGTCGTTTGGATTACCTCTTTgatcatttatctttcactgcgga
YAR035C-A YAR035C-A sg11	GAAGTGACTGGCGCCGCCGC	aagctgtttccagcttagctcttaaacGCGGCGGCGCCAGTCACTTCgatcatttatctttcactgcgga
YAR035C-A YAR035C-A sg12	TATTAAATATACTAAATAAG	aagctgtttccagcttagctcttaaacCTTATTTAGTATATTTAATAgatcatttatctttcactgcgga
YAT1 YAR035W sg1	TTTTCCTTGCCCCTTTACTT	aagctgtttccagcttagctcttaaacAAGTAAAGGGGCAAGGAAAAgatcatttatctttcactgcgga
YAT1 YAR035W sg2	GATTGAAAGGACTCCCCATC	aagctgtttccagcttagctcttaaacGATGGGGAGTCCTTTCAATCgatcatttatctttcactgcgga
YAT1 YAR035W sg3	TGGACTCTATATGTCATCAG	aagctgtttccagcttagctcttaaacCTGATGACATATAGAGTCCAgatcatttatctttcactgcgga
YAT1 YAR035W sg4	AGCATCAGCACTAGAGTCAT	aagctgtttccagcttagctcttaaacATGACTCTAGTGCTGATGCTgatcatttatctttcactgcgga
YAT1 YAR035W sg5	GGACTTTCCGTCCGCCCGGC	aagctgtttccagcttagctcttaaacGCCGGGCGGACGGAAAGTCCgatcatttatctttcactgcgga
YAT1 YAR035W sg6	CGGGCTGTATCAGCGTCAAC	aagctgtttccagcttagctcttaaacGTTGACGCTGATACAGCCCGgatcatttatctttcactgcgga
YAT1 YAR035W sg7	TGTCGTGTGGTTATTGTCGT	aagctgtttccagcttagctcttaaacACGACAATAACCACACGACAgatcatttatctttcactgcgga
YAT1 YAR035W sg8	AAAGGAGGGGTGGGCGGGTG	aagctgtttccagcttagctcttaaacCACCCGCCCACCCCTCCTTTgatcatttatctttcactgcgga
YAT1 YAR035W sg9	ATGGGTAGTCTCTTTAAGTT	aagctgtttccagcttagctcttaaacAACTTAAAGAGACTACCCATgatcatttatctttcactgcgga
YAT1 YAR035W sg10	GTTCCACGCGTGCCAGGTAG	aagctgtttccagcttagctcttaaacCTACCTGGCACGCGTGGAACgatcatttatctttcactgcgga
YAT1 YAR035W sg11	GGCACGCGTGGAACCCCTGC	aagctgtttccagcttagctcttaaacGCAGGGGTTCCACGCGTGCCgatcatttatctttcactgcgga
YAT1 YAR035W sg12	AGAGCACAGTGCGGCGCGTA	aagctgtttccagcttagctcttaaacTACGCGCCGCACTGTGCTCTgatcatttatctttcactgcgga
SWH1 YAR042W sg1	TATTAAATATACTAAATAAG	aagctgtttccagcttagctcttaaacCTTATTTAGTATATTTAATAgatcatttatctttcactgcgga
SWH1 YAR042W sg2	GAAGTGACTGGCGCCGCCGC	aagctgtttccagcttagctcttaaacGCGGCGGCGCCAGTCACTTCgatcatttatctttcactgcgga
SWH1 YAR042W sg3	AAAGAGGTAATCCAAACGAC	aagctgtttccagcttagctcttaaacGTCGTTTGGATTACCTCTTTgatcatttatctttcactgcgga
SWH1 YAR042W sg4	CTTTTTTTCCTTTCCCTTTT	aagctgtttccagcttagctcttaaacAAAAGGGAAAGGAAAAAAAGgatcatttatctttcactgcgga
SWH1 YAR042W sg5	GAAAAAGGAAACTCAAAACT	aagctgtttccagcttagctcttaaacAGTTTTGAGTTTCCTTTTTCgatcatttatctttcactgcgga
SWH1 YAR042W sg6	CTTTTTATTTTTTTTTTTTT	aagctgtttccagcttagctcttaaacAAAAAAAAAAAAATAAAAAGgatcatttatctttcactgcgga
SWH1 YAR042W sg7	AAAAAAAAAAAAAATAAAAA	aagctgtttccagcttagctcttaaacTTTTTATTTTTTTTTTTTTTgatcatttatctttcactgcgga
SWH1 YAR042W sg8	ATGGTGTGTGGAGGGGTGAA	aagctgtttccagcttagctcttaaacTTCACCCCTCCACACACCATgatcatttatctttcactgcgga
SWH1 YAR042W sg9	ATGGCCACAGACGATAGATC	aagctgtttccagcttagctcttaaacGATCTATCGTCTGTGGCCATgatcatttatctttcactgcgga
SWH1 YAR042W sg10	AGAAGTTTCAACTTCAGCAG	aagctgtttccagcttagctcttaaacCTGCTGAAGTTGAAACTTCTgatcatttatctttcactgcgga
SWH1 YAR042W sg11	GGGGAAACTTCCCTGGCGAA	aagctgtttccagcttagctcttaaacTTCGCCAGGGAAGTTTCCCCgatcatttatctttcactgcgga
SWH1 YAR042W sg12	GTTTCTTTAGGAGATCTTGT	aagctgtttccagcttagctcttaaacACAAGATCTCCTAAAGAAACgatcatttatctttcactgcgga
YAR047C YAR047C sg1	TTCACTCGCTAATCGTTAGT	aagctgtttccagcttagctcttaaacACTAACGATTAGCGAGTGAAgatcatttatctttcactgcgga
YAR047C YAR047C sg2	ATGTCTATTTTGCATCTTAT	aagctgtttccagcttagctcttaaacATAAGATGCAAAATAGACATgatcatttatctttcactgcgga
YAR047C YAR047C sg3	GACATACCATAGCCTTTTAG	aagctgtttccagcttagctcttaaacCTAAAAGGCTATGGTATGTCgatcatttatctttcactgcgga
YAR047C YAR047C sg4	AAGTCTGGTCTCAAAATAGA	aagctgtttccagcttagctcttaaacTCTATTTTGAGACCAGACTTgatcatttatctttcactgcgga
YAR047C YAR047C sg5	AGGACGGCTCTACTGTAGAC	aagctgtttccagcttagctcttaaacGTCTACAGTAGAGCCGTCCTgatcatttatctttcactgcgga
YAR047C YAR047C sg6	TTTTGTACAAGTCGTTGAAA	aagctgtttccagcttagctcttaaacTTTCAACGACTTGTACAAAAgatcatttatctttcactgcgga
YAR047C YAR047C sg7	TAGTGAATATGAAAGAGCAG	aagctgtttccagcttagctcttaaacCTGCTCTTTCATATTCACTAgatcatttatctttcactgcgga
YAR047C YAR047C sg8	AATTACAAGTAATTACTTGT	aagctgtttccagcttagctcttaaacACAAGTAATTACTTGTAATTgatcatttatctttcactgcgga
YAR047C YAR047C sg9	TCTGATAAGCTATTAACATA	aagctgtttccagcttagctcttaaacTATGTTAATAGCTTATCAGAgatcatttatctttcactgcgga
YAR047C YAR047C sg10	TGAAAATAGAACAAAGAAAG	aagctgtttccagcttagctcttaaacCTTTCTTTGTTCTATTTTCAgatcatttatctttcactgcgga
YAR047C YAR047C sg11	TCTTTCTTTGTTCTATTTTC	aagctgtttccagcttagctcttaaacGAAAATAGAACAAAGAAAGAgatcatttatctttcactgcgga
YAR047C YAR047C sg12	ACTAAACTTATTTTATGATA	aagctgtttccagcttagctcttaaacTATCATAAAATAAGTTTAGTgatcatttatctttcactgcgga
FLO1 YAR050W sg1	AAATCAACAATCAGCATTAA	aagctgtttccagcttagctcttaaacTTAATGCTGATTGTTGATTTgatcatttatctttcactgcgga
FLO1 YAR050W sg2	TCACCCACTTGAAATTAGCT	aagctgtttccagcttagctcttaaacAGCTAATTTCAAGTGGGTGAgatcatttatctttcactgcgga
FLO1 YAR050W sg3	TGGTAAAGAGCTCTGCAGCA	aagctgtttccagcttagctcttaaacTGCTGCAGAGCTCTTTACCAgatcatttatctttcactgcgga
FLO1 YAR050W sg4	TATTCGCATACTTACGCTGT	aagctgtttccagcttagctcttaaacACAGCGTAAGTATGCGAATAgatcatttatctttcactgcgga
FLO1 YAR050W sg5	TGCCTACATATTTATTCGGA	aagctgtttccagcttagctcttaaacTCCGAATAAATATGTAGGCAgatcatttatctttcactgcgga
FLO1 YAR050W sg6	AAAATTTTTGAGCTTATAAA	aagctgtttccagcttagctcttaaacTTTATAAGCTCAAAAATTTTgatcatttatctttcactgcgga
FLO1 YAR050W sg7	AAGAATTAAAAATAAGAACC	aagctgtttccagcttagctcttaaacGGTTCTTATTTTTAATTCTTgatcatttatctttcactgcgga
FLO1 YAR050W sg8	TTTTTGGATGTTCTGTTTAC	aagctgtttccagcttagctcttaaacGTAAACAGAACATCCAAAAAgatcatttatctttcactgcgga
FLO1 YAR050W sg9	GCCAAAAACATATAGCGATG	aagctgtttccagcttagctcttaaacCATCGCTATATGTTTTTGGCgatcatttatctttcactgcgga
FLO1 YAR050W sg10	TTTGGCAGTCTTTACACTTC	aagctgtttccagcttagctcttaaacGAAGTGTAAAGACTGCCAAAgatcatttatctttcactgcgga
FLO1 YAR050W sg11	TGCTGGTAAGCACGCCTCTG	aagctgtttccagcttagctcttaaacCAGAGGCGTGCTTACCAGCAgatcatttatctttcactgcgga
FLO1 YAR050W sg12	TATTCATCCCACTTTTCCTC	aagctgtttccagcttagctcttaaacGAGGAAAAGTGGGATGAATAgatcatttatctttcactgcgga
YAR053W YAR053W sg1	TTGAATATTTGAAAGTATGG	aagctgtttccagcttagctcttaaacCCATACTTTCAAATATTCAAgatcatttatctttcactgcgga
YAR053W YAR053W sg2	AACGTTATTATTATTGTCTT	aagctgtttccagcttagctcttaaacAAGACAATAATAATAACGTTgatcatttatctttcactgcgga
YAR053W YAR053W sg3	TAACGGTAAAATTCTTTTCA	aagctgtttccagcttagctcttaaacTGAAAAGAATTTTACCGTTAgatcatttatctttcactgcgga
YAR053W YAR053W sg4	AAATACAATGATATCGATAA	aagctgtttccagcttagctcttaaacTTATCGATATCATTGTATTTgatcatttatctttcactgcgga
YAR053W YAR053W sg5	TTATTCAATTTTTTTTTTTT	aagctgtttccagcttagctcttaaacAAAAAAAAAAAATTGAATAAgatcatttatctttcactgcgga
YAR053W YAR053W sg6	GAATTCGAAGTGTTGTTTGC	aagctgtttccagcttagctcttaaacGCAAACAACACTTCGAATTCgatcatttatctttcactgcgga
YAR053W YAR053W sg7	AATAATAAGTACTCATACAT	aagctgtttccagcttagctcttaaacATGTATGAGTACTTATTATTgatcatttatctttcactgcgga
YAR053W YAR053W sg8	ATGAGTACTTATTATTAACG	aagctgtttccagcttagctcttaaacCGTTAATAATAAGTACTCATgatcatttatctttcactgcgga
YAR053W YAR053W sg9	CATTAATTGCTAAAGAAAAT	aagctgtttccagcttagctcttaaacATTTTCTTTAGCAATTAATGgatcatttatctttcactgcgga
YAR053W YAR053W sg10	GTTAAAGCAAAAGTTGGCGA	aagctgtttccagcttagctcttaaacTCGCCAACTTTTGCTTTAACgatcatttatctttcactgcgga
YAR053W YAR053W sg11	ATAATTGTTAAAGCAAAAGT	aagctgtttccagcttagctcttaaacACTTTTGCTTTAACAATTATgatcatttatctttcactgcgga
YAR053W YAR053W sg12	TACGTTAGTACTGCTGAAAA	aagctgtttccagcttagctcttaaacTTTTCAGCAGTACTAACGTAgatcatttatctttcactgcgga
YAR060C YAR060C sg1	TACAACCACATTTTGCGTTT	aagctgtttccagcttagctcttaaacAAACGCAAAATGTGGTTGTAgatcatttatctttcactgcgga
YAR060C YAR060C sg2	GGATTCGTTACAACTGCTGC	aagctgtttccagcttagctcttaaacGCAGCAGTTGTAACGAATCCgatcatttatctttcactgcgga
YAR060C YAR060C sg3	AGGAATGCATAAAAGCAAAT	aagctgtttccagcttagctcttaaacATTTGCTTTTATGCATTCCTgatcatttatctttcactgcgga
YAR060C YAR060C sg4	GCTTTTATGCATTCCTAAAC	aagctgtttccagcttagctcttaaacGTTTAGGAATGCATAAAAGCgatcatttatctttcactgcgga
YAR060C YAR060C sg5	TATAAGTCTTGAGGAACTCC	aagctgtttccagcttagctcttaaacGGAGTTCCTCAAGACTTATAgatcatttatctttcactgcgga
YAR060C YAR060C sg6	TTTTTTTTGATAATAAAATT	aagctgtttccagcttagctcttaaacAATTTTATTATCAAAAAAAAgatcatttatctttcactgcgga
YAR060C YAR060C sg7	AAAAAAAATATTTGTACAAG	aagctgtttccagcttagctcttaaacCTTGTACAAATATTTTTTTTgatcatttatctttcactgcgga
YAR060C YAR060C sg8	CTCTTTTGCTTCATCACAAG	aagctgtttccagcttagctcttaaacCTTGTGATGAAGCAAAAGAGgatcatttatctttcactgcgga
YAR060C YAR060C sg9	CTGTTGTACTACTTCTTTAT	aagctgtttccagcttagctcttaaacATAAAGAAGTAGTACAACAGgatcatttatctttcactgcgga
YAR060C YAR060C sg10	AGGAAAAGAAAGAAAAAGGA	aagctgtttccagcttagctcttaaacTCCTTTTTCTTTCTTTTCCTgatcatttatctttcactgcgga
YAR060C YAR060C sg11	AAAAAATCTCGTGAGGCCTC	aagctgtttccagcttagctcttaaacGAGGCCTCACGAGATTTTTTgatcatttatctttcactgcgga
YAR060C YAR060C sg12	GACGCTGCAAGTCAATCTAC	aagctgtttccagcttagctcttaaacGTAGATTGACTTGCAGCGTCgatcatttatctttcactgcgga
YAR061W YAR061W sg1	GAGTCGTAATAAATCGTTTC	aagctgtttccagcttagctcttaaacGAAACGATTTATTACGACTCgatcatttatctttcactgcgga
YAR061W YAR061W sg2	AGGTAATAATGTAATGGAAT	aagctgtttccagcttagctcttaaacATTCCATTACATTATTACCTgatcatttatctttcactgcgga
YAR061W YAR061W sg3	TCAGCGACAAAAAGTGTTGT	aagctgtttccagcttagctcttaaacACAACACTTTTTGTCGCTGAgatcatttatctttcactgcgga
YAR061W YAR061W sg4	AAATTTCCTAAATACAGCGC	aagctgtttccagcttagctcttaaacGCGCTGTATTTAGGAAATTTgatcatttatctttcactgcgga
YAR061W YAR061W sg5	TCTTCATATGTCATTGTTTT	aagctgtttccagcttagctcttaaacAAAACAATGACATATGAAGAgatcatttatctttcactgcgga
YAR061W YAR061W sg6	AATGATGAAAATTTTGATGC	aagctgtttccagcttagctcttaaacGCATCAAAATTTTCATCATTgatcatttatctttcactgcgga
YAR061W YAR061W sg7	AATTTTCATCATTAACAGCA	aagctgtttccagcttagctcttaaacTGCTGTTAATGATGAAAATTgatcatttatctttcactgcgga
YAR061W YAR061W sg8	TTGGTTCGTCAATCAGGTAT	aagctgtttccagcttagctcttaaacATACCTGATTGACGAACCAAgatcatttatctttcactgcgga
YAR061W YAR061W sg9	GCCAAAAATAAATAGTGATA	aagctgtttccagcttagctcttaaacTATCACTATTTATTTTTGGCgatcatttatctttcactgcgga
YAR061W YAR061W sg10	GCCTTATCACTATTTATTTT	aagctgtttccagcttagctcttaaacAAAATAAATAGTGATAAGGCgatcatttatctttcactgcgga
YAR061W YAR061W sg11	TGTACTTCCTGAAACAACAT	aagctgtttccagcttagctcttaaacATGTTGTTTCAGGAAGTACAgatcatttatctttcactgcgga
YAR061W YAR061W sg12	CATGCCTGCCAGTGGGCCCG	aagctgtttccagcttagctcttaaacCGGGCCCACTGGCAGGCATGgatcatttatctttcactgcgga
YAR064W YAR064W sg1	CAAACCAAGCATAAGATAGT	aagctgtttccagcttagctcttaaacACTATCTTATGCTTGGTTTGgatcatttatctttcactgcgga
YAR064W YAR064W sg2	AATCTGTGCTGATGAAATGC	aagctgtttccagcttagctcttaaacGCATTTCATCAGCACAGATTgatcatttatctttcactgcgga
YAR064W YAR064W sg3	GGGCGATGTAGTGGTACAGA	aagctgtttccagcttagctcttaaacTCTGTACCACTACATCGCCCgatcatttatctttcactgcgga
YAR064W YAR064W sg4	AAGCGGTGCAAAAGACAAAA	aagctgtttccagcttagctcttaaacTTTTGTCTTTTGCACCGCTTgatcatttatctttcactgcgga
YAR064W YAR064W sg5	CTTTTGCACCGCTTATATAT	aagctgtttccagcttagctcttaaacATATATAAGCGGTGCAAAAGgatcatttatctttcactgcgga
YAR064W YAR064W sg6	GAATTTATAATGGAACCCAA	aagctgtttccagcttagctcttaaacTTGGGTTCCATTATAAATTCgatcatttatctttcactgcgga
YAR064W YAR064W sg7	TATCTTTCCAGCGTTTTCTA	aagctgtttccagcttagctcttaaacTAGAAAACGCTGGAAAGATAgatcatttatctttcactgcgga
YAR064W YAR064W sg8	AAAGATATTCTTTAACGAGA	aagctgtttccagcttagctcttaaacTCTCGTTAAAGAATATCTTTgatcatttatctttcactgcgga
YAR064W YAR064W sg9	GAGTAATTCTCGTCAGGAAT	aagctgtttccagcttagctcttaaacATTCCTGACGAGAATTACTCgatcatttatctttcactgcgga
YAR064W YAR064W sg10	TTTTGCTGTAGTTATATAGC	aagctgtttccagcttagctcttaaacGCTATATAACTACAGCAAAAgatcatttatctttcactgcgga
YAR064W YAR064W sg11	AGCGAGCGCCTTCTTTCACA	aagctgtttccagcttagctcttaaacTGTGAAAGAAGGCGCTCGCTgatcatttatctttcactgcgga
YAR064W YAR064W sg12	TTTTGTCAGCCACGTCTCCG	aagctgtttccagcttagctcttaaacCGGAGACGTGGCTGACAAAAgatcatttatctttcactgcgga
YAR066W YAR066W sg1	GAACATTCTCAAGCCCTGTA	aagctgtttccagcttagctcttaaacTACAGGGCTTGAGAATGTTCgatcatttatctttcactgcgga
YAR066W YAR066W sg2	CCCGAAGCTACAGAGACCGA	aagctgtttccagcttagctcttaaacTCGGTCTCTGTAGCTTCGGGgatcatttatctttcactgcgga
YAR066W YAR066W sg3	ACCATCGGTCTCTGTAGCTT	aagctgtttccagcttagctcttaaacAAGCTACAGAGACCGATGGTgatcatttatctttcactgcgga
YAR066W YAR066W sg4	CTTCTTCTTGTTACTACTCA	aagctgtttccagcttagctcttaaacTGAGTAGTAACAAGAAGAAGgatcatttatctttcactgcgga
YAR066W YAR066W sg5	AGAAGAAGTATATAAAAAGC	aagctgtttccagcttagctcttaaacGCTTTTTATATACTTCTTCTgatcatttatctttcactgcgga
YAR066W YAR066W sg6	TCAATATGCTTCATTGTCAC	aagctgtttccagcttagctcttaaacGTGACAATGAAGCATATTGAgatcatttatctttcactgcgga
YAR066W YAR066W sg7	AGCTTGCAAAGATGAAAACT	aagctgtttccagcttagctcttaaacAGTTTTCATCTTTGCAAGCTgatcatttatctttcactgcgga
YAR066W YAR066W sg8	TACTATTTCTTTCTTTTTAT	aagctgtttccagcttagctcttaaacATAAAAAGAAAGAAATAGTAgatcatttatctttcactgcgga
YAR066W YAR066W sg9	GGGCCAAAGCGACAGCAGCT	aagctgtttccagcttagctcttaaacAGCTGCTGTCGCTTTGGCCCgatcatttatctttcactgcgga
YAR066W YAR066W sg10	ATTCCAAGCTGCTGTCGCTT	aagctgtttccagcttagctcttaaacAAGCGACAGCAGCTTGGAATgatcatttatctttcactgcgga
YAR066W YAR066W sg11	GCTTTGGCCCTACTCTCTCG	aagctgtttccagcttagctcttaaacCGAGAGAGTAGGGCCAAAGCgatcatttatctttcactgcgga
YAR066W YAR066W sg12	AGTGATAGAACTCAAGTCTG	aagctgtttccagcttagctcttaaacCAGACTTGAGTTCTATCACTgatcatttatctttcactgcgga
YAR068W YAR068W sg1	AGTGGATGCGGATGTGGATG	aagctgtttccagcttagctcttaaacCATCCACATCCGCATCCACTgatcatttatctttcactgcgga
YAR068W YAR068W sg2	GGTGTTGTCTCTACTGCCAC	aagctgtttccagcttagctcttaaacGTGGCAGTAGAGACAACACCgatcatttatctttcactgcgga
YAR068W YAR068W sg3	AGAAGAGATCGTAGAAGAGA	aagctgtttccagcttagctcttaaacTCTCTTCTACGATCTCTTCTgatcatttatctttcactgcgga
YAR068W YAR068W sg4	TGAAGGAATTATTGAGTCTG	aagctgtttccagcttagctcttaaacCAGACTCAATAATTCCTTCAgatcatttatctttcactgcgga
YAR068W YAR068W sg5	TCATCTAGCGCCTCTATCTC	aagctgtttccagcttagctcttaaacGAGATAGAGGCGCTAGATGAgatcatttatctttcactgcgga
YAR068W YAR068W sg6	AGTAGAAGTAGTGGAAGCGG	aagctgtttccagcttagctcttaaacCCGCTTCCACTACTTCTACTgatcatttatctttcactgcgga
YAR068W YAR068W sg7	GAAGCTGGTGGCGGATGCAG	aagctgtttccagcttagctcttaaacCTGCATCCGCCACCAGCTTCgatcatttatctttcactgcgga
YAR068W YAR068W sg8	TGTAGTAGTGTAGACAGAAG	aagctgtttccagcttagctcttaaacCTTCTGTCTACACTACTACAgatcatttatctttcactgcgga
YAR068W YAR068W sg9	GGAAACCACGACTGTACTTG	aagctgtttccagcttagctcttaaacCAAGTACAGTCGTGGTTTCCgatcatttatctttcactgcgga
YAR068W YAR068W sg10	GTAAATGTTACCGCTAGCGT	aagctgtttccagcttagctcttaaacACGCTAGCGGTAACATTTACgatcatttatctttcactgcgga
YAR068W YAR068W sg11	GCATGGGACAGTTGTGGTAA	aagctgtttccagcttagctcttaaacTTACCACAACTGTCCCATGCgatcatttatctttcactgcgga
YAR068W YAR068W sg12	ACAAGATGTGATGGTGGCAG	aagctgtttccagcttagctcttaaacCTGCCACCATCACATCTTGTgatcatttatctttcactgcgga
YAR069C YAR069C sg1	CCTCTTGTCAAACTTTGCAC	aagctgtttccagcttagctcttaaacGTGCAAAGTTTGACAAGAGGgatcatttatctttcactgcgga
YAR069C YAR069C sg2	AGAGCCGCACATGTAATTAC	aagctgtttccagcttagctcttaaacGTAATTACATGTGCGGCTCTgatcatttatctttcactgcgga
YAR069C YAR069C sg3	AATTACATGTGCGGCTCTAT	aagctgtttccagcttagctcttaaacATAGAGCCGCACATGTAATTgatcatttatctttcactgcgga
YAR069C YAR069C sg4	AAAGAAACGGTACTGGGAGC	aagctgtttccagcttagctcttaaacGCTCCCAGTACCGTTTCTTTgatcatttatctttcactgcgga
YAR069C YAR069C sg5	TGCTGTGACCGTTTCCAATA	aagctgtttccagcttagctcttaaacTATTGGAAACGGTCACAGCAgatcatttatctttcactgcgga
YAR069C YAR069C sg6	ATTGGAAACGGTCACAGCAC	aagctgtttccagcttagctcttaaacGTGCTGTGACCGTTTCCAATgatcatttatctttcactgcgga
YAR069C YAR069C sg7	GAGTTTAGCTAAATGTCACT	aagctgtttccagcttagctcttaaacAGTGACATTTAGCTAAACTCgatcatttatctttcactgcgga
YAR069C YAR069C sg8	ATGAGCAAAATTACTTCTTT	aagctgtttccagcttagctcttaaacAAAGAAGTAATTTTGCTCATgatcatttatctttcactgcgga
YAR069C YAR069C sg9	CGACCGACTGTTTTGTGATA	aagctgtttccagcttagctcttaaacTATCACAAAACAGTCGGTCGgatcatttatctttcactgcgga
YAR069C YAR069C sg10	TAATATCTCCTTCCAACAGT	aagctgtttccagcttagctcttaaacACTGTTGGAAGGAGATATTAgatcatttatctttcactgcgga
YAR069C YAR069C sg11	GTGGCCATCGTTGTTTTCTT	aagctgtttccagcttagctcttaaacAAGAAAACAACGATGGCCACgatcatttatctttcactgcgga
YAR069C YAR069C sg12	TGTGTCGTTGTCTGTAGAAA	aagctgtttccagcttagctcttaaacTTTCTACAGACAACGACACAgatcatttatctttcactgcgga
YAR070C YAR070C sg1	GTGTGAACGCCAAGATTGTG	aagctgtttccagcttagctcttaaacCACAATCTTGGCGTTCACACgatcatttatctttcactgcgga
YAR070C YAR070C sg2	AGATTGTGCGGCTTCGTTTA	aagctgtttccagcttagctcttaaacTAAACGAAGCCGCACAATCTgatcatttatctttcactgcgga
YAR070C YAR070C sg3	AAAAAAAAAAAAAAAGAAAT	aagctgtttccagcttagctcttaaacATTTCTTTTTTTTTTTTTTTgatcatttatctttcactgcgga
YAR070C YAR070C sg4	CAGAATGTTATGCGAAAACG	aagctgtttccagcttagctcttaaacCGTTTTCGCATAACATTCTGgatcatttatctttcactgcgga
YAR070C YAR070C sg5	GTATAAGAAAAAGCTTATCA	aagctgtttccagcttagctcttaaacTGATAAGCTTTTTCTTATACgatcatttatctttcactgcgga
YAR070C YAR070C sg6	TTTCATCGTTTCATTCATCG	aagctgtttccagcttagctcttaaacCGATGAATGAAACGATGAAAgatcatttatctttcactgcgga
YAR070C YAR070C sg7	AAGTAGATATAAGAAGTAGT	aagctgtttccagcttagctcttaaacACTACTTCTTATATCTACTTgatcatttatctttcactgcgga
YAR070C YAR070C sg8	ACATCAAGATGAGAAAATAA	aagctgtttccagcttagctcttaaacTTATTTTCTCATCTTGATGTgatcatttatctttcactgcgga
YAR070C YAR070C sg9	AAATAACTACTATATATTTG	aagctgtttccagcttagctcttaaacCAAATATATAGTAGTTATTTgatcatttatctttcactgcgga
YAR070C YAR070C sg10	CTATGCCGATGAAAAATGAA	aagctgtttccagcttagctcttaaacTTCATTTTTCATCGGCATAGgatcatttatctttcactgcgga
YAR070C YAR070C sg11	TCATACCTTTCATTTTTCAT	aagctgtttccagcttagctcttaaacATGAAAAATGAAAGGTATGAgatcatttatctttcactgcgga
YAR070C YAR070C sg12	ACATTGAAAAAAGCGTATTA	aagctgtttccagcttagctcttaaacTAATACGCTTTTTTCAATGTgatcatttatctttcactgcgga
PHO11 YAR071W sg1	TAAACGAAGCCGCACAATCT	aagctgtttccagcttagctcttaaacAGATTGTGCGGCTTCGTTTAgatcatttatctttcactgcgga
PHO11 YAR071W sg2	GTTCACACGTGGGTTTAAAA	aagctgtttccagcttagctcttaaacTTTTAAACCCACGTGTGAACgatcatttatctttcactgcgga
PHO11 YAR071W sg3	TGGAATCTCTCCGGTAAACA	aagctgtttccagcttagctcttaaacTGTTTACCGGAGAGATTCCAgatcatttatctttcactgcgga
PHO11 YAR071W sg4	CAATTTGGCAATGTGACGTG	aagctgtttccagcttagctcttaaacCACGTCACATTGCCAAATTGgatcatttatctttcactgcgga
PHO11 YAR071W sg5	CAAAACGGGTATAACATATC	aagctgtttccagcttagctcttaaacGATATGTTATACCCGTTTTGgatcatttatctttcactgcgga
PHO11 YAR071W sg6	GAGCTTATATACGTTTTACT	aagctgtttccagcttagctcttaaacAGTAAAACGTATATAAGCTCgatcatttatctttcactgcgga
PHO11 YAR071W sg7	TTCTTCCTACTTTACAACCA	aagctgtttccagcttagctcttaaacTGGTTGTAAAGTAGGAAGAAgatcatttatctttcactgcgga
PHO11 YAR071W sg8	GGAAGAAGAAGAAGAAGAAG	aagctgtttccagcttagctcttaaacCTTCTTCTTCTTCTTCTTCCgatcatttatctttcactgcgga
PHO11 YAR071W sg9	TAAACGGCTGACTTCAACAT	aagctgtttccagcttagctcttaaacATGTTGAAGTCAGCCGTTTAgatcatttatctttcactgcgga
PHO11 YAR071W sg10	ACCTGCATTAACCAAAGAAG	aagctgtttccagcttagctcttaaacCTTCTTTGGTTAATGCAGGTgatcatttatctttcactgcgga
PHO11 YAR071W sg11	AATGCAGGTACCATACCCCT	aagctgtttccagcttagctcttaaacAGGGGTATGGTACCTGCATTgatcatttatctttcactgcgga
PHO11 YAR071W sg12	TTATCTGACATTGACAAAAT	aagctgtttccagcttagctcttaaacATTTTGTCAATGTCAGATAAgatcatttatctttcactgcgga
IMD1 YAR073W sg1	AAAAAAAAAAGTATAAATAG	aagctgtttccagcttagctcttaaacCTATTTATACTTTTTTTTTTgatcatttatctttcactgcgga
IMD1 YAR073W sg2	CATTTAGAAAAAAATTCGAA	aagctgtttccagcttagctcttaaacTTCGAATTTTTTTCTAAATGgatcatttatctttcactgcgga
IMD1 YAR073W sg3	AAAAAGCCGCCAAGGGTCTC	aagctgtttccagcttagctcttaaacGAGACCCTTGGCGGCTTTTTgatcatttatctttcactgcgga
IMD1 YAR073W sg4	GCGGCTTTTTCTCAGTTTCG	aagctgtttccagcttagctcttaaacCGAAACTGAGAAAAAGCCGCgatcatttatctttcactgcgga
IMD1 YAR073W sg5	GCAAGGAATAGAATAGAATA	aagctgtttccagcttagctcttaaacTATTCTATTCTATTCCTTGCgatcatttatctttcactgcgga
IMD1 YAR073W sg6	AAAAAATGATAAGAAAAGTA	aagctgtttccagcttagctcttaaacTACTTTTCTTATCATTTTTTgatcatttatctttcactgcgga
IMD1 YAR073W sg7	TTAAAAAGTATTTTTGAAAT	aagctgtttccagcttagctcttaaacATTTCAAAAATACTTTTTAAgatcatttatctttcactgcgga
IMD1 YAR073W sg8	GCCATTGCTTTCGCTACTTG	aagctgtttccagcttagctcttaaacCAAGTAGCGAAAGCAATGGCgatcatttatctttcactgcgga
IMD1 YAR073W sg9	TCCACAAGTAGCGAAAGCAA	aagctgtttccagcttagctcttaaacTTGCTTTCGCTACTTGTGGAgatcatttatctttcactgcgga
IMD1 YAR073W sg10	GCTCTTGGTAAGATCTAGTG	aagctgtttccagcttagctcttaaacCACTAGATCTTACCAAGAGCgatcatttatctttcactgcgga
IMD1 YAR073W sg11	AAGAGCCTACCAAGACCGGA	aagctgtttccagcttagctcttaaacTCCGGTCTTGGTAGGCTCTTgatcatttatctttcactgcgga
IMD1 YAR073W sg12	AGCCAACCCACCTCTGATCT	aagctgtttccagcttagctcttaaacAGATCAGAGGTGGGTTGGCTgatcatttatctttcactgcgga
YAR075W YAR075W sg1	CTAAGATTATTGGTAAAAGC	aagctgtttccagcttagctcttaaacGCTTTTACCAATAATCTTAGgatcatttatctttcactgcgga
YAR075W YAR075W sg2	TCCATTTGATCATGTTCAAT	aagctgtttccagcttagctcttaaacATTGAACATGATCAAATGGAgatcatttatctttcactgcgga
YAR075W YAR075W sg3	CAGCAATGATTTCCAAATCT	aagctgtttccagcttagctcttaaacAGATTTGGAAATCATTGCTGgatcatttatctttcactgcgga
YAR075W YAR075W sg4	CGCACCGGCAGCAATCAAAT	aagctgtttccagcttagctcttaaacATTTGATTGCTGCCGGTGCGgatcatttatctttcactgcgga
YAR075W YAR075W sg5	GGTGCGGACGGTTTGAGAAT	aagctgtttccagcttagctcttaaacATTCTCAAACCGTCCGCACCgatcatttatctttcactgcgga
YAR075W YAR075W sg6	ACCACAAGCCATAACTTTTT	aagctgtttccagcttagctcttaaacAAAAAGTTATGGCTTGTGGTgatcatttatctttcactgcgga
YAR075W YAR075W sg7	AAATTCACACACGTTGTAGA	aagctgtttccagcttagctcttaaacTCTACAACGTGTGTGAATTTgatcatttatctttcactgcgga
YAR075W YAR075W sg8	CCATACATGGAACACCGAAT	aagctgtttccagcttagctcttaaacATTCGGTGTTCCATGTATGGgatcatttatctttcactgcgga
YAR075W YAR075W sg9	GTTCCATGTATGGCTGATGG	aagctgtttccagcttagctcttaaacCCATCAGCCATACATGGAACgatcatttatctttcactgcgga
YAR075W YAR075W sg10	AGAACCAAGAGCCAAAGCTT	aagctgtttccagcttagctcttaaacAAGCTTTGGCTCTTGGTTCTgatcatttatctttcactgcgga
YAR075W YAR075W sg11	TGGTTCTTCTACTGTTATGA	aagctgtttccagcttagctcttaaacTCATAACAGTAGAAGAACCAgatcatttatctttcactgcgga
YAR075W YAR075W sg12	GAGATATTCACCTGGTGATT	aagctgtttccagcttagctcttaaacAATCACCAGGTGAATATCTCgatcatttatctttcactgcgga
ECM15 YBL001C sg1	TCTCTTATTTGAAATGAAGA	aagctgtttccagcttagctcttaaacTCTTCATTTCAAATAAGAGAgatcatttatctttcactgcgga
ECM15 YBL001C sg2	AGCCAGTAACAAGCTTGTGT	aagctgtttccagcttagctcttaaacACACAAGCTTGTTACTGGCTgatcatttatctttcactgcgga
ECM15 YBL001C sg3	CTCCTACACAAGCTTGTTAC	aagctgtttccagcttagctcttaaacGTAACAAGCTTGTGTAGGAGgatcatttatctttcactgcgga
ECM15 YBL001C sg4	TAAAAAGTAAAAGAAACGAA	aagctgtttccagcttagctcttaaacTTCGTTTCTTTTACTTTTTAgatcatttatctttcactgcgga
ECM15 YBL001C sg5	AGCTTGAATCATACTAAAAA	aagctgtttccagcttagctcttaaacTTTTTAGTATGATTCAAGCTgatcatttatctttcactgcgga
ECM15 YBL001C sg6	TAATGATATTCTGTTTTTCA	aagctgtttccagcttagctcttaaacTGAAAAACAGAATATCATTAgatcatttatctttcactgcgga
ECM15 YBL001C sg7	TTGACGATGTCAGTGAATCC	aagctgtttccagcttagctcttaaacGGATTCACTGACATCGTCAAgatcatttatctttcactgcgga
ECM15 YBL001C sg8	GATTCACTGACATCGTCAAA	aagctgtttccagcttagctcttaaacTTTGACGATGTCAGTGAATCgatcatttatctttcactgcgga
ECM15 YBL001C sg9	TTTATAGTTAATGATCACGA	aagctgtttccagcttagctcttaaacTCGTGATCATTAACTATAAAgatcatttatctttcactgcgga
ECM15 YBL001C sg10	TCCGCTAAACAAAAGATCTT	aagctgtttccagcttagctcttaaacAAGATCTTTTGTTTAGCGGAgatcatttatctttcactgcgga
ECM15 YBL001C sg11	GCCCAAGATCTTTTGTTTAG	aagctgtttccagcttagctcttaaacCTAAACAAAAGATCTTGGGCgatcatttatctttcactgcgga
ECM15 YBL001C sg12	ATCAGAAATACTAGCAGAGT	aagctgtttccagcttagctcttaaacACTCTGCTAGTATTTCTGATgatcatttatctttcactgcgga
HTB2 YBL002W sg1	CAAAATTTCTCCCCGTTTTC	aagctgtttccagcttagctcttaaacGAAAACGGGGAGAAATTTTGgatcatttatctttcactgcgga
HTB2 YBL002W sg2	TCACGAGCGCCATCTAGTTC	aagctgtttccagcttagctcttaaacGAACTAGATGGCGCTCGTGAgatcatttatctttcactgcgga
HTB2 YBL002W sg3	ATCCAAAACCTTATATATGA	aagctgtttccagcttagctcttaaacTCATATATAAGGTTTTGGATgatcatttatctttcactgcgga
HTB2 YBL002W sg4	CCTGTGTTATGCTCAAATAA	aagctgtttccagcttagctcttaaacTTATTTGAGCATAACACAGGgatcatttatctttcactgcgga
HTB2 YBL002W sg5	CCGTTATTTGAGCATAACAC	aagctgtttccagcttagctcttaaacGTGTTATGCTCAAATAACGGgatcatttatctttcactgcgga
HTB2 YBL002W sg6	AAATATATTATTATATATCA	aagctgtttccagcttagctcttaaacTGATATATAATAATATATTTgatcatttatctttcactgcgga
HTB2 YBL002W sg7	TGTAAAATTTTTTTGCTGAC	aagctgtttccagcttagctcttaaacGTCAGCAAAAAAATTTTACAgatcatttatctttcactgcgga
HTB2 YBL002W sg8	GTTGTAGAGTAAGTTGTTGT	aagctgtttccagcttagctcttaaacACAACAACTTACTCTACAACgatcatttatctttcactgcgga
HTB2 YBL002W sg9	TGGTTTCTTTTCGGCGGCAG	aagctgtttccagcttagctcttaaacCTGCCGCCGAAAAGAAACCAgatcatttatctttcactgcgga
HTB2 YBL002W sg10	GCAGCTGGCTTCTTTTCAGC	aagctgtttccagcttagctcttaaacGCTGAAAAGAAGCCAGCTGCgatcatttatctttcactgcgga
HTB2 YBL002W sg11	GACGGAGGTTGATGTTTTCT	aagctgtttccagcttagctcttaaacAGAAAACATCAACCTCCGTCgatcatttatctttcactgcgga
HTB2 YBL002W sg12	AAAACATCAACCTCCGTCGA	aagctgtttccagcttagctcttaaacTCGACGGAGGTTGATGTTTTgatcatttatctttcactgcgga
HTA2 YBL003C sg1	ACGTCGCGTTTATGGCCCCC	aagctgtttccagcttagctcttaaacGGGGGCCATAAACGCGACGTgatcatttatctttcactgcgga
HTA2 YBL003C sg2	CTAAGTATACGTAACGAAAA	aagctgtttccagcttagctcttaaacTTTTCGTTACGTATACTTAGgatcatttatctttcactgcgga
HTA2 YBL003C sg3	AGTAGTCATGTTGTAATCTC	aagctgtttccagcttagctcttaaacGAGATTACAACATGACTACTgatcatttatctttcactgcgga
HTA2 YBL003C sg4	CAAACATAACTCTATATATA	aagctgtttccagcttagctcttaaacTATATATAGAGTTATGTTTGgatcatttatctttcactgcgga
HTA2 YBL003C sg5	ATCGAAAAGTAAAACTTTAA	aagctgtttccagcttagctcttaaacTTAAAGTTTTACTTTTCGATgatcatttatctttcactgcgga
HTA2 YBL003C sg6	GACTGCATGATGCTTTTCTT	aagctgtttccagcttagctcttaaacAAGAAAAGCATCATGCAGTCgatcatttatctttcactgcgga
HTA2 YBL003C sg7	TGTCTTTTTACATAAGAATT	aagctgtttccagcttagctcttaaacAATTCTTATGTAAAAAGACAgatcatttatctttcactgcgga
HTA2 YBL003C sg8	AGCTTTACCACCTTTACCAC	aagctgtttccagcttagctcttaaacGTGGTAAAGGTGGTAAAGCTgatcatttatctttcactgcgga
HTA2 YBL003C sg9	ATAATGTCCGGTGGTAAAGG	aagctgtttccagcttagctcttaaacCCTTTACCACCGGACATTATgatcatttatctttcactgcgga
HTA2 YBL003C sg10	GGTGGTAAAGGTGGTAAAGC	aagctgtttccagcttagctcttaaacGCTTTACCACCTTTACCACCgatcatttatctttcactgcgga
HTA2 YBL003C sg11	CAATCTAGATCTGCTAAAGC	aagctgtttccagcttagctcttaaacGCTTTAGCAGATCTAGATTGgatcatttatctttcactgcgga
HTA2 YBL003C sg12	GCTGGTTTAACATTCCCAGT	aagctgtttccagcttagctcttaaacACTGGGAATGTTAAACCAGCgatcatttatctttcactgcgga
UTP20 YBL004W sg1	ACCTTAGAAAATGAAGCGAG	aagctgtttccagcttagctcttaaacCTCGCTTCATTTTCTAAGGTgatcatttatctttcactgcgga
UTP20 YBL004W sg2	ACCTCTCGCTTCATTTTCTA	aagctgtttccagcttagctcttaaacTAGAAAATGAAGCGAGAGGTgatcatttatctttcactgcgga
UTP20 YBL004W sg3	TTTCTAAGGTAGTGTTTTGA	aagctgtttccagcttagctcttaaacTCAAAACACTACCTTAGAAAgatcatttatctttcactgcgga
UTP20 YBL004W sg4	CGTATGTATGTAATGTCACC	aagctgtttccagcttagctcttaaacGGTGACATTACATACATACGgatcatttatctttcactgcgga
UTP20 YBL004W sg5	TGCTCATCGGTAAAAATTTT	aagctgtttccagcttagctcttaaacAAAATTTTTACCGATGAGCAgatcatttatctttcactgcgga
UTP20 YBL004W sg6	AAAAGTTGCATTATTAAATT	aagctgtttccagcttagctcttaaacAATTTAATAATGCAACTTTTgatcatttatctttcactgcgga
UTP20 YBL004W sg7	ACCGATTAAACAGGTAGTGT	aagctgtttccagcttagctcttaaacACACTACCTGTTTAATCGGTgatcatttatctttcactgcgga
UTP20 YBL004W sg8	ACGTAAAACTGGATGTAAAC	aagctgtttccagcttagctcttaaacGTTTACATCCAGTTTTACGTgatcatttatctttcactgcgga
UTP20 YBL004W sg9	TTTTACGTTGTTGGCCGTAT	aagctgtttccagcttagctcttaaacATACGGCCAACAACGTAAAAgatcatttatctttcactgcgga
UTP20 YBL004W sg10	CACATATTTCATTGAAAGTA	aagctgtttccagcttagctcttaaacTACTTTCAATGAAATATGTGgatcatttatctttcactgcgga
UTP20 YBL004W sg11	ATCGTCAATCCTAGCCTTGA	aagctgtttccagcttagctcttaaacTCAAGGCTAGGATTGACGATgatcatttatctttcactgcgga
UTP20 YBL004W sg12	TGACGATTTGAAGATTGAAC	aagctgtttccagcttagctcttaaacGTTCAATCTTCAAATCGTCAgatcatttatctttcactgcgga
PDR3 YBL005W sg1	CACCGTGCTCTGCTGCTTTC	aagctgtttccagcttagctcttaaacGAAAGCAGCAGAGCACGGTGgatcatttatctttcactgcgga
PDR3 YBL005W sg2	AAAGTGAAATGCAGTTGTCG	aagctgtttccagcttagctcttaaacCGACAACTGCATTTCACTTTgatcatttatctttcactgcgga
PDR3 YBL005W sg3	AAGGGCAGCGCCTGTTGTTC	aagctgtttccagcttagctcttaaacGAACAACAGGCGCTGCCCTTgatcatttatctttcactgcgga
PDR3 YBL005W sg4	CGGCAGAGGAGGCAGCTCCG	aagctgtttccagcttagctcttaaacCGGAGCTGCCTCCTCTGCCGgatcatttatctttcactgcgga
PDR3 YBL005W sg5	TCTGCCGCTCGGACTTTCCG	aagctgtttccagcttagctcttaaacCGGAAAGTCCGAGCGGCAGAgatcatttatctttcactgcgga
PDR3 YBL005W sg6	GCTCCTGAAGACACAAACAC	aagctgtttccagcttagctcttaaacGTGTTTGTGTCTTCAGGAGCgatcatttatctttcactgcgga
PDR3 YBL005W sg7	TTTCCTGTGTTTGTGTCTTC	aagctgtttccagcttagctcttaaacGAAGACACAAACACAGGAAAgatcatttatctttcactgcgga
PDR3 YBL005W sg8	CCAAAGCAACCATAGGTCTT	aagctgtttccagcttagctcttaaacAAGACCTATGGTTGCTTTGGgatcatttatctttcactgcgga
PDR3 YBL005W sg9	TGATTTCTTCACTTTCATTG	aagctgtttccagcttagctcttaaacCAATGAAAGTGAAGAAATCAgatcatttatctttcactgcgga
PDR3 YBL005W sg10	CATGTGTCAATTGCAGAAAA	aagctgtttccagcttagctcttaaacTTTTCTGCAATTGACACATGgatcatttatctttcactgcgga
PDR3 YBL005W sg11	AAAAGGAAAATCAAATGCAC	aagctgtttccagcttagctcttaaacGTGCATTTGATTTTCCTTTTgatcatttatctttcactgcgga
PDR3 YBL005W sg12	ACAATCGTAAGAAATGCAGT	aagctgtttccagcttagctcttaaacACTGCATTTCTTACGATTGTgatcatttatctttcactgcgga
YBL005W-A YBL005W-A sg1	ATTATAGTCTCTAACAACAG	aagctgtttccagcttagctcttaaacCTGTTGTTAGAGACTATAATgatcatttatctttcactgcgga
YBL005W-A YBL005W-A sg2	TATTAGTTGATAGACGATAG	aagctgtttccagcttagctcttaaacCTATCGTCTATCAACTAATAgatcatttatctttcactgcgga
YBL005W-A YBL005W-A sg3	TATCAATATATTATCATATA	aagctgtttccagcttagctcttaaacTATATGATAATATATTGATAgatcatttatctttcactgcgga
YBL005W-A YBL005W-A sg4	GAAGCTGTCATCGAAGTTAG	aagctgtttccagcttagctcttaaacCTAACTTCGATGACAGCTTCgatcatttatctttcactgcgga
YBL005W-A YBL005W-A sg5	GCAAGGATTGATAATGTAAT	aagctgtttccagcttagctcttaaacATTACATTATCAATCCTTGCgatcatttatctttcactgcgga
YBL005W-A YBL005W-A sg6	GAAACATATAAAACGGAATG	aagctgtttccagcttagctcttaaacCATTCCGTTTTATATGTTTCgatcatttatctttcactgcgga
YBL005W-A YBL005W-A sg7	GGATATAGGAATCCTCAAAA	aagctgtttccagcttagctcttaaacTTTTGAGGATTCCTATATCCgatcatttatctttcactgcgga
YBL005W-A YBL005W-A sg8	TGAGGATTCCTATATCCTTG	aagctgtttccagcttagctcttaaacCAAGGATATAGGAATCCTCAgatcatttatctttcactgcgga
YBL005W-A YBL005W-A sg9	TTGATAAAGGCTATAATATT	aagctgtttccagcttagctcttaaacAATATTATAGCCTTTATCAAgatcatttatctttcactgcgga
YBL005W-A YBL005W-A sg10	GGGAATGTTGAGATAATTGT	aagctgtttccagcttagctcttaaacACAATTATCTCAACATTCCCgatcatttatctttcactgcgga
YBL005W-A YBL005W-A sg11	TCATGGTAGCGCCTGTGCTT	aagctgtttccagcttagctcttaaacAAGCACAGGCGCTACCATGAgatcatttatctttcactgcgga
YBL005W-A YBL005W-A sg12	TTGGAAGCTGAAATGTCTAA	aagctgtttccagcttagctcttaaacTTAGACATTTCAGCTTCCAAgatcatttatctttcactgcgga
YBL005W-B YBL005W-B sg1	ATTATAGTCTCTAACAACAG	aagctgtttccagcttagctcttaaacCTGTTGTTAGAGACTATAATgatcatttatctttcactgcgga
YBL005W-B YBL005W-B sg2	TATTAGTTGATAGACGATAG	aagctgtttccagcttagctcttaaacCTATCGTCTATCAACTAATAgatcatttatctttcactgcgga
YBL005W-B YBL005W-B sg3	TATCAATATATTATCATATA	aagctgtttccagcttagctcttaaacTATATGATAATATATTGATAgatcatttatctttcactgcgga
YBL005W-B YBL005W-B sg4	GAAGCTGTCATCGAAGTTAG	aagctgtttccagcttagctcttaaacCTAACTTCGATGACAGCTTCgatcatttatctttcactgcgga
YBL005W-B YBL005W-B sg5	GCAAGGATTGATAATGTAAT	aagctgtttccagcttagctcttaaacATTACATTATCAATCCTTGCgatcatttatctttcactgcgga
YBL005W-B YBL005W-B sg6	GAAACATATAAAACGGAATG	aagctgtttccagcttagctcttaaacCATTCCGTTTTATATGTTTCgatcatttatctttcactgcgga
YBL005W-B YBL005W-B sg7	GGATATAGGAATCCTCAAAA	aagctgtttccagcttagctcttaaacTTTTGAGGATTCCTATATCCgatcatttatctttcactgcgga
YBL005W-B YBL005W-B sg8	TGAGGATTCCTATATCCTTG	aagctgtttccagcttagctcttaaacCAAGGATATAGGAATCCTCAgatcatttatctttcactgcgga
YBL005W-B YBL005W-B sg9	TTGATAAAGGCTATAATATT	aagctgtttccagcttagctcttaaacAATATTATAGCCTTTATCAAgatcatttatctttcactgcgga
YBL005W-B YBL005W-B sg10	GGGAATGTTGAGATAATTGT	aagctgtttccagcttagctcttaaacACAATTATCTCAACATTCCCgatcatttatctttcactgcgga
YBL005W-B YBL005W-B sg11	TCATGGTAGCGCCTGTGCTT	aagctgtttccagcttagctcttaaacAAGCACAGGCGCTACCATGAgatcatttatctttcactgcgga
YBL005W-B YBL005W-B sg12	TTGGAAGCTGAAATGTCTAA	aagctgtttccagcttagctcttaaacTTAGACATTTCAGCTTCCAAgatcatttatctttcactgcgga
LDB7 YBL006C sg1	CCAAAGCAACCATAGGTCTT	aagctgtttccagcttagctcttaaacAAGACCTATGGTTGCTTTGGgatcatttatctttcactgcgga
LDB7 YBL006C sg2	TTTCCTGTGTTTGTGTCTTC	aagctgtttccagcttagctcttaaacGAAGACACAAACACAGGAAAgatcatttatctttcactgcgga
LDB7 YBL006C sg3	GCTCCTGAAGACACAAACAC	aagctgtttccagcttagctcttaaacGTGTTTGTGTCTTCAGGAGCgatcatttatctttcactgcgga
LDB7 YBL006C sg4	TCTGCCGCTCGGACTTTCCG	aagctgtttccagcttagctcttaaacCGGAAAGTCCGAGCGGCAGAgatcatttatctttcactgcgga
LDB7 YBL006C sg5	GAAAGTCCGAGCGGCAGAGG	aagctgtttccagcttagctcttaaacCCTCTGCCGCTCGGACTTTCgatcatttatctttcactgcgga
LDB7 YBL006C sg6	AAGGGCAGCGCCTGTTGTTC	aagctgtttccagcttagctcttaaacGAACAACAGGCGCTGCCCTTgatcatttatctttcactgcgga
LDB7 YBL006C sg7	AAAGTGAAATGCAGTTGTCG	aagctgtttccagcttagctcttaaacCGACAACTGCATTTCACTTTgatcatttatctttcactgcgga
LDB7 YBL006C sg8	CACCGTGCTCTGCTGCTTTC	aagctgtttccagcttagctcttaaacGAAAGCAGCAGAGCACGGTGgatcatttatctttcactgcgga
LDB7 YBL006C sg9	AGCAGAGCACGGTGTTAACA	aagctgtttccagcttagctcttaaacTGTTAACACCGTGCTCTGCTgatcatttatctttcactgcgga
LDB7 YBL006C sg10	AGAATGAGTGGAAGTAATAT	aagctgtttccagcttagctcttaaacATATTACTTCCACTCATTCTgatcatttatctttcactgcgga
LDB7 YBL006C sg11	GGATACTATGACGTACTCGC	aagctgtttccagcttagctcttaaacGCGAGTACGTCATAGTATCCgatcatttatctttcactgcgga
LDB7 YBL006C sg12	AGCGCTGGAAAAGTCATCCC	aagctgtttccagcttagctcttaaacGGGATGACTTTTCCAGCGCTgatcatttatctttcactgcgga
YBL006W-A YBL006W-A sg1	CTATTGCAATCCTAAAAGAA	aagctgtttccagcttagctcttaaacTTCTTTTAGGATTGCAATAGgatcatttatctttcactgcgga
YBL006W-A YBL006W-A sg2	GTATCTCGATTTCGCATGAG	aagctgtttccagcttagctcttaaacCTCATGCGAAATCGAGATACgatcatttatctttcactgcgga
YBL006W-A YBL006W-A sg3	AGTGGAAGGAAGCCCCTTTT	aagctgtttccagcttagctcttaaacAAAAGGGGCTTCCTTCCACTgatcatttatctttcactgcgga
YBL006W-A YBL006W-A sg4	TTAAACCATGTAATTGATAG	aagctgtttccagcttagctcttaaacCTATCAATTACATGGTTTAAgatcatttatctttcactgcgga
YBL006W-A YBL006W-A sg5	TTACATGGTTTAATCTACGC	aagctgtttccagcttagctcttaaacGCGTAGATTAAACCATGTAAgatcatttatctttcactgcgga
YBL006W-A YBL006W-A sg6	GATTTATAGGTTCCCATAGG	aagctgtttccagcttagctcttaaacCCTATGGGAACCTATAAATCgatcatttatctttcactgcgga
YBL006W-A YBL006W-A sg7	GAAAAGTGATAATATGCAAA	aagctgtttccagcttagctcttaaacTTTGCATATTATCACTTTTCgatcatttatctttcactgcgga
YBL006W-A YBL006W-A sg8	CCAGGAATAGCGAGGCTAAA	aagctgtttccagcttagctcttaaacTTTAGCCTCGCTATTCCTGGgatcatttatctttcactgcgga
YBL006W-A YBL006W-A sg9	TTTTAGCCTCGCTATTCCTG	aagctgtttccagcttagctcttaaacCAGGAATAGCGAGGCTAAAAgatcatttatctttcactgcgga
YBL006W-A YBL006W-A sg10	TGGGGCTCTCTATGTGTGAT	aagctgtttccagcttagctcttaaacATCACACATAGAGAGCCCCAgatcatttatctttcactgcgga
YBL006W-A YBL006W-A sg11	TAGAGACAATTGTCCTGCGC	aagctgtttccagcttagctcttaaacGCGCAGGACAATTGTCTCTAgatcatttatctttcactgcgga
YBL006W-A YBL006W-A sg12	ATTCTAATGTGCGGTGGAAA	aagctgtttccagcttagctcttaaacTTTCCACCGCACATTAGAATgatcatttatctttcactgcgga
SLA1 YBL007C sg1	GAAAAGTGATAATATGCAAA	aagctgtttccagcttagctcttaaacTTTGCATATTATCACTTTTCgatcatttatctttcactgcgga
SLA1 YBL007C sg2	GATTTATAGGTTCCCATAGG	aagctgtttccagcttagctcttaaacCCTATGGGAACCTATAAATCgatcatttatctttcactgcgga
SLA1 YBL007C sg3	TTACATGGTTTAATCTACGC	aagctgtttccagcttagctcttaaacGCGTAGATTAAACCATGTAAgatcatttatctttcactgcgga
SLA1 YBL007C sg4	TTAAACCATGTAATTGATAG	aagctgtttccagcttagctcttaaacCTATCAATTACATGGTTTAAgatcatttatctttcactgcgga
SLA1 YBL007C sg5	AGTGGAAGGAAGCCCCTTTT	aagctgtttccagcttagctcttaaacAAAAGGGGCTTCCTTCCACTgatcatttatctttcactgcgga
SLA1 YBL007C sg6	GTATCTCGATTTCGCATGAG	aagctgtttccagcttagctcttaaacCTCATGCGAAATCGAGATACgatcatttatctttcactgcgga
SLA1 YBL007C sg7	GTTACACTATCCCTTCTTTT	aagctgtttccagcttagctcttaaacAAAAGAAGGGATAGTGTAACgatcatttatctttcactgcgga
SLA1 YBL007C sg8	GGGATAGTGTAACATAGCCA	aagctgtttccagcttagctcttaaacTGGCTATGTTACACTATCCCgatcatttatctttcactgcgga
SLA1 YBL007C sg9	CTAGAGTATGACTGTGTTTC	aagctgtttccagcttagctcttaaacGAAACACAGTCATACTCTAGgatcatttatctttcactgcgga
SLA1 YBL007C sg10	TTCTGGTGTCTGCGGCTCAT	aagctgtttccagcttagctcttaaacATGAGCCGCAGACACCAGAAgatcatttatctttcactgcgga
SLA1 YBL007C sg11	GGTACAACAGATCGTCTTCT	aagctgtttccagcttagctcttaaacAGAAGACGATCTGTTGTACCgatcatttatctttcactgcgga
SLA1 YBL007C sg12	CAATGTCTGACTTCTGTAAG	aagctgtttccagcttagctcttaaacCTTACAGAAGTCAGACATTGgatcatttatctttcactgcgga
HIR1 YBL008W sg1	AAATGTGCTTTCAGTTTGTG	aagctgtttccagcttagctcttaaacCACAAACTGAAAGCACATTTgatcatttatctttcactgcgga
HIR1 YBL008W sg2	TACAGAGGATAACAGTACAA	aagctgtttccagcttagctcttaaacTTGTACTGTTATCCTCTGTAgatcatttatctttcactgcgga
HIR1 YBL008W sg3	AGAAAAATAACGACTTACAG	aagctgtttccagcttagctcttaaacCTGTAAGTCGTTATTTTTCTgatcatttatctttcactgcgga
HIR1 YBL008W sg4	ATTTTTCTTTTGCCTTTTTC	aagctgtttccagcttagctcttaaacGAAAAAGGCAAAAGAAAAATgatcatttatctttcactgcgga
HIR1 YBL008W sg5	CAAAAATAAAACGAAGTTAC	aagctgtttccagcttagctcttaaacGTAACTTCGTTTTATTTTTGgatcatttatctttcactgcgga
HIR1 YBL008W sg6	GTGGCAGAAACATATAATAT	aagctgtttccagcttagctcttaaacATATTATATGTTTCTGCCACgatcatttatctttcactgcgga
HIR1 YBL008W sg7	GAACATTCATAAAATAATTA	aagctgtttccagcttagctcttaaacTAATTATTTTATGAATGTTCgatcatttatctttcactgcgga
HIR1 YBL008W sg8	TATCAGAGACCTTTGGTTAC	aagctgtttccagcttagctcttaaacGTAACCAAAGGTCTCTGATAgatcatttatctttcactgcgga
HIR1 YBL008W sg9	GGTCTCTGATAACATGAAAG	aagctgtttccagcttagctcttaaacCTTTCATGTTATCAGAGACCgatcatttatctttcactgcgga
HIR1 YBL008W sg10	CATATTTTCGCGATTCTTCA	aagctgtttccagcttagctcttaaacTGAAGAATCGCGAAAATATGgatcatttatctttcactgcgga
HIR1 YBL008W sg11	TGGCCAACCTTTTCCCATCG	aagctgtttccagcttagctcttaaacCGATGGGAAAAGGTTGGCCAgatcatttatctttcactgcgga
HIR1 YBL008W sg12	CTTGCCATCTAGGCCGCCTG	aagctgtttccagcttagctcttaaacCAGGCGGCCTAGATGGCAAGgatcatttatctttcactgcgga
YBL008W-A YBL008W-A sg1	GTTTTGGAATGTTTTCGAGC	aagctgtttccagcttagctcttaaacGCTCGAAAACATTCCAAAACgatcatttatctttcactgcgga
YBL008W-A YBL008W-A sg2	TTCCTTTTTGAAAATTGTTT	aagctgtttccagcttagctcttaaacAAACAATTTTCAAAAAGGAAgatcatttatctttcactgcgga
YBL008W-A YBL008W-A sg3	TTCCAAAACAATTTTCAAAA	aagctgtttccagcttagctcttaaacTTTTGAAAATTGTTTTGGAAgatcatttatctttcactgcgga
YBL008W-A YBL008W-A sg4	GAACTTGTTATAAGAACTTG	aagctgtttccagcttagctcttaaacCAAGTTCTTATAACAAGTTCgatcatttatctttcactgcgga
YBL008W-A YBL008W-A sg5	GGTGATTTGTTATCTTTGAA	aagctgtttccagcttagctcttaaacTTCAAAGATAACAAATCACCgatcatttatctttcactgcgga
YBL008W-A YBL008W-A sg6	GTAAAGACATCGTAGTAATA	aagctgtttccagcttagctcttaaacTATTACTACGATGTCTTTACgatcatttatctttcactgcgga
YBL008W-A YBL008W-A sg7	TTGCTTACAAATCATTAAGA	aagctgtttccagcttagctcttaaacTCTTAATGATTTGTAAGCAAgatcatttatctttcactgcgga
YBL008W-A YBL008W-A sg8	TACATCAATTTGTAATGGAA	aagctgtttccagcttagctcttaaacTTCCATTACAAATTGATGTAgatcatttatctttcactgcgga
YBL008W-A YBL008W-A sg9	AAATGTGCTTTCAGTTTGTG	aagctgtttccagcttagctcttaaacCACAAACTGAAAGCACATTTgatcatttatctttcactgcgga
YBL008W-A YBL008W-A sg10	TACAGAGGATAACAGTACAA	aagctgtttccagcttagctcttaaacTTGTACTGTTATCCTCTGTAgatcatttatctttcactgcgga
YBL008W-A YBL008W-A sg11	AGAAAAATAACGACTTACAG	aagctgtttccagcttagctcttaaacCTGTAAGTCGTTATTTTTCTgatcatttatctttcactgcgga
YBL008W-A YBL008W-A sg12	ATTTTTCTTTTGCCTTTTTC	aagctgtttccagcttagctcttaaacGAAAAAGGCAAAAGAAAAATgatcatttatctttcactgcgga
ALK2 YBL009W sg1	GCATCTAATGCATTTGTGAC	aagctgtttccagcttagctcttaaacGTCACAAATGCATTAGATGCgatcatttatctttcactgcgga
ALK2 YBL009W sg2	TCATTTGCTTGCTTTGAAAG	aagctgtttccagcttagctcttaaacCTTTCAAAGCAAGCAAATGAgatcatttatctttcactgcgga
ALK2 YBL009W sg3	AGGTGTAGCAAGATAGAAAA	aagctgtttccagcttagctcttaaacTTTTCTATCTTGCTACACCTgatcatttatctttcactgcgga
ALK2 YBL009W sg4	GTATCACAAACGAGAATTTA	aagctgtttccagcttagctcttaaacTAAATTCTCGTTTGTGATACgatcatttatctttcactgcgga
ALK2 YBL009W sg5	TGAAAAAAAAAAAAAACGTT	aagctgtttccagcttagctcttaaacAACGTTTTTTTTTTTTTTCAgatcatttatctttcactgcgga
ALK2 YBL009W sg6	AACAATAACTTAAAGCGTAT	aagctgtttccagcttagctcttaaacATACGCTTTAAGTTATTGTTgatcatttatctttcactgcgga
ALK2 YBL009W sg7	ATAGCGCATGTATGTGTGTT	aagctgtttccagcttagctcttaaacAACACACATACATGCGCTATgatcatttatctttcactgcgga
ALK2 YBL009W sg8	TGAGAAAATGAATTTTGATG	aagctgtttccagcttagctcttaaacCATCAAAATTCATTTTCTCAgatcatttatctttcactgcgga
ALK2 YBL009W sg9	ATCAACAGATGACTGACAGA	aagctgtttccagcttagctcttaaacTCTGTCAGTCATCTGTTGATgatcatttatctttcactgcgga
ALK2 YBL009W sg10	TGAAGAATTTAATGAGCTGT	aagctgtttccagcttagctcttaaacACAGCTCATTAAATTCTTCAgatcatttatctttcactgcgga
YBL010C YBL010C sg1	ATCAACAGATGACTGACAGA	aagctgtttccagcttagctcttaaacTCTGTCAGTCATCTGTTGATgatcatttatctttcactgcgga
YBL010C YBL010C sg2	TGAGAAAATGAATTTTGATG	aagctgtttccagcttagctcttaaacCATCAAAATTCATTTTCTCAgatcatttatctttcactgcgga
YBL010C YBL010C sg3	ATAGCGCATGTATGTGTGTT	aagctgtttccagcttagctcttaaacAACACACATACATGCGCTATgatcatttatctttcactgcgga
YBL010C YBL010C sg4	AACAATAACTTAAAGCGTAT	aagctgtttccagcttagctcttaaacATACGCTTTAAGTTATTGTTgatcatttatctttcactgcgga
YBL010C YBL010C sg5	TGAAAAAAAAAAAAAACGTT	aagctgtttccagcttagctcttaaacAACGTTTTTTTTTTTTTTCAgatcatttatctttcactgcgga
YBL010C YBL010C sg6	GTATCACAAACGAGAATTTA	aagctgtttccagcttagctcttaaacTAAATTCTCGTTTGTGATACgatcatttatctttcactgcgga
YBL010C YBL010C sg7	AGGTGTAGCAAGATAGAAAA	aagctgtttccagcttagctcttaaacTTTTCTATCTTGCTACACCTgatcatttatctttcactgcgga
YBL010C YBL010C sg8	TCATTTGCTTGCTTTGAAAG	aagctgtttccagcttagctcttaaacCTTTCAAAGCAAGCAAATGAgatcatttatctttcactgcgga
YBL010C YBL010C sg9	GCATCTAATGCATTTGTGAC	aagctgtttccagcttagctcttaaacGTCACAAATGCATTAGATGCgatcatttatctttcactgcgga
YBL010C YBL010C sg10	AGTGATTCTAGTGATGATTT	aagctgtttccagcttagctcttaaacAAATCATCACTAGAATCACTgatcatttatctttcactgcgga
YBL010C YBL010C sg11	GTGATTCTAGTGATGATTTT	aagctgtttccagcttagctcttaaacAAAATCATCACTAGAATCACgatcatttatctttcactgcgga
YBL010C YBL010C sg12	ATAGAGGTCATTTTCAACTG	aagctgtttccagcttagctcttaaacCAGTTGAAAATGACCTCTATgatcatttatctttcactgcgga
SCT1 YBL011W sg1	GGAATGTAGAGCCGGGTTAC	aagctgtttccagcttagctcttaaacGTAACCCGGCTCTACATTCCgatcatttatctttcactgcgga
SCT1 YBL011W sg2	TGGATGAGGGATTGAAAGAA	aagctgtttccagcttagctcttaaacTTCTTTCAATCCCTCATCCAgatcatttatctttcactgcgga
SCT1 YBL011W sg3	TCTTTCAATCCCTCATCCAT	aagctgtttccagcttagctcttaaacATGGATGAGGGATTGAAAGAgatcatttatctttcactgcgga
SCT1 YBL011W sg4	TCTTTTTCTTCATAGCGCGT	aagctgtttccagcttagctcttaaacACGCGCTATGAAGAAAAAGAgatcatttatctttcactgcgga
SCT1 YBL011W sg5	CTATGAAGAAAAAGAAAAGT	aagctgtttccagcttagctcttaaacACTTTTCTTTTTCTTCATAGgatcatttatctttcactgcgga
SCT1 YBL011W sg6	GTTGCAGTTTATTTATGATT	aagctgtttccagcttagctcttaaacAATCATAAATAAACTGCAACgatcatttatctttcactgcgga
SCT1 YBL011W sg7	TAACAGAGTGAATTAAGTGT	aagctgtttccagcttagctcttaaacACACTTAATTCACTCTGTTAgatcatttatctttcactgcgga
SCT1 YBL011W sg8	ATATATAGTAAAAAGAGCAC	aagctgtttccagcttagctcttaaacGTGCTCTTTTTACTATATATgatcatttatctttcactgcgga
SCT1 YBL011W sg9	TTCTCCGTGAGTTTTGGTGC	aagctgtttccagcttagctcttaaacGCACCAAAACTCACGGAGAAgatcatttatctttcactgcgga
SCT1 YBL011W sg10	CGTAGTTTTCTGTGTGCTCT	aagctgtttccagcttagctcttaaacAGAGCACACAGAAAACTACGgatcatttatctttcactgcgga
SCT1 YBL011W sg11	CTTGACGCTTTTGGCCTCGA	aagctgtttccagcttagctcttaaacTCGAGGCCAAAAGCGTCAAGgatcatttatctttcactgcgga
SCT1 YBL011W sg12	GGCCAAAAGCGTCAAGACGT	aagctgtttccagcttagctcttaaacACGTCTTGACGCTTTTGGCCgatcatttatctttcactgcgga
YBL012C YBL012C sg1	TTACCCAAATCAATGGGATT	aagctgtttccagcttagctcttaaacAATCCCATTGATTTGGGTAAgatcatttatctttcactgcgga
YBL012C YBL012C sg2	GGTAACCCGATGAGACCCTT	aagctgtttccagcttagctcttaaacAAGGGTCTCATCGGGTTACCgatcatttatctttcactgcgga
YBL012C YBL012C sg3	CAGTCAAGAAATGCGTGTCG	aagctgtttccagcttagctcttaaacCGACACGCATTTCTTGACTGgatcatttatctttcactgcgga
YBL012C YBL012C sg4	ATAACTCTCTTGTAGTCTGT	aagctgtttccagcttagctcttaaacACAGACTACAAGAGAGTTATgatcatttatctttcactgcgga
YBL012C YBL012C sg5	ACGCGGATAGTACCTTCTGC	aagctgtttccagcttagctcttaaacGCAGAAGGTACTATCCGCGTgatcatttatctttcactgcgga
YBL012C YBL012C sg6	GCTAGTTTCTTCATGGCCAT	aagctgtttccagcttagctcttaaacATGGCCATGAAGAAACTAGCgatcatttatctttcactgcgga
YBL012C YBL012C sg7	CTAGCCAAAAACCCTATGGG	aagctgtttccagcttagctcttaaacCCCATAGGGTTTTTGGCTAGgatcatttatctttcactgcgga
YBL012C YBL012C sg8	TGAGCTCTCCGCAATCAAGA	aagctgtttccagcttagctcttaaacTCTTGATTGCGGAGAGCTCAgatcatttatctttcactgcgga
YBL012C YBL012C sg9	CCCTGTAATCCTTATGGGCG	aagctgtttccagcttagctcttaaacCGCCCATAAGGATTACAGGGgatcatttatctttcactgcgga
YBL012C YBL012C sg10	GGGACCGGTGATCTTTGTTG	aagctgtttccagcttagctcttaaacCAACAAAGATCACCGGTCCCgatcatttatctttcactgcgga
YBL012C YBL012C sg11	CAGAGGCCGGGGCAGTTTCA	aagctgtttccagcttagctcttaaacTGAAACTGCCCCGGCCTCTGgatcatttatctttcactgcgga
YBL012C YBL012C sg12	TGATTTCTCTAAAGAAGCAG	aagctgtttccagcttagctcttaaacCTGCTTCTTTAGAGAAATCAgatcatttatctttcactgcgga
FMT1 YBL013W sg1	TGTCCCTCACTCATGCTCAG	aagctgtttccagcttagctcttaaacCTGAGCATGAGTGAGGGACAgatcatttatctttcactgcgga
FMT1 YBL013W sg2	GTTTGGTAATGATATTGATG	aagctgtttccagcttagctcttaaacCATCAATATCATTACCAAACgatcatttatctttcactgcgga
FMT1 YBL013W sg3	GATGAGCTTTCATATTAGTT	aagctgtttccagcttagctcttaaacAACTAATATGAAAGCTCATCgatcatttatctttcactgcgga
FMT1 YBL013W sg4	ACTAATATGAAAGCTCATCT	aagctgtttccagcttagctcttaaacAGATGAGCTTTCATATTAGTgatcatttatctttcactgcgga
FMT1 YBL013W sg5	ATAAATATGGGTTACCCTGT	aagctgtttccagcttagctcttaaacACAGGGTAACCCATATTTATgatcatttatctttcactgcgga
FMT1 YBL013W sg6	TTTTTTTGCTTTTTTCTTAA	aagctgtttccagcttagctcttaaacTTAAGAAAAAAGCAAAAAAAgatcatttatctttcactgcgga
FMT1 YBL013W sg7	CTGTACCTGCTATTATGGAG	aagctgtttccagcttagctcttaaacCTCCATAATAGCAGGTACAGgatcatttatctttcactgcgga
FMT1 YBL013W sg8	TCTCATTAACGTAAAAAGAG	aagctgtttccagcttagctcttaaacCTCTTTTTACGTTAATGAGAgatcatttatctttcactgcgga
FMT1 YBL013W sg9	TTTTCAATCTTCTCACTATG	aagctgtttccagcttagctcttaaacCATAGTGAGAAGATTGAAAAgatcatttatctttcactgcgga
FMT1 YBL013W sg10	AAAACGGCGTATCAAACAAA	aagctgtttccagcttagctcttaaacTTTGTTTGATACGCCGTTTTgatcatttatctttcactgcgga
FMT1 YBL013W sg11	AAATATATCTGCATGTGAAT	aagctgtttccagcttagctcttaaacATTCACATGCAGATATATTTgatcatttatctttcactgcgga
FMT1 YBL013W sg12	ACCAAAGAAAAGCACATTCA	aagctgtttccagcttagctcttaaacTGAATGTGCTTTTCTTTGGTgatcatttatctttcactgcgga
RRN6 YBL014C sg1	CATAGTGAGAAGATTGAAAA	aagctgtttccagcttagctcttaaacTTTTCAATCTTCTCACTATGgatcatttatctttcactgcgga
RRN6 YBL014C sg2	TTTTCAATCTTCTCACTATG	aagctgtttccagcttagctcttaaacCATAGTGAGAAGATTGAAAAgatcatttatctttcactgcgga
RRN6 YBL014C sg3	TCTCATTAACGTAAAAAGAG	aagctgtttccagcttagctcttaaacCTCTTTTTACGTTAATGAGAgatcatttatctttcactgcgga
RRN6 YBL014C sg4	CTGTACCTGCTATTATGGAG	aagctgtttccagcttagctcttaaacCTCCATAATAGCAGGTACAGgatcatttatctttcactgcgga
RRN6 YBL014C sg5	TTTTTTTGCTTTTTTCTTAA	aagctgtttccagcttagctcttaaacTTAAGAAAAAAGCAAAAAAAgatcatttatctttcactgcgga
RRN6 YBL014C sg6	ATAAATATGGGTTACCCTGT	aagctgtttccagcttagctcttaaacACAGGGTAACCCATATTTATgatcatttatctttcactgcgga
RRN6 YBL014C sg7	ACTAATATGAAAGCTCATCT	aagctgtttccagcttagctcttaaacAGATGAGCTTTCATATTAGTgatcatttatctttcactgcgga
RRN6 YBL014C sg8	GTTTGGTAATGATATTGATG	aagctgtttccagcttagctcttaaacCATCAATATCATTACCAAACgatcatttatctttcactgcgga
RRN6 YBL014C sg9	AAAGAGAGAAGGCGTTCTAT	aagctgtttccagcttagctcttaaacATAGAACGCCTTCTCTCTTTgatcatttatctttcactgcgga
RRN6 YBL014C sg10	GAGCCTAACACATCTGAGCT	aagctgtttccagcttagctcttaaacAGCTCAGATGTGTTAGGCTCgatcatttatctttcactgcgga
RRN6 YBL014C sg11	TTAGGCTCGCAATTGGGTGT	aagctgtttccagcttagctcttaaacACACCCAATTGCGAGCCTAAgatcatttatctttcactgcgga
RRN6 YBL014C sg12	TTCGTAGTGTAATTTTCTTG	aagctgtttccagcttagctcttaaacCAAGAAAATTACACTACGAAgatcatttatctttcactgcgga
ACH1 YBL015W sg1	GGGCAATGCGCGCTGCTGAT	aagctgtttccagcttagctcttaaacATCAGCAGCGCGCATTGCCCgatcatttatctttcactgcgga
ACH1 YBL015W sg2	TCCGATGGGATTGGCTGTTG	aagctgtttccagcttagctcttaaacCAACAGCCAATCCCATCGGAgatcatttatctttcactgcgga
ACH1 YBL015W sg3	TCCGCAACAGCCAATCCCAT	aagctgtttccagcttagctcttaaacATGGGATTGGCTGTTGCGGAgatcatttatctttcactgcgga
ACH1 YBL015W sg4	CTACCAAAGTAGTGATTGTA	aagctgtttccagcttagctcttaaacTACAATCACTACTTTGGTAGgatcatttatctttcactgcgga
ACH1 YBL015W sg5	TGTGGACGGTAAGCGCTTGC	aagctgtttccagcttagctcttaaacGCAAGCGCTTACCGTCCACAgatcatttatctttcactgcgga
ACH1 YBL015W sg6	TGGGCACAAGACAAAAGAAG	aagctgtttccagcttagctcttaaacCTTCTTTTGTCTTGTGCCCAgatcatttatctttcactgcgga
ACH1 YBL015W sg7	TCTTTTGTCTTGTGCCCACC	aagctgtttccagcttagctcttaaacGGTGGGCACAAGACAAAAGAgatcatttatctttcactgcgga
ACH1 YBL015W sg8	GCCGCTATTGTCTAGTAAGA	aagctgtttccagcttagctcttaaacTCTTACTAGACAATAGCGGCgatcatttatctttcactgcgga
ACH1 YBL015W sg9	ACCGTCTTACTAGACAATAG	aagctgtttccagcttagctcttaaacCTATTGTCTAGTAAGACGGTgatcatttatctttcactgcgga
ACH1 YBL015W sg10	ATTTGTTAAAGCAGAGAGTT	aagctgtttccagcttagctcttaaacAACTCTCTGCTTTAACAAATgatcatttatctttcactgcgga
ACH1 YBL015W sg11	TCCCTATCTGAAAAAAGTTA	aagctgtttccagcttagctcttaaacTAACTTTTTTCAGATAGGGAgatcatttatctttcactgcgga
ACH1 YBL015W sg12	CTTATTCCATTGTTCAAGAA	aagctgtttccagcttagctcttaaacTTCTTGAACAATGGAATAAGgatcatttatctttcactgcgga
FUS3 YBL016W sg1	AGAGCTTATGCATTGCTTGT	aagctgtttccagcttagctcttaaacACAAGCAATGCATAAGCTCTgatcatttatctttcactgcgga
FUS3 YBL016W sg2	GTTTTAGATCTGTTTCACCC	aagctgtttccagcttagctcttaaacGGGTGAAACAGATCTAAAACgatcatttatctttcactgcgga
FUS3 YBL016W sg3	CTCTCAGATTTTAGATGATG	aagctgtttccagcttagctcttaaacCATCATCTAAAATCTGAGAGgatcatttatctttcactgcgga
FUS3 YBL016W sg4	AGATGATGCGGTTTTTTACA	aagctgtttccagcttagctcttaaacTGTAAAAAACCGCATCATCTgatcatttatctttcactgcgga
FUS3 YBL016W sg5	ACGTATATATAGTTTCTGAG	aagctgtttccagcttagctcttaaacCTCAGAAACTATATATACGTgatcatttatctttcactgcgga
FUS3 YBL016W sg6	GCTAGTTCGTTTGAACTACA	aagctgtttccagcttagctcttaaacTGTAGTTCAAACGAACTAGCgatcatttatctttcactgcgga
FUS3 YBL016W sg7	AATAAGGCAGAGAAAAAGAA	aagctgtttccagcttagctcttaaacTTCTTTTTCTCTGCCTTATTgatcatttatctttcactgcgga
FUS3 YBL016W sg8	ATATTGTATACAATTCTCTT	aagctgtttccagcttagctcttaaacAAGAGAATTGTATACAATATgatcatttatctttcactgcgga
FUS3 YBL016W sg9	CGACTTCAACTGGAAGTCAC	aagctgtttccagcttagctcttaaacGTGACTTCCAGTTGAAGTCGgatcatttatctttcactgcgga
FUS3 YBL016W sg10	CTCCCAGTAACGACTTCAAC	aagctgtttccagcttagctcttaaacGTTGAAGTCGTTACTGGGAGgatcatttatctttcactgcgga
FUS3 YBL016W sg11	CTTCCAGTTGAAGTCGTTAC	aagctgtttccagcttagctcttaaacGTAACGACTTCAACTGGAAGgatcatttatctttcactgcgga
FUS3 YBL016W sg12	GGGAGAGGGTGCATACGGTG	aagctgtttccagcttagctcttaaacCACCGTATGCACCCTCTCCCgatcatttatctttcactgcgga
PEP1 YBL017C sg1	TGCAGTCGCTGCTTTTTTCT	aagctgtttccagcttagctcttaaacAGAAAAAAGCAGCGACTGCAgatcatttatctttcactgcgga
PEP1 YBL017C sg2	GGCTGAGTACGGCGAAAAGA	aagctgtttccagcttagctcttaaacTCTTTTCGCCGTACTCAGCCgatcatttatctttcactgcgga
PEP1 YBL017C sg3	TGCATCATGCTGTTATTTAG	aagctgtttccagcttagctcttaaacCTAAATAACAGCATGATGCAgatcatttatctttcactgcgga
PEP1 YBL017C sg4	CTTTTTTTGTGCTTCTTGAG	aagctgtttccagcttagctcttaaacCTCAAGAAGCACAAAAAAAGgatcatttatctttcactgcgga
PEP1 YBL017C sg5	AAAAAAAGGAGGCGAGTAGG	aagctgtttccagcttagctcttaaacCCTACTCGCCTCCTTTTTTTgatcatttatctttcactgcgga
PEP1 YBL017C sg6	AGTTGAGAAAAAAACCGGAA	aagctgtttccagcttagctcttaaacTTCCGGTTTTTTTCTCAACTgatcatttatctttcactgcgga
PEP1 YBL017C sg7	ATAAAAAAGGAAAAAGAGTA	aagctgtttccagcttagctcttaaacTACTCTTTTTCCTTTTTTATgatcatttatctttcactgcgga
PEP1 YBL017C sg8	GAGCTTTATAATACAATCTA	aagctgtttccagcttagctcttaaacTAGATTGTATTATAAAGCTCgatcatttatctttcactgcgga
PEP1 YBL017C sg9	ATTATAAAGCTCTGTATATC	aagctgtttccagcttagctcttaaacGATATACAGAGCTTTATAATgatcatttatctttcactgcgga
PEP1 YBL017C sg10	TCATAACGTGTGATGACTAC	aagctgtttccagcttagctcttaaacGTAGTCATCACACGTTATGAgatcatttatctttcactgcgga
PEP1 YBL017C sg11	TTCATTTTGTCTATTCTCTT	aagctgtttccagcttagctcttaaacAAGAGAATAGACAAAATGAAgatcatttatctttcactgcgga
PEP1 YBL017C sg12	CGCGATAGTCTTTGTCACTT	aagctgtttccagcttagctcttaaacAAGTGACAAAGACTATCGCGgatcatttatctttcactgcgga
POP8 YBL018C sg1	CTGATCATGCCAAGTTTCTT	aagctgtttccagcttagctcttaaacAAGAAACTTGGCATGATCAGgatcatttatctttcactgcgga
POP8 YBL018C sg2	AAACTTGGCATGATCAGTAC	aagctgtttccagcttagctcttaaacGTACTGATCATGCCAAGTTTgatcatttatctttcactgcgga
POP8 YBL018C sg3	TTACGGTTCTGCTTTGAAGA	aagctgtttccagcttagctcttaaacTCTTCAAAGCAGAACCGTAAgatcatttatctttcactgcgga
POP8 YBL018C sg4	CTTCCTTGTACGCATTATTA	aagctgtttccagcttagctcttaaacTAATAATGCGTACAAGGAAGgatcatttatctttcactgcgga
POP8 YBL018C sg5	ATGCGTACAAGGAAGCGGGT	aagctgtttccagcttagctcttaaacACCCGCTTCCTTGTACGCATgatcatttatctttcactgcgga
POP8 YBL018C sg6	TATCATATGTTACGGGAAAG	aagctgtttccagcttagctcttaaacCTTTCCCGTAACATATGATAgatcatttatctttcactgcgga
POP8 YBL018C sg7	GCTTTACTGTTCAGCTTTAT	aagctgtttccagcttagctcttaaacATAAAGCTGAACAGTAAAGCgatcatttatctttcactgcgga
POP8 YBL018C sg8	AGGATAATCAGAATAAGAAA	aagctgtttccagcttagctcttaaacTTTCTTATTCTGATTATCCTgatcatttatctttcactgcgga
POP8 YBL018C sg9	CAGATAAATAGTTTGATAAA	aagctgtttccagcttagctcttaaacTTTATCAAACTATTTATCTGgatcatttatctttcactgcgga
POP8 YBL018C sg10	ATAAATGGCCAGTTGTGATG	aagctgtttccagcttagctcttaaacCATCACAACTGGCCATTTATgatcatttatctttcactgcgga
POP8 YBL018C sg11	GGAAAAAGACTTTTAGAGAA	aagctgtttccagcttagctcttaaacTTCTCTAAAAGTCTTTTTCCgatcatttatctttcactgcgga
POP8 YBL018C sg12	GTTAGTAGTTTATTTCTCTT	aagctgtttccagcttagctcttaaacAAGAGAAATAAACTACTAACgatcatttatctttcactgcgga
APN2 YBL019W sg1	GGGATTGTTAGCGTTAATTT	aagctgtttccagcttagctcttaaacAAATTAACGCTAACAATCCCgatcatttatctttcactgcgga
APN2 YBL019W sg2	CTTGTTAATAAAAGATTGTA	aagctgtttccagcttagctcttaaacTACAATCTTTTATTAACAAGgatcatttatctttcactgcgga
APN2 YBL019W sg3	TGTTTATACATCTTTAGAAT	aagctgtttccagcttagctcttaaacATTCTAAAGATGTATAAACAgatcatttatctttcactgcgga
APN2 YBL019W sg4	CAAAAATTCTTATATAACTT	aagctgtttccagcttagctcttaaacAAGTTATATAAGAATTTTTGgatcatttatctttcactgcgga
APN2 YBL019W sg5	CATACAAACTAACTTTCTGA	aagctgtttccagcttagctcttaaacTCAGAAAGTTAGTTTGTATGgatcatttatctttcactgcgga
APN2 YBL019W sg6	TTGGTTGCCTATCTTTTATT	aagctgtttccagcttagctcttaaacAATAAAAGATAGGCAACCAAgatcatttatctttcactgcgga
APN2 YBL019W sg7	CGGTGAAATAGCTTCTCTCT	aagctgtttccagcttagctcttaaacAGAGAGAAGCTATTTCACCGgatcatttatctttcactgcgga
APN2 YBL019W sg8	AAGGAAAGGGATTTTCTTTA	aagctgtttccagcttagctcttaaacTAAAGAAAATCCCTTTCCTTgatcatttatctttcactgcgga
APN2 YBL019W sg9	ATAGTGTCCTGACAAGGAAA	aagctgtttccagcttagctcttaaacTTTCCTTGTCAGGACACTATgatcatttatctttcactgcgga
APN2 YBL019W sg10	AGAAAATCCCTTTCCTTGTC	aagctgtttccagcttagctcttaaacGACAAGGAAAGGGATTTTCTgatcatttatctttcactgcgga
APN2 YBL019W sg11	AGCGAAAACACGTTACTGGA	aagctgtttccagcttagctcttaaacTCCAGTAACGTGTTTTCGCTgatcatttatctttcactgcgga
APN2 YBL019W sg12	AAATGGTTGATAATGAAAAA	aagctgtttccagcttagctcttaaacTTTTTCATTATCAACCATTTgatcatttatctttcactgcgga
RFT1 YBL020W sg1	TTGGTATTCATATTCTCGAG	aagctgtttccagcttagctcttaaacCTCGAGAATATGAATACCAAgatcatttatctttcactgcgga
RFT1 YBL020W sg2	CGCCAATCAAACTCAAGAGC	aagctgtttccagcttagctcttaaacGCTCTTGAGTTTGATTGGCGgatcatttatctttcactgcgga
RFT1 YBL020W sg3	CTGCTCTTGAGTTTGATTGG	aagctgtttccagcttagctcttaaacCCAATCAAACTCAAGAGCAGgatcatttatctttcactgcgga
RFT1 YBL020W sg4	TTTTACTTAGTCTGAAAGAG	aagctgtttccagcttagctcttaaacCTCTTTCAGACTAAGTAAAAgatcatttatctttcactgcgga
RFT1 YBL020W sg5	CACGTAGCGCGATATTGTCG	aagctgtttccagcttagctcttaaacCGACAATATCGCGCTACGTGgatcatttatctttcactgcgga
RFT1 YBL020W sg6	ACTTCTATTGTGCTATATTT	aagctgtttccagcttagctcttaaacAAATATAGCACAATAGAAGTgatcatttatctttcactgcgga
RFT1 YBL020W sg7	GGTTTGCAGTAATCGCAGCC	aagctgtttccagcttagctcttaaacGGCTGCGATTACTGCAAACCgatcatttatctttcactgcgga
RFT1 YBL020W sg8	GCAGTAAAGGGCCACAGATA	aagctgtttccagcttagctcttaaacTATCTGTGGCCCTTTACTGCgatcatttatctttcactgcgga
RFT1 YBL020W sg9	GATTCTGCTTTTGTCAGTGA	aagctgtttccagcttagctcttaaacTCACTGACAAAAGCAGAATCgatcatttatctttcactgcgga
RFT1 YBL020W sg10	CAAGATCTGCTCACTAGTAG	aagctgtttccagcttagctcttaaacCTACTAGTGAGCAGATCTTGgatcatttatctttcactgcgga
RFT1 YBL020W sg11	ATCTTGGAAAGGTCCACAAC	aagctgtttccagcttagctcttaaacGTTGTGGACCTTTCCAAGATgatcatttatctttcactgcgga
RFT1 YBL020W sg12	TAGTATGAACGTTACCAGTT	aagctgtttccagcttagctcttaaacAACTGGTAACGTTCATACTAgatcatttatctttcactgcgga
HAP3 YBL021C sg1	GATTCTGCTTTTGTCAGTGA	aagctgtttccagcttagctcttaaacTCACTGACAAAAGCAGAATCgatcatttatctttcactgcgga
HAP3 YBL021C sg2	GCAGTAAAGGGCCACAGATA	aagctgtttccagcttagctcttaaacTATCTGTGGCCCTTTACTGCgatcatttatctttcactgcgga
HAP3 YBL021C sg3	GGTTTGCAGTAATCGCAGCC	aagctgtttccagcttagctcttaaacGGCTGCGATTACTGCAAACCgatcatttatctttcactgcgga
HAP3 YBL021C sg4	ACTTCTATTGTGCTATATTT	aagctgtttccagcttagctcttaaacAAATATAGCACAATAGAAGTgatcatttatctttcactgcgga
HAP3 YBL021C sg5	CACGTAGCGCGATATTGTCG	aagctgtttccagcttagctcttaaacCGACAATATCGCGCTACGTGgatcatttatctttcactgcgga
HAP3 YBL021C sg6	TTTTACTTAGTCTGAAAGAG	aagctgtttccagcttagctcttaaacCTCTTTCAGACTAAGTAAAAgatcatttatctttcactgcgga
HAP3 YBL021C sg7	CTGCTCTTGAGTTTGATTGG	aagctgtttccagcttagctcttaaacCCAATCAAACTCAAGAGCAGgatcatttatctttcactgcgga
HAP3 YBL021C sg8	AAGCTAGATAGTAACACAAG	aagctgtttccagcttagctcttaaacCTTGTGTTACTATCTAGCTTgatcatttatctttcactgcgga
HAP3 YBL021C sg9	GCTAACATGTTCGGACTCGT	aagctgtttccagcttagctcttaaacACGAGTCCGAACATGTTAGCgatcatttatctttcactgcgga
HAP3 YBL021C sg10	CGTTCTCCTGAGTATCCTCT	aagctgtttccagcttagctcttaaacAGAGGATACTCAGGAGAACGgatcatttatctttcactgcgga
HAP3 YBL021C sg11	GAGGATACTCAGGAGAACGG	aagctgtttccagcttagctcttaaacCCGTTCTCCTGAGTATCCTCgatcatttatctttcactgcgga
HAP3 YBL021C sg12	TCTGTCCTGCTCTCTTAGCG	aagctgtttccagcttagctcttaaacCGCTAAGAGAGCAGGACAGAgatcatttatctttcactgcgga
PIM1 YBL022C sg1	AATGTATTCAATGTAATGTA	aagctgtttccagcttagctcttaaacTACATTACATTGAATACATTgatcatttatctttcactgcgga
PIM1 YBL022C sg2	ATGTATGGGTGCTTTGTAAA	aagctgtttccagcttagctcttaaacTTTACAAAGCACCCATACATgatcatttatctttcactgcgga
PIM1 YBL022C sg3	GTATGATGTTTGCCACCGGA	aagctgtttccagcttagctcttaaacTCCGGTGGCAAACATCATACgatcatttatctttcactgcgga
PIM1 YBL022C sg4	GCAATACCAATGCAAAAGCA	aagctgtttccagcttagctcttaaacTGCTTTTGCATTGGTATTGCgatcatttatctttcactgcgga
PIM1 YBL022C sg5	TTTTAGCCATGCTTTTGCAT	aagctgtttccagcttagctcttaaacATGCAAAAGCATGGCTAAAAgatcatttatctttcactgcgga
PIM1 YBL022C sg6	GCAGCAACGACAAGCTGATA	aagctgtttccagcttagctcttaaacTATCAGCTTGTCGTTGCTGCgatcatttatctttcactgcgga
PIM1 YBL022C sg7	CAAATGCACACTGTATTATC	aagctgtttccagcttagctcttaaacGATAATACAGTGTGCATTTGgatcatttatctttcactgcgga
PIM1 YBL022C sg8	AGTTTAGTTGTTTTTTCTTT	aagctgtttccagcttagctcttaaacAAAGAAAAAACAACTAAACTgatcatttatctttcactgcgga
PIM1 YBL022C sg9	CACTGTGCTAAGGGTCTTTG	aagctgtttccagcttagctcttaaacCAAAGACCCTTAGCACAGTGgatcatttatctttcactgcgga
PIM1 YBL022C sg10	TGGTCCTCGCCACTGTGCTA	aagctgtttccagcttagctcttaaacTAGCACAGTGGCGAGGACCAgatcatttatctttcactgcgga
PIM1 YBL022C sg11	GTAATATTGGATAGCTCTTG	aagctgtttccagcttagctcttaaacCAAGAGCTATCCAATATTACgatcatttatctttcactgcgga
PIM1 YBL022C sg12	CAGCAGTCTTAGCGATAGAT	aagctgtttccagcttagctcttaaacATCTATCGCTAAGACTGCTGgatcatttatctttcactgcgga
MCM2 YBL023C sg1	TTCTTCGTGAAGTATGTATG	aagctgtttccagcttagctcttaaacCATACATACTTCACGAAGAAgatcatttatctttcactgcgga
MCM2 YBL023C sg2	ATGTGGGAAACCCAAGATGG	aagctgtttccagcttagctcttaaacCCATCTTGGGTTTCCCACATgatcatttatctttcactgcgga
MCM2 YBL023C sg3	GTAATTAGATTTCCTAAAAA	aagctgtttccagcttagctcttaaacTTTTTAGGAAATCTAATTACgatcatttatctttcactgcgga
MCM2 YBL023C sg4	AATTACTTACCGAAGAAAAT	aagctgtttccagcttagctcttaaacATTTTCTTCGGTAAGTAATTgatcatttatctttcactgcgga
MCM2 YBL023C sg5	GATATTCACCATTTACTTTC	aagctgtttccagcttagctcttaaacGAAAGTAAATGGTGAATATCgatcatttatctttcactgcgga
MCM2 YBL023C sg6	TACCAAAATGTGTAGATTAT	aagctgtttccagcttagctcttaaacATAATCTACACATTTTGGTAgatcatttatctttcactgcgga
MCM2 YBL023C sg7	ATCCTATAATCTACACATTT	aagctgtttccagcttagctcttaaacAAATGTGTAGATTATAGGATgatcatttatctttcactgcgga
MCM2 YBL023C sg8	AAAAGAGGCAAAGAGGTGTG	aagctgtttccagcttagctcttaaacCACACCTCTTTGCCTCTTTTgatcatttatctttcactgcgga
MCM2 YBL023C sg9	TGTTATACTTCTTAGAAAAG	aagctgtttccagcttagctcttaaacCTTTTCTAAGAAGTATAACAgatcatttatctttcactgcgga
MCM2 YBL023C sg10	TAATAGAAGACGTAGACGTG	aagctgtttccagcttagctcttaaacCACGTCTACGTCTTCTATTAgatcatttatctttcactgcgga
MCM2 YBL023C sg11	TGTTGCTGAGGTGAGGATGG	aagctgtttccagcttagctcttaaacCCATCCTCACCTCAGCAACAgatcatttatctttcactgcgga
MCM2 YBL023C sg12	CTCAGCAACATTTTAGAGGG	aagctgtttccagcttagctcttaaacCCCTCTAAAATGTTGCTGAGgatcatttatctttcactgcgga
NCL1 YBL024W sg1	GAAGTAATAAATACTGCTTT	aagctgtttccagcttagctcttaaacAAAGCAGTATTTATTACTTCgatcatttatctttcactgcgga
NCL1 YBL024W sg2	ACGTCATTTAATACGTAAGT	aagctgtttccagcttagctcttaaacACTTACGTATTAAATGACGTgatcatttatctttcactgcgga
NCL1 YBL024W sg3	GTGAAAAAAAGCTACAGAAG	aagctgtttccagcttagctcttaaacCTTCTGTAGCTTTTTTTCACgatcatttatctttcactgcgga
NCL1 YBL024W sg4	AGTAGGTGATTTGACGTCTT	aagctgtttccagcttagctcttaaacAAGACGTCAAATCACCTACTgatcatttatctttcactgcgga
NCL1 YBL024W sg5	AATATGTTTTTAACTATAGT	aagctgtttccagcttagctcttaaacACTATAGTTAAAAACATATTgatcatttatctttcactgcgga
NCL1 YBL024W sg6	CGGATTACAGTGTAGATAAA	aagctgtttccagcttagctcttaaacTTTATCTACACTGTAATCCGgatcatttatctttcactgcgga
NCL1 YBL024W sg7	CATCCTTATAGTGTATTCTT	aagctgtttccagcttagctcttaaacAAGAATACACTATAAGGATGgatcatttatctttcactgcgga
NCL1 YBL024W sg8	CGAAGAATACACTATAAGGA	aagctgtttccagcttagctcttaaacTCCTTATAGTGTATTCTTCGgatcatttatctttcactgcgga
NCL1 YBL024W sg9	AGAAGAAAGAATTTCAAAAA	aagctgtttccagcttagctcttaaacTTTTTGAAATTCTTTCTTCTgatcatttatctttcactgcgga
NCL1 YBL024W sg10	AAAGGGAACAAGAAGACTTT	aagctgtttccagcttagctcttaaacAAAGTCTTCTTGTTCCCTTTgatcatttatctttcactgcgga
NCL1 YBL024W sg11	ACTCGAGAGCTCAAAAAAAC	aagctgtttccagcttagctcttaaacGTTTTTTTGAGCTCTCGAGTgatcatttatctttcactgcgga
NCL1 YBL024W sg12	AAACTGGTCTGAACTGGTAA	aagctgtttccagcttagctcttaaacTTACCAGTTCAGACCAGTTTgatcatttatctttcactgcgga
RRN10 YBL025W sg1	ATTATCCGGTTCCGAGCGTT	aagctgtttccagcttagctcttaaacAACGCTCGGAACCGGATAATgatcatttatctttcactgcgga
RRN10 YBL025W sg2	TTGGTGTGATATCTGTCAAG	aagctgtttccagcttagctcttaaacCTTGACAGATATCACACCAAgatcatttatctttcactgcgga
RRN10 YBL025W sg3	AGTCTACGTAGCTTACGCTC	aagctgtttccagcttagctcttaaacGAGCGTAAGCTACGTAGACTgatcatttatctttcactgcgga
RRN10 YBL025W sg4	GTAAGCTACGTAGACTGATG	aagctgtttccagcttagctcttaaacCATCAGTCTACGTAGCTTACgatcatttatctttcactgcgga
RRN10 YBL025W sg5	ATCCCAAGAAATTCATTATG	aagctgtttccagcttagctcttaaacCATAATGAATTTCTTGGGATgatcatttatctttcactgcgga
RRN10 YBL025W sg6	GTTTTACTAAATGCGCTTGA	aagctgtttccagcttagctcttaaacTCAAGCGCATTTAGTAAAACgatcatttatctttcactgcgga
RRN10 YBL025W sg7	AAAAACATTTACTTTTTTAT	aagctgtttccagcttagctcttaaacATAAAAAAGTAAATGTTTTTgatcatttatctttcactgcgga
RRN10 YBL025W sg8	TTTCTTAGTGGGAGAGATTT	aagctgtttccagcttagctcttaaacAAATCTCTCCCACTAAGAAAgatcatttatctttcactgcgga
RRN10 YBL025W sg9	AATCTCTCCCACTAAGAAAA	aagctgtttccagcttagctcttaaacTTTTCTTAGTGGGAGAGATTgatcatttatctttcactgcgga
RRN10 YBL025W sg10	TTCCTTAATTATATTGCTGC	aagctgtttccagcttagctcttaaacGCAGCAATATAATTAAGGAAgatcatttatctttcactgcgga
RRN10 YBL025W sg11	AGCAATATAATTAAGGAATT	aagctgtttccagcttagctcttaaacAATTCCTTAATTATATTGCTgatcatttatctttcactgcgga
RRN10 YBL025W sg12	TTTTTCTGCGAGTACTTCAT	aagctgtttccagcttagctcttaaacATGAAGTACTCGCAGAAAAAgatcatttatctttcactgcgga
LSM2 YBL026W sg1	TTTTTATCATTGCAGAAAAC	aagctgtttccagcttagctcttaaacGTTTTCTGCAATGATAAAAAgatcatttatctttcactgcgga
LSM2 YBL026W sg2	AATGATAAAAATAGCTACTT	aagctgtttccagcttagctcttaaacAAGTAGCTATTTTTATCATTgatcatttatctttcactgcgga
LSM2 YBL026W sg3	CTAGTTGGAAGAAACTACTT	aagctgtttccagcttagctcttaaacAAGTAGTTTCTTCCAACTAGgatcatttatctttcactgcgga
LSM2 YBL026W sg4	CAATGATACAATTACAACAG	aagctgtttccagcttagctcttaaacCTGTTGTAATTGTATCATTGgatcatttatctttcactgcgga
LSM2 YBL026W sg5	TTCAAAACTTCCTCATTGCC	aagctgtttccagcttagctcttaaacGGCAATGAGGAAGTTTTGAAgatcatttatctttcactgcgga
LSM2 YBL026W sg6	AATTAAAGTTGCTCTGTTTT	aagctgtttccagcttagctcttaaacAAAACAGAGCAACTTTAATTgatcatttatctttcactgcgga
LSM2 YBL026W sg7	GAGCAACTTTAATTATAGTA	aagctgtttccagcttagctcttaaacTACTATAATTAAAGTTGCTCgatcatttatctttcactgcgga
LSM2 YBL026W sg8	TGTATTCTTTTATTGAATTC	aagctgtttccagcttagctcttaaacGAATTCAATAAAAGAATACAgatcatttatctttcactgcgga
LSM2 YBL026W sg9	GAAGAAAAGCATACTTGCTA	aagctgtttccagcttagctcttaaacTAGCAAGTATGCTTTTCTTCgatcatttatctttcactgcgga
LSM2 YBL026W sg10	GTCAACTAAAGTCTTGAAAA	aagctgtttccagcttagctcttaaacTTTTCAAGACTTTAGTTGACgatcatttatctttcactgcgga
LSM2 YBL026W sg11	TGACCAAGAAGTGGTCGTAG	aagctgtttccagcttagctcttaaacCTACGACCACTTCTTGGTCAgatcatttatctttcactgcgga
LSM2 YBL026W sg12	CGTTAGTTTTCTTGTATCAA	aagctgtttccagcttagctcttaaacTTGATACAAGAAAACTAACGgatcatttatctttcactgcgga
RPL19B YBL027W sg1	TCTCTGGTTTGTTCTACGGA	aagctgtttccagcttagctcttaaacTCCGTAGAACAAACCAGAGAgatcatttatctttcactgcgga
RPL19B YBL027W sg2	CGTAAGCTCATTACTAAGCT	aagctgtttccagcttagctcttaaacAGCTTAGTAATGAGCTTACGgatcatttatctttcactgcgga
RPL19B YBL027W sg3	CGAGCTTAGTAATGAGCTTA	aagctgtttccagcttagctcttaaacTAAGCTCATTACTAAGCTCGgatcatttatctttcactgcgga
RPL19B YBL027W sg4	TTCGTCCCACTGGGAGGGAG	aagctgtttccagcttagctcttaaacCTCCCTCCCAGTGGGACGAAgatcatttatctttcactgcgga
RPL19B YBL027W sg5	CGCCTACGTTCTCATCGCTA	aagctgtttccagcttagctcttaaacTAGCGATGAGAACGTAGGCGgatcatttatctttcactgcgga
RPL19B YBL027W sg6	ATGTGGAATGTGTAGAAAGA	aagctgtttccagcttagctcttaaacTCTTTCTACACATTCCACATgatcatttatctttcactgcgga
RPL19B YBL027W sg7	TCTTTCTACACATTCCACAT	aagctgtttccagcttagctcttaaacATGTGGAATGTGTAGAAAGAgatcatttatctttcactgcgga
RPL19B YBL027W sg8	GAGATTACTGTATCTACATC	aagctgtttccagcttagctcttaaacGATGTAGATACAGTAATCTCgatcatttatctttcactgcgga
RPL19B YBL027W sg9	TGGTGACTTTTTATTCGATT	aagctgtttccagcttagctcttaaacAATCGAATAAAAAGTCACCAgatcatttatctttcactgcgga
RPL19B YBL027W sg10	AAAAGTCACCAATAAATTAG	aagctgtttccagcttagctcttaaacCTAATTTATTGGTGACTTTTgatcatttatctttcactgcgga
RPL19B YBL027W sg11	TTAAAGATAAATCTTGTGAA	aagctgtttccagcttagctcttaaacTTCACAAGATTTATCTTTAAgatcatttatctttcactgcgga
RPL19B YBL027W sg12	CCTTTGGAGAGAAATAGATA	aagctgtttccagcttagctcttaaacTATCTATTTCTCTCCAAAGGgatcatttatctttcactgcgga
YBL028C YBL028C sg1	CGGCTCTCTGGTTTGTTCTA	aagctgtttccagcttagctcttaaacTAGAACAAACCAGAGAGCCGgatcatttatctttcactgcgga
YBL028C YBL028C sg2	CACCAGTACCTCTTGGAAAA	aagctgtttccagcttagctcttaaacTTTTCCAAGAGGTACTGGTGgatcatttatctttcactgcgga
YBL028C YBL028C sg3	TTCCGTTTTCCAAGAGGTAC	aagctgtttccagcttagctcttaaacGTACCTCTTGGAAAACGGAAgatcatttatctttcactgcgga
YBL028C YBL028C sg4	TACTGGTGAAAAATATGTCT	aagctgtttccagcttagctcttaaacAGACATATTTTTCACCAGTAgatcatttatctttcactgcgga
YBL028C YBL028C sg5	CTGGATGAATATTGCGTATA	aagctgtttccagcttagctcttaaacTATACGCAATATTCATCCAGgatcatttatctttcactgcgga
YBL028C YBL028C sg6	TCCAAAAAAAAAAAAAAAAG	aagctgtttccagcttagctcttaaacCTTTTTTTTTTTTTTTTGGAgatcatttatctttcactgcgga
YBL028C YBL028C sg7	TCCACTTTTTTTTTTTTTTT	aagctgtttccagcttagctcttaaacAAAAAAAAAAAAAAAGTGGAgatcatttatctttcactgcgga
YBL028C YBL028C sg8	TAGCGAGAGACAGAGCGATG	aagctgtttccagcttagctcttaaacCATCGCTCTGTCTCTCGCTAgatcatttatctttcactgcgga
YBL028C YBL028C sg9	CTACGAAAAATTTTCGTACT	aagctgtttccagcttagctcttaaacAGTACGAAAATTTTTCGTAGgatcatttatctttcactgcgga
YBL028C YBL028C sg10	TATTTTATATGCTGAACTCT	aagctgtttccagcttagctcttaaacAGAGTTCAGCATATAAAATAgatcatttatctttcactgcgga
YBL028C YBL028C sg11	ACTGCTAGCACGTAATGATT	aagctgtttccagcttagctcttaaacAATCATTACGTGCTAGCAGTgatcatttatctttcactgcgga
YBL028C YBL028C sg12	CACGTGCATCTACTGCTTTT	aagctgtttccagcttagctcttaaacAAAAGCAGTAGATGCACGTGgatcatttatctttcactgcgga
YBL029C-A YBL029C-A sg1	ACTGATTTTCATAAGAAATG	aagctgtttccagcttagctcttaaacCATTTCTTATGAAAATCAGTgatcatttatctttcactgcgga
YBL029C-A YBL029C-A sg2	GAAAAAAAAAAAAGCATTGT	aagctgtttccagcttagctcttaaacACAATGCTTTTTTTTTTTTCgatcatttatctttcactgcgga
YBL029C-A YBL029C-A sg3	AATTATGTAGTGAAGATCAA	aagctgtttccagcttagctcttaaacTTGATCTTCACTACATAATTgatcatttatctttcactgcgga
YBL029C-A YBL029C-A sg4	AAAAGGGAAAGGGATGGACG	aagctgtttccagcttagctcttaaacCGTCCATCCCTTTCCCTTTTgatcatttatctttcactgcgga
YBL029C-A YBL029C-A sg5	AACGTACATTATTGTAAAAA	aagctgtttccagcttagctcttaaacTTTTTACAATAATGTACGTTgatcatttatctttcactgcgga
YBL029C-A YBL029C-A sg6	AATGTACGTTATAAAACAAG	aagctgtttccagcttagctcttaaacCTTGTTTTATAACGTACATTgatcatttatctttcactgcgga
YBL029C-A YBL029C-A sg7	TAAATGTCAGCAAGGAAGAT	aagctgtttccagcttagctcttaaacATCTTCCTTGCTGACATTTAgatcatttatctttcactgcgga
YBL029C-A YBL029C-A sg8	ATGGTAATTTTTTCTTTTTG	aagctgtttccagcttagctcttaaacCAAAAAGAAAAAATTACCATgatcatttatctttcactgcgga
YBL029C-A YBL029C-A sg9	TACAATAGGTATGAATGACA	aagctgtttccagcttagctcttaaacTGTCATTCATACCTATTGTAgatcatttatctttcactgcgga
YBL029C-A YBL029C-A sg10	TCATTCATACCTATTGTATG	aagctgtttccagcttagctcttaaacCATACAATAGGTATGAATGAgatcatttatctttcactgcgga
YBL029C-A YBL029C-A sg11	CAGGTTTTGATGTCCGGGAA	aagctgtttccagcttagctcttaaacTTCCCGGACATCAAAACCTGgatcatttatctttcactgcgga
YBL029C-A YBL029C-A sg12	ACACTATAATTGTGACAATT	aagctgtttccagcttagctcttaaacAATTGTCACAATTATAGTGTgatcatttatctttcactgcgga
YBL029W YBL029W sg1	CTTCCCATGCCGCTCCTGCG	aagctgtttccagcttagctcttaaacCGCAGGAGCGGCATGGGAAGgatcatttatctttcactgcgga
YBL029W YBL029W sg2	TCCCTTTATTATAACTTTTA	aagctgtttccagcttagctcttaaacTAAAAGTTATAATAAAGGGAgatcatttatctttcactgcgga
YBL029W YBL029W sg3	TGATAAAAATTGCATATATG	aagctgtttccagcttagctcttaaacCATATATGCAATTTTTATCAgatcatttatctttcactgcgga
YBL029W YBL029W sg4	AAAAAGTTCAATTGTTTAAA	aagctgtttccagcttagctcttaaacTTTAAACAATTGAACTTTTTgatcatttatctttcactgcgga
YBL029W YBL029W sg5	AAAAGAGTACAGATTAGAAC	aagctgtttccagcttagctcttaaacGTTCTAATCTGTACTCTTTTgatcatttatctttcactgcgga
YBL029W YBL029W sg6	GATTAACACGCAAGTATAAA	aagctgtttccagcttagctcttaaacTTTATACTTGCGTGTTAATCgatcatttatctttcactgcgga
YBL029W YBL029W sg7	TTGCGTGTTAATCTTGTATT	aagctgtttccagcttagctcttaaacAATACAAGATTAACACGCAAgatcatttatctttcactgcgga
YBL029W YBL029W sg8	GGCGCACATTAGCTTTATTT	aagctgtttccagcttagctcttaaacAAATAAAGCTAATGTGCGCCgatcatttatctttcactgcgga
YBL029W YBL029W sg9	AGAGTCGAATTCGGGGATAT	aagctgtttccagcttagctcttaaacATATCCCCGAATTCGACTCTgatcatttatctttcactgcgga
YBL029W YBL029W sg10	TTCGTAAAAAGAGTCGAATT	aagctgtttccagcttagctcttaaacAATTCGACTCTTTTTACGAAgatcatttatctttcactgcgga
YBL029W YBL029W sg11	TGAAAATATAAATTACAACT	aagctgtttccagcttagctcttaaacAGTTGTAATTTATATTTTCAgatcatttatctttcactgcgga
YBL029W YBL029W sg12	GAATTAACATCACAATTTAA	aagctgtttccagcttagctcttaaacTTAAATTGTGATGTTAATTCgatcatttatctttcactgcgga
PET9 YBL030C sg1	ATGCTGATTGGTGTAGAGCG	aagctgtttccagcttagctcttaaacCGCTCTACACCAATCAGCATgatcatttatctttcactgcgga
PET9 YBL030C sg2	TGAGAAGGCCCCACTCTCAG	aagctgtttccagcttagctcttaaacCTGAGAGTGGGGCCTTCTCAgatcatttatctttcactgcgga
PET9 YBL030C sg3	AGAGGGTGAGGTGCGATTAT	aagctgtttccagcttagctcttaaacATAATCGCACCTCACCCTCTgatcatttatctttcactgcgga
PET9 YBL030C sg4	ATTTATATTGTGCGACGACG	aagctgtttccagcttagctcttaaacCGTCGTCGCACAATATAAATgatcatttatctttcactgcgga
PET9 YBL030C sg5	ATTAATATTAAAAACTCAAA	aagctgtttccagcttagctcttaaacTTTGAGTTTTTAATATTAATgatcatttatctttcactgcgga
PET9 YBL030C sg6	TGAATATATACTTTTTTGAG	aagctgtttccagcttagctcttaaacCTCAAAAAAGTATATATTCAgatcatttatctttcactgcgga
PET9 YBL030C sg7	TATATTCACTGTTAGTTATA	aagctgtttccagcttagctcttaaacTATAACTAACAGTGAATATAgatcatttatctttcactgcgga
PET9 YBL030C sg8	GACAAATATAAATAATATAG	aagctgtttccagcttagctcttaaacCTATATTATTTATATTTGTCgatcatttatctttcactgcgga
PET9 YBL030C sg9	GACTTGGGCGTTGGAAGACA	aagctgtttccagcttagctcttaaacTGTCTTCCAACGCCCAAGTCgatcatttatctttcactgcgga
PET9 YBL030C sg10	AGCTGGGGCTGGAGGTAATG	aagctgtttccagcttagctcttaaacCATTACCTCCAGCCCCAGCTgatcatttatctttcactgcgga
PET9 YBL030C sg11	TCCAGCCCCAGCTCCAAAGA	aagctgtttccagcttagctcttaaacTCTTTGGAGCTGGGGCTGGAgatcatttatctttcactgcgga
PET9 YBL030C sg12	TTGATTGATTTCTTAATGGG	aagctgtttccagcttagctcttaaacCCCATTAAGAAATCAATCAAgatcatttatctttcactgcgga
SHE1 YBL031W sg1	TTAAACTGTATTTTTATTAA	aagctgtttccagcttagctcttaaacTTAATAAAAATACAGTTTAAgatcatttatctttcactgcgga
SHE1 YBL031W sg2	TAGTAATAAAGAAAATACAA	aagctgtttccagcttagctcttaaacTTGTATTTTCTTTATTACTAgatcatttatctttcactgcgga
SHE1 YBL031W sg3	TCCCTCTCTGTGCCTCTAGC	aagctgtttccagcttagctcttaaacGCTAGAGGCACAGAGAGGGAgatcatttatctttcactgcgga
SHE1 YBL031W sg4	TTTCGCGCATCGCCGGCTAG	aagctgtttccagcttagctcttaaacCTAGCCGGCGATGCGCGAAAgatcatttatctttcactgcgga
SHE1 YBL031W sg5	CGCCGGCTAGAGGCACAGAG	aagctgtttccagcttagctcttaaacCTCTGTGCCTCTAGCCGGCGgatcatttatctttcactgcgga
SHE1 YBL031W sg6	TAGAGGCACAGAGAGGGAAG	aagctgtttccagcttagctcttaaacCTTCCCTCTCTGTGCCTCTAgatcatttatctttcactgcgga
SHE1 YBL031W sg7	AATCGTAAGTTTCTAGGCAA	aagctgtttccagcttagctcttaaacTTGCCTAGAAACTTACGATTgatcatttatctttcactgcgga
SHE1 YBL031W sg8	TAGAACACATATTATCTTCA	aagctgtttccagcttagctcttaaacTGAAGATAATATGTGTTCTAgatcatttatctttcactgcgga
SHE1 YBL031W sg9	CTTTTTCGTTATGCTCTTCT	aagctgtttccagcttagctcttaaacAGAAGAGCATAACGAAAAAGgatcatttatctttcactgcgga
SHE1 YBL031W sg10	GAAACCATTAATTTGTGAAG	aagctgtttccagcttagctcttaaacCTTCACAAATTAATGGTTTCgatcatttatctttcactgcgga
SHE1 YBL031W sg11	GACACCACTTCACAAATTAA	aagctgtttccagcttagctcttaaacTTAATTTGTGAAGTGGTGTCgatcatttatctttcactgcgga
SHE1 YBL031W sg12	TGAAAGTCTATACTCATATG	aagctgtttccagcttagctcttaaacCATATGAGTATAGACTTTCAgatcatttatctttcactgcgga
HEK2 YBL032W sg1	ACACAACTTGTTTTCAAAAA	aagctgtttccagcttagctcttaaacTTTTTGAAAACAAGTTGTGTgatcatttatctttcactgcgga
HEK2 YBL032W sg2	GTAATGTCTAGACTTAGCAT	aagctgtttccagcttagctcttaaacATGCTAAGTCTAGACATTACgatcatttatctttcactgcgga
HEK2 YBL032W sg3	ACACACAGAAAAAAAACAAA	aagctgtttccagcttagctcttaaacTTTGTTTTTTTTCTGTGTGTgatcatttatctttcactgcgga
HEK2 YBL032W sg4	TTATAGTCTTGTTTGTTGTT	aagctgtttccagcttagctcttaaacAACAACAAACAAGACTATAAgatcatttatctttcactgcgga
HEK2 YBL032W sg5	CAACAAACAAGACTATAATC	aagctgtttccagcttagctcttaaacGATTATAGTCTTGTTTGTTGgatcatttatctttcactgcgga
HEK2 YBL032W sg6	CCCGAGCATATATAACTACT	aagctgtttccagcttagctcttaaacAGTAGTTATATATGCTCGGGgatcatttatctttcactgcgga
HEK2 YBL032W sg7	AAGTTGATGCTTTGTTGTAC	aagctgtttccagcttagctcttaaacGTACAACAAAGCATCAACTTgatcatttatctttcactgcgga
HEK2 YBL032W sg8	CAACAAAGCATCAACTTATC	aagctgtttccagcttagctcttaaacGATAAGTTGATGCTTTGTTGgatcatttatctttcactgcgga
HEK2 YBL032W sg9	TCGAAGAACTGTGACATGGC	aagctgtttccagcttagctcttaaacGCCATGTCACAGTTCTTCGAgatcatttatctttcactgcgga
HEK2 YBL032W sg10	TTGTTTGTGGGAATTGCAAC	aagctgtttccagcttagctcttaaacGTTGCAATTCCCACAAACAAgatcatttatctttcactgcgga
HEK2 YBL032W sg11	GGCGGCGCTGCCGGCATCAC	aagctgtttccagcttagctcttaaacGTGATGCCGGCAGCGCCGCCgatcatttatctttcactgcgga
HEK2 YBL032W sg12	GAGCGGTGGTGCCAACAACG	aagctgtttccagcttagctcttaaacCGTTGTTGGCACCACCGCTCgatcatttatctttcactgcgga
RIB1 YBL033C sg1	ACACACAGAAAAAAAACAAA	aagctgtttccagcttagctcttaaacTTTGTTTTTTTTCTGTGTGTgatcatttatctttcactgcgga
RIB1 YBL033C sg2	GTAATGTCTAGACTTAGCAT	aagctgtttccagcttagctcttaaacATGCTAAGTCTAGACATTACgatcatttatctttcactgcgga
RIB1 YBL033C sg3	ACACAACTTGTTTTCAAAAA	aagctgtttccagcttagctcttaaacTTTTTGAAAACAAGTTGTGTgatcatttatctttcactgcgga
RIB1 YBL033C sg4	AAAGAAAAAGAAAAACTCAA	aagctgtttccagcttagctcttaaacTTGAGTTTTTCTTTTTCTTTgatcatttatctttcactgcgga
RIB1 YBL033C sg5	ACGATTTGTCAGAAATTAGT	aagctgtttccagcttagctcttaaacACTAATTTCTGACAAATCGTgatcatttatctttcactgcgga
RIB1 YBL033C sg6	CTTCTTTATATATACTATAG	aagctgtttccagcttagctcttaaacCTATAGTATATATAAAGAAGgatcatttatctttcactgcgga
RIB1 YBL033C sg7	ATATAAAGAAGTTGCTGTGC	aagctgtttccagcttagctcttaaacGCACAGCAACTTCTTTATATgatcatttatctttcactgcgga
RIB1 YBL033C sg8	AATTGAGTCATTACAAAAAG	aagctgtttccagcttagctcttaaacCTTTTTGTAATGACTCAATTgatcatttatctttcactgcgga
RIB1 YBL033C sg9	ACTGTTGTCGTAGTTATCTA	aagctgtttccagcttagctcttaaacTAGATAACTACGACAACAGTgatcatttatctttcactgcgga
RIB1 YBL033C sg10	TAACTACGACAACAGTAAAC	aagctgtttccagcttagctcttaaacGTTTACTGTTGTCGTAGTTAgatcatttatctttcactgcgga
RIB1 YBL033C sg11	GAGGTTAGTGGTACGGGTGA	aagctgtttccagcttagctcttaaacTCACCCGTACCACTAACCTCgatcatttatctttcactgcgga
RIB1 YBL033C sg12	CTTGCGACACATTGTACTAG	aagctgtttccagcttagctcttaaacCTAGTACAATGTGTCGCAAGgatcatttatctttcactgcgga
STU1 YBL034C sg1	GTTGTCATCAACATCGACGC	aagctgtttccagcttagctcttaaacGCGTCGATGTTGATGACAACgatcatttatctttcactgcgga
STU1 YBL034C sg2	GGTAACGCATTAAAATAACA	aagctgtttccagcttagctcttaaacTGTTATTTTAATGCGTTACCgatcatttatctttcactgcgga
STU1 YBL034C sg3	TGCGCCAATACGCGCCGACG	aagctgtttccagcttagctcttaaacCGTCGGCGCGTATTGGCGCAgatcatttatctttcactgcgga
STU1 YBL034C sg4	GTTACCCCGTCGGCGCGTAT	aagctgtttccagcttagctcttaaacATACGCGCCGACGGGGTAACgatcatttatctttcactgcgga
STU1 YBL034C sg5	CATCTATTTATTTACATTTG	aagctgtttccagcttagctcttaaacCAAATGTAAATAAATAGATGgatcatttatctttcactgcgga
STU1 YBL034C sg6	CTTCCCTTCATCCGATTGAC	aagctgtttccagcttagctcttaaacGTCAATCGGATGAAGGGAAGgatcatttatctttcactgcgga
STU1 YBL034C sg7	CATATTTAGCGGTAATTATT	aagctgtttccagcttagctcttaaacAATAATTACCGCTAAATATGgatcatttatctttcactgcgga
STU1 YBL034C sg8	CATTATTTCTGAAGAATACA	aagctgtttccagcttagctcttaaacTGTATTCTTCAGAAATAATGgatcatttatctttcactgcgga
STU1 YBL034C sg9	ATTATTGGTCTCATTGTTGA	aagctgtttccagcttagctcttaaacTCAACAATGAGACCAATAATgatcatttatctttcactgcgga
STU1 YBL034C sg10	ATTAGTGTTGCTGTTATTAT	aagctgtttccagcttagctcttaaacATAATAACAGCAACACTAATgatcatttatctttcactgcgga
STU1 YBL034C sg11	TACAAAGGGAAGGAATCGTC	aagctgtttccagcttagctcttaaacGACGATTCCTTCCCTTTGTAgatcatttatctttcactgcgga
STU1 YBL034C sg12	CCCTTTGTATACCGTATTCA	aagctgtttccagcttagctcttaaacTGAATACGGTATACAAAGGGgatcatttatctttcactgcgga
POL12 YBL035C sg1	ATCATTTTAAAGACATTCTT	aagctgtttccagcttagctcttaaacAAGAATGTCTTTAAAATGATgatcatttatctttcactgcgga
POL12 YBL035C sg2	CGCTATTCTCTATTCGTTTG	aagctgtttccagcttagctcttaaacCAAACGAATAGAGAATAGCGgatcatttatctttcactgcgga
POL12 YBL035C sg3	CAAACGAATAGAGAATAGCG	aagctgtttccagcttagctcttaaacCGCTATTCTCTATTCGTTTGgatcatttatctttcactgcgga
POL12 YBL035C sg4	AACTCTGGTGAGACGCGTCA	aagctgtttccagcttagctcttaaacTGACGCGTCTCACCAGAGTTgatcatttatctttcactgcgga
POL12 YBL035C sg5	GAGAAAGAACTAAGAAACTC	aagctgtttccagcttagctcttaaacGAGTTTCTTAGTTCTTTCTCgatcatttatctttcactgcgga
POL12 YBL035C sg6	CAAGATAATTGATTGTCAAT	aagctgtttccagcttagctcttaaacATTGACAATCAATTATCTTGgatcatttatctttcactgcgga
POL12 YBL035C sg7	ATTGGTTCAACAAAGCTTGA	aagctgtttccagcttagctcttaaacTCAAGCTTTGTTGAACCAATgatcatttatctttcactgcgga
POL12 YBL035C sg8	CAAAGCTTGAAGGTAAATTT	aagctgtttccagcttagctcttaaacAAATTTACCTTCAAGCTTTGgatcatttatctttcactgcgga
POL12 YBL035C sg9	GCTTGAAGGTAAATTTAGGC	aagctgtttccagcttagctcttaaacGCCTAAATTTACCTTCAAGCgatcatttatctttcactgcgga
POL12 YBL035C sg10	CTGAAAAAAAAAAAAATGAG	aagctgtttccagcttagctcttaaacCTCATTTTTTTTTTTTTCAGgatcatttatctttcactgcgga
POL12 YBL035C sg11	ATCGATGTCATCACTCATTT	aagctgtttccagcttagctcttaaacAAATGAGTGATGACATCGATgatcatttatctttcactgcgga
POL12 YBL035C sg12	TGGGCCTGATGCAGACAAGC	aagctgtttccagcttagctcttaaacGCTTGTCTGCATCAGGCCCAgatcatttatctttcactgcgga
YBL036C YBL036C sg1	TTTAATTCAAACTTAACTAA	aagctgtttccagcttagctcttaaacTTAGTTAAGTTTGAATTAAAgatcatttatctttcactgcgga
YBL036C YBL036C sg2	AGGTGTATAACAATACTTTT	aagctgtttccagcttagctcttaaacAAAAGTATTGTTATACACCTgatcatttatctttcactgcgga
YBL036C YBL036C sg3	AGTTTCAAGGTCGATAGTTC	aagctgtttccagcttagctcttaaacGAACTATCGACCTTGAAACTgatcatttatctttcactgcgga
YBL036C YBL036C sg4	TGAACTATCGACCTTGAAAC	aagctgtttccagcttagctcttaaacGTTTCAAGGTCGATAGTTCAgatcatttatctttcactgcgga
YBL036C YBL036C sg5	CCCGGATACTGATCATGTTA	aagctgtttccagcttagctcttaaacTAACATGATCAGTATCCGGGgatcatttatctttcactgcgga
YBL036C YBL036C sg6	CCATAACATGATCAGTATCC	aagctgtttccagcttagctcttaaacGGATACTGATCATGTTATGGgatcatttatctttcactgcgga
YBL036C YBL036C sg7	CTACTTATGAACATTTTCTC	aagctgtttccagcttagctcttaaacGAGAAAATGTTCATAAGTAGgatcatttatctttcactgcgga
YBL036C YBL036C sg8	TAATAAAAAAAAAAACTGAT	aagctgtttccagcttagctcttaaacATCAGTTTTTTTTTTTATTAgatcatttatctttcactgcgga
YBL036C YBL036C sg9	GACATATTGCAATGTGATGC	aagctgtttccagcttagctcttaaacGCATCACATTGCAATATGTCgatcatttatctttcactgcgga
YBL036C YBL036C sg10	TCACATTGCAATATGTCCAC	aagctgtttccagcttagctcttaaacGTGGACATATTGCAATGTGAgatcatttatctttcactgcgga
YBL036C YBL036C sg11	TTCCCTTACAGATTCGTATT	aagctgtttccagcttagctcttaaacAATACGAATCTGTAAGGGAAgatcatttatctttcactgcgga
YBL036C YBL036C sg12	AAGGGAAGTTGTGAATGCAG	aagctgtttccagcttagctcttaaacCTGCATTCACAACTTCCCTTgatcatttatctttcactgcgga
APL3 YBL037W sg1	AATTAATAAACTCATAGCCA	aagctgtttccagcttagctcttaaacTGGCTATGAGTTTATTAATTgatcatttatctttcactgcgga
APL3 YBL037W sg2	TATGCACTGTATACTCTCTG	aagctgtttccagcttagctcttaaacCAGAGAGTATACAGTGCATAgatcatttatctttcactgcgga
APL3 YBL037W sg3	GAAGAATAGGAGTTTTTCCC	aagctgtttccagcttagctcttaaacGGGAAAAACTCCTATTCTTCgatcatttatctttcactgcgga
APL3 YBL037W sg4	CTCAGTGTTTATACCTCAGC	aagctgtttccagcttagctcttaaacGCTGAGGTATAAACACTGAGgatcatttatctttcactgcgga
APL3 YBL037W sg5	TAAACACTGAGAAATATTTG	aagctgtttccagcttagctcttaaacCAAATATTTCTCAGTGTTTAgatcatttatctttcactgcgga
APL3 YBL037W sg6	TTGAGGGTCAAAGAAGCACT	aagctgtttccagcttagctcttaaacAGTGCTTCTTTGACCCTCAAgatcatttatctttcactgcgga
APL3 YBL037W sg7	AGCACTAGGAACGTTACAGT	aagctgtttccagcttagctcttaaacACTGTAACGTTCCTAGTGCTgatcatttatctttcactgcgga
APL3 YBL037W sg8	TATAATAAAGGTTGCGAAAT	aagctgtttccagcttagctcttaaacATTTCGCAACCTTTATTATAgatcatttatctttcactgcgga
APL3 YBL037W sg9	TAAGATTAGTACTATAATAA	aagctgtttccagcttagctcttaaacTTATTATAGTACTAATCTTAgatcatttatctttcactgcgga
APL3 YBL037W sg10	AGTACTAATCTTATAAGCCA	aagctgtttccagcttagctcttaaacTGGCTTATAAGATTAGTACTgatcatttatctttcactgcgga
APL3 YBL037W sg11	GAATAACTGTAGGCCCTTGA	aagctgtttccagcttagctcttaaacTCAAGGGCCTACAGTTATTCgatcatttatctttcactgcgga
APL3 YBL037W sg12	GATCTGCAATGAATAACTGT	aagctgtttccagcttagctcttaaacACAGTTATTCATTGCAGATCgatcatttatctttcactgcgga
MRPL16 YBL038W sg1	AGAGTTAGGTTTCTCGTTAT	aagctgtttccagcttagctcttaaacATAACGAGAAACCTAACTCTgatcatttatctttcactgcgga
MRPL16 YBL038W sg2	GAAACCTAACTCTAAAACTT	aagctgtttccagcttagctcttaaacAAGTTTTAGAGTTAGGTTTCgatcatttatctttcactgcgga
MRPL16 YBL038W sg3	TTCGTAATTAGTGATTCAAC	aagctgtttccagcttagctcttaaacGTTGAATCACTAATTACGAAgatcatttatctttcactgcgga
MRPL16 YBL038W sg4	CACTAATTACGAAAGAATGC	aagctgtttccagcttagctcttaaacGCATTCTTTCGTAATTAGTGgatcatttatctttcactgcgga
MRPL16 YBL038W sg5	TGGAAATAATAATATCATAT	aagctgtttccagcttagctcttaaacATATGATATTATTATTTCCAgatcatttatctttcactgcgga
MRPL16 YBL038W sg6	AAATAACAAGAAGACTTCTT	aagctgtttccagcttagctcttaaacAAGAAGTCTTCTTGTTATTTgatcatttatctttcactgcgga
MRPL16 YBL038W sg7	CAATATGTACGCTCTACAAG	aagctgtttccagcttagctcttaaacCTTGTAGAGCGTACATATTGgatcatttatctttcactgcgga
MRPL16 YBL038W sg8	GTGAAAGGTAATCAACTTCC	aagctgtttccagcttagctcttaaacGGAAGTTGATTACCTTTCACgatcatttatctttcactgcgga
MRPL16 YBL038W sg9	ACCTTTCACCAGAGGTACAG	aagctgtttccagcttagctcttaaacCTGTACCTCTGGTGAAAGGTgatcatttatctttcactgcgga
MRPL16 YBL038W sg10	TAAATTCATTCTTGTTAAAT	aagctgtttccagcttagctcttaaacATTTAACAAGAATGAATTTAgatcatttatctttcactgcgga
MRPL16 YBL038W sg11	ATTTATCCATAAAGATGGGA	aagctgtttccagcttagctcttaaacTCCCATCTTTATGGATAAATgatcatttatctttcactgcgga
MRPL16 YBL038W sg12	CTTGAATCTCCTAGCAATAG	aagctgtttccagcttagctcttaaacCTATTGCTAGGAGATTCAAGgatcatttatctttcactgcgga
URA7 YBL039C sg1	TTCGTAATTAGTGATTCAAC	aagctgtttccagcttagctcttaaacGTTGAATCACTAATTACGAAgatcatttatctttcactgcgga
URA7 YBL039C sg2	GAAACCTAACTCTAAAACTT	aagctgtttccagcttagctcttaaacAAGTTTTAGAGTTAGGTTTCgatcatttatctttcactgcgga
URA7 YBL039C sg3	AGAGTTAGGTTTCTCGTTAT	aagctgtttccagcttagctcttaaacATAACGAGAAACCTAACTCTgatcatttatctttcactgcgga
URA7 YBL039C sg4	TCACAGCTCATCTCATCGAG	aagctgtttccagcttagctcttaaacCTCGATGAGATGAGCTGTGAgatcatttatctttcactgcgga
URA7 YBL039C sg5	ACCTTAGAATGGCAGAAAAA	aagctgtttccagcttagctcttaaacTTTTTCTGCCATTCTAAGGTgatcatttatctttcactgcgga
URA7 YBL039C sg6	GCCATTTTTCTGCCATTCTA	aagctgtttccagcttagctcttaaacTAGAATGGCAGAAAAATGGCgatcatttatctttcactgcgga
URA7 YBL039C sg7	TCTAAGGTCGAAAAAGTTTC	aagctgtttccagcttagctcttaaacGAAACTTTTTCGACCTTAGAgatcatttatctttcactgcgga
URA7 YBL039C sg8	CAGGCAGTTTCTCAGTGAAT	aagctgtttccagcttagctcttaaacATTCACTGAGAAACTGCCTGgatcatttatctttcactgcgga
URA7 YBL039C sg9	ATGAAGTACGTTGTTGTTTC	aagctgtttccagcttagctcttaaacGAAACAACAACGTACTTCATgatcatttatctttcactgcgga
URA7 YBL039C sg10	GTCATTTCGGGTATCGGTAA	aagctgtttccagcttagctcttaaacTTACCGATACCCGAAATGACgatcatttatctttcactgcgga
URA7 YBL039C sg11	GGTGTTCTTGCATCTTCAAC	aagctgtttccagcttagctcttaaacGTTGAAGATGCAAGAACACCgatcatttatctttcactgcgga
URA7 YBL039C sg12	AATGAAAACCCTCGGTTTAA	aagctgtttccagcttagctcttaaacTTAAACCGAGGGTTTTCATTgatcatttatctttcactgcgga
YBL039C-A YBL039C-A sg1	ACAAACATCTGGTTCCATAC	aagctgtttccagcttagctcttaaacGTATGGAACCAGATGTTTGTgatcatttatctttcactgcgga
YBL039C-A YBL039C-A sg2	AGATGTTTGTATCATTGAAT	aagctgtttccagcttagctcttaaacATTCAATGATACAAACATCTgatcatttatctttcactgcgga
YBL039C-A YBL039C-A sg3	TGTCTTAGTGCCTCCACAAA	aagctgtttccagcttagctcttaaacTTTGTGGAGGCACTAAGACAgatcatttatctttcactgcgga
YBL039C-A YBL039C-A sg4	TTTCCTTTCCAACTTTAAAT	aagctgtttccagcttagctcttaaacATTTAAAGTTGGAAAGGAAAgatcatttatctttcactgcgga
YBL039C-A YBL039C-A sg5	AACTAGAGAAACGTGTATCA	aagctgtttccagcttagctcttaaacTGATACACGTTTCTCTAGTTgatcatttatctttcactgcgga
YBL039C-A YBL039C-A sg6	TTTTGTTCACCGTGGATGAC	aagctgtttccagcttagctcttaaacGTCATCCACGGTGAACAAAAgatcatttatctttcactgcgga
YBL039C-A YBL039C-A sg7	CCTTTGATGGCAGCTTGAGT	aagctgtttccagcttagctcttaaacACTCAAGCTGCCATCAAAGGgatcatttatctttcactgcgga
YBL039C-A YBL039C-A sg8	AAGCTGCCATCAAAGGTTTG	aagctgtttccagcttagctcttaaacCAAACCTTTGATGGCAGCTTgatcatttatctttcactgcgga
YBL039C-A YBL039C-A sg9	CAAAGTTTCACTACATCTAC	aagctgtttccagcttagctcttaaacGTAGATGTAGTGAAACTTTGgatcatttatctttcactgcgga
YBL039C-A YBL039C-A sg10	AGGCCCCACATGACAAAACA	aagctgtttccagcttagctcttaaacTGTTTTGTCATGTGGGGCCTgatcatttatctttcactgcgga
YBL039C-A YBL039C-A sg11	TCATGTGGGGCCTGAACAGG	aagctgtttccagcttagctcttaaacCCTGTTCAGGCCCCACATGAgatcatttatctttcactgcgga
YBL039C-A YBL039C-A sg12	TCACGTCCCATTGTTGCTAC	aagctgtttccagcttagctcttaaacGTAGCAACAATGGGACGTGAgatcatttatctttcactgcgga
YBL039W-B YBL039W-B sg1	AATAATATTCGTCTTACTTG	aagctgtttccagcttagctcttaaacCAAGTAAGACGAATATTATTgatcatttatctttcactgcgga
YBL039W-B YBL039W-B sg2	CAGCAAACAAAAGTGTTATT	aagctgtttccagcttagctcttaaacAATAACACTTTTGTTTGCTGgatcatttatctttcactgcgga
YBL039W-B YBL039W-B sg3	TGAAGCAAGAGAGAAAAATA	aagctgtttccagcttagctcttaaacTATTTTTCTCTCTTGCTTCAgatcatttatctttcactgcgga
YBL039W-B YBL039W-B sg4	GAAAAAAAAATTAGAAATTG	aagctgtttccagcttagctcttaaacCAATTTCTAATTTTTTTTTCgatcatttatctttcactgcgga
YBL039W-B YBL039W-B sg5	AATTCTTATACTTATGTATC	aagctgtttccagcttagctcttaaacGATACATAAGTATAAGAATTgatcatttatctttcactgcgga
YBL039W-B YBL039W-B sg6	ACATAAGTATAAGAATTTCT	aagctgtttccagcttagctcttaaacAGAAATTCTTATACTTATGTgatcatttatctttcactgcgga
YBL039W-B YBL039W-B sg7	AATAAAGAATAAGGTTCAGT	aagctgtttccagcttagctcttaaacACTGAACCTTATTCTTTATTgatcatttatctttcactgcgga
YBL039W-B YBL039W-B sg8	ATTTACTTTAATCAATCGTT	aagctgtttccagcttagctcttaaacAACGATTGATTAAAGTAAATgatcatttatctttcactgcgga
YBL039W-B YBL039W-B sg9	CTGTGGAAGAATTCAATTAC	aagctgtttccagcttagctcttaaacGTAATTGAATTCTTCCACAGgatcatttatctttcactgcgga
YBL039W-B YBL039W-B sg10	TGGGTTTTCTCGTTATTCTG	aagctgtttccagcttagctcttaaacCAGAATAACGAGAAAACCCAgatcatttatctttcactgcgga
YBL039W-B YBL039W-B sg11	ACCCACATCGCAATGGTACT	aagctgtttccagcttagctcttaaacAGTACCATTGCGATGTGGGTgatcatttatctttcactgcgga
YBL039W-B YBL039W-B sg12	ATTGCGATGTGGGTGTTTGC	aagctgtttccagcttagctcttaaacGCAAACACCCACATCGCAATgatcatttatctttcactgcgga
ERD2 YBL040C sg1	CAGCAAACAAAAGTGTTATT	aagctgtttccagcttagctcttaaacAATAACACTTTTGTTTGCTGgatcatttatctttcactgcgga
ERD2 YBL040C sg2	AATAATATTCGTCTTACTTG	aagctgtttccagcttagctcttaaacCAAGTAAGACGAATATTATTgatcatttatctttcactgcgga
ERD2 YBL040C sg3	AAGGAAAACGAGGAATTCAG	aagctgtttccagcttagctcttaaacCTGAATTCCTCGTTTTCCTTgatcatttatctttcactgcgga
ERD2 YBL040C sg4	AAGCCATCCCGGATCTTTAA	aagctgtttccagcttagctcttaaacTTAAAGATCCGGGATGGCTTgatcatttatctttcactgcgga
ERD2 YBL040C sg5	GATGGCTTATCTGCGGTACC	aagctgtttccagcttagctcttaaacGGTACCGCAGATAAGCCATCgatcatttatctttcactgcgga
ERD2 YBL040C sg6	AAAAATAAGTTCAAATTTCG	aagctgtttccagcttagctcttaaacCGAAATTTGAACTTATTTTTgatcatttatctttcactgcgga
ERD2 YBL040C sg7	GAGGCAGATGAATTTGCTGA	aagctgtttccagcttagctcttaaacTCAGCAAATTCATCTGCCTCgatcatttatctttcactgcgga
ERD2 YBL040C sg8	TGAGATATACGCGCAAGTTG	aagctgtttccagcttagctcttaaacCAACTTGCGCGTATATCTCAgatcatttatctttcactgcgga
ERD2 YBL040C sg9	AACATACCTAAGATTCTAAA	aagctgtttccagcttagctcttaaacTTTAGAATCTTAGGTATGTTgatcatttatctttcactgcgga
[truncated: 83,504 more rows]
