# Supplementary material for: ReporterSeq reveals genome-wide dynamic modulators of the heat shock response across diverse stressors
Source: eLife. 2021 Jul 5;10:e57376. doi: 10.7554/eLife.57376 (PMC8257254; doi:10.7554/eLife.57376)
Supplement: Supplementary file 11. [file elife-57376-supp11.zip]

Archive with 7 entries (6 files):
- library_sequences.docx
- __MACOSX/
- __MACOSX/._library_sequences.docx
- library_creation_diagram.pdf
- __MACOSX/._library_creation_diagram.pdf
- library_primer_sequences.xlsx
- __MACOSX/._library_primer_sequences.xlsx
