# Supplementary material for: ReporterSeq reveals genome-wide dynamic modulators of the heat shock response across diverse stressors
Source: eLife. 2021 Jul 5;10:e57376. doi: 10.7554/eLife.57376 (PMC8257254; doi:10.7554/eLife.57376)
Supplement: Supplementary file 11. [file elife-57376-supp11.zip › library_primer_sequences.xlsx]

## Sheet: Sheet1
Library design primers
Primer name	Sequence
1137	agataaTCTCTGCTTTTGTGcg
904	GATCATTTATCTTTCACTGCGGA
903	tccgcagtgaaagataaatgatc
877	aagctgtttccagcttagct
1131	GGCATGGATGAACTATACAAATAATAAAGATCTTNNNNNNNNNNNNNNNNNNNNNNNNNagataaTCTCTGCTTTTGTGcg
838	GTTTAAGAGCTAAGCTGGAAACAGC
137	ggataaagttgcaggaccac
