# Supplementary material for: ReporterSeq reveals genome-wide dynamic modulators of the heat shock response across diverse stressors
Source: eLife. 2021 Jul 5;10:e57376. doi: 10.7554/eLife.57376 (PMC8257254; doi:10.7554/eLife.57376)
Supplement: Supplementary file 12. [file elife-57376-supp12.zip]

Archive with 25 entries (22 files):
- Supplementary File 12/
- Supplementary File 12/getGeneScores.m
- __MACOSX/
- __MACOSX/Supplementary File 12/
- __MACOSX/Supplementary File 12/._getGeneScores.m
- Supplementary File 12/makeFoldChangeTables.m
- __MACOSX/Supplementary File 12/._makeFoldChangeTables.m
- Supplementary File 12/.DS_Store
- __MACOSX/Supplementary File 12/._.DS_Store
- Supplementary File 12/basalFoldChange.txt
- Supplementary File 12/stressFoldChange.txt
- Supplementary File 12/ReporterSeqReadCounts.mat
- Supplementary File 12/stessGeneInteractionSgScores.txt
- Supplementary File 12/goMap.mat
- Supplementary File 12/goNames.mat
- Supplementary File 12/skiplist.m
- __MACOSX/Supplementary File 12/._skiplist.m
- Supplementary File 12/ReporterSeqScores.mat
- Supplementary File 12/readme.txt
- Supplementary File 12/getGOenrichment.m
- __MACOSX/Supplementary File 12/._getGOenrichment.m
- Supplementary File 12/basalGene-SgScores.txt
- Supplementary File 12/ReporterSeqScoresGOenrichment.mat
- Supplementary File 12/makeSgRNAScoreTables.m
- __MACOSX/Supplementary File 12/._makeSgRNAScoreTables.m
