# Supplementary material for: ReporterSeq reveals genome-wide dynamic modulators of the heat shock response across diverse stressors
Source: eLife. 2021 Jul 5;10:e57376. doi: 10.7554/eLife.57376 (PMC8257254; doi:10.7554/eLife.57376)
Supplement: Supplementary file 12. [file elife-57376-supp12.zip › Supplementary File 12/makeFoldChangeTables.m]

function makeFoldChangeTables
load('ReporterSeqScores.mat')

basalScoresMean(isnan(basalScoresMean))=0;
[ig,i]=sort(basalScoresMean);
l=[i(1:20) i(end-19:end)];

f=fopen('basalFoldChange.txt','w');
fprintf(f,'Gene\tmeanFoldChange(log2) \tstandardDeviationFoldChange\n');
for i=l
    fprintf(f,'%s\t%f\t%f\n',g{i},nanmean(basalFoldChange(i,:)),nanstd(basalFoldChange(i,:)));
end
fclose(f);

stressScoresMean(isnan(stressScoresMean))=0;
[ig,i]=sort(stressScoresMean);
l=unique([i(1:20,:) i(end-19:end,:)])';

f=fopen('stressFoldChange.txt','w');
fprintf(f,'Gene');
for i=1:length(L)
    fprintf(f,'\t%sreplicate1FoldChange(log2)\t%sreplicate2FoldChange(log2)',L{i},L{i});
end
fprintf(f,'\n');

for i=l
    fprintf(f,'%s',g{i});
    for j=1:size(stressFoldChange1,2)
        fprintf(f,'\t%f\t%f',stressFoldChange1(i,j),stressFoldChange2(i,j));
    end
    fprintf(f,'\n');
end
fclose(f);
