# Supplementary material for: ReporterSeq reveals genome-wide dynamic modulators of the heat shock response across diverse stressors
Source: eLife. 2021 Jul 5;10:e57376. doi: 10.7554/eLife.57376 (PMC8257254; doi:10.7554/eLife.57376)
Supplement: Supplementary file 12. [file elife-57376-supp12.zip › Supplementary File 12/stressFoldChange.txt]

Gene	AZCreplicate1FoldChange(log2)	AZCreplicate2FoldChange(log2)	CHXreplicate1FoldChange(log2)	CHXreplicate2FoldChange(log2)	DTTreplicate1FoldChange(log2)	DTTreplicate2FoldChange(log2)	H2O2replicate1FoldChange(log2)	H2O2replicate2FoldChange(log2)	HS10replicate1FoldChange(log2)	HS10replicate2FoldChange(log2)	HS120replicate1FoldChange(log2)	HS120replicate2FoldChange(log2)	HS20replicate1FoldChange(log2)	HS20replicate2FoldChange(log2)	HS40replicate1FoldChange(log2)	HS40replicate2FoldChange(log2)	arsenitereplicate1FoldChange(log2)	arsenitereplicate2FoldChange(log2)	bortezomibreplicate1FoldChange(log2)	bortezomibreplicate2FoldChange(log2)	canavaninereplicate1FoldChange(log2)	canavaninereplicate2FoldChange(log2)	ethanolreplicate1FoldChange(log2)	ethanolreplicate2FoldChange(log2)	glucstarvereplicate1FoldChange(log2)	glucstarvereplicate2FoldChange(log2)	macbecinreplicate1FoldChange(log2)	macbecinreplicate2FoldChange(log2)	tunicamycinreplicate1FoldChange(log2)	tunicamycinreplicate2FoldChange(log2)
ACT1	-0.047521	0.235333	0.176834	-0.205859	0.199846	-0.223530	0.127727	-0.211606	0.276891	0.323151	0.148508	0.021301	0.381742	-0.013226	0.382822	0.310349	0.418448	0.191396	0.283972	0.053771	0.259422	-0.094468	0.182223	0.090481	-0.213156	-0.328153	0.097736	0.298642	-0.001124	0.087312
ADO1	0.105205	0.273778	-0.273728	-0.103053	0.404096	0.227591	0.065173	-0.014971	0.087448	0.178521	-0.234912	0.014026	0.039426	0.029504	-0.027222	0.079240	0.262130	-0.099801	-0.008227	0.160578	0.050130	0.136921	-0.041118	0.263700	-0.034414	-0.755237	-0.040341	0.208549	0.117611	0.016036
AFG3	-0.127179	0.152097	-0.037007	0.115521	0.146796	0.334760	0.283924	0.396882	0.074085	-0.072948	0.045528	0.044578	-0.160230	0.046169	0.022998	-0.110795	-0.276384	0.090623	-0.313310	0.052925	-0.396298	0.056657	-0.156209	0.006911	0.458690	1.535327	-0.105277	-0.105245	0.302625	0.339302
AGE2	-0.442895	-0.592614	0.086496	0.047853	-0.239378	-0.190426	-0.194195	-0.250653	-0.139240	-0.064730	-0.002251	-0.082691	-0.097308	0.038767	0.043647	-0.069757	-0.159612	0.358040	0.102436	-0.048546	-0.219576	-0.260243	-0.004490	-0.131033	-0.058457	0.056550	-0.164044	-0.053691	-0.159712	-0.458732
AHP1	0.063401	-0.051790	-0.090176	-0.075200	-0.204538	-0.038739	-0.783477	-0.676546	-0.094384	0.003236	-0.180530	-0.141068	-0.173323	0.144697	-0.197558	-0.114589	-0.526365	-0.511907	-0.209324	-0.052190	0.003991	0.039177	-0.159994	-0.056599	-0.242933	-0.072583	-0.025008	0.297811	-0.352200	-0.004337
AKR1	0.117769	0.118748	0.219429	0.320847	0.579418	0.379391	0.208990	-0.184386	0.154176	0.243354	0.342860	0.055858	-0.064729	0.172482	0.184874	0.315562	0.670246	-0.746881	0.363160	0.161054	0.670991	0.319941	-0.073483	0.200053	-0.343712	-0.247050	0.222865	-0.004681	0.178159	0.126609
ALG2	0.219956	0.089438	0.182668	0.266644	-0.149743	-0.085445	0.114987	-0.046648	0.190538	0.173184	-0.151366	-0.093998	0.114542	0.137187	0.145992	0.284655	0.272016	-0.547409	0.186640	0.407243	0.185859	0.105166	0.119684	0.246723	0.104368	-0.144747	0.228066	0.189883	0.194455	0.155484
APE2	0.091620	0.198551	0.149057	0.129759	0.217197	-0.112554	0.268883	0.120188	0.231180	0.227881	0.318636	0.386891	0.293275	0.240718	0.304840	0.321969	-0.044963	-0.053220	0.054028	0.068518	0.057719	0.325769	0.290425	0.125614	0.027997	-0.282595	0.152519	0.041341	0.215221	0.209052
API2	0.133572	0.063022	0.094101	0.138448	0.133022	-0.230225	-0.244820	-0.175483	-0.047810	-0.087374	-0.107126	-0.103131	-0.059949	0.004180	-0.012647	-0.049434	0.846184	0.121376	0.192690	0.142741	0.217349	0.124344	-0.002593	0.030787	-0.464105	-0.470053	0.225969	0.183397	0.100860	-0.138592
APJ1	-0.204331	0.052868	-0.297907	0.021446	0.418008	0.396679	-0.211926	-0.477319	-0.169626	0.169202	0.079759	0.062166	-0.101253	0.119800	-0.188553	0.249800	0.001900	0.161468	-0.062130	0.150639	-0.499923	-0.389544	-0.760086	-0.227740	-0.792965	-0.545479	0.120137	-0.248472	0.770831	0.312935
APM1	-0.206438	-0.271395	-0.083011	0.102807	-0.158365	-0.167208	0.019819	-0.019703	-0.079279	0.002312	-0.078837	-0.317834	0.041357	-0.081025	-0.119782	-0.101702	0.008934	-0.034254	0.001345	0.056802	-0.380006	-0.200751	0.049281	0.136543	-0.037610	-0.095403	0.019347	0.126973	-0.232123	-0.024630
ARF1	0.112782	0.453008	0.158337	0.119442	0.477555	0.157005	0.222890	0.194715	0.235887	0.177200	-0.093601	0.032847	0.005872	0.329454	0.111778	0.452872	0.322339	0.437019	-0.010491	0.461720	-0.080254	0.088484	-0.109217	0.032719	-0.140855	-0.018209	0.053136	0.009648	0.516360	0.474032
ARG8	-0.021902	-0.563195	0.145629	0.022306	0.184836	0.037991	0.048366	-0.330730	-0.045484	-0.202655	-0.044471	0.021388	0.057663	-0.068640	0.029338	0.009515	0.199620	0.124560	0.094997	0.034800	0.067073	-0.041222	0.168319	0.279233	0.547939	0.135451	0.013060	-0.061009	-0.113169	-0.159280
ARG82	-0.117736	0.111143	0.032305	-0.000608	0.243435	-0.031247	-0.132754	0.273253	-0.175092	-0.059514	0.020350	-0.065195	-0.065227	0.072865	0.070367	0.033271	0.100848	0.096564	-0.120612	0.370575	-0.028017	-0.033021	-0.165288	0.427101	-0.270669	-0.324478	0.301326	0.459583	0.233901	0.200856
ARO3	0.086830	-0.027443	0.012994	0.033649	0.130675	-0.067494	0.058246	-0.130989	0.138700	0.123527	0.161451	0.057178	0.041378	0.185911	0.206007	0.242971	0.044673	-0.102431	0.128873	-0.111767	-0.016525	0.244999	-0.002452	-0.081046	-0.293970	-0.726490	0.320836	0.127110	-0.019050	0.041559
ASC1	-0.248550	0.123798	-0.197564	-0.126770	0.342572	0.264930	-0.409199	-0.366087	-0.494717	-0.372094	-0.234403	-0.139398	-0.327089	-0.262409	-0.290740	-0.243494	-0.118142	-0.286199	0.083508	0.191676	0.094605	-0.088461	-0.013125	0.794351	0.070824	-0.417966	0.249526	0.165858	-0.073519	-0.210782
ATP2	0.249796	0.620197	-0.165514	0.141238	0.223659	0.135971	0.246620	0.338323	0.095570	0.016659	-0.008753	-0.138089	-0.096577	0.035376	-0.018244	0.025372	0.187847	-0.077050	0.047835	0.206105	0.198514	0.260758	-0.123818	0.317062	0.556729	0.787844	-0.008766	0.021502	0.064551	0.179906
ATP3	0.117469	0.170498	0.075085	0.002712	0.226073	0.133879	0.102156	-0.004681	0.078828	-0.107394	0.073398	0.103836	0.128296	-0.046157	0.085816	0.181668	0.239101	-0.662835	0.306984	-0.244872	-0.058872	-0.078566	0.262431	-0.309925	0.682787	0.417049	-0.014535	-0.330960	0.123377	0.067076
BCP1	-0.260407	-0.057752	-0.189244	-0.173717	0.047944	-0.158546	-0.330978	-0.346306	-0.122685	-0.012565	-0.302740	-0.159374	-0.032263	0.065640	-0.190779	-0.202856	0.112042	0.331193	-0.365483	-0.110099	-0.124132	0.092891	-0.202490	0.005226	-0.719782	-0.340587	-0.002197	-0.128987	0.011175	-0.000312
BCY1	-0.537753	-0.411778	-0.191014	-0.017981	0.133907	-0.628339	-0.053195	-0.105345	0.065174	-0.145408	-0.081585	-0.257798	-0.504917	-0.005142	-0.205338	-0.224631	-0.144973	NaN	-0.209553	-0.245460	-0.117204	0.144071	-0.442056	0.117068	0.014152	1.515819	0.100697	-0.188277	-1.614488	-0.986420
BMH1	0.144529	0.008897	0.154379	0.157112	0.327391	0.327287	-0.388632	-0.373908	0.326273	0.239467	-0.003555	0.045881	0.153043	0.410728	0.036541	0.161384	0.515137	0.559457	0.051091	-0.088847	-0.105515	0.140726	-0.755423	-0.817671	-0.536800	0.068991	0.070995	0.235738	-0.024251	0.099435
BTN2	0.173292	0.411003	-0.032636	-0.064713	0.102440	-0.169257	0.120584	0.299472	0.113165	0.179575	0.253514	0.454177	0.249846	0.174895	0.455578	0.436618	1.476288	0.570749	0.042568	0.226471	0.172205	0.297803	0.220275	0.161012	0.397868	-0.325271	0.181910	-0.065005	0.077598	0.090378
BUD19	-0.068867	-0.036006	0.122883	-0.091923	0.249276	0.108640	-0.188435	-0.405871	-0.016895	-0.059852	-0.273985	-0.014230	0.036111	0.000371	-0.237014	0.189064	-0.085890	-0.278537	0.125237	-0.086661	0.301918	-0.128179	-0.084335	-0.160994	-0.008425	0.197059	0.211499	0.010234	-0.234302	-0.213295
BUL1	0.398173	0.957781	0.140971	0.055734	0.107552	0.032159	0.080862	0.146878	0.041020	0.132054	0.128150	-0.105741	0.155884	0.183040	0.241083	0.133399	0.720353	0.059465	-0.037739	0.108520	0.013874	0.204735	0.121072	0.107048	0.197259	0.347544	-0.012363	0.192420	0.087309	0.070924
CAN1	-0.115799	-0.040389	0.054445	0.214702	0.052910	0.220683	0.049152	-0.025210	0.159978	-0.117508	-0.082165	0.156323	0.048053	0.101642	-0.084121	0.078373	0.265564	-0.184382	-0.130046	-0.003316	-0.269211	-0.605179	-0.250084	-0.443883	-0.012753	-0.428496	-0.209409	0.042120	0.212674	0.018532
CAT5	-0.185657	-0.168892	0.053501	0.130247	0.185991	0.183948	0.234380	0.491318	0.260562	0.048974	0.311258	0.051021	0.152406	-0.068709	0.190112	-0.013185	-0.022154	0.047210	-0.238352	-0.236046	0.003064	-0.104944	-0.092061	-0.414086	0.982245	1.444220	0.017456	-0.103302	0.000367	-0.046677
CBF1	0.242430	0.119184	0.060729	0.095887	0.082435	0.109169	-0.382163	-0.592789	0.105576	0.023486	0.143551	0.018681	0.102720	0.133702	-0.034623	0.183588	-0.293254	-0.420415	-0.202452	0.013473	0.031150	0.009743	-0.212931	-0.321208	-0.474609	-0.271169	-0.019254	-0.079693	0.160133	0.121370
CCP1	-0.068269	0.285929	0.036447	0.182886	-0.081843	0.124261	0.328154	0.602932	0.053473	0.058167	-0.013869	-0.018821	-0.004186	0.126407	-0.011811	0.181847	0.096067	-0.266655	0.102012	0.167836	-0.218645	0.010082	-0.010089	-0.139375	-0.157251	-0.402697	0.063794	0.038482	-0.006640	-0.012911
CCR4	0.168618	0.420666	0.172507	0.168174	0.254703	0.142404	-0.085694	0.028564	0.065099	0.060661	-0.098500	-0.052008	0.200351	0.106546	0.043035	0.080854	0.443751	0.315905	0.042080	0.065439	-0.041004	0.372091	0.460434	1.303634	-0.553775	-0.232233	0.102211	0.100038	0.297841	0.324739
CCW12	-0.205801	-0.288122	0.161121	0.017283	0.088443	-0.411466	-0.302086	-0.574705	0.124006	-0.036961	-0.089171	-0.316623	0.063238	-0.052642	-0.033473	-0.154012	-0.880354	-0.392230	0.053828	0.057817	-0.134530	-0.009525	-0.280967	-0.026949	-0.248323	-0.476677	0.443767	0.008646	0.204293	-0.397072
CDC12	0.603564	-0.065666	-0.000530	0.117367	0.751466	-0.275870	-0.212656	-0.702237	0.055398	-0.078841	-0.150429	-0.273456	0.074011	-0.260326	-0.250093	-0.111588	-0.009252	0.030632	-0.175578	0.255075	-0.105132	-0.058184	0.098971	0.145111	-0.360093	0.112766	0.670811	-0.078582	0.403517	0.192241
CDC15	-0.463519	-0.549289	0.132971	0.216913	-0.210101	-0.008756	-0.256107	-0.532671	-0.043326	-0.178373	0.076538	-0.147114	0.046275	-0.174151	0.080769	-0.146063	-0.415303	0.145350	-0.022876	-0.021395	0.019052	-0.430117	-0.065756	-0.928973	-0.186113	0.071224	-0.174417	-0.497961	-0.500062	-0.174323
CDC20	0.025043	-0.064487	0.272668	0.237053	0.018482	-0.046821	-0.084692	-0.466787	0.077272	0.130564	-0.215051	0.047877	0.051261	0.199791	-0.003414	0.199380	0.135450	0.450317	0.072060	0.104698	0.022015	-0.007125	0.038732	-0.123658	-0.316805	-0.913331	0.220618	0.059027	-0.099849	0.186645
CDC33	0.192320	-0.104990	-0.056030	-0.048038	0.415576	0.073257	-0.220100	-0.075292	0.091434	-0.011780	-0.306082	0.041315	0.064320	0.151081	-0.099758	0.021718	0.347549	0.027769	0.160042	-0.238865	0.263232	0.313528	0.212599	-0.042107	-0.073510	0.511183	0.245939	-0.159838	-0.163993	0.351192
COP1	0.053170	0.185022	0.042928	0.026586	1.076134	0.122160	-0.073453	-0.004622	-0.031921	-0.033377	0.095087	-0.261206	0.023060	-0.178622	-0.032517	0.062583	0.399733	-0.201319	0.240822	0.118488	0.030913	0.319934	0.095260	0.268627	-0.766037	0.894105	0.317156	-0.046026	0.137159	-0.089142
COQ1	-0.187062	-0.167218	0.195350	0.046991	0.044306	0.095315	0.232501	0.327791	0.160057	0.134324	0.111499	0.201989	0.125754	0.152754	0.102581	0.037737	0.277193	0.270940	0.058679	-0.008085	-0.165951	-0.177912	0.047662	-0.043147	1.280703	1.125382	-0.042750	-0.088126	-0.109991	-0.013394
COQ9	-0.073766	0.193210	-0.025261	0.016195	0.048283	0.202807	0.265228	0.545863	0.216994	0.288078	-0.034441	0.081968	0.145850	-0.006848	0.020434	0.123766	-0.182278	0.186153	0.016114	-0.023767	-0.181527	0.274691	0.050547	0.274973	0.786102	1.399772	0.114118	0.112127	0.318944	0.113907
COX6	0.143510	0.229262	-0.007170	0.336018	0.345519	0.164307	-0.194137	-0.038414	0.019237	0.413236	0.171876	0.204686	-0.044707	-0.019342	0.089647	0.190002	-0.046254	0.065322	0.103075	0.008697	0.089996	0.047087	0.166678	0.300481	1.073085	1.804266	0.226458	0.087342	0.175827	-0.102061
CSF1	0.231052	0.376323	-0.037816	0.064967	0.512953	0.378340	0.128765	-0.073749	0.103793	0.281463	-0.281600	-0.270699	0.180957	0.137932	-0.021736	0.062690	0.260899	0.081795	0.488085	-0.033861	-0.030165	-0.041732	0.115537	0.524008	0.646987	0.806595	0.082360	-0.098429	0.369973	0.293664
CYC1	-0.122812	0.079412	0.436637	0.345497	-0.044367	0.167972	0.304052	0.112486	0.550648	0.444197	0.086969	0.258985	0.329570	0.254763	0.244272	0.127103	-0.577004	-0.017511	-0.111486	-0.059685	-0.280997	-0.077410	0.093350	0.187976	0.706508	1.014467	-0.056038	-0.371371	-0.039098	0.210824
CYS4	-0.345144	0.557880	-0.001116	0.363114	0.336708	0.039114	0.246403	-0.312175	0.106972	0.144910	0.023208	-0.009685	0.065549	0.228407	0.166511	-0.011395	-0.130935	0.113254	0.071535	-0.678695	-0.160363	-0.077958	0.625163	0.279736	0.199934	1.140890	-0.121878	-0.675740	0.052409	-0.264746
CYT1	-0.188604	-0.012843	-0.052616	-0.050485	-0.109682	0.116260	0.253826	0.488866	0.052147	0.080903	0.012193	0.189176	0.084460	-0.048723	-0.163872	0.114792	-0.108757	0.020208	0.131375	-0.185859	-0.273527	0.085622	0.047407	-0.027444	0.594298	1.079916	-0.150315	0.104715	0.072035	0.098581
DAD3	0.033482	0.786702	0.122534	0.028940	0.092911	-0.022634	0.124931	-0.058834	0.185057	0.187238	-0.047485	0.269747	0.211182	0.138537	0.072344	0.123984	0.109174	0.262931	0.202825	-0.248593	-0.005894	0.602434	-0.222021	0.311882	-0.079692	-1.019359	0.062911	0.711848	0.123753	0.254879
DBP8	0.167707	-0.008420	0.300090	0.165283	0.236912	-0.003261	-0.280115	-0.251950	0.564076	-0.015099	0.445045	0.340137	0.327399	0.165912	0.346217	0.135472	-0.288374	0.369950	-0.190576	-0.145132	0.117155	-0.038074	-0.016566	0.775766	0.321085	0.347814	-0.222081	-0.194781	-0.079596	-0.148218
DCP2	-0.195670	0.190753	-0.228702	-0.198119	0.532771	0.112261	-0.156509	-0.047024	0.039737	0.023028	-0.327323	-0.269349	-0.029274	0.170143	-0.253264	0.044405	-0.089415	-0.349734	-0.005952	0.111961	-0.014586	-0.009431	0.242265	0.399075	-0.049249	0.157794	-0.004289	-0.341137	0.216352	0.348895
DED81	-0.408248	-0.429562	-0.157938	0.004823	0.545454	0.033341	0.036284	-0.262395	0.003746	0.052534	-0.180792	0.031321	-0.012424	0.257722	-0.012244	0.074563	-0.082469	0.162386	0.045916	-0.009805	0.179593	0.237673	-0.091137	0.409913	-0.237650	-0.703069	0.191125	-0.119212	-0.008888	-0.147629
DEF1	0.524265	0.586725	0.321943	0.139564	0.030103	-0.080681	0.206713	-0.429747	0.237363	-0.058137	0.380191	0.155852	0.252473	-0.046758	0.356347	0.207207	-0.379503	-0.594788	-0.029505	-0.092757	0.059065	-0.296893	0.298836	0.231323	0.426483	0.401882	0.103745	-0.311923	0.093357	-0.039937
DIG1	0.061572	0.603079	0.106321	0.067585	0.465765	0.299843	0.198588	0.349306	0.120612	0.275755	-0.087632	0.396383	0.254843	0.299001	0.114544	0.234334	0.009741	-0.143308	0.064192	0.072691	-0.012804	0.273968	0.436962	1.306820	0.056703	1.129008	0.068404	-0.360106	0.229697	0.364894
DPM1	-0.155544	0.263092	0.016864	0.116699	-0.219102	0.001651	-0.142319	-0.133438	-0.029082	0.196550	0.234678	0.010789	-0.077620	0.377516	-0.044799	0.201419	0.211210	-0.325528	0.029255	-0.016411	-0.073618	-0.068170	-0.056380	-0.428484	0.041193	0.279887	0.233411	0.127666	0.616540	-0.067842
DRS1	-0.169390	0.177828	0.097315	0.165410	0.109591	0.303002	0.007138	0.100017	-0.039997	-0.054817	0.325385	0.047973	0.113617	0.122624	0.159578	0.171778	0.513978	0.120558	0.172971	-0.237556	-0.097604	0.274724	0.020296	0.799932	1.279108	1.107883	-0.020012	0.179081	0.212548	0.012399
DSK2	0.363197	0.865624	0.160413	0.055646	0.072283	-0.031924	0.090882	0.074884	0.052926	0.124796	0.085691	-0.151225	0.084314	0.175604	0.132774	0.116590	0.762767	0.025868	-0.063296	0.148855	0.031179	0.242184	0.091278	0.085558	0.129258	0.385411	0.031652	0.199387	0.051631	0.103424
DSL1	0.149716	-0.185528	0.108894	0.126215	0.308912	0.000153	0.033552	0.223299	0.105747	0.055274	-0.004854	0.087735	0.080667	-0.022239	-0.019262	0.077467	0.382399	0.114187	0.039879	-0.003934	0.161800	0.420457	0.202228	0.740337	0.187761	0.486719	-0.150585	-0.028199	-0.335913	0.185124
DSS1	-0.112668	0.188434	0.225820	0.158409	0.106825	0.305094	0.282071	0.128877	0.367623	0.164065	0.120718	0.141886	0.160955	0.185086	0.201020	0.021281	-0.400820	-0.193535	0.162380	0.164362	-0.258897	0.017238	-0.129434	0.117050	0.882840	1.747263	-0.037154	0.282122	0.417721	0.179771
DUS4	-0.009396	0.228070	0.242289	0.133548	0.107619	-0.059603	-0.056306	-0.446294	0.043377	-0.018219	0.138208	0.177705	0.049363	0.102298	0.168124	0.141589	-0.241249	0.254906	0.142218	0.178987	-0.367653	-0.143715	-0.081409	-0.180189	-0.288065	-0.457934	-0.299706	0.026966	0.118955	-0.268860
ECM1	-0.124284	-0.257387	-0.062457	-0.047670	0.148851	0.004818	-0.228933	0.119774	0.022871	-0.037128	-0.052215	0.029140	0.140849	0.222322	0.042989	0.012256	0.621135	-0.000243	0.118556	0.051152	0.113675	0.203491	-0.246744	0.264208	0.254030	0.524357	-0.004530	0.495485	-0.018664	-0.103177
EFB1	0.254325	0.235722	0.072148	0.169872	0.133419	0.111498	0.043438	-0.123169	0.032765	0.075588	0.132429	-0.110887	0.007265	0.106330	0.110614	0.054020	0.676319	0.046306	0.368414	-0.051840	0.304377	-0.250364	0.258273	-0.438545	0.344636	0.029889	0.139687	0.169754	0.348171	0.017878
EFT1	-0.078086	0.364651	0.110236	0.157750	-0.069241	-0.114673	0.002302	0.333607	0.155999	0.111369	0.052034	0.095305	0.117802	0.199547	0.045182	0.274924	0.902134	0.247864	0.056595	-0.024975	-0.132916	0.209645	-0.048430	0.914122	0.843537	1.713238	-0.022864	-0.126686	-0.039009	-0.043209
EFT2	0.147175	0.444957	0.092320	0.260584	0.205178	-0.080039	0.203358	0.372226	0.000962	0.000958	0.015945	-0.165499	0.065678	0.114466	0.051129	-0.155318	0.888944	0.520438	-0.064939	0.116195	-0.035114	0.300652	0.152673	1.065218	1.260745	1.452906	0.341865	-0.178682	0.223977	0.065820
ELO3	0.349511	0.193602	0.135524	-0.121453	0.375246	-0.102044	0.328451	0.045002	0.114884	0.122848	0.097347	0.197747	0.048948	0.297761	-0.054587	0.069146	0.786292	0.289679	-0.013640	-0.202537	0.075235	-0.405429	-0.165743	-0.513533	0.374894	0.283580	0.482077	-0.119199	0.391170	-0.169557
ELP6	0.191688	-0.092590	0.244205	0.285719	-0.073390	-0.163469	0.124968	0.002620	0.138749	0.010005	0.131342	0.193689	0.066536	0.099759	0.044449	0.302890	0.168630	0.042891	-0.086908	0.006348	-0.100688	-0.060904	0.067526	-0.147239	0.401605	0.089971	-0.067455	0.056734	-0.297026	0.029479
ENV11	-0.068749	-0.302500	-0.228236	-0.296383	0.370391	-0.069349	-0.033334	-0.210730	-0.181921	-0.213834	-0.311874	-0.293044	-0.141044	-0.147631	-0.217668	-0.277107	-0.435698	-0.020293	-0.108465	0.123726	-0.040082	-0.242816	0.059853	-0.267771	0.356119	0.367777	0.080865	-0.227127	0.224146	-0.077342
ERP5	-0.113557	-0.257768	0.132345	0.163166	0.253472	0.071099	-0.282383	-0.524661	0.072249	0.278372	-0.005647	0.036041	-0.003569	0.277222	0.077333	0.244812	-0.229356	-0.066538	-0.148198	-0.157684	-0.183284	-0.181808	-0.156573	-0.541616	-0.275996	-0.030695	0.028883	-0.546929	0.240668	-0.191171
ERV1	0.201401	0.309193	0.037059	-0.064265	0.191130	-0.036551	0.325838	0.282560	0.331842	0.366708	0.235684	0.437810	0.352559	0.377502	0.188384	0.443252	0.033190	0.176438	0.189223	0.030998	0.207979	0.368380	0.095364	0.049488	0.074724	0.542438	-0.031852	0.152717	0.174907	-0.053640
ETP1	0.279028	-0.016464	0.263672	-0.078919	0.186162	-0.051304	0.243437	0.038939	0.329576	0.141747	-0.038940	-0.020177	0.145550	0.136990	0.142125	-0.017074	-0.051184	0.088503	0.024735	0.205707	0.032253	0.035137	-0.002484	0.158427	0.373614	-0.104742	0.070745	-0.134238	-0.010975	0.093689
FES1	-0.516962	-0.076876	-0.414838	-0.348521	-0.288106	-0.110167	-0.756599	-0.470969	-0.242798	-0.344523	0.013549	-0.242908	-0.282961	-0.399894	-0.117611	-0.458338	0.065756	-0.328256	0.137491	0.142049	-0.400135	-0.148644	-0.380917	-0.159118	-0.556409	0.320477	0.036820	-0.027408	-0.362716	-0.167297
FIP1	-0.286376	-0.112574	-0.170072	-0.015830	-0.146283	0.470749	-0.455768	-0.307596	0.001456	0.114051	-0.241046	-0.202325	0.055947	0.235731	-0.066300	0.135444	0.443799	-0.042612	0.144643	0.635335	-0.056493	0.019444	-0.007912	0.519052	-0.123731	0.203372	-0.053191	0.154418	-0.091448	0.514603
FKS1	-0.021863	0.223645	0.054920	0.062813	0.405219	0.159624	-0.055626	-0.340651	-0.082686	-0.002996	-0.061130	0.040653	-0.099272	0.235103	0.043472	0.048445	0.729000	0.204012	-0.026484	0.312857	-0.185888	-0.099274	-0.227712	-0.107126	-0.362315	0.339884	0.117820	0.196108	0.338476	0.244263
FSF1	0.105525	0.235073	0.240528	0.297447	0.228794	0.221369	-0.086267	-0.231301	0.236153	0.312171	0.117216	0.372369	0.327728	0.512044	0.301853	0.261680	-0.034986	0.297410	-0.098696	0.082970	0.117462	0.150368	-0.349139	0.113579	-0.461778	-0.337597	0.189670	0.016421	0.203025	0.067480
FZO1	-0.043736	-0.016846	0.020976	-0.011881	0.225735	0.075813	0.221257	0.596696	-0.009311	0.010050	-0.170948	-0.015873	-0.034233	-0.042258	-0.060735	0.153912	-0.039704	-0.036539	-0.099289	-0.013779	0.071243	0.201512	0.089639	0.199787	0.146225	0.552701	-0.083287	-0.063282	0.191106	0.093644
GAL11	-0.248264	-0.019138	-0.068637	-0.073929	0.049989	-0.132569	-0.351421	-0.552836	0.015712	-0.178102	-0.185487	-0.161203	-0.162065	-0.085983	-0.208995	0.012157	-0.726701	-1.057287	0.307603	0.022459	0.225118	-0.032629	-0.025352	0.130973	-0.872654	-0.450336	0.194785	0.197557	0.029213	-0.216555
GCD2	-0.248652	-0.522072	-0.000765	0.259591	0.357607	-0.269446	-0.048799	-0.656161	-0.030286	0.140206	0.094416	0.331154	0.010671	0.166668	0.087715	0.214498	-0.956011	0.006808	0.047688	-0.132868	0.085657	-0.398510	-0.219292	-1.062660	-0.278818	-0.158888	0.417917	-0.557054	0.213071	-0.133839
GCD6	0.061735	-0.093663	-0.031830	0.172006	-0.005588	0.225268	0.131144	-0.511173	-0.193922	-0.002456	0.074544	0.123287	-0.198919	0.039971	-0.079915	0.120342	0.224418	-0.019129	0.261451	-0.383532	-0.162334	-0.690363	-0.104468	0.376835	-0.040049	-1.055128	0.202703	0.162277	0.436880	-0.443638
GCD7	0.082923	-0.227080	0.169345	-0.031594	0.041425	-0.140915	0.102639	-0.206926	-0.052082	0.034620	0.107655	0.144519	0.030349	-0.176669	-0.160296	0.030727	-0.251121	0.150477	-0.142464	-0.174821	0.223703	-0.256301	0.161041	-0.185445	-0.171501	-0.632474	-0.393119	-0.047472	-0.090684	0.190175
GCN2	-0.355425	-0.034883	-0.021767	-0.134781	0.022605	0.001799	0.388375	0.581867	-0.200491	-0.156303	-0.228603	-0.180609	-0.087779	0.043311	-0.001830	0.042818	1.107991	0.946371	-0.067361	0.270475	-0.183319	0.250163	-0.035644	0.531799	-0.357149	0.549783	0.128399	0.035392	0.013422	0.066169
GCN3	-0.181086	0.088460	0.071506	0.067331	-0.202064	-0.068156	1.058571	1.081630	-0.095041	-0.063476	-0.019592	0.116020	0.043823	0.078857	0.087735	0.192424	2.112194	1.132953	-0.097858	0.001149	-0.090861	-0.006001	0.253148	0.603267	0.450117	-0.067327	0.207598	0.052993	0.057725	-0.055320
GCR1	0.365515	0.268041	0.089683	0.078928	0.500422	-0.022443	-0.012135	0.040404	-0.013504	0.152210	0.155707	-0.004238	0.077345	0.142140	0.010359	0.215363	-0.073634	-0.299236	-0.019493	-0.022497	0.078670	-0.029172	0.524932	0.741710	0.161147	0.006264	0.325181	-0.020079	0.088904	0.186872
GCR2	0.109749	0.140989	0.192789	-0.078530	0.284843	-0.107026	-0.521308	-0.560840	0.183756	-0.030651	0.241610	0.029468	0.078137	-0.214551	0.236042	0.061000	0.083858	-0.488394	-0.116115	-0.133915	-0.059643	-0.029888	0.204374	1.125006	-0.685066	-0.755204	0.033364	-0.112760	0.120136	-0.180639
GEP5	0.003273	0.191668	0.066320	0.103347	0.300649	-0.105417	0.139901	-0.295176	-0.038150	0.138914	-0.095373	0.169626	0.110045	0.164519	-0.126383	-0.223260	-0.153610	-0.153577	0.341451	0.066759	-0.120447	-0.182935	-0.174156	-0.449749	0.050586	-0.181529	0.167205	-0.083094	0.173456	-0.047306
GET1	0.036495	-0.002053	0.102387	0.044911	0.197747	-0.090411	-0.198820	-0.614927	0.139964	-0.059072	0.009634	-0.116579	0.154255	0.078990	0.147912	0.018141	0.148107	0.077299	0.016432	-0.037702	0.037430	-0.042031	-0.295956	-0.467694	-0.375423	-0.967515	-0.122275	-0.018019	0.417310	0.074477
GGA2	0.135149	-0.054141	0.049427	0.035961	0.424592	-0.332531	-0.314299	-0.558982	-0.054741	-0.127039	-0.038572	-0.203154	0.142420	-0.208311	0.033826	-0.041169	-0.046164	-0.240256	0.201051	0.050603	0.013533	-0.092797	0.087879	0.502671	-0.472743	-0.052766	0.308757	-0.242194	0.267330	0.005621
GNP1	-0.879270	-0.975306	0.062646	0.102628	-0.064283	-0.432783	-0.451237	-0.323643	-0.132438	-0.111469	-0.083903	-0.029929	-0.031379	-0.041531	-0.103897	-0.021053	-0.315100	-0.512751	0.026774	-0.068863	-0.027447	-0.218136	0.094531	0.330443	0.077042	0.058695	-0.040491	-0.057798	-0.274324	-0.425543
GPI14	0.181034	0.339708	-0.085593	-0.055640	0.111772	-0.118525	-0.213515	-0.006281	0.411299	0.318104	0.324237	0.465666	0.487757	0.475943	0.418486	0.414696	0.412649	0.359874	-0.086124	0.064604	-0.085665	0.205847	0.141248	0.295350	-0.068398	0.389232	0.072045	0.099707	-0.031853	0.015877
GPM1	0.403831	0.059456	0.117210	0.052271	0.027716	0.026060	-0.179077	-0.066415	-0.104111	-0.104901	-0.013449	0.168917	-0.037275	0.157318	0.036526	0.111392	0.510802	0.195116	-0.304526	0.067200	0.150426	0.292715	-0.055634	0.189933	-0.068943	0.220795	0.179933	0.147928	0.165493	-0.014511
GSH1	0.150914	-0.039540	0.064035	-0.033034	0.202308	0.075614	0.273298	-0.014391	0.142238	0.026449	-0.061060	-0.001035	0.021970	0.032503	0.002524	-0.000490	0.720464	0.492934	0.173878	-0.058590	-0.034563	-0.085185	0.241997	-0.159976	0.185320	-0.137129	-0.140147	0.016844	0.160802	0.032816
GTO1	0.135936	-0.091060	0.497406	0.178435	0.266306	-0.112893	0.287760	0.266302	0.302805	0.176673	0.607011	0.067271	0.469141	0.333763	0.377369	0.353914	0.390716	-0.094176	-0.069728	-0.207102	0.133646	-0.225934	0.288310	0.431145	0.376649	-0.395244	-0.000370	-0.136639	0.100571	-0.049925
GUA1	-0.136019	0.111613	-0.029252	-0.034725	-0.331120	-0.452181	-0.329710	0.070199	-0.043109	0.049102	-0.286170	-0.083077	0.050262	0.083039	-0.108688	0.093098	-0.323396	-0.533814	-0.313074	-0.148705	-0.196121	0.041334	-0.127168	0.093227	-0.352701	-0.292254	0.020026	-0.065967	-0.218875	-0.250191
HAC1	-0.385185	-0.012190	0.018381	-0.034881	-0.379019	-0.628248	-0.162882	-0.057899	0.020637	0.012232	-0.035310	-0.156408	-0.038199	0.005986	0.095868	-0.034048	-0.155986	-0.070834	-0.096921	-0.088887	-0.161610	-0.091114	0.108969	0.246384	-0.106380	0.001417	0.006726	-0.119027	-0.540329	-0.487632
HAL5	0.083642	-0.173745	0.089641	0.055075	0.256613	-0.137536	-0.063892	-0.247142	0.073234	0.003433	-0.240368	-0.519584	-0.098432	-0.027861	-0.112723	-0.175275	-0.069457	-0.071254	0.077964	0.099855	0.049386	-0.205555	0.008393	-0.209232	0.022731	-0.021582	0.310111	-0.213370	0.002304	-0.104330
HCM1	0.375810	-0.525489	0.337416	0.035859	0.231289	-0.336756	-0.157405	-0.174932	0.188940	-0.061211	-0.227167	-0.043141	0.107365	0.113071	-0.168078	-0.013349	-0.066090	0.045271	-0.000488	0.139724	-0.285856	0.092067	-0.079368	-0.447825	0.006040	-0.036711	0.140513	-0.226237	0.534750	0.030751
HDA1	-0.170250	0.227762	0.005529	0.087189	0.032832	-0.220593	-0.282602	-0.459455	-0.042150	0.016611	-0.109013	-0.107855	0.048256	0.037891	-0.001508	-0.113972	0.622104	0.101182	0.039846	0.009420	-0.150404	0.029435	-0.240565	-0.350736	-0.690557	-0.675771	0.102467	0.074100	-0.181490	-0.062669
HEM1	-0.097679	-0.065741	0.191993	-0.033193	0.000846	0.026429	0.236444	0.439684	0.151746	0.061831	0.126703	0.088037	0.044759	-0.052383	0.051752	0.140148	0.163536	0.404993	-0.026081	0.056941	-0.248845	0.135802	0.024811	0.399650	0.548435	0.683829	-0.354125	0.108577	0.111091	0.166789
HEM12	-0.320476	-0.016192	-0.119558	0.394755	-0.192337	-0.041452	-0.139740	0.177108	-0.076797	0.206926	0.189095	0.136110	0.341392	0.566076	0.214315	0.364346	-0.124453	0.038911	0.048942	-0.314515	0.137561	0.049377	-0.058916	-0.213314	0.342182	0.163339	-0.131399	0.288269	-0.463842	0.011205
HEM2	-0.260093	0.104402	-0.088585	0.215204	-0.418149	0.009137	0.064693	-0.052759	-0.015559	-0.109035	0.101115	0.155877	0.054736	-0.214877	0.046912	-0.037793	0.327224	-0.000655	0.135162	-0.070958	-0.109785	-0.029483	0.152238	0.224346	0.437352	0.334020	-0.368770	-0.422663	-0.061639	-0.279982
HEM4	0.074589	-0.230924	0.210978	0.147554	0.125255	-0.077658	0.142340	0.355700	0.003208	-0.008100	0.290832	0.187256	0.135710	-0.022228	0.007959	0.037078	-0.184405	-0.479522	0.117927	0.277166	0.002803	0.054620	0.237865	0.037175	-0.071001	-0.055241	0.009665	0.045029	0.178050	0.050589
HGH1	-0.425160	0.032323	-0.317097	-0.292540	-0.234064	-0.020353	-0.549565	-0.111655	-0.377576	-0.283897	-0.395501	-0.349528	-0.245133	-0.153476	-0.372219	-0.267274	-0.020259	0.192194	0.052555	0.048456	-0.641280	-0.000327	-0.452700	-0.084942	-0.091214	-0.418885	-0.184971	0.004066	-0.421527	-0.327945
HNT3	0.355513	0.166741	0.402563	0.319729	-0.351262	-0.136184	-0.317496	-0.423981	0.324322	0.142497	0.143770	0.123856	-0.069552	0.136698	0.251621	0.079813	-0.226344	0.552541	-0.556942	0.114148	-0.039716	-0.128147	-0.266172	0.132774	-0.054802	0.448223	0.230835	-0.204010	0.090958	-0.250113
HOG1	0.141922	0.158300	-0.060001	-0.009809	0.102069	-0.103936	0.049583	0.008860	-0.006905	0.016740	0.156984	0.097741	-0.142672	0.052163	-0.097643	0.004590	0.745253	0.601851	-0.072454	-0.168724	-0.133534	0.103187	0.065280	0.226444	-0.273594	0.021054	0.211913	0.283429	-0.242480	0.046276
HRR25	0.099731	-0.235976	0.103690	0.215091	0.000017	-0.000819	-0.164304	0.136745	0.077189	0.216232	-0.207131	0.237090	-0.227660	0.229669	-0.073271	0.271016	0.408872	-0.551991	-0.125377	-0.089924	-0.155311	-0.131306	-0.078484	0.196230	0.077999	0.575074	-0.201545	0.002423	-0.141773	0.031824
HSF1	0.381993	-0.100177	-0.183379	0.130905	-0.070595	-0.270169	-0.536918	-0.485420	-0.181423	-0.316128	0.004535	-0.111139	-0.153594	0.017115	-0.107242	0.073209	0.632533	-0.105666	-0.092532	0.025569	0.086021	0.301717	-0.194094	-0.159893	-0.342227	-0.007421	0.304543	0.346713	-0.151004	-0.228356
HSH155	-0.216976	0.306141	0.169092	0.153065	0.164527	0.258350	0.283369	0.291230	0.214087	0.191577	0.071579	0.160596	0.127978	0.195109	0.141887	-0.024108	-0.188963	-0.133981	0.075735	0.186054	-0.283107	0.080717	-0.149613	0.179791	0.867273	1.555629	-0.068708	0.172926	0.358694	0.292561
HSP30	-0.316757	-0.223995	-0.120992	-0.149071	-0.184653	-0.021235	-0.276716	-0.167251	-0.361439	-0.234425	-0.098018	0.119968	-0.217372	-0.194297	-0.152092	-0.217122	-0.300366	-0.228239	-0.210318	0.087634	-0.496699	-0.066269	-0.313847	-0.089380	-0.444328	-0.234262	-0.015394	-0.069881	-0.200562	-0.002133
HSP42	0.152081	0.350723	-0.056320	0.021325	-0.300841	-0.233867	0.136206	-0.159272	0.060025	0.066418	0.472222	0.389265	-0.145508	0.027441	0.138687	0.118429	-0.367470	-0.344693	-0.063366	-0.058064	0.290876	0.060927	0.053595	0.136082	0.109113	0.298180	0.152009	-0.472096	0.092945	-0.026799
HXK2	0.263991	0.717601	0.180191	0.362790	-0.071012	0.068577	-0.300548	-0.326798	0.369616	0.349663	0.382081	0.569501	0.332374	0.485762	0.252744	0.385201	0.424424	0.224711	0.113080	0.045425	-0.089046	0.110121	-0.356726	-0.146528	-1.350251	-0.336349	0.120430	0.214247	0.082790	0.305404
HXT3	0.133159	0.193051	-0.093319	0.118631	-0.156442	0.075420	-0.180837	-0.193465	-0.018179	-0.106635	-0.273329	-0.097827	-0.081147	-0.085938	-0.097932	-0.014113	0.032324	0.139786	-0.108495	0.009490	0.042268	-0.147382	-0.245652	-0.562889	-0.794538	-0.687225	-0.191455	0.159246	-0.098800	-0.159300
HXT5	-0.212719	-0.213134	0.019078	0.059430	-0.079677	-0.176783	-0.046295	-0.167588	-0.043012	-0.019739	-0.142074	0.078336	0.053266	0.023341	0.077793	-0.000864	-0.204968	0.216121	-0.200281	0.041790	0.043966	0.009343	-0.005865	-0.110065	-0.327264	0.016023	-0.273319	-0.290994	-0.181384	-0.142049
HYR1	0.217697	0.058774	-0.028496	0.071348	0.251686	-0.147314	0.301134	0.481726	-0.061955	0.084950	0.163591	0.185335	0.087724	0.126794	0.078838	0.158272	0.359256	0.122340	-0.039308	-0.086145	-0.030217	0.033066	-0.057455	0.364490	0.170418	-0.001395	-0.021960	0.404660	0.050200	-0.045081
ICR1	0.054849	-0.161055	0.076334	0.010527	0.382921	-0.071312	0.058704	0.289090	0.154420	0.027876	-0.050043	0.015666	0.162843	-0.005798	0.159081	-0.023563	-0.160269	-0.020392	-0.101950	-0.209941	-0.126497	-0.109106	-0.018124	-0.008388	1.177722	1.248481	0.085962	-0.014273	0.053107	-0.093988
ICY2	0.064166	0.501863	0.124026	-0.032348	0.246765	0.291509	0.164110	0.341407	0.102037	0.070915	0.217790	0.109223	0.268595	0.260437	0.342241	0.205268	1.100534	0.541202	-0.260466	0.116366	-0.080190	0.183184	0.323224	0.884356	0.444097	0.952686	0.194946	-0.054377	-0.046549	-0.081274
IES6	0.413423	0.393516	0.109851	0.348865	0.555050	0.349576	0.220201	0.171664	0.233640	0.403483	0.626866	-0.421490	0.345001	0.259933	0.575785	0.114059	0.741222	0.261428	-0.112747	0.356916	-0.023752	0.360023	0.107080	0.223997	0.354719	-0.389836	0.027884	0.419264	0.252578	0.418647
ILV2	-0.026798	0.643619	0.379426	-0.006749	0.436931	0.277424	0.042243	0.539319	0.529345	0.009881	0.205462	-0.064918	0.595778	0.037225	0.159055	0.335336	-0.138491	-0.428185	-0.100301	0.174356	0.089417	-0.056682	-0.409449	0.487388	-0.733886	-0.122819	0.231262	0.014381	0.664319	0.175755
INN1	-0.318105	-0.061149	-0.019907	-0.229737	0.380314	0.111817	-0.224639	-0.469305	0.043903	0.033550	-0.090925	-0.407220	0.025667	-0.049529	0.073949	-0.015551	0.020916	0.110521	0.518790	0.222347	0.041553	0.057618	-0.493771	0.037241	-0.430881	-0.311466	0.177657	-0.043095	0.419674	-0.202248
INO80	0.294943	0.300677	0.076940	0.066115	0.445173	0.256925	-0.200412	-0.349458	0.095175	0.130992	0.146537	0.328291	0.190608	0.165429	0.199544	0.184192	0.323957	0.146924	0.055906	0.051033	-0.060890	0.196660	0.057852	-0.178552	-0.013132	-0.193586	0.200110	0.053618	0.157744	0.186254
IPI3	0.048152	-0.077756	0.172320	0.139938	-0.221484	-0.032769	-0.262518	-0.546674	0.170385	-0.088986	0.095237	0.042777	0.125569	0.123697	0.209898	0.174009	-0.156125	-0.150976	-0.259314	-0.038868	-0.217080	0.190124	-0.067523	-0.269278	-0.157637	0.100489	0.002624	-0.116138	0.035125	-0.087981
IRC15	0.180541	-0.041591	-0.038048	0.295956	0.214751	-0.112936	0.096841	0.202292	0.059092	0.154858	-0.199177	-0.263962	0.286654	0.331634	0.104649	0.133095	-0.064126	-0.050956	0.107980	-0.256950	0.011252	-0.126233	0.008584	0.097248	0.378007	0.222859	-0.293162	-0.291186	0.089721	0.046708
IRE1	0.059679	0.036627	-0.056688	0.123625	-0.217330	-0.516573	-0.073348	-0.519975	-0.057177	0.008079	0.022820	0.179549	0.022369	0.038460	-0.046785	0.041752	-0.058271	0.035146	0.080799	-0.024979	0.091358	-0.047372	0.176843	0.274518	0.587692	0.099722	0.257634	-0.078315	-0.209561	-0.532556
ISC1	-0.241509	-0.137449	0.105181	0.162651	0.095935	0.095789	-0.233213	-0.126721	0.158382	0.106070	0.184775	0.282179	0.210768	0.050640	0.112486	0.041978	0.512007	-0.338426	-0.021891	0.398163	-0.054802	0.240069	-0.040946	0.411933	-0.270218	0.385615	0.095767	0.020304	0.058294	-0.096021
JIP4	-0.109460	0.068321	0.072645	0.046557	-0.136949	-0.048596	-0.138239	-0.148249	0.107273	0.121701	0.066494	-0.098770	0.019719	0.383081	0.019362	0.230101	0.120801	0.223528	-0.032097	0.105399	-0.130705	0.203773	0.268073	0.502324	0.853983	1.657255	0.014776	-0.131531	-0.000678	0.226791
KAR1	0.110952	0.231560	0.372876	0.243750	0.886501	-0.251730	-0.214468	-0.678641	0.220598	0.210723	0.260065	0.088828	0.499327	0.151727	-0.063331	0.184495	-0.221000	-0.384694	-0.171845	-0.229654	0.019650	-0.316430	0.083714	-0.271106	-0.232672	-0.746885	0.084149	-0.105556	0.246324	-0.247717
KAR5	-0.176180	0.316735	0.297112	0.216392	-0.410044	-0.115370	-0.079178	-0.096066	0.208800	0.183703	0.309368	0.412688	0.342109	0.230324	0.302510	0.212077	0.693032	0.301277	0.110291	-0.041967	-0.076542	0.395448	0.142143	0.548348	-0.094850	-0.016307	-0.131765	0.385242	-0.001636	-0.007658
KCS1	0.637942	0.383348	0.305593	0.140355	0.515368	0.024393	-0.091628	-0.236366	-0.005874	0.091750	0.252036	0.473315	0.204841	0.085844	0.290453	0.262709	0.029170	-0.555530	0.063899	-0.233651	-0.216377	-0.209310	0.314801	0.704727	0.441238	0.355644	0.232661	-0.179016	-0.111472	0.155851
KEX1	-0.358737	-0.385754	-0.178760	-0.002887	-0.191899	0.044428	-0.323041	-0.344762	-0.027066	-0.135662	-0.257321	-0.219113	-0.027250	-0.051429	-0.055604	-0.088580	-0.484846	0.064099	0.190059	-0.115968	0.082478	-0.194262	-0.332536	-0.121979	-0.200483	-0.419657	-0.212366	-0.576570	-0.273582	0.073318
LAT1	-0.013995	0.333459	0.597547	0.353533	0.643422	0.081557	-0.042767	0.020576	0.574630	0.455688	0.518836	0.199489	0.481801	0.501115	0.405081	0.116667	-0.075055	-0.335164	-0.554505	-0.496529	0.085621	-0.026459	-0.013728	0.002873	-0.269377	-0.091786	-0.015598	-0.662167	0.139250	0.424423
LCB1	0.017904	0.246735	-0.002344	0.133239	-0.277888	-0.050789	0.046250	0.105497	0.055636	0.042924	0.059870	0.084385	-0.005474	-0.087035	-0.055484	-0.245391	0.596344	0.474651	0.502286	0.041631	-0.099776	0.098107	-0.089747	0.005512	-0.407972	-0.754464	0.091314	0.342072	0.044688	0.145356
LEU2	0.397700	-0.034600	-0.135191	-0.009712	0.007127	-0.127442	-0.655243	-0.693655	0.003022	0.052091	0.078490	0.170724	-0.034480	0.191116	-0.007430	-0.009701	0.103204	0.174245	-0.047139	0.027039	0.201999	-0.179401	-0.026531	-0.265726	-0.117603	-0.268910	0.193305	0.146474	-0.110806	0.194645
LOA1	-0.348993	-0.316372	-0.165392	-0.144777	-0.157502	-0.495090	-0.145022	-0.725213	-0.135839	0.051767	-0.443488	-0.219356	-0.053649	-0.057640	-0.156457	-0.072265	-0.622177	-0.018561	-0.359946	-0.203370	0.058976	-0.502888	0.127681	-0.709161	-0.065280	-0.626409	-0.204841	-0.454980	-0.109720	-0.721373
LOT6	0.393116	0.332233	-0.106392	0.217171	0.243889	0.132045	-0.015035	0.222017	0.148783	0.191808	-0.271842	-0.065619	0.267325	0.212736	0.185278	0.427344	-0.038668	0.178833	0.003774	0.171010	-0.207543	0.170354	0.118094	0.283261	0.191990	0.139395	0.076105	0.130036	0.318621	0.145001
LPD1	-0.552320	-0.073735	-0.016516	0.554091	0.383681	-0.073585	-0.491071	0.259995	0.072434	0.055603	0.141542	0.716134	-0.124409	-0.080449	0.063069	-0.101638	0.386613	-0.019286	-0.128704	0.293057	0.135951	0.131248	0.032291	-0.095949	0.542631	0.112726	-0.202030	0.361966	0.257657	0.350255
LSM3	0.081954	0.006454	0.033938	0.173611	0.170166	0.060896	-0.424864	-0.411746	-0.258344	0.029986	0.664739	0.271086	0.060939	0.091532	0.121318	0.084548	-0.156956	0.083257	-0.041717	-0.014703	-0.065242	0.036665	0.152507	0.377783	0.356035	0.066505	0.028682	-0.157027	0.196153	0.389162
LST8	-1.023063	-0.839454	-0.607060	-0.572417	-0.682352	-0.345255	-1.269911	-0.685229	-0.914949	-1.072119	-0.819337	-1.299869	-0.913334	-0.712874	-0.856106	-0.926894	-0.235258	-0.695668	0.045352	0.210587	-0.794968	-0.258126	-1.204493	-0.006695	-1.184187	-0.411919	-0.127480	-0.140898	-0.656149	-0.509773
MCK1	0.017775	-0.494222	-0.203406	0.086764	0.124186	-0.224279	-0.089993	-0.141397	0.250676	0.223710	0.176771	0.606410	0.074130	0.398031	0.152174	0.406885	0.553656	0.261359	-0.062594	-0.097363	0.278096	0.124896	-0.275707	-0.115368	0.645178	0.624745	-0.110973	0.018471	0.201258	-0.111024
MCM2	-0.073704	-0.128932	0.083384	-0.032199	0.021820	0.202766	-0.009409	-0.573276	-0.064025	-0.302413	-0.055758	0.083253	-0.107088	-0.326518	0.045653	-0.152403	-0.161753	-0.190411	-0.063731	0.407367	-0.038671	-0.389259	-0.021593	-0.236477	0.030697	-0.085584	0.020600	-0.762342	-0.009658	-0.113501
MDN1	-0.320290	0.565668	0.171158	-0.076493	0.157743	0.405209	0.003387	0.034734	0.044279	-0.280043	0.018443	-0.141237	0.004975	-0.195406	-0.230834	-0.057911	0.074919	0.115438	0.032337	0.072141	-0.033135	0.105372	0.324527	0.251949	0.543680	0.430441	0.125077	-0.241149	0.044608	0.136765
MET30	-0.109871	0.121870	0.084334	0.193563	-0.020091	0.320709	0.005110	-0.283973	0.064833	0.236900	-0.100865	-0.029913	0.043953	-0.002815	0.188537	0.249812	-0.841007	-0.350375	0.058784	-0.077736	-0.185989	0.076578	0.074646	0.337953	0.100353	0.054204	-0.069840	-0.170421	0.209766	0.324844
MIG2	0.109007	0.060746	-0.050708	0.001215	0.078037	-0.130842	-0.166034	-0.273873	-0.042024	-0.064928	-0.101901	0.111867	-0.009163	-0.028313	0.031967	0.072702	0.198931	0.071035	0.054431	0.055222	0.051420	0.004258	-0.031812	-0.012640	-1.026957	-0.850181	0.097831	-0.163491	-0.037454	0.011582
MIT1	-0.127226	-0.198903	0.053425	-0.156768	0.015048	0.043729	-0.054154	-0.144089	0.006157	-0.018288	-0.026070	-0.020101	0.050459	0.079400	-0.058010	0.003191	0.207191	-0.120987	0.215356	0.094207	0.223080	0.005340	0.003190	-0.000268	-1.371500	-0.758325	0.031536	0.202716	-0.264124	-0.248701
MLH3	0.464201	0.160463	0.017450	-0.016728	0.355701	0.037212	0.393100	0.334185	0.003840	0.012714	-0.122108	-0.122265	0.091400	0.167928	0.012073	-0.133730	-0.111765	0.225696	0.069747	-0.045635	0.131139	0.135178	0.185926	0.434767	0.581128	0.941119	-0.086197	-0.164429	0.200336	0.015692
MNN10	0.027456	0.186462	-0.066699	0.112765	-0.009801	-0.070821	-0.437765	-0.076919	-0.009104	-0.046566	-0.186317	-0.205948	0.028617	-0.155032	-0.024846	-0.140181	0.709501	-0.140097	0.169424	0.260783	-0.246799	0.167014	-0.114374	0.278010	-0.439524	0.083894	0.196789	0.250422	-0.061664	0.015252
MOG1	-0.088449	-0.221589	-0.041531	0.044918	0.674517	0.291093	0.036184	-0.427321	0.162541	-0.137009	0.226515	0.115285	0.107161	0.137205	0.255711	0.126328	0.624398	0.155876	0.366804	0.153767	0.257110	0.184694	0.027831	0.191280	0.040108	-0.386092	0.222124	-0.014224	0.334916	-0.076538
MPP10	-0.121728	0.471078	0.109598	0.321845	0.031773	0.391702	0.011443	-0.305922	0.253601	0.233337	-0.129008	0.039213	0.181963	0.214498	0.049309	0.188145	0.854162	0.019102	0.263626	-0.175819	0.215652	0.478633	0.118505	0.704345	-0.039380	-0.286875	-0.000080	0.136441	0.379764	0.246837
MRD1	0.404153	-0.135214	0.021494	0.007564	0.156866	0.358243	-0.609957	0.411006	-0.082091	-0.025167	0.144370	-0.272575	0.038066	-0.158170	0.032797	0.004575	0.655834	0.611148	0.118009	0.042517	-0.194262	0.041906	-0.070358	0.365748	-0.226125	-0.217483	0.273511	0.205178	0.010387	0.523161
MRPL24	-0.244641	-0.015481	-0.009542	0.115913	0.340522	-0.574979	-0.300856	-0.518166	0.232812	0.089329	0.117938	-0.449439	0.166338	0.066845	-0.035948	-0.086985	-0.407328	0.100970	0.088404	-0.437707	-0.250730	-0.288262	-0.137640	-0.244568	0.314518	0.410260	-0.071211	-0.227939	0.059296	-0.259634
MRPL27	-0.140813	0.134970	0.202027	0.234732	0.025363	0.194407	-0.141393	0.450588	0.128049	-0.115246	-0.149460	-0.022293	0.223132	0.062628	0.101375	0.065016	0.519847	-0.034359	-0.191751	0.101120	-0.067329	0.112491	0.103697	0.418713	0.577722	1.279930	-0.031725	0.024297	-0.011083	0.253940
MRPS9	-0.070464	0.086333	0.411715	0.048837	0.228916	-0.111957	0.190547	0.328620	0.400356	0.413971	0.239722	0.102683	0.365308	0.124007	0.520633	0.065238	0.562183	-0.656465	-0.443791	0.356449	-0.321216	0.161820	-0.248685	-0.229223	0.533997	0.489151	-0.460104	0.239554	0.294967	0.345858
MSM1	0.261751	0.286824	0.146314	-0.066588	0.134797	0.330007	0.443470	0.640267	0.217828	-0.139169	0.116793	0.022172	0.252867	0.028027	0.255433	-0.205390	0.366260	0.184774	0.249302	0.129375	-0.029727	0.161572	-0.094850	-0.008416	0.692813	1.049996	-0.038078	-0.119018	0.362576	0.445976
MSR1	0.254038	0.375499	-0.128429	0.065729	0.927358	0.267472	0.564591	0.599372	-0.079582	-0.130887	-0.159214	-0.112407	0.030167	0.049051	0.129815	0.045660	-0.074668	-0.168181	0.037434	0.511203	0.216758	0.227261	-0.071160	0.245142	1.112747	1.803925	-0.020283	-0.007522	0.308790	0.638330
MUP1	-0.196906	0.069225	0.060486	-0.122874	0.245037	-0.104544	-0.003123	-0.259182	0.226917	-0.091749	0.062740	-0.100132	0.398703	0.286259	0.162718	0.092162	0.432275	0.507333	0.238923	-0.133345	0.126382	0.084958	0.033027	0.118423	0.698489	0.496548	-0.002374	0.022299	-0.005837	-0.175632
NCP1	0.075939	-0.469894	0.045389	0.128279	0.084243	-0.003820	0.114757	-0.201227	0.108917	0.369684	0.038940	0.127504	0.257273	0.334997	0.137844	0.272685	-0.459386	-0.454351	0.353515	-0.250181	-0.050366	-0.346425	-0.074909	-0.420311	0.547438	0.158720	0.074505	0.328939	0.190908	-0.272618
NDC1	-0.190567	0.443787	0.053180	0.114176	0.066605	0.075025	-0.385632	0.020259	-0.041793	0.262570	-0.038833	0.447491	0.278007	0.469476	0.061504	0.487499	0.199487	-0.414439	0.136668	0.131276	-0.165957	0.250867	-0.049362	-0.466022	-0.090993	0.458418	-0.056271	0.421190	0.145750	0.019814
NGR1	0.184661	0.689937	0.177844	-0.095067	0.235999	0.458965	-0.228751	0.640745	0.082055	0.100087	0.115413	0.088907	0.154782	-0.003621	0.055364	-0.046259	0.618663	0.096417	-0.094208	0.575539	-0.000001	0.407084	0.138920	1.262731	0.013559	1.350397	0.025989	-0.056855	-0.008991	0.367381
NOB1	0.490513	0.266222	0.305624	0.033010	0.658570	0.227693	0.209866	-0.173947	0.196598	-0.106273	0.094390	-0.128007	0.400160	0.183749	0.294440	0.186065	0.300195	0.459101	-0.397638	0.162466	-0.204295	0.330855	0.267447	0.465952	0.742536	0.678141	0.021957	-0.103302	0.421969	0.091876
NOG1	0.114698	0.376507	0.087165	0.152718	-0.139777	0.155054	-0.067194	-0.334419	0.172142	0.128413	-0.001542	0.115173	0.249624	0.261294	0.109025	0.346891	0.166811	0.188875	-0.394053	-0.005551	-0.274514	0.120392	0.382048	0.481986	-0.387417	1.113778	0.075592	0.141300	-0.275910	-0.039084
NOT5	-0.032440	0.255893	0.148107	0.289018	0.190202	0.308334	-0.198420	0.194409	-0.144661	0.089718	0.078760	0.005824	0.011189	0.127012	0.110020	0.227227	0.888861	0.339735	-0.158974	0.232120	0.013828	0.358506	0.081567	1.233853	-0.329648	-0.627424	0.016050	0.097695	-0.022106	0.129046
NPC2	-0.015879	-0.101016	0.171998	0.161642	0.350578	0.156180	-0.010755	-0.076082	0.197969	0.072732	-0.013174	0.162837	0.194705	0.165059	0.172600	0.193429	-0.261272	-0.000113	0.000492	0.000032	0.047022	0.073803	0.122451	0.020514	-0.133015	-0.086812	0.080662	-0.244402	0.081277	0.305168
NPL4	-0.082102	-1.019703	-0.253161	-0.124781	-0.072632	-0.646603	-0.734260	-1.142366	-0.166309	-0.024886	-0.102739	0.051852	0.009988	0.028040	0.040242	0.160163	-0.484571	-0.011866	-0.085799	-0.025712	0.073306	-0.775607	-0.146388	-0.593102	-0.438878	-0.334241	0.506793	-0.186645	0.118395	-0.631103
NUG1	0.051123	-0.252876	0.041333	0.121178	-0.256597	0.135165	-0.060386	0.145396	-0.182990	0.100264	-0.377879	0.076517	-0.050422	0.011930	-0.182544	-0.018613	0.781599	0.109393	-0.171561	0.048376	-0.159231	-0.277839	-0.204163	-0.025091	-0.314094	0.485992	0.019648	-0.324376	0.198161	-0.350286
NUP120	-0.012972	0.201348	0.281203	0.367922	0.110872	0.220145	-0.138019	-0.252897	0.029581	0.203109	0.255813	0.448744	0.141385	0.208237	0.296759	0.244943	0.643185	-0.087252	-0.077289	-0.119136	0.073088	0.085678	-0.234383	0.111928	-0.123660	-0.089734	0.410566	0.042050	0.259919	-0.086252
NUP145	0.276993	-0.164835	0.091995	-0.149145	0.563693	0.120186	-0.119649	-0.203544	0.003823	-0.253675	0.386745	0.240244	0.001192	-0.089625	0.353818	0.204541	0.129744	-0.167793	0.067394	-0.154926	0.475485	0.042908	-0.183586	0.137343	-0.549977	-0.352512	0.086101	-0.104231	0.341785	-0.237945
NUP42	-0.241616	-0.113441	0.089781	0.192220	0.172999	-0.158938	-0.034087	-0.131553	-0.178318	-0.200649	0.286903	0.357268	-0.086989	-0.012205	0.226746	0.393164	-0.276587	-0.183265	-0.104219	-0.262332	-0.048943	-0.160670	0.179259	-0.055363	-0.098689	0.182994	0.224360	-0.231340	-0.103549	-0.168627
NUP49	-0.498247	-0.025801	-0.337366	-0.141180	0.185076	0.294135	-0.578706	-0.945680	-0.379718	0.205791	-0.260089	-0.025650	-0.120639	-0.461584	0.123024	0.065247	-0.297314	NaN	-0.489499	-0.138017	-0.329958	-0.362136	-0.232329	0.232500	-0.541601	0.600261	-0.046241	-0.455285	-0.336539	0.151268
NUP85	0.136067	-0.212024	0.021976	0.183237	0.098465	-0.250812	-0.003166	-0.174917	-0.083709	0.187551	-0.012048	0.303420	-0.037522	0.087220	0.025786	0.242770	-0.035900	0.252034	0.121248	-0.018843	0.073798	0.048227	-0.158108	-0.037306	-0.129010	-0.349022	0.179980	-0.270141	-0.256682	-0.488111
OAR1	-0.041696	0.157232	0.284295	0.135395	0.229480	0.244283	0.065638	0.394541	0.092902	-0.116982	-0.144259	-0.146859	0.138612	-0.195935	0.356906	-0.192651	0.504553	0.080940	0.096754	0.064789	0.015623	0.305923	0.130937	0.190332	-0.428339	0.290911	-0.335982	-0.233138	0.360968	0.343486
OPI10	-0.103553	0.163269	-0.066754	0.018769	-0.191185	0.119170	-0.024042	0.031067	-0.015861	-0.015245	0.571915	0.573176	0.021863	0.037634	0.378233	0.156533	0.483590	0.109577	0.035295	0.146690	-0.169540	0.029658	-0.047726	0.292332	0.068424	0.422144	0.271305	0.394978	-0.203604	-0.053511
OPI3	-0.089322	-0.264404	0.043342	0.062950	0.720103	0.268153	-0.062480	-0.374107	0.194907	-0.175649	0.256306	0.114515	0.119252	0.047421	0.275943	0.112224	0.630030	0.183319	0.260802	0.101538	0.218897	0.168485	-0.022515	0.294768	-0.132667	-0.430355	0.181424	-0.004365	0.398080	-0.113115
OPT2	0.224067	0.143031	0.037159	0.033013	0.084538	0.330831	0.020934	0.083419	0.106289	0.144266	0.063803	0.187097	0.183116	0.142606	0.261427	0.154117	0.291019	-0.016482	0.080432	-0.001125	0.203978	0.423872	0.038872	0.635318	0.147478	0.130966	0.210670	0.047898	0.079429	0.197093
PAP2	0.106568	-0.382619	-0.019398	0.086452	0.599763	-0.175378	0.048460	-0.112464	-0.034322	0.071941	0.371398	-0.176195	-0.045515	-0.141572	0.197898	-0.085511	-0.406899	NaN	0.029202	-0.186643	-0.529519	0.112962	0.072863	0.112691	-0.089040	0.851503	0.538291	-0.245315	-0.021298	-0.175531
PBI2	-0.000767	0.006616	0.106020	0.189134	0.170169	-0.217249	-0.067030	-0.173633	0.129733	0.275863	0.151390	0.156570	0.056457	0.159719	0.141466	0.061289	0.210978	-0.041318	0.358756	0.295632	-0.024386	0.093328	-0.067282	0.167607	-0.264774	0.278341	0.169736	-0.008928	0.086680	0.056889
PBS2	-0.080374	0.101991	-0.011132	0.030957	-0.450930	-0.161882	0.020488	0.201825	0.029508	-0.009145	-0.011650	0.072522	0.076693	-0.018321	-0.037031	0.062164	0.841353	0.334196	0.047314	0.165072	-0.082196	0.068092	0.039065	0.042098	-0.298267	-0.158491	-0.053196	-0.002142	-0.276377	-0.076299
PCL6	-0.215223	0.125121	0.016940	-0.007337	0.098780	0.151062	-0.287326	-0.065467	-0.055356	0.045878	-0.320904	-0.337320	-0.054171	-0.022068	-0.091053	0.015596	-0.263813	-0.008554	-0.198491	-0.041530	-0.076512	0.049612	-0.308769	-0.013408	-0.389743	0.037105	-0.030384	-0.100164	-0.283504	-0.095799
PDR1	0.190639	0.287842	0.117790	-0.028590	0.096576	0.060610	-0.145425	-0.025663	0.198013	0.030377	-0.279552	0.102614	0.107582	0.084142	-0.014310	0.031055	0.091586	-0.112802	0.234964	0.070322	0.122313	-0.023874	-0.115823	0.135012	-0.637069	0.071763	0.219185	0.456156	-0.076227	0.032677
PDR5	-0.002740	-0.388196	0.107872	0.188991	0.223940	-0.281915	-0.124038	-0.279895	0.059675	0.026651	0.065302	-0.127372	0.213807	0.106070	0.197792	-0.022380	0.283604	0.018316	0.409306	0.027747	-0.248433	0.117620	-0.149167	-0.120096	-0.240026	-0.137774	0.405890	0.185194	0.170053	-0.217468
PET123	0.078508	0.200592	0.085917	0.323472	0.251208	-1.047697	0.059439	-0.254199	0.165325	0.246404	0.182304	0.153454	0.106099	0.217361	0.068537	0.213932	-0.136697	-0.066510	0.205306	0.113526	0.139041	-0.731659	-0.046924	0.221264	0.482058	0.597714	-0.109419	0.106539	0.291141	-0.419658
PET9	0.006589	0.348780	0.005116	0.226381	0.203907	0.519021	-0.240831	0.462833	0.096991	0.096187	-0.121475	-0.091208	0.134693	-0.072626	0.073686	-0.155511	0.055367	0.044745	0.015812	0.184716	0.013545	0.191441	0.051613	-0.169378	0.718449	0.698871	-0.218888	-0.198237	0.351097	0.460814
PHD1	-0.135262	0.035819	-0.109235	0.291149	-0.103796	0.118582	-0.128945	0.256973	0.136474	0.275567	-0.280216	-0.113477	0.081300	0.194501	-0.154192	0.213749	-0.023677	0.072807	-0.044104	0.272805	-0.005334	0.320610	0.196319	0.265383	-0.172162	0.175861	0.394812	0.251752	-0.147182	-0.101129
PHO23	0.297434	0.387624	0.236450	0.181612	0.294374	-0.171236	-0.000771	0.079983	0.146664	0.080391	0.367974	0.291046	0.134518	0.061293	0.207110	0.167607	-0.182533	-0.234543	0.073399	-0.257961	0.248912	0.221305	0.275993	-0.093530	-0.111953	0.714870	0.074107	0.083656	0.164511	-0.116265
PIS1	0.195239	-0.099468	0.006586	-0.016970	0.308985	0.138674	-0.572203	-0.220081	-0.053095	0.069519	0.341437	-0.277276	-0.031347	0.019606	0.070893	0.024985	0.290147	0.256450	0.325806	0.190221	-0.001829	-0.073089	-0.110118	0.014922	-0.292995	-0.252911	0.259519	0.259101	-0.024039	0.283320
PKR1	0.504535	0.014291	0.069403	0.063485	0.354008	0.182878	0.105891	-0.024784	-0.144231	0.035916	0.204047	0.230800	-0.036375	0.088259	-0.092751	0.041476	0.172646	0.277133	0.319244	0.485117	-0.026694	0.403348	0.017040	0.250963	-0.296564	0.065187	-0.023462	0.409033	0.171987	0.553795
POP1	-0.076282	-0.001913	0.098187	0.123106	0.131737	-0.105034	0.276300	-0.096858	0.111950	0.217562	0.128774	-0.139470	0.059209	0.038308	0.097179	-0.097301	0.329801	0.589073	0.110561	-0.433063	-0.002130	0.040741	0.217684	0.282609	0.125234	0.137836	-0.078002	0.028553	0.142787	0.397307
PRE1	-0.050621	0.218205	-0.022133	-0.070645	0.411127	0.179909	-0.193377	-0.175260	0.340097	0.219375	-0.024232	0.117755	0.313390	0.085729	0.168082	0.166007	0.132661	-0.354321	-0.054639	0.083339	-0.172459	0.269507	-0.273748	-0.233831	0.000420	0.235703	0.023700	0.035252	0.160446	0.207460
PRE6	-0.327002	-0.249966	-0.150238	-0.195968	0.052771	-0.149599	-0.017229	-0.444033	-0.096613	-0.049227	-0.303752	-0.348789	-0.016992	-0.090578	-0.173959	-0.172080	-0.143075	-0.323785	0.049398	0.130908	-0.089511	-0.058078	0.012620	-0.370687	0.175970	-0.287712	0.166620	0.023369	0.013368	-0.091979
PRE8	-0.028792	-0.396592	-0.343586	-0.078049	-0.138201	0.242932	0.024813	-0.384875	0.036692	-0.219440	-0.412053	0.029854	0.058929	-0.403951	-0.372356	-0.149671	-0.483869	0.176020	-0.087957	0.234298	-0.203858	-0.403718	-0.357977	-0.220297	-0.649963	0.014061	0.291723	0.144237	-0.006454	0.176460
PRO1	0.283451	0.462464	0.192556	-0.026493	-0.189525	0.934091	0.167448	-0.225783	0.101657	0.202054	0.138201	0.366971	-0.041019	0.285281	0.131130	0.692301	0.063127	NaN	-0.508866	0.115980	0.004102	-0.073458	0.135910	0.518758	0.087747	0.084759	0.462967	0.326346	0.762807	0.377178
PRP3	0.081476	-0.076141	0.029271	-0.158553	0.081068	0.293820	-0.040073	-0.299275	-0.005928	-0.109213	-0.202336	-0.540023	0.049270	-0.264929	-0.208129	-0.140866	0.244062	-0.329780	-0.020565	-0.047967	-0.216925	-0.326473	-0.365818	0.241323	-0.081807	-0.318593	0.040888	0.076892	0.005480	-0.017615
PRP31	0.385259	-0.067872	0.088827	0.234314	0.432544	-0.145306	-0.109402	-0.032640	-0.001499	-0.115213	-0.137503	-0.025742	-0.016250	0.008351	-0.143809	-0.043890	0.121517	-0.392017	-0.230889	-0.179131	-0.110877	0.004088	0.037168	0.158954	-0.261932	-0.069324	0.174308	-0.282979	0.403479	0.163994
PRP42	-0.362895	-0.159673	-0.534336	NaN	0.178566	0.045011	0.039000	-0.023887	0.331198	0.257455	0.016181	0.504043	0.430479	-0.164048	0.570349	NaN	-0.253362	-0.736966	0.068471	0.158759	-0.311499	0.201028	0.168521	0.740402	1.124442	0.816140	0.300327	-0.552625	0.609168	-0.020908
PUB1	0.196815	0.590880	0.165093	0.148144	0.258401	0.225416	-0.087165	0.030387	0.279707	0.116249	0.199676	0.281020	0.204688	0.188946	0.190939	0.078217	0.043666	0.155644	-0.070495	0.057669	0.256206	0.361150	0.179272	0.265484	-0.152569	0.038697	0.026223	-0.122100	0.081641	0.246066
Q0297	0.144402	0.076369	-0.116757	-0.367489	0.384550	0.147122	0.241903	-0.061382	0.189725	0.128888	-0.132390	-0.593954	0.176268	-0.003842	-0.079443	-0.084371	0.189700	0.064643	0.160974	-0.000091	0.539810	0.181082	0.075572	0.343932	0.316378	0.410103	0.191959	0.189089	0.261698	0.360210
QCR10	0.179746	-0.338985	0.253522	0.102541	-0.125925	0.101698	-0.051528	-0.388781	0.070386	-0.057671	-0.103896	-0.081691	-0.107352	-0.167812	-0.150252	-0.120457	-0.494542	-0.072569	0.178093	-0.247170	0.314752	-0.325820	-0.102126	-0.300291	-0.139992	-0.002969	0.421378	-0.380661	-0.008872	0.083834
RAD23	-0.370896	0.155201	0.104197	-0.139862	-0.022840	-0.085139	-0.036263	0.037787	0.253830	-0.060705	0.276540	0.075316	0.338421	0.264305	0.312713	-0.046978	-0.159587	-0.340262	0.202004	-0.040596	-0.220450	0.521925	-0.223656	0.046676	-0.230797	-0.189877	0.275781	0.190426	-0.182548	-0.183355
RAD3	-0.223969	-0.156905	0.111756	0.026121	0.054363	-0.303822	-0.089584	-0.682652	-0.102632	-0.277508	-0.380680	-0.142876	-0.229120	-0.229526	-0.141009	-0.152156	0.272028	0.251876	0.091338	0.040917	-0.429564	-0.323813	-0.233246	-0.289241	-0.083824	-0.788694	0.045219	-0.496169	0.103692	-0.399025
RAS2	0.067919	-0.067961	0.068196	0.122109	0.258962	0.009930	-0.132423	-0.231637	0.177164	0.206421	-0.712482	-0.501148	0.198250	0.198364	-0.042653	-0.063075	0.167046	-0.153578	0.159485	-0.106312	0.040156	0.072287	0.138247	-0.240972	-0.431967	-0.405419	-0.015987	-0.353422	0.049074	0.068799
RCL1	0.354099	0.878655	0.086175	0.158060	0.354599	0.271600	-0.054974	0.437091	0.165223	0.162457	-0.035758	0.081462	0.057983	0.086553	-0.015973	0.003267	-0.013594	0.220105	0.006656	0.249841	0.016992	0.314509	0.402178	1.151278	0.199196	0.374588	0.331294	-0.020552	0.075652	0.296265
RCM1	-0.112659	0.181491	-0.000218	0.054907	-0.007630	-0.226092	-0.206868	-0.355520	0.026425	0.066772	-0.006684	-0.093503	-0.045191	0.031194	-0.000658	-0.087463	0.325600	0.182314	0.038996	0.033867	-0.242435	-0.100615	-0.262311	-0.357764	-0.637054	-0.486682	0.141370	-0.043288	-0.094612	-0.076475
RCN1	0.105664	0.301155	0.078367	0.078442	0.301840	-0.003929	0.172379	0.216645	0.347537	0.319870	0.241126	0.145057	0.288334	0.272580	0.133055	0.207826	0.115723	0.064867	0.097595	0.071951	0.186224	0.216202	0.099283	0.290929	0.218830	0.112314	0.083727	0.017043	0.022317	0.077093
REC114	-0.271236	-0.001472	-0.055095	-0.035210	-0.023061	-0.344523	-0.215141	-0.296120	-0.175302	-0.052707	-0.093918	-0.034618	-0.009839	0.034108	-0.044918	-0.128438	0.011271	0.052396	-0.155640	-0.425741	-0.316318	-0.118966	-0.121819	0.217066	-0.042484	0.472854	-0.091372	-0.218074	-0.179011	-0.328650
REF2	0.177398	-0.070274	-0.029668	0.037556	0.438512	0.084717	0.203398	0.040126	0.160794	-0.009143	-0.296310	0.057355	0.082714	0.027127	-0.058555	-0.062295	-0.387563	-0.302026	0.371568	0.100541	-0.080325	-0.032535	0.033231	0.252828	-0.133547	0.302771	0.298171	-0.141529	0.383633	0.288268
REG2	0.073478	0.131801	0.057819	0.044723	0.343633	0.173420	0.045091	-0.249481	0.011149	0.043667	0.143758	-0.249904	0.192209	0.107670	0.099231	0.057142	0.114805	0.104237	0.174255	0.237107	0.247727	-0.103739	0.206100	-0.227038	0.259151	-0.121983	0.154437	-0.027290	0.235778	-0.227016
RET2	-0.139432	-0.665581	-0.058129	0.013543	-0.063469	-0.253233	-0.133898	-0.541671	-0.050081	0.032920	-0.287184	-0.055667	0.021786	0.118631	-0.121520	-0.329395	0.139781	0.467719	0.283208	-0.260638	-0.119197	-0.058918	0.111529	-0.513633	-0.516487	-0.722210	0.158042	-0.329163	0.060698	-0.112780
RGT2	0.183536	0.045064	-0.017249	-0.051979	0.050478	0.061759	-0.093290	-0.216183	0.108168	0.104643	-0.017697	-0.056880	0.070623	-0.056049	-0.082471	0.050646	0.025410	-0.103774	0.045009	0.312039	0.115205	0.192575	-0.109113	-0.068497	-1.111620	-0.419708	0.257927	0.017753	0.142207	0.541064
RIP1	0.364929	-0.231290	0.277700	0.002981	0.099895	-0.199723	0.535638	0.596996	0.355721	0.230879	0.098993	-0.029940	0.197299	0.173342	0.245460	0.201609	-0.216063	0.149019	0.014609	-0.025983	0.032614	-0.085610	0.222252	-0.023752	1.237339	1.179326	0.199924	-0.347811	0.385612	0.088285
ROK1	0.277637	0.488569	-0.033098	-0.266186	0.190416	0.536615	-0.078999	0.119305	0.260629	-0.224427	-0.037194	0.044610	0.166225	-0.015400	-0.242826	0.089011	-0.245996	-0.140643	-0.095964	-0.065554	0.201236	0.500734	0.305103	1.237925	0.338916	1.386269	0.757393	-0.042541	-0.003261	0.146583
ROY1	0.067067	-0.976220	0.098981	0.170265	0.226926	0.297487	0.081949	-0.377957	0.033581	-0.003078	-0.030864	0.067921	0.178257	0.252691	0.117657	0.136704	-0.014264	-0.278443	-0.205243	0.215229	-0.189434	-0.031124	-0.063063	-0.529272	0.164467	0.121228	0.120438	-0.377975	-0.015037	0.432870
RPB2	0.089720	-0.194657	0.095192	-0.128482	0.425637	-0.391000	-0.181662	-0.082549	0.017453	0.041373	-0.023700	-0.021314	0.097935	-0.043626	-0.144107	0.011816	-0.212376	0.104171	0.197579	-0.110266	0.040698	-0.276911	-0.109212	0.243488	-0.275623	0.397140	0.314767	0.013004	0.277675	-0.303816
RPC10	0.064328	-0.329358	0.059882	-0.011226	0.527863	0.428154	0.043231	0.023533	0.006163	0.068624	0.216002	0.060012	0.074706	0.126132	0.074082	0.070312	-0.245113	-0.285277	0.133942	0.006532	0.118546	-0.036975	0.126371	0.105695	0.292223	0.277049	0.169650	-0.168826	0.207725	0.164365
RPC11	0.403629	-0.459528	-0.163780	0.314025	0.565617	-0.310040	0.245897	-0.086968	0.326264	0.510814	-0.142107	0.195550	0.000001	0.277354	-0.056284	0.191610	-0.326411	0.217548	-0.056872	-0.555353	0.000487	-0.229513	-0.152479	-0.281352	-0.146050	-0.164233	-0.128560	-0.697864	0.206555	0.083502
RPL10	0.095289	0.078087	-0.102883	0.283718	0.362670	0.044946	0.223759	0.050311	-0.084412	-0.090269	-0.054140	0.551801	-0.084473	0.095963	-0.122373	-0.117583	-0.272526	-0.137135	-0.114613	0.104589	-0.162112	0.180236	0.189313	0.805059	0.009741	0.232050	0.355002	0.138482	-0.195296	0.081193
RPL12A	0.300977	0.476237	0.237468	-0.007179	0.388235	-0.068589	-0.347039	0.065637	0.074545	-0.043884	0.400386	0.211991	0.070302	0.148190	-0.037933	0.336384	-0.300469	0.108973	-0.031557	-0.133949	0.140317	0.362774	0.481417	0.824687	0.236378	0.297960	0.298174	-0.326078	0.620729	0.381269
RPL12B	-0.231390	-0.050501	0.454289	0.340435	0.394369	-0.089388	-0.331484	0.154491	0.070440	-0.115655	0.107120	0.412885	0.357282	0.179812	0.297616	0.277065	-0.713669	-1.544321	-0.538208	0.080898	0.159180	0.159990	0.351260	1.152291	-0.295429	0.681278	-0.031767	-0.321031	-0.192900	0.260538
RPL19A	-0.036473	0.726479	0.078383	0.237129	0.256279	0.089234	-0.438049	0.056120	0.053844	0.187691	0.265800	0.037381	0.310589	0.261613	0.156666	0.043258	0.087083	0.373849	-0.100922	-0.001851	-0.191478	0.791507	0.068964	0.689008	-0.005136	0.330592	-0.153846	0.209208	-0.320883	0.172515
RPL21A	-0.127419	-0.049988	0.055751	-0.038109	0.175440	0.055414	-0.512280	0.204780	0.363165	0.142208	0.024222	-0.155910	0.014026	-0.118884	0.103035	-0.093595	-0.000440	0.477907	0.041646	0.165599	0.228716	0.459805	0.354252	0.685661	-0.153356	0.270427	-0.421714	0.231665	-0.012814	-0.089227
RPL23B	-0.795805	1.230313	0.076542	0.378336	0.266961	-0.105653	-0.496636	-0.052894	0.604921	0.033378	0.392769	0.482987	0.123989	0.511404	0.343854	0.028760	-0.211039	0.490445	0.493532	0.288387	-0.110273	0.372435	0.293062	1.067868	-0.022001	0.510409	0.054458	-0.228690	0.432899	0.157016
RPL25	0.497740	0.695043	NaN	0.872450	NaN	-0.253719	0.043562	0.240354	-0.296393	0.741082	NaN	NaN	NaN	0.643306	NaN	NaN	0.417149	NaN	0.006782	0.371619	0.210742	0.405123	-0.227906	1.069730	0.665715	0.243436	0.422116	-0.139961	-0.405952	0.302335
RPL27B	-0.129486	-0.246985	0.065718	-0.011659	-0.612704	-0.233772	-0.096100	0.131671	0.052157	0.127351	0.070242	0.016024	0.035669	0.105884	0.090490	0.193695	0.008502	0.173651	-0.079248	-0.325415	-0.371659	0.040594	-0.083646	0.446097	-0.243106	-0.331728	-0.101216	-0.156042	-0.034815	-0.188800
RPL3	-0.162701	0.062377	0.034045	0.186974	-0.146066	-0.052095	-0.118905	0.014111	0.230609	0.021340	0.088272	0.218883	0.084933	0.051261	-0.011465	0.107723	-0.059322	-0.102746	0.050762	-0.075111	0.170628	0.182840	0.059830	0.392878	-0.348095	0.265435	0.205576	0.141150	-0.052639	0.155099
RPL31A	0.122352	-0.248256	-0.171573	-0.152297	0.108620	0.206850	0.023124	-0.498383	0.407855	-0.012764	-0.505897	-0.322140	-0.149540	0.077505	-0.285346	-0.118938	-0.408372	-0.404458	0.120305	-0.175972	-0.360519	-0.143218	-0.248421	0.796044	0.399342	-0.065965	0.018173	-0.072130	-0.213417	0.084191
RPL34A	-0.270537	0.282324	0.163711	0.038429	-0.041235	0.052326	0.050713	0.333048	0.041244	0.079968	0.159793	0.333454	0.071136	0.215809	0.155914	0.193228	0.038383	0.263972	-0.127186	-0.038754	0.174466	0.832035	0.443440	1.193840	-0.326223	0.297415	-0.101193	0.039524	0.163959	0.066680
RPL36B	-0.021728	0.456525	-0.467186	-0.149866	0.218423	0.189863	-0.365175	-0.127934	-0.105506	0.046270	-0.432646	-0.264589	-0.266294	-0.209271	0.033198	-0.653915	0.409638	-0.055681	0.128367	-0.291622	-0.508595	0.532009	-0.048245	0.486228	-0.436072	-0.157920	-0.196597	-0.187732	0.089422	-0.646452
RPL37A	-0.929140	0.028818	-0.409577	0.118164	-0.230481	0.245340	-0.131551	0.218377	0.106189	0.571854	0.278912	0.130050	-0.394431	0.381918	-0.380980	0.356293	0.540865	NaN	-0.134095	0.560151	-0.072960	0.579626	-0.084079	0.716371	-0.180977	0.102933	-0.240509	-0.198940	0.695048	-0.111517
RPL39	-0.118170	-0.345369	-0.193899	0.005809	-0.093322	-0.585429	-0.035553	-0.189686	-0.170264	-0.301773	0.255992	-0.719464	0.170740	-0.651565	-0.336808	-0.153138	-0.089088	0.453140	0.076982	-0.233280	0.107109	-0.315297	0.413142	0.424180	-0.249157	-0.086973	0.438797	-0.168633	-0.088062	-0.487496
RPL40A	-0.114185	0.037436	-0.377838	-0.269710	0.167900	-0.085689	-0.047397	0.326361	0.092107	-0.185774	-0.576216	0.108995	-0.154917	-0.053169	-0.076987	0.050810	0.172473	-0.009126	-0.557696	-0.156765	0.312933	-0.042630	0.171842	0.488464	0.005618	0.457720	0.098954	0.038419	-0.286157	0.094667
RPL42A	-0.362105	0.249070	0.495382	0.400156	0.383787	-0.017790	-0.539485	0.247378	0.405962	0.743908	0.068098	-0.098321	0.317803	0.584102	0.287608	0.705610	-0.019389	-1.453173	0.274021	-0.292835	0.149258	-0.160238	0.329481	0.730747	0.098383	-1.037588	0.219829	0.030940	-0.534908	-0.099270
RPL43A	-0.107481	0.175659	0.012804	0.000757	0.188066	0.243344	0.022839	-0.006709	0.059977	0.148456	0.164129	-0.051223	0.115871	0.144976	0.113781	-0.017258	0.067931	0.280041	0.367637	0.215330	0.011398	0.111749	0.317598	0.632825	-0.159108	-0.125001	0.098521	0.090219	0.315658	0.247822
RPL6A	0.196451	0.341726	-0.152546	-0.144561	0.414000	0.131169	0.080410	-0.062541	0.097124	-0.211274	0.105556	-0.278440	-0.011317	-0.219281	-0.163721	-0.104586	0.194660	0.103605	0.493509	0.113051	0.308257	0.253869	0.363198	0.517225	0.027410	0.479563	0.410454	0.065267	0.298918	-0.097424
RPL6B	-0.177503	-0.173472	0.025368	-0.232434	0.048099	-0.187930	-0.044941	0.031789	0.152360	-0.006894	-0.070499	-0.289154	0.161923	-0.020334	0.108318	0.012699	-0.642474	-0.469280	-0.119562	0.006469	-0.435686	-0.218822	0.154602	0.421666	0.441472	0.026905	-0.219942	-0.267525	0.019674	0.006553
RPN2	-0.247730	-0.350154	-0.121512	-0.040400	-0.006006	0.077582	-0.392317	-0.131812	0.038894	-0.018079	-0.082526	-0.213275	-0.062310	0.007786	-0.085143	-0.235951	0.010103	-0.022719	-0.182611	0.199593	0.138249	-0.163779	-0.340190	-0.341342	-0.398582	0.111060	0.073939	0.160654	-0.274457	-0.429992
RPN3	0.254963	0.543482	0.006163	-0.115997	-0.044631	0.169411	-0.008597	0.056236	0.098593	-0.157304	-0.401790	-0.570858	-0.007195	0.029698	-0.190281	-0.056641	-0.113857	-0.575837	-0.036731	-0.091156	0.062428	-0.027831	-0.143193	0.010418	-0.246791	-0.635413	0.253093	0.014651	0.062007	-0.060018
RPP1A	0.121174	0.370863	-0.115870	-0.029927	-0.088448	0.441316	0.149708	0.122650	-0.011573	-0.098319	-0.735729	0.046712	-0.014052	-0.135958	-0.189714	-0.025280	0.060467	-0.083003	0.062369	0.304122	-0.202457	0.701042	0.246657	1.806640	0.852447	0.309994	0.317738	-0.074282	0.085903	0.401066
RPS0A	0.126101	0.352723	0.027180	0.089186	-0.055369	-0.133720	-0.153845	-0.029927	-0.012578	0.035165	0.075607	0.241439	0.035374	0.104044	0.160111	0.251464	0.004805	0.364527	-0.042861	0.084656	0.131665	0.144752	0.548668	1.369350	0.606830	0.642948	-0.151349	-0.494743	-0.076503	0.112799
RPS10B	0.094959	0.430507	0.095451	0.161865	0.397185	0.089814	-0.281583	-0.225070	0.081070	0.171106	0.171607	0.379530	0.001456	0.205536	0.118886	0.381199	0.043279	0.604598	-0.245663	-0.253423	0.094426	0.182453	0.145693	0.988635	0.686494	0.378825	-0.212573	-0.522225	-0.247121	-0.038451
RPS13	0.322209	0.147914	0.136799	0.059509	0.300577	-0.167183	-0.231456	-0.389562	0.131371	0.071147	-0.004090	0.156203	0.142067	0.242907	0.098989	-0.004279	-0.468699	0.051984	-0.255163	-0.397675	0.417131	-0.010640	0.261912	0.191506	0.114763	0.344113	0.066355	-0.382510	-0.062084	0.022411
RPS15	0.808302	-0.489692	-0.108696	-0.392644	0.516360	-0.088104	-0.069021	-0.581669	-0.051801	-0.489034	-0.157466	-0.417802	-0.018463	-0.288454	0.137356	-0.386619	-0.521106	0.163499	0.158875	-0.331575	0.433499	-0.023562	0.904410	0.291274	0.696129	0.288236	1.053876	-0.334362	0.060412	-0.159264
RPS16B	0.131002	0.233377	0.167340	0.151592	0.477986	0.351525	-0.111846	0.028870	0.205030	0.038212	0.418440	0.171722	0.423633	0.076489	0.357332	0.086715	-0.304020	0.104854	-0.296725	0.181350	0.055897	0.101481	0.518251	1.232510	0.372346	1.278133	-0.416285	-0.252478	0.364661	0.047933
RPS18A	0.567677	0.649306	0.072553	-0.284857	0.486399	0.137137	0.149526	0.161384	0.419424	0.152744	0.445829	0.008238	0.219137	-0.049901	0.572032	0.165076	-0.031559	-0.259723	0.543903	0.268643	0.653807	0.269371	0.608610	1.234645	0.735197	1.146522	0.351826	-0.358920	0.405954	0.247891
RPS19A	-0.029272	0.164596	0.111393	0.134262	0.322708	-0.099457	-0.229603	-0.147910	0.079330	0.072167	0.242668	0.360047	0.053808	0.146546	0.280038	0.095113	0.001433	0.287273	-0.180827	0.017704	-0.258536	0.135433	0.404438	1.238032	0.228281	0.757604	-0.289457	-0.328323	-0.044070	-0.204721
RPS19B	0.260587	-0.435428	-0.138372	-0.197939	-0.153576	-0.008804	-0.425252	-0.539657	-0.248163	0.087992	-0.227322	0.577929	0.076580	0.244381	-0.041233	-0.053501	0.249364	0.263034	0.185545	-0.361932	0.418637	0.035605	0.554753	1.623990	0.755115	1.967567	0.132836	-0.550637	0.185580	-0.120708
RPS1B	-0.046017	0.171533	0.077663	-0.017122	0.046795	0.374828	-0.117814	0.014177	0.156659	0.090341	0.011665	-0.031549	0.130490	0.147281	0.083479	0.134844	-0.241986	0.209113	0.058106	0.253439	0.208732	0.525589	0.722999	1.383431	0.884378	1.331216	-0.020502	-0.397463	0.110286	0.205770
RPS21B	0.367416	0.527843	-0.254349	0.137022	0.402445	0.348779	-0.143458	0.185403	0.023923	-0.153315	-0.102975	0.498259	0.330659	0.074683	-0.313808	0.220574	0.211073	0.847997	0.194460	0.432835	0.095430	0.148572	0.538732	1.080244	0.171930	1.840067	0.016399	0.144846	0.442810	0.112680
RPS23A	0.073733	0.231243	0.378724	0.148408	0.063365	-0.018185	-0.250325	0.066193	0.140361	-0.038965	0.062628	-0.136869	0.263042	0.106992	0.221436	0.115998	-0.021998	0.190867	-0.024566	-0.021286	0.091311	0.292671	0.490687	1.034903	0.479877	0.758773	0.152563	-0.341027	0.104489	-0.080435
RPS23B	0.261942	0.440457	0.171621	0.052080	0.522939	0.024516	-0.134528	0.221544	0.069357	-0.036217	0.047378	0.017514	-0.042748	-0.032366	-0.017379	-0.083518	-0.080994	-0.133777	0.362210	0.221967	0.102012	0.242498	0.604764	1.016642	1.034861	1.284837	0.266736	-0.300943	0.435208	0.158112
RPS24A	0.135458	0.247269	0.100963	-0.109027	0.328728	0.489178	-0.137048	0.308460	0.315365	0.332090	0.431974	0.198264	0.330650	0.346851	0.405816	0.209283	-0.040745	0.156119	-0.163537	0.115609	0.381114	0.255251	0.525716	0.995345	0.704797	1.121784	-0.089939	-0.322471	-0.045667	-0.061419
RPS3	0.324817	-0.106661	-0.179715	0.197445	0.595901	0.380414	0.187946	0.191748	0.097558	0.125423	-0.360201	-0.014248	0.090294	0.155495	-0.137087	0.361797	0.361358	0.064832	-0.134798	0.337119	-0.080326	0.253957	0.283851	-0.135737	0.304713	-0.222339	-0.073535	0.472385	-0.160545	0.314791
RPS6A	-0.091472	-0.081912	0.234649	0.024953	0.619573	0.726887	-0.093255	0.268484	-0.093858	-0.199931	-0.344518	-0.505796	0.234632	-0.280022	0.219780	-0.232430	-0.010254	-0.630050	-0.477357	0.312005	-0.376336	0.211253	0.194820	1.228889	0.273403	1.680051	0.080063	-0.634729	-0.408450	0.364437
RPS6B	0.079093	0.178015	0.257623	0.027323	0.592354	-0.205340	-0.207028	0.373476	0.021959	-0.201461	0.389027	-0.164167	0.236168	0.208016	0.462179	0.049669	-0.462207	-0.336668	-0.495262	-0.207356	0.057085	0.043443	0.686664	0.747503	0.805001	0.804858	0.098892	-0.478900	0.099998	-0.090222
RPT5	-0.554916	-0.209917	0.044414	-0.114701	0.210054	-0.167852	-0.280920	-0.145232	0.323676	0.171267	-0.052953	0.087045	0.094759	0.122666	0.109282	0.001929	-0.234266	-0.091302	0.326053	-0.054399	-0.631723	-0.092530	-0.132438	-0.993438	-0.614709	-0.640295	0.243373	-0.373827	0.094873	-0.233183
RQC1	-0.321263	-0.303068	-0.442862	-0.123934	0.183246	0.435101	-0.196721	-0.214520	-0.352535	-0.184391	-0.034985	-0.049041	-0.317215	-0.096934	-0.461192	-0.235597	-0.255891	-0.838043	-0.371378	-0.119603	-0.476623	0.050126	-0.342491	0.409974	-0.620138	0.160286	-0.126864	-0.078226	-0.094828	0.086223
RRB1	0.187073	0.100340	-0.144046	0.014551	0.027596	0.086080	-0.115316	0.013558	0.259547	0.131865	0.141696	0.151165	0.231581	0.119869	0.315548	0.401441	-0.323702	-0.384373	-0.124498	0.266728	-0.304948	-0.122364	0.168650	-0.110748	-0.112111	0.592828	-0.010015	-0.278723	0.256817	-0.017339
RRG1	-0.002097	0.006986	0.073410	0.054229	-0.109689	0.082140	0.062190	0.532934	0.124760	0.190278	0.106944	-0.234110	0.172100	0.074430	0.001351	-0.017673	-0.057820	-0.338525	-0.042082	0.149882	-0.046134	-0.238242	-0.124279	-0.370407	0.392459	1.027193	0.146435	-0.490188	-0.224157	0.337732
RRP6	0.154414	0.708658	0.042197	0.061734	0.490010	-0.164102	-0.043379	-0.037434	0.104611	-0.038082	0.040317	-0.212431	0.134062	-0.055098	-0.047521	-0.145243	-0.484525	-0.411046	-0.277871	0.713074	-0.310032	-0.702538	-0.189990	0.137645	0.076614	-0.173364	0.283574	-0.020995	0.169800	-0.010446
RSC9	0.009625	-0.019182	0.290779	0.099987	-0.227392	0.482627	-0.486000	-0.398931	0.153392	-0.128027	0.096598	0.310643	-0.240852	-0.506408	-0.163050	-0.084258	-0.252121	0.007553	-0.068211	-0.008800	-0.205531	-0.403988	-0.388436	0.194951	-0.244376	-0.734442	-0.223676	-0.138807	0.181107	-0.120827
RSM22	0.049436	-0.805745	0.038790	0.260719	0.427145	-0.427969	0.037116	-0.561611	0.074353	0.239629	-0.108220	-0.050763	0.028233	0.340610	-0.039075	0.124277	-0.865573	0.212839	-0.237261	0.065817	-0.442422	-0.477331	-0.114274	-0.990941	0.486494	0.151590	-0.066747	-0.419158	-0.066617	-0.559997
RSM27	0.378149	-0.414053	-0.001465	0.350873	0.404958	0.361154	0.522813	1.501497	0.344475	0.257619	0.087533	0.231252	0.358102	0.453315	0.055204	0.363301	-0.797051	1.263034	0.229446	0.400082	0.217176	0.370792	0.363527	0.800918	1.292308	2.090216	0.343563	0.050674	0.416052	0.769004
RSP5	0.043901	0.932494	0.080241	0.197122	0.506243	0.098636	0.277660	0.047485	0.174214	0.191574	-0.230984	0.073841	0.127405	0.222243	-0.127395	0.115127	0.808741	0.533044	0.159301	-0.159233	0.081244	0.311268	0.037250	0.274935	-0.148255	-0.425835	0.166037	0.288049	0.308136	0.504148
RTF1	0.014155	0.820677	0.212564	0.422889	-0.020571	-0.058069	-0.047264	0.544472	0.089344	0.215048	0.225723	0.667282	0.329612	0.304488	0.219178	0.521191	-0.247955	-0.222392	0.065237	-0.762807	-0.142276	0.051769	0.022062	0.130122	0.341481	-0.266422	-0.068849	0.203417	0.398470	0.014262
RTG2	0.031803	0.668780	-0.012641	0.217272	0.100968	0.516912	-0.156205	0.127865	-0.047345	0.140475	0.303098	0.092675	-0.064374	0.202320	-0.018809	0.276881	0.984056	-0.025178	-0.011491	0.350604	-0.198232	0.641690	-0.128110	0.666722	-0.266705	-0.109884	-0.227280	0.280480	-0.345227	0.302816
SAC3	-0.017924	0.471151	0.169480	0.112282	0.017990	0.283732	0.234508	0.055661	0.008601	0.150087	0.043723	-0.178228	0.188597	0.164163	0.027697	0.283030	0.433162	0.295061	0.032626	0.024197	0.148672	0.559322	0.268262	0.116387	-0.046270	0.389932	-0.082902	-0.132361	0.415397	-0.039905
SDS22	-0.205338	1.526704	0.568837	0.420414	-0.358969	0.364151	0.259730	-0.466578	0.420736	0.284013	0.036379	0.004616	0.423437	0.122386	0.325076	0.261180	-0.097196	-0.479679	0.118389	0.439892	-0.294684	0.017461	0.075162	0.237667	0.012450	0.269072	0.412216	-0.174832	0.589228	0.004499
SEC14	0.168308	0.434354	0.222837	0.035259	0.481325	0.258017	-0.037648	0.029651	0.163287	-0.013494	0.257363	0.313054	0.274076	0.112716	0.147590	0.229696	0.417098	-0.641431	0.182460	0.317172	0.128158	0.436976	-0.143338	0.437373	-0.016906	0.473353	0.495167	0.184014	0.236417	0.322148
SEC23	0.074755	-0.219705	0.056070	-0.058637	-0.141866	0.284280	-0.349985	-0.242453	0.048474	0.158490	0.171151	-0.107567	0.024860	-0.036851	0.091905	0.180932	0.707972	0.883867	0.490300	-0.038689	-0.075824	-0.103312	-0.302103	-0.341966	-0.134513	0.203360	0.394859	-0.118079	0.114858	-0.124386
SEC62	-0.643293	-0.092652	-0.162652	0.094726	0.042642	-0.159931	-0.681812	-0.604894	-0.176167	0.030760	-0.263302	-0.129188	-0.126476	-0.092909	-0.214376	0.082212	0.036603	0.703764	0.067700	-0.082868	-0.198008	-0.040507	-0.114945	-0.034502	-0.679539	0.251959	0.121998	-0.150979	-0.110680	-0.515928
SEC63	-0.242064	-0.138395	-0.132972	-0.019495	-0.036017	-0.431695	-0.307024	-0.427387	-0.073017	0.035795	-0.369081	-0.213195	-0.088368	-0.066078	-0.209549	-0.192669	-0.184503	-0.025942	-0.185237	-0.200824	-0.331894	-0.125097	-0.202535	-0.456897	-0.650186	-0.676698	-0.154287	-0.060963	-0.153295	-0.338380
SEC65	0.098014	-0.662570	-0.184561	-0.283186	0.160265	-0.330225	-0.257557	-0.690864	0.001444	0.184683	-0.192857	-0.464755	0.111426	-0.178805	0.358740	-0.179027	-0.542342	-0.210732	0.240825	0.097626	-0.117743	-0.098096	0.086733	-0.224650	-0.128933	0.137728	0.165145	-0.323646	-0.266851	-0.152487
SEC66	-0.059807	-0.664225	-0.114473	-0.065049	-0.125431	-0.457701	-0.626791	-0.703955	-0.068779	-0.063013	-0.073717	-0.082670	-0.034844	-0.026686	0.012828	-0.071525	-0.377502	-0.036554	-0.011383	-0.014605	-0.055027	-0.387000	-0.172180	-0.274352	-0.329849	-0.251969	0.299539	-0.066817	0.036412	-0.534618
SEC72	-0.147480	-0.361134	0.089182	0.060676	-0.259938	-0.609326	-0.365033	-0.778284	0.039323	-0.064261	-0.198992	-0.033991	0.004594	0.069697	-0.118008	-0.016116	-0.355990	0.002232	-0.017112	-0.231298	-0.058284	-0.356633	0.092654	-0.406827	-0.633681	-1.005312	-0.005128	-0.549798	-0.112032	-0.345537
SED5	0.176776	-0.056364	0.300318	0.391027	0.519611	-0.284673	-0.081931	-0.558914	0.135307	0.263600	0.104964	0.928584	-0.012495	0.032693	0.227466	0.398943	-0.265630	0.422122	-0.270848	-0.014853	0.488292	-0.180689	-0.352755	-0.423320	0.224084	0.090812	-0.054474	-0.324642	-0.161112	-0.076434
SFB2	-0.099402	0.089761	0.372779	0.094128	-0.016757	0.123867	-0.519839	-0.555891	0.087937	0.037963	0.225422	0.040844	0.165295	-0.017454	0.104461	0.100019	0.196768	-0.004874	0.149082	0.252579	-0.080882	0.137491	-0.102181	-0.375835	-0.211211	-0.028509	0.079700	-0.104674	-0.219325	-0.039037
SGF73	-0.145723	0.151299	0.037541	-0.074708	0.165771	0.362518	0.013911	0.157985	0.191711	0.086233	0.079171	0.049468	0.053123	-0.041461	0.155677	-0.054239	0.346949	-0.396889	0.198460	0.472364	0.030472	0.350894	0.119486	-0.089584	-0.349336	-0.216002	-0.042932	0.079588	0.437671	0.201582
SIM1	0.168127	-0.304380	0.003157	-0.134934	-0.164381	-0.206849	0.107370	-0.236887	-0.054051	0.034855	-0.279005	-0.258293	-0.043215	0.035583	-0.100816	-0.052556	-0.519358	-0.417788	-0.073157	-0.149871	0.014603	-0.093794	0.059601	-0.156079	-0.211616	-0.401659	0.061814	-0.068028	-0.206056	-0.192805
SIN3	0.185055	0.409826	0.020434	-0.062343	0.067740	0.078043	-0.004369	0.199350	0.132668	-0.020688	0.251544	0.130433	0.143343	-0.038171	0.189476	-0.032453	0.488554	-0.016112	-0.082246	0.125342	0.362842	0.317718	-0.035258	0.146391	-0.859047	-0.259331	-0.129370	0.247829	0.035575	0.060013
SIS1	-1.130346	-0.969077	-0.963279	-1.046592	-0.622777	-0.494832	-1.260540	-0.902953	-1.200875	-1.256005	-0.902032	-1.620825	-1.210789	-1.130442	-1.419659	-1.437394	-0.430794	-0.659947	-0.097632	0.327563	-0.799548	-0.303674	-1.252907	-0.296578	-1.127510	-0.474044	0.019076	-0.235926	-0.802681	-0.813157
SMA2	0.126407	-0.106567	0.118659	0.457478	0.061899	-0.204506	-0.152569	-0.360548	-0.150073	0.011872	0.039144	0.368157	0.010634	0.288120	0.040036	0.173075	-0.429569	0.130002	-0.307797	-0.324280	-0.350321	-0.234056	-0.244712	0.095083	0.244048	-1.152904	-0.178399	-0.137478	0.322539	-0.341105
SMC2	-0.312752	-0.309564	-0.178924	0.000212	0.499835	0.244441	-0.217152	-0.278213	-0.123334	-0.172072	-0.397792	0.174136	0.076611	-0.195762	-0.189235	0.090596	0.046540	-0.666877	0.093601	0.076068	0.163505	0.126824	-0.008763	0.091927	-0.003136	0.281438	0.752116	0.105949	0.022847	0.240815
SNF11	0.145699	-0.022728	-0.106907	-0.077732	0.216132	0.025972	-0.469999	-0.435343	-0.090224	-0.242299	-0.193062	-0.240868	-0.149619	-0.166098	-0.055515	-0.165171	0.223079	-0.099651	-0.074664	-0.275719	-0.148175	0.234770	-0.166692	-0.247710	-0.517201	-0.363275	0.021970	0.519133	-0.013004	-0.049141
SNF4	-0.193901	-0.180913	-0.182754	-0.113878	0.067264	-0.094589	0.065763	0.369832	0.165989	0.133584	0.062228	0.130417	0.086357	0.278256	0.106486	0.153587	0.314550	-0.339010	-0.010419	-0.034056	-0.223887	0.102471	-0.028899	0.361836	1.180982	1.698144	-0.065409	0.052364	0.207838	0.020715
SNR52	0.365478	0.075119	0.156239	0.007537	0.319802	-0.182948	0.051946	0.150469	0.145702	0.377319	0.204886	0.175875	0.212079	0.341841	0.265049	0.354711	-0.009684	0.250026	0.102804	-0.127232	0.041574	0.018483	0.349531	-0.157316	-0.447803	-0.320701	0.000079	0.097562	0.101015	-0.073157
SPP2	0.127883	0.159577	0.073382	0.037679	0.066003	-0.119062	-0.119507	-0.596221	0.048083	-0.019651	-0.190571	-0.528645	0.210282	-0.093485	0.176987	-0.050902	-0.227609	0.071347	0.123825	-0.167706	0.094365	0.033225	0.114530	-0.362700	0.275089	-0.760406	-0.475791	-0.425332	-0.075816	-0.509000
SPP41	0.111646	-0.102460	0.089770	0.123346	0.004227	0.218801	-0.229275	0.058832	-0.067918	0.004027	-0.196119	-0.229245	-0.020869	0.225850	0.215386	0.027371	-0.215972	0.256081	0.017158	-0.114763	-0.351773	-0.117836	-0.318553	0.138937	-0.035848	0.068660	-0.170565	0.097618	-0.178076	-0.018735
SPT20	0.302385	0.052020	0.059080	0.079982	-0.164824	0.078936	-0.117607	-0.220782	0.137246	0.258049	0.398807	0.159108	-0.032895	0.074990	-0.190986	0.200044	0.088333	0.004032	-0.037892	-0.134721	-0.296329	0.019738	-0.296243	0.051231	-0.186457	-0.018806	0.178969	0.186497	0.126807	-0.187718
SPT4	-0.376462	-0.340121	0.130160	0.125492	0.281674	-0.190097	-0.533120	-0.416437	-0.076049	-0.342201	0.049963	0.074216	-0.132400	-0.234871	-0.083780	-0.041297	-0.449570	0.096165	0.387565	-0.049442	-0.210353	-0.242819	-0.373937	0.105178	-0.564752	0.002119	0.335723	0.151758	-0.281457	-0.233495
SRP101	-0.204154	0.004999	0.027743	-0.082803	-0.080619	-0.342207	-0.131588	-0.607110	-0.151226	-0.169551	-0.190389	-0.275440	-0.019327	-0.137275	-0.178828	-0.102383	-0.511310	-0.013220	-0.135095	0.144087	-0.319385	-0.314181	-0.240605	-0.220111	-0.280977	-0.393688	-0.042321	-0.146472	-0.252079	-0.503162
SRP102	0.082585	-0.649898	-0.239833	0.127918	0.404242	-0.257360	0.013870	-0.588642	-0.222374	0.067605	-0.057162	-0.158096	-0.174199	-0.022626	-0.196933	0.012858	-0.656541	0.179348	-0.222718	-0.016493	-0.280569	-0.469544	-0.199109	-0.899436	0.546605	-0.049287	0.098541	-0.309745	0.093169	-0.421798
SRP21	0.068808	-0.713695	0.023735	-0.011427	-0.008971	-0.451312	-0.131891	-0.763043	-0.193741	0.124680	-0.208549	0.040163	0.047354	0.086920	-0.105265	0.191320	-0.438077	-0.021597	-0.364852	0.070821	-0.095177	-0.463912	-0.015529	-0.519680	-0.385631	-0.632281	0.084489	-0.301419	-0.161222	-0.718192
SSA2	-0.451481	-0.355668	-0.663868	-0.602802	-0.420280	-0.299187	-0.675991	-0.337493	-0.531048	-0.368966	-0.487525	-0.405862	-0.550019	-0.448248	-0.382046	-0.345241	-0.600650	-0.153546	-0.024753	0.107422	-0.672987	-0.408462	-0.791610	0.018786	-0.811758	-0.758033	-0.328701	0.126031	-0.439203	-0.321960
SSE1	-0.786626	-0.487012	-0.481781	-0.043277	-0.252824	-0.312858	-0.687721	-0.410377	-0.289745	-0.190363	-0.949610	-1.109434	-0.307696	-0.165861	-0.980136	-0.527844	-0.089896	-0.152389	-0.171368	0.177741	-0.146049	-0.103366	-0.245928	0.454353	-0.289691	1.516324	0.145201	0.100099	-0.607041	-0.463886
STF2	-0.118464	0.344627	-0.029888	-0.001302	-0.259421	0.221311	-0.075213	0.415529	0.202402	-0.187823	-0.023773	0.186603	0.372358	-0.269896	-0.123960	-0.400656	0.101495	-0.253411	-0.078206	0.009876	-0.025933	0.027461	-0.243921	0.105904	-0.444545	0.876876	-0.439739	-0.556852	-0.211072	0.396589
STI1	-0.250185	0.100576	-0.150877	-0.056957	-0.186267	-0.231879	-0.626462	-0.462600	-0.234206	-0.321120	-0.237870	-0.214675	-0.182165	-0.185954	-0.178492	-0.294581	-0.038162	-0.128418	0.328290	0.145324	0.091058	0.261882	-0.688060	-0.306152	-0.824437	-0.264313	0.207176	0.437896	-0.357104	-0.225001
STM1	0.322919	0.403689	0.027421	0.244551	0.300374	0.183516	0.194968	0.545791	0.192544	0.191171	0.331169	0.231083	0.123180	0.114593	0.082515	0.264540	0.284821	0.214121	-0.070470	0.065568	0.210069	0.271849	0.412466	0.345003	1.176779	1.277867	0.196306	-0.236861	0.017055	0.333866
STP1	0.023763	0.122666	0.082169	0.179306	0.269928	0.483879	0.157510	0.142545	0.355887	0.393397	-0.028648	0.029135	0.396124	0.412823	0.226611	0.224699	0.355547	0.351723	0.275043	0.154573	0.038970	0.115198	0.266081	0.014511	0.245830	0.214409	-0.070959	0.031833	0.278848	0.355202
STU2	0.346047	1.081310	0.204613	-0.330220	0.148951	0.724761	0.105829	-0.473878	-0.000812	-0.242380	-0.306619	-0.363207	0.207176	-0.003878	-0.047810	-0.316025	0.232525	NaN	-0.221064	0.577312	-0.069320	0.589651	-0.156030	0.668322	-0.051596	0.569349	-0.239278	-0.087356	0.358912	0.127167
SUB1	-0.290949	-0.397733	-0.068026	-0.074292	0.079090	-0.199705	-0.328567	-0.269275	-0.181506	-0.240620	-0.593044	-0.696190	-0.173838	-0.224438	-0.218706	-0.512126	0.192523	0.177604	0.092981	0.148123	-0.100987	0.086235	-0.002186	-0.014990	-0.202536	-0.028987	0.208953	-0.006876	-0.188348	-0.113150
SUB2	-0.278674	-0.127484	-0.061306	0.006583	-0.089619	-0.363589	-0.437693	-0.403898	-0.014166	-0.003858	-0.002501	0.065808	0.017747	0.093687	-0.042284	0.184356	-0.271664	-0.278101	-0.001110	-0.345411	-0.039141	-0.197948	-0.048758	-0.167421	-0.275888	-0.738850	0.110613	-0.375005	-0.149380	-0.405384
SUI2	0.353822	-0.411013	0.194993	0.023141	0.359813	-0.589762	0.327915	0.082438	0.132476	0.262485	0.254208	0.320785	0.388358	0.318821	0.200051	0.015759	-0.373460	0.496456	0.093474	-0.205470	0.129060	-0.389686	0.052808	-0.129475	-0.049362	-0.843550	-0.071821	-0.041209	0.606424	-0.062300
SUI3	0.283250	-0.232919	0.093964	-0.034607	0.439460	-0.479821	0.052899	-0.160021	-0.194005	0.341540	-0.017960	0.013346	0.213166	0.394821	0.298135	0.264680	0.311335	0.145271	-0.153825	0.081549	-0.385349	0.208372	0.035685	0.024068	0.004893	-0.534289	-0.075450	-0.635317	0.479535	-0.316392
SWD3	0.048770	-0.087454	-0.051601	0.059186	0.104219	0.177073	-0.321691	-0.332408	0.239729	0.072102	-0.305783	-0.107724	0.105219	-0.042814	0.018208	-0.083953	0.337787	-0.010943	0.046347	0.279745	-0.032994	-0.052777	-0.472410	-0.639219	-0.216079	-0.394092	0.225006	0.015497	-0.104621	-0.088383
TAD2	0.049395	0.135386	0.064497	0.206383	0.446789	0.114958	-0.372216	-0.128239	0.241171	0.191840	0.081403	0.040791	0.081777	0.174272	-0.050338	0.100141	0.136603	-0.222392	-0.009704	-0.245150	-0.070889	0.211687	-0.180075	0.056739	-0.050920	0.739338	-0.008513	-0.386600	0.176494	-0.012523
TAZ1	-0.383439	-0.625245	-0.240600	-0.403347	-0.109645	-0.681854	-0.165303	-0.770949	-0.402754	-0.422416	-0.474419	-0.696260	-0.479285	-0.495307	-0.394705	-0.583130	-0.698745	-0.272354	-0.095550	-0.298118	-0.121412	-0.803892	-0.211706	-0.712087	-0.285804	-1.090317	0.080923	-0.427287	-0.261076	-0.801625
TBF1	-0.083397	-0.470990	-0.226493	-0.089645	0.183338	0.223754	-0.323704	-0.768118	-0.113726	0.021600	-0.053657	-0.115197	-0.079158	-0.010101	0.022087	0.059900	-0.143836	0.631223	0.050308	0.065207	-0.035196	-0.077166	-0.134290	-0.369169	-0.184219	0.253218	0.130153	-0.264686	0.394393	0.048992
TDH3	0.009123	0.133172	-0.038965	0.118503	-0.016965	-0.022999	-0.091635	-0.017920	-0.341663	-0.121190	-0.024962	0.018296	-0.106612	0.095626	-0.007981	0.152622	0.046171	0.216418	-0.061172	-0.005905	0.097665	0.107831	0.706675	1.808598	-0.217729	-0.447052	-0.081391	-0.249972	-0.041880	0.024209
TIM17	0.194880	0.555598	-0.017076	0.003019	0.268548	0.675533	0.108594	0.710697	0.309075	0.211261	0.284508	0.428836	-0.013791	-0.161711	0.019408	0.018634	-0.466406	0.341189	-0.120359	0.226138	0.180718	-0.170020	0.254538	0.237629	0.886145	0.716209	0.422063	-0.170085	0.129901	0.120458
TIM54	0.145998	-0.023001	-0.097953	0.086771	0.354130	0.041963	0.339991	0.257459	0.104898	0.203395	-0.562678	-0.543790	0.075011	0.042498	-0.016761	0.109431	0.024293	0.141084	-0.048635	0.074144	0.144063	-0.068757	-0.103312	0.138892	0.285428	0.249688	-0.283671	0.040817	0.183398	0.083391
TMC1	0.146988	0.115815	0.141717	0.191450	0.003498	0.116658	0.064498	0.046922	0.006490	0.112373	0.027745	-0.151857	0.036062	0.162934	0.054536	0.147889	-0.001130	0.071720	-0.054295	-0.011392	0.288478	0.176005	-0.165250	0.018684	-0.072925	-0.176663	0.177673	0.327937	0.107116	0.119186
TPD3	-0.056734	0.183859	0.009261	0.059027	0.095499	0.127567	-0.278735	-0.025840	0.173526	0.240078	0.051755	-0.066653	0.113118	0.185646	0.086682	0.148141	0.631949	0.033887	-0.197374	0.119262	-0.076750	-0.060026	-0.145235	0.015294	-0.574688	-0.029087	0.001973	-0.079360	0.295330	0.430580
TPK3	0.176584	0.098542	-0.171669	0.020796	0.131342	0.079519	-0.368129	-0.441988	-0.000909	0.187487	-0.251863	-0.075744	-0.029702	0.132100	-0.084749	0.010573	0.000954	0.043463	0.078150	0.065964	-0.033836	0.172712	-0.543349	-0.562715	-0.858935	-0.728191	0.181618	0.144831	-0.001450	0.180810
TPS1	0.028461	-0.172993	-0.125849	-0.030484	0.204958	-0.134751	-0.470563	-0.309057	-0.506621	-0.747385	-0.471819	-0.545774	-0.372871	-0.593217	-0.454287	-0.496566	0.597446	0.301762	-0.269171	-0.060205	-0.169296	-0.343311	0.100434	0.117090	-0.517276	0.323689	0.057330	-0.333532	-0.019346	0.244193
TRA1	-0.123836	0.684026	0.111477	-0.035549	0.016780	0.158536	-0.003260	-0.443150	0.164132	0.065686	0.015345	-0.219558	0.102271	0.052773	0.127063	-0.034290	-0.036538	-0.062837	-0.232805	0.133599	-0.137499	0.427167	-0.289088	-0.403618	-0.595841	0.218136	0.296479	0.530391	0.071116	0.091510
TRR1	-0.022663	0.267870	-0.111824	-0.364009	-0.160582	-0.157355	0.458718	1.175110	-0.155413	-0.159836	-0.013747	-0.487377	-0.119260	-0.004119	-0.073881	-0.614138	0.004862	-0.674308	0.084801	0.236586	-0.383467	-0.197627	-0.264450	-0.321254	-0.467879	-0.546798	0.106610	0.326348	-0.096466	0.124201
TSR4	0.254813	0.234859	0.106548	0.169434	0.159894	0.050236	-0.228420	-0.128780	0.284442	0.265414	0.414799	0.178393	0.040689	0.053123	0.254018	0.221002	-0.179796	-0.208588	-0.231578	0.065978	-0.086098	0.202127	-0.164863	0.005621	-0.200048	0.467779	-0.009727	-0.718537	0.153293	0.014934
TTI1	-0.051948	-0.353506	0.016880	0.111499	0.488210	-0.501826	-0.234045	-0.155994	-0.260237	0.163337	0.158899	0.050256	-0.053945	0.375971	0.094377	0.343056	0.396129	0.467223	0.056483	-0.231394	-0.292631	-0.151973	-0.381390	-0.172731	-0.070998	0.064570	-0.081961	-0.374465	0.579969	-0.360961
TUB1	0.331301	-0.176852	0.098347	0.399618	0.353811	-0.021375	-0.273853	-0.629308	-0.359934	-0.079529	-0.288283	0.239764	0.062458	-0.166520	-0.462448	0.091837	-0.407707	-0.410367	-0.075637	0.009567	0.023400	-0.268838	-0.129623	-0.424617	-0.704989	0.166647	0.232211	-0.170846	0.272132	-0.214425
TWF1	-0.003612	0.141814	0.232243	0.203526	-0.021208	-0.056679	0.233030	0.185436	0.254234	0.321940	0.009767	0.066988	0.110007	0.196703	0.111023	0.312057	-0.021689	-0.087166	0.043276	0.056576	0.002501	0.130619	-0.048020	0.106701	0.399247	0.661440	-0.057705	0.207700	-0.000351	0.004988
UBC4	0.807499	0.989660	0.036106	-0.028640	0.647292	0.252813	-0.012238	0.139065	0.002457	0.103260	0.245342	0.248229	-0.031497	0.059999	0.124805	0.001490	0.981444	0.535807	0.133069	0.322737	0.112161	0.224574	0.003905	-0.132511	-0.015306	-0.861705	0.007284	0.501776	0.383527	0.655776
UBP10	-0.178159	0.201559	-0.090100	0.416385	0.224642	0.259538	0.156785	0.175914	0.217266	0.272106	0.141062	0.179880	0.044793	0.361070	-0.065770	0.399023	0.141881	0.094885	0.145485	0.258748	0.240199	0.215564	-0.018972	0.196634	0.394100	0.030145	0.064092	0.115164	0.324332	0.384501
UGO1	-0.147784	-0.113520	0.052040	-0.053062	0.252088	0.057243	0.174046	0.399925	0.302978	-0.113339	0.225039	0.039852	0.246580	-0.062152	0.087378	0.062594	-0.246065	0.431072	-0.249959	0.048207	0.054049	0.055703	-0.200115	-0.019027	0.981348	1.231334	-0.121764	-0.218009	0.113367	0.152897
UGP1	-0.323242	0.293264	-0.025570	-0.171241	0.434948	0.104473	-0.265141	0.236307	0.039266	-0.009334	-0.173746	0.205446	-0.044410	0.131727	-0.004995	0.166554	0.593703	-0.173224	0.158215	0.175311	-0.093539	0.124773	0.027978	0.471304	-0.610902	-0.146053	0.298355	0.324262	-0.138698	0.236756
UMP1	-0.002673	-0.087554	-0.000146	0.044835	0.056078	0.135611	-0.393426	-0.332790	0.203245	0.089134	-0.291751	-0.140752	0.123064	-0.026572	0.035569	-0.068318	0.297753	-0.013467	0.024167	0.259430	-0.107700	-0.080031	-0.510964	-0.696411	-0.371789	-0.424004	0.132809	0.015489	-0.098135	-0.094588
UPF3	-0.049037	-0.350014	-0.222537	-0.220669	0.344129	-0.038444	-0.050340	-0.285468	-0.176566	-0.194153	-0.318277	-0.242764	-0.158877	-0.164463	-0.249105	-0.305301	-0.391327	-0.024093	-0.100495	0.113268	-0.065221	-0.292051	0.089761	-0.262316	0.295951	0.085172	0.115358	-0.263852	0.230575	-0.145061
URA1	-0.125738	-0.279210	0.095802	0.050009	0.113699	-0.468479	0.054057	-0.097417	0.062953	0.054079	-0.083641	-0.101377	0.063578	-0.074008	-0.064606	0.002641	-0.051017	0.238217	0.251100	-0.322061	-0.312992	-0.297222	-0.389130	-0.220900	-0.269475	-0.279903	0.034546	0.188112	-0.060569	-0.139151
UTP18	-0.151112	0.046492	0.158993	0.029704	0.272995	0.289216	0.034144	-0.010300	0.304240	0.210946	-0.173552	0.058609	0.192513	0.115273	0.230378	-0.011675	0.175224	-0.052216	0.179359	0.169077	0.320129	0.488047	0.178132	0.144049	0.181221	0.273152	0.108433	-0.028897	0.014545	-0.092007
UTP20	-0.007436	0.487318	0.230596	0.154637	0.289239	0.159298	0.282359	-0.045731	0.304829	-0.053156	0.010499	0.173622	0.383659	-0.055547	0.224702	-0.107443	0.132130	0.109477	-0.062728	0.058512	-0.031164	0.046295	0.218945	0.495887	0.352267	0.585927	0.733316	-0.296508	0.726590	0.349294
UTP22	0.275674	0.616744	-0.011030	-0.233553	0.001315	0.189881	-0.092876	-0.273217	0.427355	0.058093	0.187620	0.021803	0.069728	0.109195	0.258628	0.121719	-0.202049	-0.349768	0.002821	-0.062513	0.025737	0.433657	0.292310	1.142668	0.064721	0.903196	0.167895	-0.139131	0.092864	0.317632
UTP9	0.068798	0.163349	0.393940	0.575049	0.279929	0.244613	-0.379088	0.278574	0.275127	0.402371	0.113791	0.390425	0.443393	0.572175	0.301216	0.398682	0.088033	-0.508646	-0.306839	0.203501	0.077568	0.154307	0.089070	1.151374	-0.076240	1.077864	-0.156495	-0.191349	0.271376	0.313649
VAR1	-0.387467	NaN	NaN	NaN	-1.036174	NaN	-0.596516	NaN	0.925999	0.893085	NaN	NaN	0.998142	0.698448	1.737434	0.399706	NaN	NaN	0.751674	NaN	-0.647501	NaN	0.356733	NaN	0.992915	NaN	0.108165	NaN	1.934203	NaN
VMA11	0.201772	0.164464	0.006715	0.454567	0.396374	-0.150003	0.129924	0.309573	0.221483	0.467305	0.173251	0.939992	0.110592	0.462886	-0.068017	0.455048	0.342416	0.332244	-0.188101	-0.172310	-0.015178	-0.152934	-0.081120	0.284355	-0.014655	0.955500	0.157291	0.146856	0.354132	0.311226
VMA13	-0.139066	1.248796	-0.452587	0.010362	0.356589	1.105283	0.260608	-0.350554	-0.086492	-0.200681	-0.068154	-0.490692	0.373348	-0.067484	0.035189	-0.298020	0.364962	0.165358	-0.668125	0.217853	-0.135457	0.230780	-0.285099	0.810941	0.804040	0.136225	-0.189267	1.304828	0.289279	0.334416
VPS20	0.641719	0.530826	-0.008492	-0.046124	0.074756	0.264471	0.267360	-0.108996	0.105564	-0.000913	-0.022476	-0.172837	0.031564	0.104257	0.071454	0.002972	0.608640	0.323611	-0.211161	0.209016	0.137021	0.416776	0.072368	0.609608	0.202368	0.829315	0.097266	0.189994	0.526393	0.364924
VPS21	0.254410	0.409869	-0.027651	0.042194	0.598489	0.220284	-0.019622	-0.225842	-0.178840	0.004051	-0.084648	0.001537	-0.000434	0.030102	0.116560	-0.026374	-0.085737	-0.112517	0.214504	0.015683	0.066767	0.223505	0.086798	-0.334174	-0.170241	-0.087798	0.170538	0.098209	0.301394	-0.040151
VPS24	0.501556	0.752977	0.224371	-0.061677	0.750067	0.078272	0.023359	0.051110	0.194076	0.328206	0.486908	0.200989	0.252921	0.100842	0.355223	0.114283	0.593540	0.083524	0.100865	0.192733	0.468371	0.412632	-0.170111	0.341586	0.270123	0.268422	0.150184	-0.130660	0.596669	0.322828
VRP1	0.307176	0.521123	0.110239	-0.120065	0.517980	0.029195	0.115881	-0.254068	0.168635	0.064361	0.093284	0.368002	0.347301	0.158848	0.172442	0.181748	0.467773	-0.440499	0.176087	0.125776	0.066134	-0.015978	-0.117123	0.226637	-0.148815	-0.145162	-0.085279	0.267253	0.252218	0.112348
WRS1	-0.042463	-0.069082	0.193879	-0.256042	-0.152731	-0.419799	-0.136094	-0.471882	0.370916	0.102151	-0.043247	0.000145	0.416607	0.128044	0.246617	0.082399	0.296083	-0.060792	-0.007935	0.044782	0.015814	0.171860	-0.106921	0.164792	-0.559638	0.907243	-0.002172	0.290703	-0.101338	-0.141476
XRS2	-0.063651	-0.080795	0.149473	0.285889	0.004224	-0.062369	0.051270	0.250242	0.145508	0.390409	-0.066642	-0.046291	-0.022929	0.206994	0.156081	0.289626	-0.211469	-0.472971	-0.262862	0.017676	-0.167702	-0.213628	-0.059779	0.237631	0.373688	0.471529	0.086047	-0.128071	0.111307	-0.154655
YAL016C-B	-0.154774	0.040241	0.024304	0.048543	0.009173	-0.185016	-0.333928	-0.101061	0.308072	0.132524	-0.018352	0.076609	0.194129	0.185874	0.084043	0.229247	0.210615	-0.158064	-0.311061	-0.019117	-0.275340	-0.114623	0.124048	0.127190	-0.429316	-0.065091	-0.101389	-0.088089	0.250165	0.327087
YAP1	0.117673	-0.007111	0.256605	0.004057	0.154443	0.083795	0.088914	0.161611	-0.221737	0.139804	-0.010874	0.034063	0.049044	-0.155545	0.054755	-0.039636	0.717600	0.304104	0.148033	-0.110193	0.029893	0.207920	-0.130726	-0.091874	-0.405658	-0.270297	-0.212969	-0.128396	0.055597	-0.101502
YBL044W	-0.484679	-0.101031	0.030465	-0.046337	-0.127955	0.134979	0.156717	0.460843	0.029855	0.222328	-0.089143	0.422067	-0.003318	0.139469	0.251416	0.323817	0.028018	-0.030417	-0.100372	-0.101013	-0.148464	0.000474	-0.112441	-0.018892	1.003027	1.737083	-0.149077	-0.137700	0.160496	0.142569
YBR096W	0.537347	0.034472	0.057577	0.189987	0.313413	-0.055992	0.156071	-0.013618	0.251955	0.194190	0.205348	0.448757	0.115237	0.073999	0.089691	0.248487	-0.141277	0.202001	0.040789	-0.015326	0.278147	0.289832	0.176899	0.062756	0.116132	0.713386	-0.158126	-0.237688	0.196875	-0.005156
YDL124W	0.254388	0.441162	0.281140	0.049201	0.322038	0.360186	0.075551	0.213251	0.027043	0.027903	0.397189	-0.054857	-0.027144	0.024192	0.099557	0.000157	0.349691	-0.369569	0.037307	0.125566	0.134249	0.248035	0.341808	0.628297	0.393787	1.113925	0.377005	-0.389133	0.355236	0.286525
YDR161W	-0.060571	0.532053	0.038603	0.336101	0.330754	0.121770	0.099901	0.071801	-0.095973	0.265279	-0.438290	-0.376826	-0.078173	0.447668	-0.281968	-0.059895	-0.075173	-0.183508	0.479840	-0.193019	-0.075113	0.505584	0.428951	0.946697	0.171363	0.022574	0.486870	-0.038998	0.665419	0.054034
YDR524C-A	0.124728	0.238530	-0.006886	0.287347	0.237662	-0.075812	-0.243269	-0.096969	-0.040817	0.070200	-0.007642	0.144376	0.029719	0.231252	0.013244	0.276515	0.468951	0.819441	0.049124	0.333579	0.267927	0.092615	0.105543	-0.099878	-0.482725	-0.543152	0.171769	0.121884	0.290029	-0.172419
YDR526C	0.183749	0.307740	0.208546	0.248538	0.514176	0.333274	0.110915	0.092240	0.196727	-0.006794	0.221401	0.252098	0.144157	0.019419	-0.019033	0.125312	-0.125694	0.217401	-0.039372	0.585188	0.454851	0.074054	0.417708	0.170064	0.332777	0.761840	0.468474	-0.284213	0.104531	0.166683
YEL020C-B	0.218519	-0.161202	0.252585	0.291166	0.249602	0.286526	0.142744	-0.225403	0.490072	0.281421	0.120705	-0.317892	0.268204	0.280657	0.213337	0.274849	0.623403	-0.460992	0.197057	0.221271	-0.121958	-0.072432	0.095405	0.152414	-0.614311	0.547764	0.065128	-0.327391	0.171164	0.282454
YER076C	-0.267611	-0.519674	-0.053429	0.249620	0.052417	-0.354026	0.063042	-0.269334	0.226309	0.202096	0.181089	0.134994	0.051613	0.417199	0.087400	0.224561	-1.061761	-0.419673	-0.322941	-0.150687	-0.065412	-0.574579	-0.075036	-0.030906	0.381687	-0.187761	0.206262	-0.110463	-0.064418	-1.162114
YGL024W	0.076461	-0.289715	-0.104988	-0.121085	0.427884	0.023887	-0.088989	-0.790576	-0.179832	-0.085292	-0.208604	-0.083591	-0.234646	-0.207611	-0.176602	-0.087557	-0.450475	-0.105151	0.782873	-0.120946	0.148226	0.091893	0.115464	0.146348	-0.754970	-0.696077	0.563251	0.062035	-0.130429	-0.106018
YGL072C	0.317959	0.000664	-0.238991	-0.061189	0.384810	-0.158711	-0.271217	-0.351927	-0.446938	-0.455488	-0.153042	-0.044372	-0.121301	-0.303647	-0.038027	-0.039741	-0.070090	0.054204	-0.286235	-0.271314	-0.090377	-0.199142	0.031887	-0.142630	0.003382	0.397328	0.002735	-0.128998	-0.109347	-0.356749
YGL074C	-0.051416	0.816084	-0.032199	-0.007942	-0.187790	0.415852	-0.870103	-0.180108	-0.385837	-0.183574	0.121736	-0.016812	-0.288846	-0.053341	-0.248056	-0.021878	0.544893	0.059302	0.132693	0.468402	-0.306490	0.250295	-0.392210	0.773823	-0.644852	0.614349	0.039898	0.220056	-0.280939	0.171355
YGR064W	-0.432050	-0.504035	0.083050	0.102371	0.050846	0.073272	-0.206305	-0.219056	-0.235015	-0.232796	0.326314	0.167133	-0.094143	-0.253889	0.162723	0.097181	-0.211248	-0.256871	0.162063	0.172632	-0.118559	-0.318100	-0.217483	-0.134561	-0.397979	0.247848	0.149348	0.196927	-0.017330	0.111913
YGR066C	-0.155720	0.373827	-0.060538	-0.065298	0.037521	0.021945	-0.127262	0.202486	0.007941	0.126001	0.007865	-0.051611	0.114696	-0.062522	-0.061181	0.009611	-0.121906	0.205228	-0.038471	0.155043	-0.054355	0.218694	0.129634	-0.068993	-0.054285	0.206906	-0.225831	-0.008154	0.277138	0.355394
YGR259C	0.083254	-0.036288	0.073003	-0.036342	0.086305	0.097172	0.129675	-0.239415	-0.008274	-0.039537	0.045183	-0.038175	-0.070191	0.074626	0.083506	0.038054	0.135615	0.148389	0.319516	0.169288	-0.040803	-0.240142	0.046948	-0.261005	-0.127878	0.052184	0.190201	-0.183318	0.177607	-0.044480
YHL005C	-0.030132	0.091948	0.066705	0.163974	0.498919	0.200258	0.403959	0.473762	0.216414	0.129406	0.010797	-0.193608	-0.028859	0.199672	-0.062794	-0.035185	-0.136691	-0.039049	-0.003320	-0.183477	-0.287247	0.020394	-0.232340	-0.234668	0.659711	0.840092	0.160956	-0.045298	0.203855	0.052705
YHR020W	-0.964984	-1.001099	0.017411	0.149630	0.839245	0.234367	-0.063438	-0.119329	0.112331	-0.051060	0.148928	-0.201514	0.187147	0.087678	0.235789	0.072492	0.618329	0.263034	-0.081349	0.148058	0.087896	0.135914	0.068362	0.501925	-0.210803	-0.623678	-0.134689	0.024500	0.214244	-0.104255
YHR071C-A	0.349606	0.166121	0.278520	0.024051	0.447068	0.837432	0.470411	0.321082	0.361464	0.315049	0.312562	0.002847	0.320763	0.169045	-0.082403	-0.008874	0.279324	-0.183156	0.219305	-0.020054	0.124363	0.155118	0.060625	-0.345607	0.544812	0.364290	0.208504	-0.555854	0.607846	-0.067043
YJR012C	0.168506	0.401419	-0.213824	-0.059032	0.033314	-0.013813	-0.216891	0.007192	0.459711	0.433130	0.475195	0.578316	0.559170	0.615610	0.532102	0.560813	0.398550	0.343672	-0.035674	0.030633	-0.034797	0.183555	0.141040	0.417566	-0.166598	0.396078	0.117343	0.070013	0.144405	0.138361
YJR056C	-0.044909	0.283288	-0.013338	0.112943	0.023118	-0.049813	-0.036042	0.088448	0.076915	0.078359	-0.100638	-0.112736	0.032297	0.059645	0.018779	0.033741	0.013057	0.205630	-0.085855	-0.014177	0.037456	-0.003361	-0.007365	0.067129	-0.075745	-0.159569	0.327862	0.300933	0.109176	-0.039044
YJR162C	-0.231416	-0.110171	0.079374	0.012685	0.053260	-0.131108	-0.393156	-0.197207	0.091986	0.058062	0.013920	-0.114553	-0.023306	0.045555	0.003325	0.066720	0.052795	0.368529	-0.194652	-0.454332	-0.061956	0.057099	-0.190382	-0.186899	-0.187513	-0.109886	-0.196215	-0.233167	-0.111498	-0.046423
YKL165C-A	0.130153	-0.106959	-0.176698	0.006666	0.293497	0.029875	-0.131483	-0.450569	-0.192916	-0.027373	-0.349588	-0.268210	-0.132452	0.040717	-0.149510	-0.014099	-0.037176	0.335483	0.250771	0.116626	0.229377	0.085709	-0.275742	-0.381666	-0.560275	-0.519079	0.350667	0.157298	0.271039	0.099912
YLL019W-A	-0.121347	0.124927	-0.021423	-0.001322	-0.230166	0.209275	0.021636	0.233730	-0.023521	0.101925	-0.203330	-0.081495	0.089221	-0.049046	-0.030945	0.011631	0.300215	0.099388	0.010303	0.687242	-0.057423	0.110580	0.051303	0.862121	-0.192363	0.264959	0.046419	0.268615	0.225361	0.134321
YLR111W	-0.201338	-0.291056	0.248561	0.050986	0.131879	-0.360768	-0.234886	-0.505929	0.040145	-0.054581	-0.208549	-0.410066	0.104881	-0.088223	-0.064399	-0.210368	-0.916890	-0.321427	0.089822	-0.029537	-0.156994	0.002323	-0.284438	-0.002813	-0.092996	-0.426198	0.438908	0.036712	0.123731	-0.376893
YLR269C	0.019588	0.083691	0.087205	0.108382	0.056941	-0.155882	-0.031688	-0.375177	0.062112	0.022492	-0.166297	0.090308	0.100571	0.105668	0.152248	0.181131	-0.107054	-0.015702	-0.271922	-0.131880	-0.111188	-0.089105	0.053471	0.154961	-0.135808	0.101391	0.074999	-0.218758	-0.081368	0.031410
YLR279W	0.224645	0.102029	0.031211	0.055477	-0.003711	0.267317	-0.400203	-0.492277	0.044992	0.135638	0.053517	0.126479	0.076319	0.162339	0.126187	0.047836	-0.171269	-0.533812	0.108099	0.065486	0.066728	0.201598	-0.383697	-0.445381	-0.559161	-0.885279	0.248836	0.055621	0.163956	0.107931
YMD8	-0.167630	-0.353328	-0.068560	-0.258629	0.092234	-0.266109	-0.018596	-0.310766	-0.208688	-0.309015	-0.309079	-0.359325	-0.100137	-0.191106	-0.134130	-0.358203	0.040358	0.040099	0.175651	-0.129062	0.069095	-0.103880	-0.025180	-0.065700	0.000279	-0.181295	0.018542	-0.044971	0.142268	-0.068375
YME1	-0.191193	0.202897	-0.093901	0.080304	0.032121	0.540064	0.201169	0.700914	-0.046469	-0.062107	0.002631	0.231550	0.034745	0.153248	-0.042499	-0.102104	0.240284	0.025126	-0.123943	0.272542	-0.141708	0.160388	-0.225691	0.301664	0.124577	0.868200	0.028621	0.274644	0.175395	0.382446
YML057C-A	-0.182582	0.104774	-0.033768	0.109398	-0.201925	0.207814	0.027882	0.165315	-0.048082	0.039247	0.016661	0.191749	-0.037811	-0.048826	-0.131541	0.180968	-0.063586	0.090406	-0.055584	0.167983	0.047260	-0.001645	0.083166	0.213317	-0.270253	-0.333404	-0.203941	-0.520971	0.033875	-0.053244
YML084W	0.389872	-0.051109	0.129760	0.219081	0.345436	0.079698	-0.167521	-0.340514	-0.169343	-0.163970	-0.117609	0.241176	0.178472	0.033184	-0.207812	0.072906	-0.094165	-0.166464	-0.304363	0.235694	-0.196458	-0.002420	-0.089828	-0.036820	-0.503023	0.314602	0.303729	0.050668	0.181535	-0.188706
YMR242W-A	-0.452281	0.259404	0.230314	-0.047677	0.402795	0.087979	-0.077895	-0.401209	0.262701	0.012383	0.412226	0.034980	0.133251	-0.059465	0.102415	0.055576	-0.027045	-0.103477	-0.230742	-0.028249	0.112366	0.124920	0.228690	0.711359	-0.291198	0.443817	-0.025190	-0.482158	0.041282	-0.130141
YNL097C-B	0.003968	-0.180452	0.116659	0.111560	0.180034	-0.091241	-0.053732	-0.505155	0.176925	0.208639	-0.473816	-0.375328	0.106595	0.213216	0.011370	0.155198	0.063932	-0.032725	-0.024642	0.024084	0.222063	0.108359	0.079073	-0.249499	0.065015	-0.487589	0.134172	-0.266551	0.170815	-0.010942
YNL114C	0.273687	0.397930	0.188630	-0.051074	0.396968	0.044938	0.236889	0.255643	0.148230	0.240339	-0.085386	-0.155715	0.130867	0.115129	-0.029161	0.128961	0.128955	-0.305974	0.326523	0.071280	0.376239	0.515787	0.108584	0.252707	-0.036606	0.015573	0.173515	0.007912	0.270154	0.190216
YNR061C	0.231526	0.114879	0.174290	0.153102	0.282722	0.115006	0.442992	0.743667	0.147669	-0.146997	0.111891	0.046461	0.075031	-0.030614	0.211878	0.005558	0.355200	0.269816	0.108691	0.302071	-0.024935	-0.009339	0.072669	0.338600	0.632432	0.590861	0.356648	0.255635	0.251997	0.265293
YOR225W	0.216870	0.042512	0.311840	0.239850	0.342612	0.130740	-0.223919	0.167584	0.177039	-0.054903	-0.004679	-0.073366	0.196410	0.032596	0.115154	0.039002	-0.076074	-0.030647	-0.025366	0.024659	-0.299119	0.135508	-0.191548	0.041837	-0.374008	-0.056975	0.601624	-0.025914	0.249878	0.063222
YPD1	0.297320	-0.026828	-0.023362	0.149062	0.112123	0.104469	-0.091800	-0.162007	0.079726	0.150583	-0.276269	-0.071318	-0.280557	-0.182773	-0.113303	-0.218328	-0.601188	-0.808830	-0.072757	0.283302	-0.159795	0.018871	-0.007492	-0.012527	0.199769	0.108266	-0.164165	-0.024090	0.408035	0.197280
YPK1	0.064493	-0.219046	0.163316	0.079900	0.034897	0.218409	-0.102230	0.703752	-0.050003	-0.009712	0.086806	-0.021619	0.085964	0.167980	-0.091274	0.208221	0.447434	0.160977	-0.207614	-0.237449	0.240649	0.251533	-0.154800	0.466050	0.261180	0.673937	0.054907	0.274769	0.117702	0.594194
YPL225W	-0.505976	-0.239968	-0.236891	-0.044870	0.028941	-0.113603	-0.364856	-0.436545	-0.215187	-0.165161	-0.517722	-0.338152	-0.326988	-0.426792	-0.335499	-0.292582	-0.454465	-0.218462	-0.066828	-0.004415	-0.420357	-0.176528	-0.726889	-0.834365	-0.847547	-0.767090	0.020744	0.095033	-0.324906	-0.183957
YPL250W-A	-0.222520	-0.004989	-0.063051	0.022047	0.096697	-0.189319	-0.131374	-0.155808	0.118249	-0.041245	-0.426417	0.042199	-0.087466	0.010599	-0.017385	0.019940	-0.147205	0.235200	-0.046416	0.011675	0.002847	-0.035140	0.241677	0.285066	-0.042362	0.305669	-0.252752	-0.036221	0.022259	-0.146761
YPS7	-0.146376	0.182978	0.051681	0.293653	0.185724	0.230760	-0.317174	0.062905	-0.093672	-0.072660	-0.300206	0.224949	-0.162206	-0.083894	-0.220724	0.181716	-0.649102	-0.290962	-0.091722	0.335222	0.029003	0.011768	-0.163191	-0.000130	-0.162014	0.372116	0.152420	-0.088656	0.022007	0.089249
YPT1	0.087011	0.035420	-0.038814	0.169425	-0.085360	0.047931	-0.003817	0.005117	0.062020	0.173051	0.198377	0.021206	0.327675	-0.076415	0.041648	-0.063404	0.208978	-0.286733	-0.149722	-0.203110	-0.014033	-0.026840	-0.239414	-0.168948	-0.534622	-0.339790	-0.161808	-0.275596	-0.096220	-0.063238
YRB1	-0.129901	-0.026888	0.159228	0.294385	0.097117	0.156786	0.117131	0.206723	0.292694	0.267778	0.147624	0.235476	0.105871	0.150141	0.078714	0.174309	0.595159	0.638136	-0.028552	0.219552	-0.077612	-0.006549	0.034851	0.354566	-0.179950	0.356367	-0.097247	0.135467	0.034686	0.101671
YTH1	0.245435	-0.499228	0.022890	0.102871	-0.043417	-0.682930	0.043165	-0.207668	0.055117	-0.151205	0.046109	-0.156176	0.192672	-0.098226	0.134620	-0.059160	-0.224890	-0.222847	-0.039115	-0.105221	-0.226128	-0.106087	0.123592	-0.349857	0.449421	-0.385889	0.016427	-0.385335	-0.253957	-0.197734
tA(UGC)Q	0.015857	0.023904	0.053856	0.096156	-0.510995	-0.073374	0.095949	-0.109419	-0.108706	0.176904	-0.291584	0.081035	0.001625	0.097952	-0.056577	0.181393	-0.131139	-0.157756	0.119507	0.022634	-0.269291	-0.309842	-0.042389	0.067683	0.279589	-0.574526	-0.071526	-0.141260	0.167101	-0.127344
tD(GUC)Q	0.466540	0.004330	0.149208	0.087328	0.573950	-0.072366	0.138014	0.462639	0.038580	-0.103683	-0.572755	-0.176546	0.347880	-0.045491	-0.233731	-0.158225	0.063554	0.146792	0.011438	0.212617	0.198796	0.046360	0.093912	0.653266	0.149906	0.392278	0.301916	0.577222	0.431016	0.044112
tE(UUC)Q	0.261511	-0.108128	0.059530	-0.192182	-0.425605	-0.278381	-0.067512	-0.226605	-0.130256	-0.390347	0.048617	-0.565748	0.279388	-0.232994	0.187375	-0.166659	-0.205633	0.554872	-0.041531	-0.410184	-0.179983	-0.223754	0.125810	-0.304198	0.024540	0.118814	0.360269	-0.349687	-0.197458	-0.369733
tT(UGU)Q1	0.024218	0.971771	-0.012078	0.185514	0.195460	-0.084716	-0.111162	0.384558	0.003672	0.119619	0.113485	0.086251	-0.059186	0.249776	-0.117535	0.019621	0.356689	0.150740	-0.170771	-0.056571	-0.169562	0.370419	-0.014871	0.620343	0.285625	0.921883	-0.130750	-0.134096	0.025122	0.091723
