# Supplementary material for: ReporterSeq reveals genome-wide dynamic modulators of the heat shock response across diverse stressors
Source: eLife. 2021 Jul 5;10:e57376. doi: 10.7554/eLife.57376 (PMC8257254; doi:10.7554/eLife.57376)
Supplement: Supplementary file 12. [file elife-57376-supp12.zip › Supplementary File 12/readme.txt]

ReporterSeqReadCounts.mat - all raw read counts
goMap.mat, goNames.mat - Gene Ontology (GO) information
getGeneScores.m - creates ReporterSeqScores.mat
getGOenrichment.m - creates ReporterSeqScoresGOenrichment.mat
makeFoldChangeTables.m - creates basalFoldChange.txt and stressFoldChange.txt
makeSgRNAScoreTables.m - creates basalGene-SgScores.txt and stessGeneInteractionSgScores.txt
