# Supplementary material for: ReporterSeq reveals genome-wide dynamic modulators of the heat shock response across diverse stressors
Source: eLife. 2021 Jul 5;10:e57376. doi: 10.7554/eLife.57376 (PMC8257254; doi:10.7554/eLife.57376)
Supplement: Supplementary file 12. [file elife-57376-supp12.zip › Supplementary File 12/makeSgRNAScoreTables.m]

function makeSgRNAScoreTables
load('ReporterSeqScores.mat')

f=fopen('basalGene-SgScores.txt','w');
fprintf(f,'Gene sgRNAnum\tnumBarcodes\taverageScore\n');
for i=1:length(basalSgRNAnames)
    fprintf(f,'%s\t%i\t%f\n',basalSgRNAnames{i},basalSgRNAnum(i),basalSgRNAScoreMean(i));
end
fclose(f);


f=fopen('stessGeneInteractionSgScores.txt','w');
fprintf(f,'Gene sgRNAnum');
for i=1:length(L)
    fprintf(f,'\t%sNumBarcodes\t%saverageScore',L{i},L{i});
end
fprintf(f,'\n');

for i=1:length(basalSgRNAnames)
    fprintf(f,'%s',basalSgRNAnames{i});
    for j=1:size(stressSgRNAnum,2)
        fprintf(f,'\t%i\t%f',stressSgRNAnum(i,j),stressSgRNAscore(i,j));
    end
    fprintf(f,'\n');
end
fclose(f);
